# Supplementary material for: Epigenetic and transcriptional determinants of the human breast
Source: Nat Commun. 2015 Feb 18;6:6351. doi: 10.1038/ncomms7351 (PMC4346612; doi:10.1038/ncomms7351)
Supplement: Supplementary Data 1 — Summary of molecular libraries and accessions [file ncomms7351-s2.xlsx]

## Sheet: Breast Tissue Donors
Donor ID	Age	Ethnicity	Parity	Cell	Marker	Type	Passage	mRNA-seq	miRNA-seq	H3K4me1	H3K4me3	H3K9ac	H3K27ac	H3K36me3	H3K9me3	H3K27me3	Input	meDIP-seq	MRE-seq	SBS-seq
RM035	18	Caucasian	0	vHMEC	N/A	Primary Culture	30	1		2	1			1	1	1	1	1	1
RM035	18	Caucasian	0	Myoepithelial	CD10	Primary		1										1	1
RM035	18	Caucasian	0	Luminal	CD227	Primary		1										1	1
RM035	18	Caucasian	0	Stem	CD73	Primary												1	1
RM066	36	African American	unknown	Myoepithelial	CD10	Primary				1	1	1		1	1	1	1	1	1	1
RM066	36	African American	unknown	Luminal	CD227	Primary												1	1	1
RM066	36	African American	unknown	Stem	CD73	Primary												1	1
RM080	33	African American	2	Myoepithelial	CD10	Primary		1	1	1	1	1		1	1	1	1
RM080	33	African American	2	Luminal	CD227	Primary		1	1	1				1	1	1	1
RM080	33	African American	2	Stem	CD73	Primary		1	1
RM070	26	African American	2	Myoepithelial	CD10	Primary												1	1
RM070	26	African American	2	Luminal	CD227	Primary												1	1
RM070	26	African American	2	Stem	CD73	Primary												1	1
RM070	26	African American	2	Fibroblast	N/A	Primary Culture		1	1	1	1		1	1	1	1	1
RM071	37	Caucasian	unknown	Myoepithelial	CD10	Primary												1	1
RM071	37	Caucasian	unknown	Luminal	CD227	Primary												1	1
RM071	37	Caucasian	unknown	Stem	CD73	Primary												1	1
RM071	37	Caucasian	unknown	Fibroblast	N/A	Primary Culture		1	1	1	1		1	1		1	1
RM071	37	Caucasian	unknown	vHMEC	N/A	Primary Culture	14	1	1	1	1			1	1	1	1
RM084	22	Caucasian	unknown	Myoepithelial	CD10	Primary		1	1
RM084	22	Caucasian	unknown	Luminal	CD227	Primary		1	1
RM084	22	Caucasian	unknown	Stem	CD73	Primary		1	1
RM045	17	Caucasian	unknown	Myoepithelial	CD10	Primary														1
RM037	39	African American	unknown	Luminal	CD227	Primary												1	1

## Sheet: Internal libraries Breast
#	BCGSC Library ID	Library Strategy	Sample	GEO Accession Number	Total_Number_Of_Reads	Number_Of_Reads_Aligned	Number_Of_Duplicates	Percent_Of_Dups	Total_Number_Of_Reads_After_Filtering	Percent_Of_Reads_After_Filtering	Estim_X_coverage	Read_Length	Run Type	Comment
1	HS1187	RNA-Seq (polyA+)	RM035 luminal	GSM543029	276867964	223839879	62726404	22.6557	152612519	55.121	4.08129	75	75bp PET	non strand-specific
2	HS1188	RNA-Seq (polyA+)	RM035 myoepithelial	GSM543031	317190360	232013643	55346676	17.449	166319452	52.4352	4.51351	75	75bp PET	non strand-specific
3	HS2263	RNA-Seq (polyA+)	RM035 vHMEC	GSM613867	285754686	222431024	63063386	22.0691	149249235	52.2298	4.18634	75	75bp PET	non strand-specific
4	HS1393	MeDIP-seq	RM035 luminal	GSM493615	57700688	45414772	4856842	8.4173	36660080	63.5349	1.06	75	75 bp SET
5	HS1281	MRE-seq	RM035 luminal	GSM493620	64409100	28663508	25644242	39.8146	2617036	4.06315	0.07	75	72 bp SET
6	HS1282	MRE-seq	RM035 myoepithelial	GSM493624	55357214	26532716	22908431	41.3829	3265377	5.89874	0.09	75	72 bp SET
7	HS1394	MeDIP-seq	RM035 myoepithelial	GSM543017	96662405	60419901	10924760	11.302	44890094	46.4401	1.3	75	75 bp SET
8	HS1395	MeDIP-seq	RM035 stem	GSM543019	85994530	61646327	10131008	11.781	46737791	54.3497	1.35	75	75 bp SET
9	HS1283	MRE-seq	RM035 stem	GSM493626	63906375	36778146	32899705	51.4811	3405943	5.32958	0.09	75	72 bp SET
10	HS2616	ChIP-seq (H3K27me3)	RM035 vHMEC	GSM669594	30727822	21754489	3391264	11.0365	16953121	55.1719	0.480749	75	75 bp SET
11	HS1993	ChIP-seq (H3K36me3)	RM035 vHMEC	GSM693275	94799839	61525814	7309217	7.71016	51127926	53.9325	1.42	75	75 bp SET
12	HS2615	ChIP-seq (H3K4me3)	RM035 vHMEC	GSM613874	27067098	16472968	9226427	34.0872	6691351	24.7213	0.19	75	75 bp SET
13	HS2617	ChIP-seq (H3K9me3)	RM035 vHMEC	GSM613875	30235503	23983053	4504969	14.8996	17391809	57.5211	0.51	75	75 bp SET
14	HS1995	ChIP-seq (Input)	RM035 vHMEC	GSM613890	46467629	26527031	1763407	3.79491	23404451	50.3672	0.65	75	75 bp SET
15	HS1994+HS2618	ChIP-seq (H3K4me1)	RM035 vHMEC	GSM613868+GSM613876	71445225	44980507	6249839	8.74774	36997559	51.7845	1.01	75	75 bp SET
16	HS1673	MRE-seq	RM035 vHMEC	GSM543007	36036455	28627640	26117631	72.4756	2062701	5.72393	0.06	72	72 bp SET
17	HS1768	MeDIP-seq	RM035 vHMEC	GSM543021	88278487	56595805	8038624	9.10598	43967574	49.8055	1.27	75	75 bp SET
18	HS1155	MRE-seq	RM037 luminal	GSM493617	37293000	32569005	28144817	75.4694	3757474	10.0755	0.09	75	72 bp SET
19	HS2380	MeDIP-seq	RM037 luminal	GSM613864	206097059	138303744	24397613	11.8379	104244437	50.5803	2.98	75	75 bp SET
20	A18473	WGBS-seq	RM045 myoepithelial	GSM1127053	1269444912	1175943024	27972862	2.20355	1147970162	90.4309	30.2097	75	75bp PET
21	HS2373	MeDIP-seq	RM066 luminal	GSM613856	144084619	93570753	14499912	10.0635	72112247	50.0485	2.07	75	75 bp SET
22	HS2372	MRE-seq	RM066 luminal	GSM613833	56185881	34355306	31870818	56.7239	2229271	3.96767	0.06	72	72 bp SET
23	A22478	WGBS-seq	RM066 luminal	GSM1127125	858039716	814284928	17564710	2.05	796720218	92.85	27.8108	100	100bp PET
24	HS2442	ChIP-seq (H3K27me3)	RM066 myoepithelial	GSM613872	27863729	20356410	1186135	4.25691	17619645	63.2351	0.5	75	75 bp SET
25	HS2443	ChIP-seq (H3K36me3)	RM066 myoepithelial	GSM613873	28287558	22487881	889680	3.14513	20408394	72.1462	0.57	75	75 bp SET
26	HS2440	ChIP-seq (H3K4me1)	RM066 myoepithelial	GSM613870	27419931	21127688	690792	2.51931	19585286	71.4272	0.54	75	75 bp SET
27	HS2439	ChIP-seq (H3K4me3)	RM066 myoepithelial	GSM613869	30075469	9507719	1644201	5.46692	7383397	24.5496	0.21	75	75 bp SET
28	HS2444	ChIP-seq (H3K9ac)	RM066 myoepithelial	GSM693276	33345016	11478488	1373350	4.11861	9591826	28.7654	0.26	75	75 bp SET
29	HS2441	ChIP-seq (H3K9me3)	RM066 myoepithelial	GSM613871	26788446	15131391	1997155	7.45529	11301765	42.189	0.34	75	75 bp SET
30	HS2445	ChIP-seq (Input)	RM066 myoepithelial	GSM613891	27014513	22351428	665951	2.46516	20308883	75.1777	0.57	75	75 bp SET
31	HS2375	MeDIP-seq	RM066 myoepithelial	GSM613857	143268627	95874470	13116304	9.15504	75914695	52.9877	2.17	75	75 bp SET
32	HS2374	MRE-seq	RM066 myoepithelial	GSM613834	60481989	38675361	36030178	59.5717	2400684	3.96925	0.07	72	72 bp SET
33	A12230+A12231+A17783	WGBS-seq	RM066 myoepithelial	GSM1127054	2287214592	2158277874	1399334894	61.18	758942980	33.18	26.63	100	100bp PET
34	HS2377	MeDIP-seq	RM066 stem	GSM613859	132232170	89275101	11960231	9.04487	71079933	53.7539	2.02	75	75 bp SET
35	HS2376	MRE-seq	RM066 stem	GSM613837	76598412	47689759	42962072	56.0874	4249709	5.54804	0.12	72	72 bp SET
36	A18760	RNA-Seq (polyA+)	RM070 fibroblasts	GSM1127101	521183822	427134414	134172092	25.7437	283254755	54.3483	7.69566	75	75bp PET	strand-specific
37	A21651	ChIP-seq (H3K27ac)	RM070 fibroblasts	GSM1582538	25216552	16974818	430533	1.70734	15667378	62.1313	0	75	75 bp SET	library IX0972
38	A21650	ChIP-seq (H3K27me3)	RM070 fibroblasts	GSM1582530	21880528	15170067	430954	1.96958	13715480	62.6835	0	75	75 bp SET	library IX0972
39	A21652	ChIP-seq (H3K36me3)	RM070 fibroblasts	GSM1582535	24409089	17854832	415116	1.70066	16379250	67.1031	0	75	75 bp SET	library IX0972
40	A21647	ChIP-seq (H3K4me1)	RM070 fibroblasts	GSM1582539	22734998	13305039	296297	1.30326	12360351	54.3671	0	75	75 bp SET	library IX0972
41	A21648	ChIP-seq (H3K4me3)	RM070 fibroblasts	GSM1582537	18513963	7881179	247803	1.33847	7155192	38.6475	0	75	75 bp SET	library IX0972
42	A21649	ChIP-seq (H3K9me3)	RM070 fibroblasts	GSM1582533	25562949	14830346	861078	3.36846	12690662	49.6447	0	75	75 bp SET	library IX0972
43	A21653	ChIP-seq (Input)	RM070 fibroblasts	GSM1582541	27319497	22083887	625399	2.2892	20055437	73.4107	0	75	75 bp SET	library IX0972
44	m08321	miRNA-seq	RM070 fibroblasts	GSM1582564	16181170	12128123	12041370	74.4159	28103	0.173677		15	30bp SET	library MX0839
45	HS2292	MeDIP-seq	RM070 luminal	GSM613843	116328825	83403438	11665190	10.0278	65207751	56.0547	1.88	75	75 bp SET
46	HS2293	MRE-seq	RM070 luminal	GSM613818	76496553	52397188	47239651	61.754	4688775	6.12939	0.13	72	72 bp SET
47	HS2294	MeDIP-seq	RM070 myoepithelial	GSM613846	140642359	100672084	17247310	12.2632	75554722	53.7212	2.18	75	75 bp SET
48	HS2295	MRE-seq	RM070 myoepithelial	GSM613821	63001931	43915138	40496043	64.2775	3142496	4.98794	0.09	75	72 bp SET
49	HS2365	MeDIP-seq	RM070 stem	GSM613847	123463914	85244426	12202885	9.88377	66344205	53.7357	1.91	75	75 bp SET
50	HS2635	MRE-seq	RM070 stem	GSM613907	55906819	31618680	28394920	50.7897	2829199	5.06056	0.08	72	72 bp SET
51	A18761	RNA-Seq (polyA+)	RM071 vHMEC	GSM1127094	410069034	387507259	121694984	29.6767	247379307	60.3263	6.95896	75	75bp PET	strand-specific
52	A21645	ChIP-seq (H3K27ac)	RM071 fibroblasts	GSM1127064	37399558	27099376	1205643	3.22368	24673739	65.9733	0.68	75	75 bp SET	library IX0949
53	A21643	ChIP-seq (H3K27me3)	RM071 fibroblasts	GSM1127134	63289499	43956605	4261981	6.7341	37132523	58.6709	1.04	75	75 bp SET	library IX0949
54	A21644	ChIP-seq (H3K36me3)	RM071 fibroblasts	GSM1127068	36430184	27788403	1110703	3.04885	25156345	69.0536	0.7	75	75 bp SET	library IX0949
55	A21640	ChIP-seq (H3K4me1)	RM071 fibroblasts	GSM1127065	22787070	19386357	486631	2.13556	18115600	79.4995	0.5	75	75 bp SET	library IX0949
56	A21641	ChIP-seq (H3K4me3)	RM071 fibroblasts	GSM1127085	36372352	22397461	1453788	3.99696	19776383	54.372	0.55	75	75 bp SET	library IX0949
58	A21646	ChIP-seq (Input)	RM071 fibroblasts	GSM1127089	23615259	21490242	479174	2.02909	19599152	82.9936	0.55	75	75 bp SET	library IX0949
59	m08317	miRNA-seq	RM071 fibroblasts	GSM1582565	11210453	8468286	8390334	74.8438	27063	0.241409		15	30bp SET	library MX0839
60	A18472	RNA-Seq (polyA+)	RM071 fibroblasts	GSM1127100	572825304	529246862	206769141	36.0964	302495807	52.8077	8.44246	75	75bp PET	strand-specific
61	HS2367	MeDIP-seq	RM071 luminal	GSM1517154	133658076	94802064	15909156	11.9029	71533350	53.5197	2.07	75	75 bp SET
62	HS2368	MRE-seq	RM071 luminal	GSM613826	71802016	50626018	47447909	66.0816	2852228	3.97235	0.080873	72	75 bp SET
63	HS2369	MeDIP-seq	RM071 myoepithelial	GSM1517153	124834755	87817323	15885824	12.7255	64807247	51.9144	1.88	75	75 bp SET
64	HS2636	MRE-seq	RM071 myoepithelial	GSM613908	57777273	45350872	43111314	74.6164	1990022	3.4443	0.06	72	72 bp SET
65	HS2371	MeDIP-seq	RM071 stem	GSM613853	106222906	77111861	10640694	10.0173	60580511	57.0315	1.74	75	75 bp SET
66	HS2370	MRE-seq	RM071 stem	GSM613829	90429788	51803432	47456155	52.4785	3894329	4.30647	0.11	72	72 bp SET
68	A21657	ChIP-seq (H3K27me3)	RM071 vHMEC	GSM1582529	29212429	11691602	363482	1.24427	10587555	36.2433	0.3	75	75 bp SET	library IX1060
69	A21658	ChIP-seq (H3K36me3)	RM071 vHMEC	GSM1582536	26655033	12235048	343871	1.29008	11179747	41.9423	0.31	75	75 bp SET	library IX1060
70	A21654	ChIP-seq (H3K4me1)	RM071 vHMEC	GSM1582540	32771637	21998376	444789	1.35724	20599008	62.8562	0.56	75	75 bp SET	library IX1060
71	A21655	ChIP-seq (H3K4me3)	RM071 vHMEC	GSM1582531	34660862	6708914	415286	1.19814	5941273	17.1412	0.16	75	75 bp SET	library IX1060
72	A21656	ChIP-seq (H3K9me3)	RM071 vHMEC	GSM1582534	29440051	9897428	698668	2.37319	8253238	28.034	0.24	75	75 bp SET	library IX1060
73	A21660	ChIP-seq (Input)	RM071 vHMEC	GSM1582532	39171610	36195854	1167045	2.97931	32944311	84.1025	0.92	75	75 bp SET	library IX1060
74	m08323	miRNA-seq	RM071 vHMEC	GSM1582563	3593522	2665571	2540239	70.6894	49304	1.37202		15	30bp SET	library MX0839
75	A01029	RNA-Seq (polyA+)	RM080 luminal	GSM669620	171503198	121998506	25101235	14.636	89681054	52.2912	2.53677	75	75bp PET	non strand-specific
76	A01030	RNA-Seq (polyA+)	RM080 myoepithelial	GSM669621	178473412	113933767	18930544	10.6069	88281683	49.4649	2.49559	75	75bp PET	non strand-specific
77	A01031	RNA-Seq (polyA+)	RM080 stem	GSM669622	166563712	116376552	32632789	19.5918	77819177	46.7204	2.19241	75	75bp PET	non strand-specific
78	HS2794	ChIP-seq (H3K27me3)	RM080 luminal	GSM693278	34130939	6680409	905237	2.65225	5328905	15.6131	0.15	75	75 bp SET
79	HS2795	ChIP-seq (H3K36me3)	RM080 luminal	GSM669597	73788886	47955505	2146497	2.90897	43155897	58.4856	1.2	75	75 bp SET
80	HS2791	ChIP-seq (H3K4me1)	RM080 luminal	GSM669595	36920574	8035511	425293	1.15191	7249122	19.6344	0.2	75	75 bp SET
81	HS2793	ChIP-seq (H3K9me3)	RM080 luminal	GSM669596	39777817	20469049	2410701	6.06042	15958547	40.1192	0.47	75	75 bp SET
82	HS2797	ChIP-seq (Input)	RM080 luminal	GSM959124	34191120	26078860	866663	2.53476	23660891	69.2019	0.66	75	75 bp SET
83	M00738	miRNA-seq	RM080 luminal	GSM669586	3393267	2137788	2069266	60.9815	24060	0.709051		15	30bp SET	library MX0201
84	HS2762	ChIP-seq (H3K27me3)	RM080 myoepithelial	GSM613887	32521222	14953705	773193	2.3775	13023372	40.0458	0.37	75	75 bp SET
85	HS2763	ChIP-seq (H3K36me3)	RM080 myoepithelial	GSM613888	33347614	19259719	500284	1.50021	17717875	53.1309	0.49	75	75 bp SET
86	HS2759	ChIP-seq (H3K4me1)	RM080 myoepithelial	GSM613885	39884011	27032215	977944	2.45197	25011246	62.71	0.68	75	75 bp SET
87	HS2760	ChIP-seq (H3K4me3)	RM080 myoepithelial	GSM693277	36627300	11843254	1233556	3.36786	10148568	27.7077	0.28	75	75 bp SET
88	HS2764	ChIP-seq (H3K9ac)	RM080 myoepithelial	GSM613889	29949525	14958560	356836	1.19146	13954818	46.5945	0.38	75	75 bp SET
89	HS2761	ChIP-seq (H3K9me3)	RM080 myoepithelial	GSM613886	33091113	18048209	1907621	5.76475	13934909	42.1107	0.42	75	75 bp SET
90	HS2765	ChIP-seq (Input)	RM080 myoepithelial	GSM613897	32030813	24423338	803148	2.50742	22148901	69.1487	0.62	75	75 bp SET
91	M00739	miRNA-seq	RM080 myoepithelial	GSM669587	6867865	4403356	4307845	62.7247	36871	0.536863		15	30bp SET	library MX0201
94	M00740	miRNA-seq	RM080 stem	GSM669588	5874867	3850684	3757179	63.9534	32906	0.560115		15	30bp SET	library MX0201
95	A17918	RNA-Seq (polyA+)	RM084 luminal	GSM1127103	521167744	452233417	130674859	25.0735	403965216	77.5116	n/a	75	75bp PET	strand-specific
96	A17919	RNA-Seq (polyA+)	RM084 myoepithelial	GSM1127093	494205474	440404994	141190189	28.5691	397349507	80.4017	n/a	75	75bp PET	strand-specific
97	A17920	RNA-Seq (polyA+)	RM084 stem	GSM1127099	549403574	472238893	142768261	25.986	422664906	76.9316	n/a	75	75bp PET	strand-specific
98	m08314	miRNA-seq	RM084 luminal	GSM1582567	11520865	8364330	7917615	68.7241	244655	2.12358		15	30bp SET	library MX0839
99	m08315	miRNA-seq	RM084 myoepithelial	GSM1582568	15709973	11107216	10905044	69.4148	82487	0.525061		15	30bp SET	library MX0839
100	m08316	miRNA-seq	RM084 stem	GSM1582566	17680307	13089043	12877387	72.8346	86475	0.489103		15	30bp SET	library MX0839

## Sheet: External BS-seq libraries
#	Library Strategy	Sample	GEO Accession Number	Comment
1	WGBS-seq	H1 hES r1a	GSM432685	EDACC PASh alignment
2	WGBS-seq	H1 hES r2a	GSM432686	EDACC PASh alignment
3	WGBS-seq	hESC Derived CD56+ Ectoderm Cultured Cells - WGBS_Lib 20, 21 and 22	GSM1112820 GSM1112821 GSM1112849	EDACC PASh alignment
4	WGBS-seq	hESC Derived CD184+ Endoderm Cultured Cells - WGBS_Lib 6, 19	GSM916051 GSM1112848	EDACC PASh alignment
5	WGBS-seq	hESC Derived CD56+ Mesoderm Cultured Cells- WGBS_Lib 24, 25	GSM1112839 GSM1112842	EDACC PASh alignment
