# Supplementary material for: Epigenetic and transcriptional determinants of the human breast
Source: Nat Commun. 2015 Feb 18;6:6351. doi: 10.1038/ncomms7351 (PMC4346612; doi:10.1038/ncomms7351)
Supplement: Supplementary Data 2 — Cell-type specific genes. Genes that are UP (DOWN) regulated in luminal epithelilal vs myo epithelilal commonly in three comparisons for RM080, RM035 and RM084. Gene lists are based on an FDR = 0.015 threshold with a minimal RPKM > 0.005 and minimal read count per gene > 25. [file ncomms7351-s3.xlsx]

## Sheet: UP in luminal vs myo
Ensembl ID	chrom	gene_start	gene_end	gene_strand	type	HUGO Name	Description
ENSG00000005001	16	2902728	2908171	-1	protein_coding	DVL2	dishevelled,_dsh_homolog_2_(Drosophila)_[Source:HGNC_Symbol;Acc:3086]
ENSG00000006210	16	57406375	57418960	1	protein_coding	ZNF263	zinc_finger_protein_263_[Source:HGNC_Symbol;Acc:13056]
ENSG00000011347	11	61282785	61348620	-1	protein_coding	DPF1	D4,_zinc_and_double_PHD_fingers_family_1_[Source:HGNC_Symbol;Acc:20225]
ENSG00000012223	3	46477136	46526724	-1	protein_coding	PRICKLE3	prickle_homolog_3_(Drosophila)_[Source:HGNC_Symbol;Acc:6645]
ENSG00000012779	10	45869661	45941561	1	protein_coding	ELOVL5	ELOVL_fatty_acid_elongase_5_[Source:HGNC_Symbol;Acc:21308]
ENSG00000013588	12	13043716	13070871	1	protein_coding	HEBP1	heme_binding_protein_1_[Source:HGNC_Symbol;Acc:17176]
ENSG00000041353	18	52495708	52562747	1	protein_coding	INPP4A	inositol_polyphosphate-4-phosphatase,_type_I,_107kDa_[Source:HGNC_Symbol;Acc:6074]
ENSG00000043039	11	129245835	129322171	1	protein_coding	ADAM28	ADAM_metallopeptidase_domain_28_[Source:HGNC_Symbol;Acc:206]
ENSG00000051523	16	88709698	88717457	-1	protein_coding	PIK3CB	phosphoinositide-3-kinase,_catalytic,_beta_polypeptide_[Source:HGNC_Symbol;Acc:8976]
ENSG00000060558	19	3136191	3163766	1	protein_coding	OGFR	opioid_growth_factor_receptor_[Source:HGNC_Symbol;Acc:15768]
ENSG00000064042	4	41361624	41702061	1	protein_coding	CASP8	caspase_8,_apoptosis-related_cysteine_peptidase_[Source:HGNC_Symbol;Acc:1509]
ENSG00000065361	12	56473641	56497289	1	protein_coding	DGKA	diacylglycerol_kinase,_alpha_80kDa_[Source:HGNC_Symbol;Acc:2849]
ENSG00000070190	4	100737990	100791311	1	protein_coding	SPTB	spectrin,_beta,_erythrocytic_[Source:HGNC_Symbol;Acc:11274]
ENSG00000074181	19	15270445	15311792	-1	protein_coding	MRPS34	mitochondrial_ribosomal_protein_S34_[Source:HGNC_Symbol;Acc:16618]
ENSG00000078114	10	21068902	21463116	-1	protein_coding	FAP	fibroblast_activation_protein,_alpha_[Source:HGNC_Symbol;Acc:3590]
ENSG00000078804	20	33292094	33301243	1	protein_coding	PKD2L2	polycystic_kidney_disease_2-like_2_[Source:HGNC_Symbol;Acc:9012]
ENSG00000081923	18	55313658	55470327	-1	protein_coding	PHLPP1	PH_domain_and_leucine_rich_repeat_protein_phosphatase_1_[Source:HGNC_Symbol;Acc:20610]
ENSG00000086300	7	26331541	26413949	1	protein_coding	EPDR1	ependymin_related_protein_1_(zebrafish)_[Source:HGNC_Symbol;Acc:17572]
ENSG00000086548	19	42259329	42276113	1	protein_coding	ITPKC	inositol-trisphosphate_3-kinase_C_[Source:HGNC_Symbol;Acc:14897]
ENSG00000087128	4	69313167	69363322	1	protein_coding	ADAMTS2	ADAM_metallopeptidase_with_thrombospondin_type_1_motif,_2_[Source:HGNC_Symbol;Acc:218]
ENSG00000087266	4	2794750	2842825	1	protein_coding	OGFOD1	2-oxoglutarate_and_iron-dependent_oxygenase_domain_containing_1_[Source:HGNC_Symbol;Acc:25585]
ENSG00000088002	19	49055429	49102683	1	protein_coding	METTL2A	methyltransferase_like_2A_[Source:HGNC_Symbol;Acc:25755]
ENSG00000089327	19	35645633	35660787	1	protein_coding	IGBP1	immunoglobulin_(CD79A)_binding_protein_1_[Source:HGNC_Symbol;Acc:5461]
ENSG00000089356	19	35606732	35615227	1	protein_coding	GRAMD1A	GRAM_domain_containing_1A_[Source:HGNC_Symbol;Acc:29305]
ENSG00000090104	1	192544857	192549161	1	protein_coding	PCBP4	poly(rC)_binding_protein_4_[Source:HGNC_Symbol;Acc:8652]
ENSG00000094755	5	170190354	170241051	1	protein_coding	OR1I1	olfactory_receptor,_family_1,_subfamily_I,_member_1_[Source:HGNC_Symbol;Acc:8207]
ENSG00000099282	10	71211229	71267425	1	protein_coding	PALMD	palmdelphin_[Source:HGNC_Symbol;Acc:15846]
ENSG00000099812	19	751146	764318	1	protein_coding	MTAP	methylthioadenosine_phosphorylase_[Source:HGNC_Symbol;Acc:7413]
ENSG00000100290	22	43506754	43525718	1	protein_coding	CHKB	choline_kinase_beta_[Source:HGNC_Symbol;Acc:1938]
ENSG00000101210	20	62119366	62130505	-1	protein_coding	CHRNA4	cholinergic_receptor,_nicotinic,_alpha_4_[Source:HGNC_Symbol;Acc:1958]
ENSG00000101276	20	740724	749131	-1	protein_coding	CSNK2A1	casein_kinase_2,_alpha_1_polypeptide_[Source:HGNC_Symbol;Acc:2457]
ENSG00000101443	20	44098346	44110172	1	protein_coding	ACTR5	ARP5_actin-related_protein_5_homolog_(yeast)_[Source:HGNC_Symbol;Acc:14671]
ENSG00000102362	X	99929488	99987110	-1	protein_coding	SRPX2	sushi-repeat_containing_protein,_X-linked_2_[Source:HGNC_Symbol;Acc:30668]
ENSG00000102699	13	24995064	25086948	-1	protein_coding	SGCG	sarcoglycan,_gamma_(35kDa_dystrophin-associated_glycoprotein)_[Source:HGNC_Symbol;Acc:10809]
ENSG00000102837	13	53602830	53626196	1	protein_coding	CLN5	ceroid-lipofuscinosis,_neuronal_5_[Source:HGNC_Symbol;Acc:2076]
ENSG00000102962	16	57392684	57400102	1	protein_coding	ZNF423	zinc_finger_protein_423_[Source:HGNC_Symbol;Acc:16762]
ENSG00000103534	16	19421861	19510435	1	protein_coding	SYT17	synaptotagmin_XVII_[Source:HGNC_Symbol;Acc:24119]
ENSG00000104140	15	41164412	41166487	-1	protein_coding	SPG11	spastic_paraplegia_11_(autosomal_recessive)_[Source:HGNC_Symbol;Acc:11226]
ENSG00000104267	8	86376081	86393693	1	protein_coding	RP1	retinitis_pigmentosa_1_(autosomal_dominant)_[Source:HGNC_Symbol;Acc:10263]
ENSG00000105289	19	3708382	3750810	1	protein_coding	PRKD2	protein_kinase_D2_[Source:HGNC_Symbol;Acc:17293]
ENSG00000105327	19	47724079	47736023	-1	protein_coding	FZR1	fizzy/cell_division_cycle_20_related_1_(Drosophila)_[Source:HGNC_Symbol;Acc:24824]
ENSG00000105355	19	4838346	4867780	-1	protein_coding	CEACAM4	carcinoembryonic_antigen-related_cell_adhesion_molecule_4_[Source:HGNC_Symbol;Acc:1816]
ENSG00000106077	7	73150424	73153197	-1	protein_coding	GRB10	growth_factor_receptor-bound_protein_10_[Source:HGNC_Symbol;Acc:4564]
ENSG00000106541	7	16831435	16873057	-1	protein_coding	NA	NA
ENSG00000108176	10	69556427	69597924	-1	protein_coding	ZMIZ1	zinc_finger,_MIZ-type_containing_1_[Source:HGNC_Symbol;Acc:16493]
ENSG00000108244	17	39078948	39093836	-1	protein_coding	CYP2C18	cytochrome_P450,_family_2,_subfamily_C,_polypeptide_18_[Source:HGNC_Symbol;Acc:2620]
ENSG00000110080	11	126225535	126310239	1	protein_coding	MS4A4A	membrane-spanning_4-domains,_subfamily_A,_member_4_[Source:HGNC_Symbol;Acc:13371]
ENSG00000110092	11	69455855	69469242	1	protein_coding	CPT1A	carnitine_palmitoyltransferase_1A_(liver)_[Source:HGNC_Symbol;Acc:2328]
ENSG00000110484	11	62037627	62040628	1	protein_coding	ACCS	1-aminocyclopropane-1-carboxylate_synthase_homolog_(Arabidopsis)(non-functional)_[Source:HGNC_Symbol;Acc:23989]
ENSG00000110719	11	67806483	67818362	1	protein_coding	NDUFS8	NADH_dehydrogenase_(ubiquinone)_Fe-S_protein_8,_23kDa_(NADH-coenzyme_Q_reductase)_[Source:HGNC_Symbol;Acc:7715]
ENSG00000110723	11	108376158	108464465	-1	protein_coding	CHKA	choline_kinase_alpha_[Source:HGNC_Symbol;Acc:1937]
ENSG00000111057	12	53342655	53346685	1	protein_coding	LIN7A	lin-7_homolog_A_(C._elegans)_[Source:HGNC_Symbol;Acc:17787]
ENSG00000111341	12	15034115	15038860	-1	protein_coding	ART4	ADP-ribosyltransferase_4_(Dombrock_blood_group)_[Source:HGNC_Symbol;Acc:726]
ENSG00000111348	12	15094951	15114662	-1	protein_coding	RASAL1	RAS_protein_activator_like_1_(GAP1_like)_[Source:HGNC_Symbol;Acc:9873]
ENSG00000111846	6	10492456	10629601	1	protein_coding	PAK1IP1	PAK1_interacting_protein_1_[Source:HGNC_Symbol;Acc:20882]
ENSG00000113494	5	35048861	35230794	-1	protein_coding	AGXT2	alanine--glyoxylate_aminotransferase_2_[Source:HGNC_Symbol;Acc:14412]
ENSG00000114737	3	50643921	50649262	-1	protein_coding	HEMK1	HemK_methyltransferase_family_member_1_[Source:HGNC_Symbol;Acc:24923]
ENSG00000115112	2	121974163	122042783	-1	protein_coding	EPB41L5	erythrocyte_membrane_protein_band_4.1_like_5_[Source:HGNC_Symbol;Acc:19819]
ENSG00000115255	19	1491023	1497926	1	protein_coding	PDE1A	phosphodiesterase_1A,_calmodulin-dependent_[Source:HGNC_Symbol;Acc:8774]
ENSG00000115648	2	238394071	238463961	1	protein_coding	FHL2	four_and_a_half_LIM_domains_2_[Source:HGNC_Symbol;Acc:3703]
ENSG00000115919	2	143635067	143799890	1	protein_coding	SOS1	son_of_sevenless_homolog_1_(Drosophila)_[Source:HGNC_Symbol;Acc:11187]
ENSG00000116133	1	55315300	55352921	-1	protein_coding	PRRX1	paired_related_homeobox_1_[Source:HGNC_Symbol;Acc:9142]
ENSG00000116260	1	180123969	180173165	1	protein_coding	CHD5	chromodomain_helicase_DNA_binding_protein_5_[Source:HGNC_Symbol;Acc:16816]
ENSG00000116299	1	109656301	109749401	1	protein_coding	PARK7	parkinson_protein_7_[Source:HGNC_Symbol;Acc:16369]
ENSG00000117461	1	46505812	46642160	-1	protein_coding	PRDX1	peroxiredoxin_1_[Source:HGNC_Symbol;Acc:9352]
ENSG00000119411	9	116111821	116133513	1	protein_coding	NEK6	NIMA_(never_in_mitosis_gene_a)-related_kinase_6_[Source:HGNC_Symbol;Acc:7749]
ENSG00000119535	1	36931644	36948879	-1	protein_coding	ALG2	asparagine-linked_glycosylation_2,_alpha-1,3-mannosyltransferase_homolog_(S._cerevisiae)_[Source:HGNC_Symbol;Acc:23159]
ENSG00000121858	3	172223298	172241297	-1	protein_coding	GHSR	growth_hormone_secretagogue_receptor_[Source:HGNC_Symbol;Acc:4267]
ENSG00000124102	20	43803517	43805185	1	protein_coding	C20orf108	chromosome_20_open_reading_frame_108_[Source:HGNC_Symbol;Acc:16102]
ENSG00000124107	20	43880880	43883205	-1	protein_coding	SNX21	sorting_nexin_family_member_21_[Source:HGNC_Symbol;Acc:16154]
ENSG00000124143	20	37230577	37279678	1	protein_coding	SLC12A5	solute_carrier_family_12_(potassium/chloride_transporter),_member_5_[Source:HGNC_Symbol;Acc:13818]
ENSG00000124939	11	61976140	61981408	1	protein_coding	SCGB1D2	secretoglobin,_family_1D,_member_2_[Source:HGNC_Symbol;Acc:18396]
ENSG00000127084	9	95709733	95798518	1	protein_coding	OMD	osteomodulin_[Source:HGNC_Symbol;Acc:8134]
ENSG00000128039	4	56212276	56239263	1	protein_coding	ZFP36	zinc_finger_protein_36,_C3H_type,_homolog_(mouse)_[Source:HGNC_Symbol;Acc:12862]
ENSG00000128567	7	131185021	131242976	-1	protein_coding	VGF	VGF_nerve_growth_factor_inducible_[Source:HGNC_Symbol;Acc:12684]
ENSG00000128833	15	52484519	52587995	-1	protein_coding	EIF2AK4	eukaryotic_translation_initiation_factor_2_alpha_kinase_4_[Source:HGNC_Symbol;Acc:19687]
ENSG00000129353	19	10713121	10755235	1	protein_coding	ILF3	interleukin_enhancer_binding_factor_3,_90kDa_[Source:HGNC_Symbol;Acc:6038]
ENSG00000129354	19	10683348	10697992	-1	protein_coding	SLC44A2	solute_carrier_family_44,_member_2_[Source:HGNC_Symbol;Acc:17292]
ENSG00000129514	14	38059189	38069245	-1	protein_coding	HEATR5A	HEAT_repeat_containing_5A_[Source:HGNC_Symbol;Acc:20276]
ENSG00000130487	22	50986462	50989451	1	protein_coding	MAP1S	microtubule-associated_protein_1S_[Source:HGNC_Symbol;Acc:15715]
ENSG00000130529	19	49661052	49715091	1	protein_coding	HRC	histidine_rich_calcium_binding_protein_[Source:HGNC_Symbol;Acc:5178]
ENSG00000131941	19	33469499	33555824	-1	protein_coding	THAP1	THAP_domain_containing,_apoptosis_associated_protein_1_[Source:HGNC_Symbol;Acc:20856]
ENSG00000133321	11	63304281	63313934	1	protein_coding	RTN3	reticulon_3_[Source:HGNC_Symbol;Acc:10469]
ENSG00000133985	14	71108504	71142077	1	protein_coding	COX16	COX16_cytochrome_c_oxidase_assembly_homolog_(S._cerevisiae)_[Source:HGNC_Symbol;Acc:20213]
ENSG00000134258	1	117686209	117753556	-1	protein_coding	CD101	CD101_molecule_[Source:HGNC_Symbol;Acc:5949]
ENSG00000134317	2	10085341	10142411	1	protein_coding	KIDINS220	kinase_D-interacting_substrate,_220kDa_[Source:HGNC_Symbol;Acc:29508]
ENSG00000134531	12	13349650	13369708	1	protein_coding	DOCK2	dedicator_of_cytokinesis_2_[Source:HGNC_Symbol;Acc:2988]
ENSG00000134769	18	32073254	32471808	1	protein_coding	DSC1	desmocollin_1_[Source:HGNC_Symbol;Acc:3035]
ENSG00000135373	11	34642640	34682604	1	protein_coding	NAT10	N-acetyltransferase_10_(GCN5-related)_[Source:HGNC_Symbol;Acc:29830]
ENSG00000135549	6	122793062	123047518	1	protein_coding	HEY2	hairy/enhancer-of-split_related_with_YRPW_motif_2_[Source:HGNC_Symbol;Acc:4881]
ENSG00000136689	2	113864791	113891593	1	protein_coding	IL36G	interleukin_36,_gamma_[Source:HGNC_Symbol;Acc:15741]
ENSG00000137462	4	154622652	154626851	1	protein_coding	FHDC1	FH2_domain_containing_1_[Source:HGNC_Symbol;Acc:29363]
ENSG00000137501	11	85405267	85522184	-1	protein_coding	CCDC90B	coiled-coil_domain_containing_90B_[Source:HGNC_Symbol;Acc:28108]
ENSG00000137673	11	102391239	102401484	-1	protein_coding	TRPC6	transient_receptor_potential_cation_channel,_subfamily_C,_member_6_[Source:HGNC_Symbol;Acc:12338]
ENSG00000137747	11	117771358	117800174	-1	protein_coding	MMP13	matrix_metallopeptidase_13_(collagenase_3)_[Source:HGNC_Symbol;Acc:7159]
ENSG00000137767	15	45927001	45983492	1	protein_coding	UNC13C	unc-13_homolog_C_(C._elegans)_[Source:HGNC_Symbol;Acc:23149]
ENSG00000138798	4	110834040	110933422	1	protein_coding	HADH	hydroxyacyl-CoA_dehydrogenase_[Source:HGNC_Symbol;Acc:4799]
ENSG00000139865	14	38065052	38510647	1	protein_coding	CUL4A	cullin_4A_[Source:HGNC_Symbol;Acc:2554]
ENSG00000140379	15	80253231	80263788	-1	protein_coding	ETFA	electron-transfer-flavoprotein,_alpha_polypeptide_[Source:HGNC_Symbol;Acc:3481]
ENSG00000141448	18	19749404	19782491	1	protein_coding	OSBPL1A	oxysterol_binding_protein-like_1A_[Source:HGNC_Symbol;Acc:16398]
ENSG00000141524	17	76108999	76128488	-1	protein_coding	ARHGDIA	Rho_GDP_dissociation_inhibitor_(GDI)_alpha_[Source:HGNC_Symbol;Acc:678]
ENSG00000141574	17	80278900	80291921	-1	protein_coding	CBX8	chromobox_homolog_8_[Source:HGNC_Symbol;Acc:15962]
ENSG00000141579	17	80787311	80797931	-1	protein_coding	AZI1	5-azacytidine_induced_1_[Source:HGNC_Symbol;Acc:29511]
ENSG00000141934	19	281048	291435	-1	protein_coding	C19orf20	chromosome_19_open_reading_frame_20_[Source:HGNC_Symbol;Acc:25058]
ENSG00000143217	1	161040785	161059389	-1	protein_coding	RFWD2	ring_finger_and_WD_repeat_domain_2_[Source:HGNC_Symbol;Acc:17440]
ENSG00000143320	1	156669398	156675608	-1	protein_coding	ISG20L2	interferon_stimulated_exonuclease_gene_20kDa-like_2_[Source:HGNC_Symbol;Acc:25745]
ENSG00000143375	1	151482986	151511168	1	protein_coding	TARS2	threonyl-tRNA_synthetase_2,_mitochondrial_(putative)_[Source:HGNC_Symbol;Acc:30740]
ENSG00000143416	1	151336778	151345209	-1	protein_coding	ANXA9	annexin_A9_[Source:HGNC_Symbol;Acc:547]
ENSG00000143546	1	153362508	153363664	-1	protein_coding	RAB13	RAB13,_member_RAS_oncogene_family_[Source:HGNC_Symbol;Acc:9762]
ENSG00000143653	1	246887349	246931439	1	protein_coding	TTC13	tetratricopeptide_repeat_domain_13_[Source:HGNC_Symbol;Acc:26204]
ENSG00000144746	3	69134095	69155217	1	protein_coding	UBA3	ubiquitin-like_modifier_activating_enzyme_3_[Source:HGNC_Symbol;Acc:12470]
ENSG00000144959	3	172348039	172429008	-1	protein_coding	TRPC1	transient_receptor_potential_cation_channel,_subfamily_C,_member_1_[Source:HGNC_Symbol;Acc:12333]
ENSG00000148346	9	130911350	130915734	1	protein_coding	PTGES	prostaglandin_E_synthase_[Source:HGNC_Symbol;Acc:9599]
ENSG00000148513	10	37414785	37521495	1	protein_coding	PARD3	par-3_partitioning_defective_3_homolog_(C._elegans)_[Source:HGNC_Symbol;Acc:16051]
ENSG00000148735	10	115511213	115543188	1	protein_coding	NPFFR1	neuropeptide_FF_receptor_1_[Source:HGNC_Symbol;Acc:17425]
ENSG00000151715	11	129685714	129729898	1	protein_coding	KCNJ1	potassium_inwardly-rectifying_channel,_subfamily_J,_member_1_[Source:HGNC_Symbol;Acc:6255]
ENSG00000151882	5	43376747	43412493	-1	protein_coding	C5orf28	chromosome_5_open_reading_frame_28_[Source:HGNC_Symbol;Acc:26139]
ENSG00000152767	13	98795434	99102023	1	protein_coding	ANKRD22	ankyrin_repeat_domain_22_[Source:HGNC_Symbol;Acc:28321]
ENSG00000153714	9	12775020	12822130	1	protein_coding	PTPRD	protein_tyrosine_phosphatase,_receptor_type,_D_[Source:HGNC_Symbol;Acc:9668]
ENSG00000154914	17	9548950	9633001	1	protein_coding	CCDC144C	coiled-coil_domain_containing_144C_[Source:HGNC_Symbol;Acc:29073]
ENSG00000155495	X	140991680	140997174	1	protein_coding	SLC7A7	solute_carrier_family_7_(amino_acid_transporter_light_chain,_y+L_system),_member_7_[Source:HGNC_Symbol;Acc:11065]
ENSG00000156127	14	75988768	76013358	1	protein_coding	KCNMA1	potassium_large_conductance_calcium-activated_channel,_subfamily_M,_alpha_member_1_[Source:HGNC_Symbol;Acc:6284]
ENSG00000156453	5	141232938	141258811	-1	protein_coding	FGF18	fibroblast_growth_factor_18_[Source:HGNC_Symbol;Acc:3674]
ENSG00000156675	8	37716136	37756985	-1	protein_coding	SAMD8	sterile_alpha_motif_domain_containing_8_[Source:HGNC_Symbol;Acc:26320]
ENSG00000157765	4	25656923	25680370	1	protein_coding	BRAF	v-raf_murine_sarcoma_viral_oncogene_homolog_B1_[Source:HGNC_Symbol;Acc:1097]
ENSG00000157985	2	236402733	237035198	1	protein_coding	LDLRAP1	low_density_lipoprotein_receptor_adaptor_protein_1_[Source:HGNC_Symbol;Acc:18640]
ENSG00000159763	7	142829170	142836839	1	protein_coding	C16orf86	chromosome_16_open_reading_frame_86_[Source:HGNC_Symbol;Acc:33755]
ENSG00000160182	21	43782391	43786703	-1	protein_coding	TFF2	trefoil_factor_2_[Source:HGNC_Symbol;Acc:11756]
ENSG00000160862	7	99564343	99573780	-1	protein_coding	FCRL3	Fc_receptor-like_3_[Source:HGNC_Symbol;Acc:18506]
ENSG00000162069	16	3077868	3085542	-1	protein_coding	NTN3	netrin_3_[Source:HGNC_Symbol;Acc:8030]
ENSG00000162078	16	2880170	2882285	1	protein_coding	FLYWCH2	FLYWCH_family_member_2_[Source:HGNC_Symbol;Acc:25178]
ENSG00000162366	1	47649265	47656716	-1	protein_coding	CYP4A22	cytochrome_P450,_family_4,_subfamily_A,_polypeptide_22_[Source:HGNC_Symbol;Acc:20575]
ENSG00000162896	1	207101863	207119811	-1	protein_coding	FAIM3	Fas_apoptotic_inhibitory_molecule_3_[Source:HGNC_Symbol;Acc:14315]
ENSG00000163083	2	121103719	121109384	1	protein_coding	SGPP2	sphingosine-1-phosphate_phosphatase_2_[Source:HGNC_Symbol;Acc:19953]
ENSG00000163220	1	153330330	153333503	1	protein_coding	ARHGAP25	Rho_GTPase_activating_protein_25_[Source:HGNC_Symbol;Acc:28951]
ENSG00000163347	3	190023490	190040264	-1	protein_coding	PBXIP1	pre-B-cell_leukemia_homeobox_interacting_protein_1_[Source:HGNC_Symbol;Acc:21199]
ENSG00000163683	4	39552541	39640710	-1	protein_coding	RPL9	ribosomal_protein_L9_[Source:HGNC_Symbol;Acc:10369]
ENSG00000163694	4	40425272	40632892	-1	protein_coding	C3orf67	chromosome_3_open_reading_frame_67_[Source:HGNC_Symbol;Acc:24763]
ENSG00000163898	3	185224050	185270401	-1	protein_coding	CAMK2N2	calcium/calmodulin-dependent_protein_kinase_II_inhibitor_2_[Source:HGNC_Symbol;Acc:24197]
ENSG00000164761	8	119935796	119964439	-1	protein_coding	MED30	mediator_complex_subunit_30_[Source:HGNC_Symbol;Acc:23032]
ENSG00000164825	8	6728097	6735544	-1	protein_coding	OSGIN2	oxidative_stress_induced_growth_inhibitor_family_member_2_[Source:HGNC_Symbol;Acc:1355]
ENSG00000165105	9	85594500	85678092	-1	protein_coding	HGSNAT	heparan-alpha-glucosaminide_N-acetyltransferase_[Source:HGNC_Symbol;Acc:26527]
ENSG00000165140	9	97365415	97402531	-1	protein_coding	ANKS6	ankyrin_repeat_and_sterile_alpha_motif_domain_containing_6_[Source:HGNC_Symbol;Acc:26724]
ENSG00000165215	7	73183328	73184600	-1	protein_coding	STRBP	spermatid_perinuclear_RNA_binding_protein_[Source:HGNC_Symbol;Acc:16462]
ENSG00000165929	14	92246095	92333880	-1	protein_coding	AGBL2	ATP/GTP_binding_protein-like_2_[Source:HGNC_Symbol;Acc:26296]
ENSG00000166920	15	45722727	45740959	1	protein_coding	NA	NA
ENSG00000166927	11	60145955	60163424	1	protein_coding	MS4A6E	membrane-spanning_4-domains,_subfamily_A,_member_6E_[Source:HGNC_Symbol;Acc:14285]
ENSG00000167106	9	130702858	130742812	-1	protein_coding	TMEM92	transmembrane_protein_92_[Source:HGNC_Symbol;Acc:26579]
ENSG00000167306	18	47349156	47721451	-1	protein_coding	C17orf56	chromosome_17_open_reading_frame_56_[Source:HGNC_Symbol;Acc:26458]
ENSG00000167608	19	54663846	54676944	-1	protein_coding	NFKBID	nuclear_factor_of_kappa_light_polypeptide_gene_enhancer_in_B-cells_inhibitor,_delta_[Source:HGNC_Symbol;Acc:15671]
ENSG00000167767	12	52562780	52585784	-1	protein_coding	ZNF83	zinc_finger_protein_83_[Source:HGNC_Symbol;Acc:13158]
ENSG00000169299	4	37828255	37864558	1	protein_coding	NR0B1	nuclear_receptor_subfamily_0,_group_B,_member_1_[Source:HGNC_Symbol;Acc:7960]
ENSG00000170381	7	82993222	83278479	-1	protein_coding	FAM115C	family_with_sequence_similarity_115,_member_C_[Source:HGNC_Symbol;Acc:26878]
ENSG00000171345	17	39679869	39684560	-1	protein_coding	ESCO2	establishment_of_cohesion_1_homolog_2_(S._cerevisiae)_[Source:HGNC_Symbol;Acc:27230]
ENSG00000171346	17	39669995	39678781	-1	protein_coding	KRT19	keratin_19_[Source:HGNC_Symbol;Acc:6436]
ENSG00000172551	12	55224303	55252177	1	protein_coding	NIPAL4	NIPA-like_domain_containing_4_[Source:HGNC_Symbol;Acc:28018]
ENSG00000172602	12	49250928	49259681	-1	protein_coding	SMPDL3A	sphingomyelin_phosphodiesterase,_acid-like_3A_[Source:HGNC_Symbol;Acc:17389]
ENSG00000173467	7	16899029	16921611	-1	protein_coding	SSSCA1	Sjogren_syndrome/scleroderma_autoantigen_1_[Source:HGNC_Symbol;Acc:11328]
ENSG00000173848	10	5454514	5500426	1	protein_coding	PLK3	polo-like_kinase_3_[Source:HGNC_Symbol;Acc:2154]
ENSG00000174501	2	96514587	96657541	-1	protein_coding	GCET2	germinal_center_expressed_transcript_2_[Source:HGNC_Symbol;Acc:20253]
ENSG00000176402	7	99520892	99527243	-1	protein_coding	EID2B	EP300_interacting_inhibitor_of_differentiation_2B_[Source:HGNC_Symbol;Acc:26796]
ENSG00000176907	8	40010989	40012821	1	protein_coding	OR51H1P	olfactory_receptor,_family_51,_subfamily_H,_member_1_pseudogene_[Source:HGNC_Symbol;Acc:14833]
ENSG00000181143	19	8959520	9092018	-1	protein_coding	ZNF707	zinc_finger_protein_707_[Source:HGNC_Symbol;Acc:27815]
ENSG00000181617	4	71091788	71100969	1	protein_coding	OR52H1	olfactory_receptor,_family_52,_subfamily_H,_member_1_[Source:HGNC_Symbol;Acc:15218]
ENSG00000181885	17	7163223	7166512	-1	protein_coding	NA	Uncharacterized_protein_[Source:UniProtKB/TrEMBL;Acc:E7EUI4]
ENSG00000182054	15	90626277	90645736	-1	protein_coding	NA	Putative_tripartite_motif-containing_protein_49B_[Source:UniProtKB/Swiss-Prot;Acc:A6NDI0]
ENSG00000182500	12	122064455	122080583	1	protein_coding	BGN	biglycan_[Source:HGNC_Symbol;Acc:1044]
ENSG00000182782	12	123185840	123187890	-1	protein_coding	NA	NA
ENSG00000182957	13	24734861	24896096	1	protein_coding	HMGN4	high_mobility_group_nucleosomal_binding_domain_4_[Source:HGNC_Symbol;Acc:4989]
ENSG00000183742	7	20176020	20257027	-1	protein_coding	CBX6	chromobox_homolog_6_[Source:HGNC_Symbol;Acc:1556]
ENSG00000184012	21	42836478	42903043	-1	protein_coding	ACTG1	actin,_gamma_1_[Source:HGNC_Symbol;Acc:144]
ENSG00000184254	15	101402129	101456831	1	protein_coding	NA	NA
ENSG00000184709	9	140063210	140064503	-1	protein_coding	EIF4ENIF1	eukaryotic_translation_initiation_factor_4E_nuclear_import_factor_1_[Source:HGNC_Symbol;Acc:16687]
ENSG00000185033	15	90703836	90772911	1	protein_coding	NA	NA
ENSG00000185215	14	103589779	103603776	1	protein_coding	WASIR1	WASH_and_IL9R_antisense_RNA_1_(non-protein_coding)_[Source:HGNC_Symbol;Acc:38513]
ENSG00000185499	1	155158300	155162707	-1	protein_coding	NA	NA
ENSG00000186517	1	161016736	161039760	-1	protein_coding	OR9Q2	olfactory_receptor,_family_9,_subfamily_Q,_member_2_[Source:HGNC_Symbol;Acc:15328]
ENSG00000187239	9	132649466	132805473	-1	protein_coding	LCE3B	late_cornified_envelope_3B_[Source:HGNC_Symbol;Acc:29462]
ENSG00000188293	19	46733009	46734500	1	protein_coding	HES4	hairy_and_enhancer_of_split_4_(Drosophila)_[Source:HGNC_Symbol;Acc:24149]
ENSG00000188505	19	39687604	39692522	1	protein_coding	LCTL	lactase-like_[Source:HGNC_Symbol;Acc:15583]
ENSG00000188910	1	35246790	35251970	1	protein_coding	BSX	brain-specific_homeobox_[Source:HGNC_Symbol;Acc:20450]
ENSG00000189143	7	73213872	73247017	1	protein_coding	FSCB	fibrous_sheath_CABYR_binding_protein_[Source:HGNC_Symbol;Acc:20494]
ENSG00000196091	12	101962131	102079796	1	protein_coding	PTPRT	protein_tyrosine_phosphatase,_receptor_type,_T_[Source:HGNC_Symbol;Acc:9682]
ENSG00000196776	3	107762145	107809872	-1	protein_coding	ANKRD20A1	ankyrin_repeat_domain_20_family,_member_A1_[Source:HGNC_Symbol;Acc:23665]
ENSG00000197448	7	142941186	142967947	1	protein_coding	CYP2F1	cytochrome_P450,_family_2,_subfamily_F,_polypeptide_1_[Source:HGNC_Symbol;Acc:2632]
ENSG00000197496	20	45338126	45364965	1	protein_coding	GALP	galanin-like_peptide_[Source:HGNC_Symbol;Acc:24840]
ENSG00000197506	9	86890372	86955672	-1	protein_coding	LINC00477	long_intergenic_non-protein_coding_RNA_477_[Source:HGNC_Symbol;Acc:26557]
ENSG00000197930	14	53106634	53162618	-1	protein_coding	ZNF677	zinc_finger_protein_677_[Source:HGNC_Symbol;Acc:28730]
ENSG00000197956	1	153507075	153508720	-1	protein_coding	NA	NA
ENSG00000198959	20	36756863	36794980	-1	protein_coding	KIAA1279	KIAA1279_[Source:HGNC_Symbol;Acc:23419]
ENSG00000204287	6	32407619	32412823	1	protein_coding	NA	NA
ENSG00000204385	6	31830969	31846823	-1	protein_coding	XAGE1B	X_antigen_family,_member_1B_[Source:HGNC_Symbol;Acc:25400]
ENSG00000204634	2	101624079	101869328	-1	protein_coding	HLA-G	major_histocompatibility_complex,_class_I,_G_[Source:HGNC_Symbol;Acc:4964]
ENSG00000205426	12	52679697	52685318	-1	protein_coding	NA	NA
ENSG00000205544	17	7306294	7307456	-1	protein_coding	TMSB4X	thymosin_beta_4,_X-linked_[Source:HGNC_Symbol;Acc:11881]
ENSG00000206073	18	61304493	61311532	-1	protein_coding	SERPINB11	serpin_peptidase_inhibitor,_clade_B_(ovalbumin),_member_11_(gene/pseudogene)_[Source:HGNC_Symbol;Acc:14221]
ENSG00000213886	6	29523292	29527702	-1	protein_coding	RPL13AP7	ribosomal_protein_L13a_pseudogene_7_[Source:HGNC_Symbol;Acc:23755]
ENSG00000236699	4	106473777	106616835	1	protein_coding	NA	NA
ENSG00000237330	1	1007126	1009687	-1	protein_coding	NA	NA
ENSG00000248993	6	32905141	32920899	-1	protein_coding	NA	NA
ENSG00000257743	7	141811549	141921088	1	protein_coding	NA	NA

## Sheet: DOWN in luminal vs myo
Ensembl ID	chrom	gene_start	gene_end	gene_strand	type	HUGO Name	Description
ENSG00000003096	X	117031776	117251303	-1	protein_coding	M6PR	mannose-6-phosphate_receptor_(cation_dependent)_[Source:HGNC_Symbol;Acc:6752]
ENSG00000006283	17	48638429	48704835	1	protein_coding	SPATA20	spermatogenesis_associated_20_[Source:HGNC_Symbol;Acc:26125]
ENSG00000011028	17	60704762	60770956	1	protein_coding	CLCN6	chloride_channel_6_[Source:HGNC_Symbol;Acc:2024]
ENSG00000013016	2	31456880	31492313	1	protein_coding	MAP4K5	mitogen-activated_protein_kinase_kinase_kinase_kinase_5_[Source:HGNC_Symbol;Acc:6867]
ENSG00000019549	8	49830249	49834299	-1	protein_coding	SYT13	synaptotagmin_XIII_[Source:HGNC_Symbol;Acc:14962]
ENSG00000019991	7	81328322	81399754	-1	protein_coding	CD74	CD74_molecule,_major_histocompatibility_complex,_class_II_invariant_chain_[Source:HGNC_Symbol;Acc:1697]
ENSG00000022267	X	135229559	135293518	1	protein_coding	C8B	complement_component_8,_beta_polypeptide_[Source:HGNC_Symbol;Acc:1353]
ENSG00000050165	11	11984653	12031316	-1	protein_coding	JKAMP	JNK1/MAPK8-associated_membrane_protein_[Source:HGNC_Symbol;Acc:20184]
ENSG00000053747	18	21269562	21535030	1	protein_coding	NRIP2	nuclear_receptor_interacting_protein_2_[Source:HGNC_Symbol;Acc:23078]
ENSG00000056487	22	45277042	45405880	-1	protein_coding	NPFFR2	neuropeptide_FF_receptor_2_[Source:HGNC_Symbol;Acc:4525]
ENSG00000060718	1	103342023	103574052	-1	protein_coding	RIMBP2	RIMS_binding_protein_2_[Source:HGNC_Symbol;Acc:30339]
ENSG00000063660	2	241375088	241407493	1	protein_coding	MTMR1	myotubularin_related_protein_1_[Source:HGNC_Symbol;Acc:7449]
ENSG00000064300	17	47572655	47592379	1	protein_coding	ATP2C2	ATPase,_Ca++_transporting,_type_2C,_member_2_[Source:HGNC_Symbol;Acc:29103]
ENSG00000065534	3	123328896	123603178	-1	protein_coding	SPEN	spen_homolog,_transcriptional_regulator_(Drosophila)_[Source:HGNC_Symbol;Acc:17575]
ENSG00000065618	10	105791044	105845760	-1	protein_coding	CYB5R4	cytochrome_b5_reductase_4_[Source:HGNC_Symbol;Acc:20147]
ENSG00000069535	X	43625858	43741693	-1	protein_coding	FUNDC1	FUN14_domain_containing_1_[Source:HGNC_Symbol;Acc:28746]
ENSG00000072163	2	128395956	128439360	-1	protein_coding	PTPN18	protein_tyrosine_phosphatase,_non-receptor_type_18_(brain-derived)_[Source:HGNC_Symbol;Acc:9649]
ENSG00000073282	3	189349205	189615068	1	protein_coding	NA	Selenoprotein_O_[Source:UniProtKB/Swiss-Prot;Acc:Q9BVL4]
ENSG00000073756	1	186640923	186649559	-1	protein_coding	CD5L	CD5_molecule-like_[Source:HGNC_Symbol;Acc:1690]
ENSG00000075223	7	80371854	80551675	-1	protein_coding	GTSE1	G-2_and_S-phase_expressed_1_[Source:HGNC_Symbol;Acc:13698]
ENSG00000077092	3	25215823	25639423	1	protein_coding	ACTL6B	actin-like_6B_[Source:HGNC_Symbol;Acc:160]
ENSG00000078596	X	78615881	78623164	-1	protein_coding	P2RY10	purinergic_receptor_P2Y,_G-protein_coupled,_10_[Source:HGNC_Symbol;Acc:19906]
ENSG00000078725	9	121915736	122131745	-1	protein_coding	CBFA2T2	core-binding_factor,_runt_domain,_alpha_subunit_2;_translocated_to,_2_[Source:HGNC_Symbol;Acc:1536]
ENSG00000085563	7	87132948	87342611	-1	protein_coding	IGSF9	immunoglobulin_superfamily,_member_9_[Source:HGNC_Symbol;Acc:18132]
ENSG00000085662	7	134127127	134144036	-1	protein_coding	ZNF213	zinc_finger_protein_213_[Source:HGNC_Symbol;Acc:13005]
ENSG00000086289	7	37723446	37991543	1	protein_coding	TXNDC3	thioredoxin_domain_containing_3_(spermatozoa)_[Source:HGNC_Symbol;Acc:16473]
ENSG00000087116	5	178537852	178772431	-1	protein_coding	PIGS	phosphatidylinositol_glycan_anchor_biosynthesis,_class_S_[Source:HGNC_Symbol;Acc:14937]
ENSG00000087245	16	55512883	55540603	1	protein_coding	CETP	cholesteryl_ester_transfer_protein,_plasma_[Source:HGNC_Symbol;Acc:1869]
ENSG00000091972	3	112051915	112081659	1	protein_coding	TMEM101	transmembrane_protein_101_[Source:HGNC_Symbol;Acc:28653]
ENSG00000095596	10	94833232	94837647	1	protein_coding	TLL2	tolloid-like_2_[Source:HGNC_Symbol;Acc:11844]
ENSG00000100234	22	33197687	33259030	1	protein_coding	RAB36	RAB36,_member_RAS_oncogene_family_[Source:HGNC_Symbol;Acc:9775]
ENSG00000100505	14	51441980	51562779	-1	protein_coding	PYGL	phosphorylase,_glycogen,_liver_[Source:HGNC_Symbol;Acc:9725]
ENSG00000101144	20	55743804	55841685	-1	protein_coding	CSTF1	cleavage_stimulation_factor,_3'_pre-RNA,_subunit_1,_50kDa_[Source:HGNC_Symbol;Acc:2483]
ENSG00000101230	20	13202418	13281298	1	protein_coding	CDC25B	cell_division_cycle_25_homolog_B_(S._pombe)_[Source:HGNC_Symbol;Acc:1726]
ENSG00000101680	18	6941743	7117813	-1	protein_coding	LIPG	lipase,_endothelial_[Source:HGNC_Symbol;Acc:6623]
ENSG00000101825	X	3226606	3264684	-1	protein_coding	H2BFM	H2B_histone_family,_member_M_[Source:HGNC_Symbol;Acc:27867]
ENSG00000101955	X	38008589	38080696	-1	protein_coding	PAGE4	P_antigen_family,_member_4_(prostate_associated)_[Source:HGNC_Symbol;Acc:4108]
ENSG00000102024	X	114795501	114885181	1	protein_coding	LUZP4	leucine_zipper_protein_4_[Source:HGNC_Symbol;Acc:24971]
ENSG00000102230	X	24576204	24690794	-1	protein_coding	USP11	ubiquitin_specific_peptidase_11_[Source:HGNC_Symbol;Acc:12609]
ENSG00000102802	13	31480328	31499709	1	protein_coding	DHRS12	dehydrogenase/reductase_(SDR_family)_member_12_[Source:HGNC_Symbol;Acc:25832]
ENSG00000103044	16	69140160	69152622	1	protein_coding	VAC14	Vac14_homolog_(S._cerevisiae)_[Source:HGNC_Symbol;Acc:25507]
ENSG00000103647	15	68871308	69020145	1	protein_coding	LACTB	lactamase,_beta_[Source:HGNC_Symbol;Acc:16468]
ENSG00000104722	8	24770525	24776607	1	protein_coding	ERICH1	glutamate-rich_1_[Source:HGNC_Symbol;Acc:27234]
ENSG00000105270	19	36505563	36523775	-1	protein_coding	NA	Putative_transcription_factor_Ovo-like_2-like_[Source:UniProtKB/Swiss-Prot;Acc:O00110]
ENSG00000105538	19	49223843	49243970	-1	protein_coding	FAM83E	family_with_sequence_similarity_83,_member_E_[Source:HGNC_Symbol;Acc:25972]
ENSG00000105974	7	116164839	116201233	1	protein_coding	CAV2	caveolin_2_[Source:HGNC_Symbol;Acc:1528]
ENSG00000105989	7	116916685	116963343	-1	protein_coding	NHP2P1	NHP2_ribonucleoprotein_homolog_(yeast)_pseudogene_1_[Source:HGNC_Symbol;Acc:23582]
ENSG00000106366	7	100770370	100782547	1	protein_coding	LSM5	LSM5_homolog,_U6_small_nuclear_RNA_associated_(S._cerevisiae)_[Source:HGNC_Symbol;Acc:17162]
ENSG00000106624	7	44143960	44154161	1	protein_coding	PRKAG2	protein_kinase,_AMP-activated,_gamma_2_non-catalytic_subunit_[Source:HGNC_Symbol;Acc:9386]
ENSG00000107796	10	90694831	90751147	-1	protein_coding	MINPP1	multiple_inositol-polyphosphate_phosphatase_1_[Source:HGNC_Symbol;Acc:7102]
ENSG00000108852	17	41952725	41987068	-1	protein_coding	PPY	pancreatic_polypeptide_[Source:HGNC_Symbol;Acc:9327]
ENSG00000111186	12	1639057	1756409	1	protein_coding	SLC6A12	solute_carrier_family_6_(neurotransmitter_transporter,_betaine/GABA),_member_12_[Source:HGNC_Symbol;Acc:11045]
ENSG00000111863	6	11712287	11807279	-1	protein_coding	C6orf204	chromosome_6_open_reading_frame_204_[Source:HGNC_Symbol;Acc:21638]
ENSG00000112175	6	55618443	55740362	-1	protein_coding	C6orf64	chromosome_6_open_reading_frame_64_[Source:HGNC_Symbol;Acc:21025]
ENSG00000112320	6	107811162	107981357	1	protein_coding	EYA4	eyes_absent_homolog_4_(Drosophila)_[Source:HGNC_Symbol;Acc:3522]
ENSG00000112902	5	9035138	9546187	-1	protein_coding	MAN2A1	mannosidase,_alpha,_class_2A,_member_1_[Source:HGNC_Symbol;Acc:6824]
ENSG00000112964	5	42423879	42721979	1	protein_coding	PAPD7	PAP_associated_domain_containing_7_[Source:HGNC_Symbol;Acc:16705]
ENSG00000113140	5	151040657	151066726	-1	protein_coding	TMCO6	transmembrane_and_coiled-coil_domains_6_[Source:HGNC_Symbol;Acc:28814]
ENSG00000113396	5	127873706	128369335	1	protein_coding	FAM172A	family_with_sequence_similarity_172,_member_A_[Source:HGNC_Symbol;Acc:25365]
ENSG00000113430	5	1877541	1887350	-1	protein_coding	TARS	threonyl-tRNA_synthetase_[Source:HGNC_Symbol;Acc:11572]
ENSG00000113578	5	141971743	142077617	-1	protein_coding	PPP2CA	protein_phosphatase_2,_catalytic_subunit,_alpha_isozyme_[Source:HGNC_Symbol;Acc:9299]
ENSG00000113721	5	149493400	149535423	-1	protein_coding	ERGIC1	endoplasmic_reticulum-golgi_intermediate_compartment_(ERGIC)_1_[Source:HGNC_Symbol;Acc:29205]
ENSG00000115008	2	113531492	113542167	-1	protein_coding	TTL	tubulin_tyrosine_ligase_[Source:HGNC_Symbol;Acc:21586]
ENSG00000115380	2	56093102	56151274	-1	protein_coding	WDR75	WD_repeat_domain_75_[Source:HGNC_Symbol;Acc:25725]
ENSG00000115457	2	217497551	217529159	1	protein_coding	UNC50	unc-50_homolog_(C._elegans)_[Source:HGNC_Symbol;Acc:16046]
ENSG00000115593	2	88367299	88412906	1	protein_coding	PRKAG3	protein_kinase,_AMP-activated,_gamma_3_non-catalytic_subunit_[Source:HGNC_Symbol;Acc:9387]
ENSG00000116132	1	170631869	170708560	1	protein_coding	BCL9	B-cell_CLL/lymphoma_9_[Source:HGNC_Symbol;Acc:1008]
ENSG00000116962	1	236139130	236228462	-1	protein_coding	TBCE	tubulin_folding_cofactor_E_[Source:HGNC_Symbol;Acc:11582]
ENSG00000118257	2	206546562	206662857	1	protein_coding	FASTKD2	FAST_kinase_domains_2_[Source:HGNC_Symbol;Acc:29160]
ENSG00000118762	4	88928820	88998929	1	protein_coding	OLFM3	olfactomedin_3_[Source:HGNC_Symbol;Acc:17990]
ENSG00000118785	4	88896802	88904562	1	protein_coding	ABCG2	ATP-binding_cassette,_sub-family_G_(WHITE),_member_2_[Source:HGNC_Symbol;Acc:74]
ENSG00000118971	12	4382938	4414516	1	protein_coding	WDR35	WD_repeat_domain_35_[Source:HGNC_Symbol;Acc:29250]
ENSG00000119681	14	74964873	75079306	-1	protein_coding	ACOT2	acyl-CoA_thioesterase_2_[Source:HGNC_Symbol;Acc:18431]
ENSG00000120318	5	141013251	141061788	-1	protein_coding	WDR55	WD_repeat_domain_55_[Source:HGNC_Symbol;Acc:25971]
ENSG00000121005	8	75896750	75946793	1	protein_coding	LYPLA1	lysophospholipase_I_[Source:HGNC_Symbol;Acc:6737]
ENSG00000121297	19	31765851	31840453	-1	protein_coding	CEP89	centrosomal_protein_89kDa_[Source:HGNC_Symbol;Acc:25907]
ENSG00000122176	1	203309753	203320617	-1	protein_coding	TBX22	T-box_22_[Source:HGNC_Symbol;Acc:11600]
ENSG00000122591	7	22980878	23053749	-1	protein_coding	NPY	neuropeptide_Y_[Source:HGNC_Symbol;Acc:7955]
ENSG00000122824	X	51075083	51080377	1	protein_coding	AKR1D1	aldo-keto_reductase_family_1,_member_D1_(delta_4-3-ketosteroid-5-beta-reductase)_[Source:HGNC_Symbol;Acc:388]
ENSG00000122870	10	60272900	60591195	1	protein_coding	CHST3	carbohydrate_(chondroitin_6)_sulfotransferase_3_[Source:HGNC_Symbol;Acc:1971]
ENSG00000124780	6	39266777	39282329	-1	protein_coding	CPNE5	copine_V_[Source:HGNC_Symbol;Acc:2318]
ENSG00000125538	2	113587328	113594480	-1	protein_coding	PPDPF	pancreatic_progenitor_cell_differentiation_and_proliferation_factor_homolog_(zebrafish)_[Source:HGNC_Symbol;Acc:16142]
ENSG00000125726	19	6583135	6591163	-1	protein_coding	ATG4C	ATG4_autophagy_related_4_homolog_C_(S._cerevisiae)_[Source:HGNC_Symbol;Acc:16040]
ENSG00000128591	7	128470431	128499328	1	protein_coding	DNAJB9	DnaJ_(Hsp40)_homolog,_subfamily_B,_member_9_[Source:HGNC_Symbol;Acc:6968]
ENSG00000129596	5	115140430	115152651	-1	protein_coding	EPB41L4A	erythrocyte_membrane_protein_band_4.1_like_4A_[Source:HGNC_Symbol;Acc:13278]
ENSG00000130176	19	11649579	11661138	1	protein_coding	PRKCSH	protein_kinase_C_substrate_80K-H_[Source:HGNC_Symbol;Acc:9411]
ENSG00000130203	19	45408956	45412650	1	protein_coding	PVRL2	poliovirus_receptor-related_2_(herpesvirus_entry_mediator_B)_[Source:HGNC_Symbol;Acc:9707]
ENSG00000130224	X	114345185	114468635	-1	protein_coding	GADD45G	growth_arrest_and_DNA-damage-inducible,_gamma_[Source:HGNC_Symbol;Acc:4097]
ENSG00000131018	6	152442819	152958936	-1	protein_coding	AKAP12	A_kinase_(PRKA)_anchor_protein_12_[Source:HGNC_Symbol;Acc:370]
ENSG00000131126	19	43910657	43922763	1	protein_coding	ZNF428	zinc_finger_protein_428_[Source:HGNC_Symbol;Acc:20804]
ENSG00000131746	17	38632080	38657854	-1	protein_coding	KRT33B	keratin_33B_[Source:HGNC_Symbol;Acc:6451]
ENSG00000133110	13	38136720	38183563	-1	protein_coding	TRPC4	transient_receptor_potential_cation_channel,_subfamily_C,_member_4_[Source:HGNC_Symbol;Acc:12336]
ENSG00000133169	X	102317579	102319168	-1	protein_coding	TEX13A	testis_expressed_13A_[Source:HGNC_Symbol;Acc:11735]
ENSG00000133392	16	15796992	15950890	-1	protein_coding	HRASLS2	HRAS-like_suppressor_2_[Source:HGNC_Symbol;Acc:17824]
ENSG00000133687	12	29653757	29937692	-1	protein_coding	C10orf57	chromosome_10_open_reading_frame_57_[Source:HGNC_Symbol;Acc:25804]
ENSG00000134363	5	52776239	52782964	1	protein_coding	IL6ST	interleukin_6_signal_transducer_(gp130,_oncostatin_M_receptor)_[Source:HGNC_Symbol;Acc:6021]
ENSG00000134443	18	56887400	56898006	1	protein_coding	NARS	asparaginyl-tRNA_synthetase_[Source:HGNC_Symbol;Acc:7643]
ENSG00000134569	11	46878419	46940193	-1	protein_coding	PRH2	proline-rich_protein_HaeIII_subfamily_2_[Source:HGNC_Symbol;Acc:9367]
ENSG00000134762	18	28570052	28622781	-1	protein_coding	DSG1	desmoglein_1_[Source:HGNC_Symbol;Acc:3048]
ENSG00000134775	18	33877702	34360018	1	protein_coding	DTNA	dystrobrevin,_alpha_[Source:HGNC_Symbol;Acc:3057]
ENSG00000134871	13	110958159	111165374	1	protein_coding	A2LD1	AIG2-like_domain_1_[Source:HGNC_Symbol;Acc:25100]
ENSG00000135454	12	58017193	58027138	-1	protein_coding	TSPAN31	tetraspanin_31_[Source:HGNC_Symbol;Acc:10539]
ENSG00000135905	2	225629807	225907162	-1	protein_coding	PAX3	paired_box_3_[Source:HGNC_Symbol;Acc:8617]
ENSG00000136114	13	52951305	52980629	-1	protein_coding	TBC1D4	TBC1_domain_family,_member_4_[Source:HGNC_Symbol;Acc:19165]
ENSG00000136160	13	78469616	78493903	-1	protein_coding	NUDT15	nudix_(nucleoside_diphosphate_linked_moiety_X)-type_motif_15_[Source:HGNC_Symbol;Acc:23063]
ENSG00000136235	7	23275586	23314727	1	protein_coding	IGF2BP3	insulin-like_growth_factor_2_mRNA_binding_protein_3_[Source:HGNC_Symbol;Acc:28868]
ENSG00000136732	2	127413509	127454246	1	protein_coding	UGGT1	UDP-glucose_glycoprotein_glucosyltransferase_1_[Source:HGNC_Symbol;Acc:15663]
ENSG00000136859	9	129849611	129885162	-1	protein_coding	SLC2A8	solute_carrier_family_2_(facilitated_glucose_transporter),_member_8_[Source:HGNC_Symbol;Acc:13812]
ENSG00000137285	6	3224517	3231964	-1	protein_coding	RIPK1	receptor_(TNFRSF)-interacting_serine-threonine_kinase_1_[Source:HGNC_Symbol;Acc:10019]
ENSG00000137463	4	140187317	140201492	-1	protein_coding	TLR2	toll-like_receptor_2_[Source:HGNC_Symbol;Acc:11848]
ENSG00000137573	8	70378859	70573150	1	protein_coding	SLCO5A1	solute_carrier_organic_anion_transporter_family,_member_5A1_[Source:HGNC_Symbol;Acc:19046]
ENSG00000137672	11	101322295	101743293	-1	protein_coding	BUD13	BUD13_homolog_(S._cerevisiae)_[Source:HGNC_Symbol;Acc:28199]
ENSG00000137727	11	110447766	110583912	-1	protein_coding	FXYD6	FXYD_domain_containing_ion_transport_regulator_6_[Source:HGNC_Symbol;Acc:4030]
ENSG00000137809	15	68594050	68724502	-1	protein_coding	NA	NADPH_oxidase_5_isoform_3__[Source:RefSeq_peptide;Acc:NP_001171709]
ENSG00000138080	2	27301435	27309271	1	protein_coding	SLC3A1	solute_carrier_family_3_(cystine,_dibasic_and_neutral_amino_acid_transporters,_activator_of_cystine,_dibasic_and_neutral_amino_acid_transport),_member_1_[Source:HGNC_Symbol;Acc:11025]
ENSG00000138639	4	86396267	86923823	1	protein_coding	UBL7	ubiquitin-like_7_(bone_marrow_stromal_cell-derived)_[Source:HGNC_Symbol;Acc:28221]
ENSG00000139117	12	39040624	39301232	-1	protein_coding	KIF21A	kinesin_family_member_21A_[Source:HGNC_Symbol;Acc:19349]
ENSG00000139211	12	47469490	47473734	-1	protein_coding	SLC38A4	solute_carrier_family_38,_member_4_[Source:HGNC_Symbol;Acc:14679]
ENSG00000139926	14	51955818	52197445	1	protein_coding	TMX1	thioredoxin-related_transmembrane_protein_1_[Source:HGNC_Symbol;Acc:15487]
ENSG00000140557	15	92937058	93015640	1	protein_coding	UNC45A	unc-45_homolog_A_(C._elegans)_[Source:HGNC_Symbol;Acc:30594]
ENSG00000140682	16	31483394	31489281	1	protein_coding	ITGAX	integrin,_alpha_X_(complement_component_3_receptor_4_subunit)_[Source:HGNC_Symbol;Acc:6152]
ENSG00000140937	16	64977656	65156101	-1	protein_coding	CMTM2	CKLF-like_MARVEL_transmembrane_domain_containing_2_[Source:HGNC_Symbol;Acc:19173]
ENSG00000140945	16	82660663	83829174	1	protein_coding	MBTPS1	membrane-bound_transcription_factor_peptidase,_site_1_[Source:HGNC_Symbol;Acc:15456]
ENSG00000141622	18	43914187	44040783	1	protein_coding	CBX4	chromobox_homolog_4_[Source:HGNC_Symbol;Acc:1554]
ENSG00000143515	1	154298029	154323783	1	protein_coding	TP53BP2	tumor_protein_p53_binding_protein,_2_[Source:HGNC_Symbol;Acc:12000]
ENSG00000143867	2	19551246	19558414	-1	protein_coding	ARL8A	ADP-ribosylation_factor-like_8A_[Source:HGNC_Symbol;Acc:25192]
ENSG00000144642	3	29322473	30051886	1	protein_coding	DYNC1LI1	dynein,_cytoplasmic_1,_light_intermediate_chain_1_[Source:HGNC_Symbol;Acc:18745]
ENSG00000144730	3	57124010	57204334	-1	protein_coding	PTPRG	protein_tyrosine_phosphatase,_receptor_type,_G_[Source:HGNC_Symbol;Acc:9671]
ENSG00000145824	5	134906373	134914969	-1	protein_coding	ARHGAP26	Rho_GTPase_activating_protein_26_[Source:HGNC_Symbol;Acc:17073]
ENSG00000145934	5	166711804	167691162	1	protein_coding	CPLX2	complexin_2_[Source:HGNC_Symbol;Acc:2310]
ENSG00000145936	5	169805168	169816681	-1	protein_coding	ODZ2	odz,_odd_Oz/ten-m_homolog_2_(Drosophila)_[Source:HGNC_Symbol;Acc:29943]
ENSG00000146374	6	127439749	127518910	1	protein_coding	RNF217	ring_finger_protein_217_[Source:HGNC_Symbol;Acc:21487]
ENSG00000149090	11	35453370	35551848	-1	protein_coding	APIP	APAF1_interacting_protein_[Source:HGNC_Symbol;Acc:17581]
ENSG00000149257	11	75273101	75283828	1	protein_coding	ODZ4	odz,_odd_Oz/ten-m_homolog_4_(Drosophila)_[Source:HGNC_Symbol;Acc:29945]
ENSG00000149557	11	125315646	125366213	-1	protein_coding	CHEK1	CHK1_checkpoint_homolog_(S._pombe)_[Source:HGNC_Symbol;Acc:1925]
ENSG00000149591	11	117070037	117075503	1	protein_coding	TMEM25	transmembrane_protein_25_[Source:HGNC_Symbol;Acc:25890]
ENSG00000149596	20	42740335	42816218	-1	protein_coding	TAGLN	transgelin_[Source:HGNC_Symbol;Acc:11553]
ENSG00000149968	11	102706532	102714534	-1	protein_coding	HMGA2	high_mobility_group_AT-hook_2_[Source:HGNC_Symbol;Acc:5009]
ENSG00000151067	12	2079952	2807115	1	protein_coding	DCP1B	DCP1_decapping_enzyme_homolog_B_(S._cerevisiae)_[Source:HGNC_Symbol;Acc:24451]
ENSG00000151224	10	82031576	82049440	-1	protein_coding	DLG5	discs,_large_homolog_5_(Drosophila)_[Source:HGNC_Symbol;Acc:2904]
ENSG00000151640	10	134000404	134019266	1	protein_coding	AKR1C2	aldo-keto_reductase_family_1,_member_C2_(dihydrodiol_dehydrogenase_2;_bile_acid_binding_protein;_3-alpha_hydroxysteroid_dehydrogenase,_type_III)_[Source:HGNC_Symbol;Acc:385]
ENSG00000151914	6	56322785	56819426	-1	protein_coding	C10orf46	chromosome_10_open_reading_frame_46_[Source:HGNC_Symbol;Acc:23727]
ENSG00000152154	2	39892122	39945103	1	protein_coding	GEMIN6	gem_(nuclear_organelle)_associated_protein_6_[Source:HGNC_Symbol;Acc:20044]
ENSG00000152217	18	42260138	42648475	1	protein_coding	RIT2	Ras-like_without_CAAX_2_[Source:HGNC_Symbol;Acc:10017]
ENSG00000152661	6	121756791	121770873	1	protein_coding	GPD1L	glycerol-3-phosphate_dehydrogenase_1-like_[Source:HGNC_Symbol;Acc:28956]
ENSG00000153253	2	165944032	166060577	-1	protein_coding	RBMS1	RNA_binding_motif,_single_stranded_interacting_protein_1_[Source:HGNC_Symbol;Acc:9907]
ENSG00000153993	7	84624869	84816171	-1	protein_coding	NUS1	nuclear_undecaprenyl_pyrophosphate_synthase_1_homolog_(S._cerevisiae)_[Source:HGNC_Symbol;Acc:21042]
ENSG00000154096	11	119288090	119295695	-1	protein_coding	CHST9	carbohydrate_(N-acetylgalactosamine_4-0)_sulfotransferase_9_[Source:HGNC_Symbol;Acc:19898]
ENSG00000154721	21	27011584	27089874	1	protein_coding	MRPL39	mitochondrial_ribosomal_protein_L39_[Source:HGNC_Symbol;Acc:14027]
ENSG00000154734	21	28208606	28217728	-1	protein_coding	GABPA	GA_binding_protein_transcription_factor,_alpha_subunit_60kDa_[Source:HGNC_Symbol;Acc:4071]
ENSG00000154736	21	28290231	28338832	-1	protein_coding	ADAMTS1	ADAM_metallopeptidase_with_thrombospondin_type_1_motif,_1_[Source:HGNC_Symbol;Acc:217]
ENSG00000155755	2	202484907	202508293	-1	protein_coding	ALS2CR11	amyotrophic_lateral_sclerosis_2_(juvenile)_chromosome_region,_candidate_11_[Source:HGNC_Symbol;Acc:14438]
ENSG00000156076	12	65444406	65515346	-1	protein_coding	GNAQ	guanine_nucleotide_binding_protein_(G_protein),_q_polypeptide_[Source:HGNC_Symbol;Acc:4390]
ENSG00000157168	8	31496902	32622548	1	protein_coding	SYN2	synapsin_II_[Source:HGNC_Symbol;Acc:11495]
ENSG00000157554	21	39751949	40033704	-1	protein_coding	KCNJ15	potassium_inwardly-rectifying_channel,_subfamily_J,_member_15_[Source:HGNC_Symbol;Acc:6261]
ENSG00000157654	9	112542589	112934792	1	protein_coding	C9orf43	chromosome_9_open_reading_frame_43_[Source:HGNC_Symbol;Acc:23570]
ENSG00000158163	3	137780832	137834660	-1	protein_coding	EYA3	eyes_absent_homolog_3_(Drosophila)_[Source:HGNC_Symbol;Acc:3521]
ENSG00000159164	1	149874870	149889434	-1	protein_coding	DONSON	downstream_neighbor_of_SON_[Source:HGNC_Symbol;Acc:2993]
ENSG00000162490	1	11751786	11785914	1	protein_coding	AKR7A3	aldo-keto_reductase_family_7,_member_A3_(aflatoxin_aldehyde_reductase)_[Source:HGNC_Symbol;Acc:390]
ENSG00000162493	1	13909960	13944452	1	protein_coding	C1orf187	chromosome_1_open_reading_frame_187_[Source:HGNC_Symbol;Acc:25054]
ENSG00000162614	1	78354198	78409580	1	protein_coding	FUBP1	far_upstream_element_(FUSE)_binding_protein_1_[Source:HGNC_Symbol;Acc:4004]
ENSG00000162687	1	196194909	196577541	-1	protein_coding	LSP1P3	lymphocyte-specific_protein_1_pseudogene_3_[Source:HGNC_Symbol;Acc:39718]
ENSG00000162706	1	159141399	159173103	1	protein_coding	ARPC5	actin_related_protein_2/3_complex,_subunit_5,_16kDa_[Source:HGNC_Symbol;Acc:708]
ENSG00000163017	2	74119441	74146992	1	protein_coding	ALMS1P	Alstrom_syndrome_1_pseudogene_[Source:HGNC_Symbol;Acc:29586]
ENSG00000163219	2	68906733	69053965	1	protein_coding	PGLYRP4	peptidoglycan_recognition_protein_4_[Source:HGNC_Symbol;Acc:30015]
ENSG00000163239	1	154474695	154520623	1	protein_coding	TGFA	transforming_growth_factor,_alpha_[Source:HGNC_Symbol;Acc:11765]
ENSG00000163359	2	238232646	238323018	-1	protein_coding	DCST1	DC-STAMP_domain_containing_1_[Source:HGNC_Symbol;Acc:26539]
ENSG00000163431	1	201865580	201915716	-1	protein_coding	FSTL1	follistatin-like_1_[Source:HGNC_Symbol;Acc:3972]
ENSG00000164176	5	83236373	83680611	-1	protein_coding	SLC45A2	solute_carrier_family_45,_member_2_[Source:HGNC_Symbol;Acc:16472]
ENSG00000164318	5	38258511	38465123	1	protein_coding	CMYA5	cardiomyopathy_associated_5_[Source:HGNC_Symbol;Acc:14305]
ENSG00000164488	6	168693512	168720434	-1	protein_coding	IL22RA2	interleukin_22_receptor,_alpha_2_[Source:HGNC_Symbol;Acc:14901]
ENSG00000164574	5	153570290	153800544	1	protein_coding	FAM183B	family_with_sequence_similarity_183,_member_B_[Source:HGNC_Symbol;Acc:34511]
ENSG00000164949	8	95261481	95274578	-1	protein_coding	FREM1	FRAS1_related_extracellular_matrix_1_[Source:HGNC_Symbol;Acc:23399]
ENSG00000165072	9	72658497	72841886	1	protein_coding	TMEM71	transmembrane_protein_71_[Source:HGNC_Symbol;Acc:26572]
ENSG00000165124	9	113127531	113342160	-1	protein_coding	NA	NA
ENSG00000165379	14	42076773	42373752	1	protein_coding	CLDN2	claudin_2_[Source:HGNC_Symbol;Acc:2041]
ENSG00000165495	11	125034583	125303285	1	protein_coding	PCF11	PCF11,_cleavage_and_polyadenylation_factor_subunit,_homolog_(S._cerevisiae)_[Source:HGNC_Symbol;Acc:30097]
ENSG00000165655	10	77039484	77161664	-1	protein_coding	PDZD8	PDZ_domain_containing_8_[Source:HGNC_Symbol;Acc:26974]
ENSG00000165799	14	21510385	21512393	1	protein_coding	NDRG2	NDRG_family_member_2_[Source:HGNC_Symbol;Acc:14460]
ENSG00000166025	11	94439597	94609918	1	protein_coding	C10orf28	chromosome_10_open_reading_frame_28_[Source:HGNC_Symbol;Acc:23512]
ENSG00000166073	15	40091233	40213093	-1	protein_coding	TMCO5A	transmembrane_and_coiled-coil_domains_5A_[Source:HGNC_Symbol;Acc:28558]
ENSG00000166086	11	133938820	134021896	1	protein_coding	GPR176	G_protein-coupled_receptor_176_[Source:HGNC_Symbol;Acc:32370]
ENSG00000166130	12	99007183	99038891	-1	protein_coding	RAB8B	RAB8B,_member_RAS_oncogene_family_[Source:HGNC_Symbol;Acc:30273]
ENSG00000166250	11	122943035	123065989	-1	protein_coding	C16orf71	chromosome_16_open_reading_frame_71_[Source:HGNC_Symbol;Acc:25081]
ENSG00000166670	11	102641234	102651359	-1	protein_coding	ATF7IP2	activating_transcription_factor_7_interacting_protein_2_[Source:HGNC_Symbol;Acc:20397]
ENSG00000166922	15	32933877	32989299	1	protein_coding	C15orf48	chromosome_15_open_reading_frame_48_[Source:HGNC_Symbol;Acc:29898]
ENSG00000167601	19	41725108	41767670	1	protein_coding	CYP2S1	cytochrome_P450,_family_2,_subfamily_S,_polypeptide_1_[Source:HGNC_Symbol;Acc:15654]
ENSG00000167641	19	38741877	38747231	-1	protein_coding	ZNF283	zinc_finger_protein_283_[Source:HGNC_Symbol;Acc:13077]
ENSG00000167779	12	53491220	53496129	1	protein_coding	SPRYD3	SPRY_domain_containing_3_[Source:HGNC_Symbol;Acc:25920]
ENSG00000168497	2	192699028	192711981	-1	protein_coding	FEN1	flap_structure-specific_endonuclease_1_[Source:HGNC_Symbol;Acc:3650]
ENSG00000169129	10	116054583	116164515	-1	protein_coding	ARMC4	armadillo_repeat_containing_4_[Source:HGNC_Symbol;Acc:25583]
ENSG00000169379	3	93698983	93774512	1	protein_coding	SIN3A	SIN3_homolog_A,_transcription_regulator_(yeast)_[Source:HGNC_Symbol;Acc:19353]
ENSG00000169594	15	83924655	83953466	-1	protein_coding	INO80E	INO80_complex_subunit_E_[Source:HGNC_Symbol;Acc:26905]
ENSG00000169902	7	65670186	65885530	1	protein_coding	PYDC1	PYD_(pyrin_domain)_containing_1_[Source:HGNC_Symbol;Acc:30261]
ENSG00000171462	6	43418090	43424370	-1	protein_coding	OR1L6	olfactory_receptor,_family_1,_subfamily_L,_member_6_[Source:HGNC_Symbol;Acc:8218]
ENSG00000171587	21	41382926	42219065	-1	protein_coding	ZNF584	zinc_finger_protein_584_[Source:HGNC_Symbol;Acc:27318]
ENSG00000171812	1	36560837	36590821	-1	protein_coding	C10orf93	chromosome_10_open_reading_frame_93_[Source:HGNC_Symbol;Acc:26382]
ENSG00000172318	2	168675182	168727366	1	protein_coding	TP53RK	TP53_regulating_kinase_[Source:HGNC_Symbol;Acc:16197]
ENSG00000172935	11	68771863	68780877	-1	protein_coding	ANKRD13D	ankyrin_repeat_domain_13_family,_member_D_[Source:HGNC_Symbol;Acc:27880]
ENSG00000173706	3	124684554	124774802	-1	protein_coding	SUSD5	sushi_domain_containing_5_[Source:HGNC_Symbol;Acc:29061]
ENSG00000174099	12	65672423	65882024	1	protein_coding	NA	Puromycin-sensitive_aminopeptidase-like_protein_[Source:UniProtKB/Swiss-Prot;Acc:A6NEC2]
ENSG00000174640	3	133651540	133771028	-1	protein_coding	IQCK	IQ_motif_containing_K_[Source:HGNC_Symbol;Acc:28556]
ENSG00000175899	12	9220260	9268825	-1	protein_coding	S1PR2	sphingosine-1-phosphate_receptor_2_[Source:HGNC_Symbol;Acc:3169]
ENSG00000176692	16	86600857	86602539	1	protein_coding	LRRC37A	leucine_rich_repeat_containing_37A_[Source:HGNC_Symbol;Acc:29069]
ENSG00000177098	11	118004092	118023603	-1	protein_coding	FAM109B	family_with_sequence_similarity_109,_member_B_[Source:HGNC_Symbol;Acc:27161]
ENSG00000178363	10	5566924	5568225	1	protein_coding	OR2D3	olfactory_receptor,_family_2,_subfamily_D,_member_3_[Source:HGNC_Symbol;Acc:15146]
ENSG00000179242	20	59827559	60512307	1	protein_coding	LDLRAD3	low_density_lipoprotein_receptor_class_A_domain_containing_3_[Source:HGNC_Symbol;Acc:27046]
ENSG00000179331	11	107799229	107834208	1	protein_coding	WSCD1	WSC_domain_containing_1_[Source:HGNC_Symbol;Acc:29060]
ENSG00000179826	11	18142502	18160027	1	protein_coding	MYADM	myeloid-associated_differentiation_marker_[Source:HGNC_Symbol;Acc:7544]
ENSG00000180287	1	242251689	242687998	-1	protein_coding	NA	NA
ENSG00000180447	9	89559279	89562104	-1	protein_coding	SERTM1	serine-rich_and_transmembrane_domain_containing_1_[Source:HGNC_Symbol;Acc:33792]
ENSG00000180914	3	8792094	8811314	-1	protein_coding	NA	HCG2044188Seven_transmembrane_helix_receptorUncharacterized_protein_[Source:UniProtKB/TrEMBL;Acc:Q8NH77]
ENSG00000182168	4	96083655	96470357	-1	protein_coding	TP53TG1	TP53_target_1_(non-protein_coding)_[Source:HGNC_Symbol;Acc:17026]
ENSG00000182463	20	51588946	52107617	1	protein_coding	TEX19	testis_expressed_19_[Source:HGNC_Symbol;Acc:33802]
ENSG00000182636	15	23930565	23932450	-1	protein_coding	OR10G7	olfactory_receptor,_family_10,_subfamily_G,_member_7_[Source:HGNC_Symbol;Acc:14842]
ENSG00000182916	X	102585124	102587254	1	protein_coding	C21orf90	chromosome_21_open_reading_frame_90_[Source:HGNC_Symbol;Acc:16428]
ENSG00000183087	13	114523524	114567046	-1	protein_coding	GATSL1	GATS_protein-like_1_[Source:HGNC_Symbol;Acc:37072]
ENSG00000183722	13	39917029	40177665	-1	protein_coding	TRIM52	tripartite_motif_containing_52_[Source:HGNC_Symbol;Acc:19024]
ENSG00000183853	1	157963063	158070052	1	protein_coding	ZNF730	zinc_finger_protein_730_[Source:HGNC_Symbol;Acc:32470]
ENSG00000183876	5	149675906	149718870	-1	protein_coding	SCN5A	sodium_channel,_voltage-gated,_type_V,_alpha_subunit_[Source:HGNC_Symbol;Acc:10593]
ENSG00000184905	X	101380660	101382683	1	protein_coding	IMMP2L	IMP2_inner_mitochondrial_membrane_peptidase-like_(S._cerevisiae)_[Source:HGNC_Symbol;Acc:14598]
ENSG00000184995	9	21480841	21482312	-1	protein_coding	BRI3BP	BRI3_binding_protein_[Source:HGNC_Symbol;Acc:14251]
ENSG00000185070	14	85996488	86095034	1	protein_coding	KRT76	keratin_76_[Source:HGNC_Symbol;Acc:24430]
ENSG00000185652	12	5541278	5630702	1	protein_coding	UBE2L3	ubiquitin-conjugating_enzyme_E2L_3_[Source:HGNC_Symbol;Acc:12488]
ENSG00000186462	X	72432135	72434684	-1	protein_coding	DEFB132	defensin,_beta_132_[Source:HGNC_Symbol;Acc:33806]
ENSG00000186847	17	39738531	39743173	-1	protein_coding	LCE1A	late_cornified_envelope_1A_[Source:HGNC_Symbol;Acc:29459]
ENSG00000186867	4	122250467	122302214	-1	protein_coding	POFUT2	protein_O-fucosyltransferase_2_[Source:HGNC_Symbol;Acc:14683]
ENSG00000187498	13	110801311	110959496	-1	protein_coding	CDHR4	cadherin-related_family_member_4_[Source:HGNC_Symbol;Acc:34527]
ENSG00000187664	19	19366456	19373596	-1	protein_coding	C5orf52	chromosome_5_open_reading_frame_52_[Source:HGNC_Symbol;Acc:35121]
ENSG00000187955	8	121072019	121384275	1	protein_coding	CYHR1	cysteine/histidine-rich_1_[Source:HGNC_Symbol;Acc:17806]
ENSG00000189410	1	21046225	21059330	-1	protein_coding	MMP23B	matrix_metallopeptidase_23B_[Source:HGNC_Symbol;Acc:7171]
ENSG00000196090	20	40701392	41818610	-1	protein_coding	NA	NA
ENSG00000196218	19	38924340	39078204	1	protein_coding	ZNF766	zinc_finger_protein_766_[Source:HGNC_Symbol;Acc:28063]
ENSG00000196358	9	135037334	135119921	1	protein_coding	ZNF565	zinc_finger_protein_565_[Source:HGNC_Symbol;Acc:26726]
ENSG00000196368	X	51232863	51239448	-1	protein_coding	TRRAP	transformation/transcription_domain-associated_protein_[Source:HGNC_Symbol;Acc:12347]
ENSG00000196549	3	154741913	154901497	1	protein_coding	MAN2A2	mannosidase,_alpha,_class_2A,_member_2_[Source:HGNC_Symbol;Acc:6825]
ENSG00000196581	1	4714792	4843850	1	protein_coding	OR5AC2	olfactory_receptor,_family_5,_subfamily_AC,_member_2_[Source:HGNC_Symbol;Acc:15431]
ENSG00000196611	11	102660651	102668891	-1	protein_coding	ZNF846	zinc_finger_protein_846_[Source:HGNC_Symbol;Acc:27260]
ENSG00000198467	9	35681989	35691017	-1	protein_coding	ZNF587	zinc_finger_protein_587_[Source:HGNC_Symbol;Acc:30955]
ENSG00000198576	8	143692410	143695833	-1	protein_coding	SH2D1B	SH2_domain_containing_1B_[Source:HGNC_Symbol;Acc:30416]
ENSG00000198719	6	170591294	170599561	-1	protein_coding	FAM179B	family_with_sequence_similarity_179,_member_B_[Source:HGNC_Symbol;Acc:19959]
ENSG00000198774	12	86198331	86230348	-1	protein_coding	RCSD1	RCSD_domain_containing_1_[Source:HGNC_Symbol;Acc:28310]
ENSG00000198780	5	74073399	74162776	-1	protein_coding	RASSF9	Ras_association_(RalGDS/AF-6)_domain_family_(N-terminal)_member_9_[Source:HGNC_Symbol;Acc:15739]
ENSG00000198838	15	33603163	34158303	1	protein_coding	DENND4B	DENN/MADD_domain_containing_4B_[Source:HGNC_Symbol;Acc:29044]
ENSG00000198846	8	59717977	60031767	-1	protein_coding	ARHGEF15	Rho_guanine_nucleotide_exchange_factor_(GEF)_15_[Source:HGNC_Symbol;Acc:15590]
ENSG00000203727	6	147830063	147891157	1	protein_coding	C1orf53	chromosome_1_open_reading_frame_53_[Source:HGNC_Symbol;Acc:30003]
ENSG00000204065	X	102528619	102531800	-1	protein_coding	FOXO6	forkhead_box_O6_[Source:HGNC_Symbol;Acc:24814]
ENSG00000204301	6	32162620	32191844	-1	protein_coding	TMEM225	transmembrane_protein_225_[Source:HGNC_Symbol;Acc:32390]
ENSG00000204381	11	111411005	111432264	1	protein_coding	NA	NA
ENSG00000206538	3	86987119	87040269	-1	protein_coding	OR5K3	olfactory_receptor,_family_5,_subfamily_K,_member_3_[Source:HGNC_Symbol;Acc:31290]
ENSG00000213949	5	52083730	52252327	1	protein_coding	DNAJB1P1	DnaJ_(Hsp40)_homolog,_subfamily_B,_member_1_pseudogene_1_[Source:HGNC_Symbol;Acc:24988]
ENSG00000227164	20	52105495	52106164	1	protein_coding	NA	NA
ENSG00000233608	2	239756673	239795893	1	protein_coding	NA	NA
ENSG00000241978	9	112542769	112934792	1	protein_coding	TCEB1P19	transcription_elongation_factor_B_(SIII),_polypeptide_1_pseudogene_19_[Source:HGNC_Symbol;Acc:38155]
ENSG00000243444	9	112403068	112713755	1	protein_coding	NA	NA
ENSG00000244486	22	20778874	20792146	-1	protein_coding	NA	NA
ENSG00000253368	1	27320198	27327147	1	protein_coding	IGHVIII-25-1	immunoglobulin_heavy_variable_(III)-25-1_(pseudogene)_[Source:HGNC_Symbol;Acc:5697]
ENSG00000255216	11	119879313	119882867	-1	protein_coding	OR4R1P	olfactory_receptor,_family_4,_subfamily_R,_member_1_pseudogene_[Source:HGNC_Symbol;Acc:14798]

## Sheet: README
Genes that are UP (DN) regulated in luminal epithelilal vs myo epithelilal commonly in three comparisons for RM080, RM035 and RM084
Protein coding genes only, using Ensembl v65 annotations
FDR=0.015 threshold as well as minimal RPKM >0.005 and minimal read count per gene >25 was used
Gene lists were produced using Define v.0.9
