# Supplementary material for: Epigenetic and transcriptional determinants of the human breast
Source: Nat Commun. 2015 Feb 18;6:6351. doi: 10.1038/ncomms7351 (PMC4346612; doi:10.1038/ncomms7351)
Supplement: Supplementary Data 3 — List of cell type-specific isoforms identified by RNA-seq analysis. Tab 1 is the summary of No. of isoforms identified and validated with junctions. Tab 2 is the summary of No. of isoforms between luminal and myoepithelial across three individuals. Tabs 3-8 list gene isoforms identified between pairwise comparisons between different cell types. [file ncomms7351-s4.xlsx]

## Sheet: summary
	No. of isoform exons	No. of isoform genes	No.of exons with junction coverage	No. of genes with junction coverage	No.of exons with junction support	No. of genes with junction support
RM084 myo vs lum	8630	2381	3618	1228	3604	1217
RM084 lum vs stem-like	8948	2429	4226	1411	4217	1404
RM084 myo vs stem-like	8619	2427	3346	1247	3333	1238
RM080 myo vs lum	12871	2325	1687	509	1235	397
RM080 lum vs stem-like	8688	2345	1559	686	1232	559
RM080 myo vs stem-like	8448	2390	1105	548	791	427
RM035 myo vs lum	12911	2341	3536	817	2324	619

## Sheet: myo vs lum summary
	No. of isoform genes myo vs lum
RM084 total	2381
RM080 total	2325
RM035 total	2341
intersect across all 3 individuals	2220
RM084 only	27
RM080 only	14
RM035 only	2
RM084 and RM080	53
RM084 and RM035	81
RM080 and RM035	38

## Sheet: myo vs lum
ID	Name	Description	myo-specific	lum-specific
ENSG00000132681	ATP1A4	ATPase,_Na+/K+_transporting,_alpha_4_polypeptide_[Source:HGNC_Symbol;Acc:14073]	chr1:160128792-160128926;chr1:160141375-160141547;chr1:160139463-160141230;chr1:160144369-160144537;chr1:160133946-160134214	chr1:160143371-160143507;chr1:160145882-160146036;chr1:160156066-160156157;chr1:160141375-160141547;chr1:160156461-160156767;chr1:160147196-160147454;chr1:160152482-160153218;chr1:160151474-160151604;chr1:160133946-160134214;chr1:160143901-160144051;chr1:160146269-160146392;chr1:160137068-160137219
ENSG00000107593	PKD2L1	polycystic_kidney_disease_2-like_1_[Source:HGNC_Symbol;Acc:9011]	chr10:102047903-102048235;chr10:102049772-102049895;chr10:102058319-102058572;chr10:102089626-102090243;chr10:102053038-102053136;chr10:102054292-102054412;chr10:102055879-102056049;chr10:102054699-102054880;chr10:102048729-102048813	chr10:102051058-102051184;chr10:102053038-102053136;chr10:102057139-102057363;chr10:102054699-102054880;chr10:102058319-102058572;chr10:102059348-102059475;chr10:102052705-102052826
ENSG00000186862	PDZD7	PDZ_domain_containing_7_[Source:HGNC_Symbol;Acc:26257]	chr10:102789751-102790141;chr10:102776134-102776184;chr10:102781555-102782142;chr10:102771924-102772015;chr10:102771682-102771773	chr10:102770029-102770640;chr10:102777089-102777372;chr10:102778579-102778974;chr10:102780375-102780435;chr10:102789751-102790141
ENSG00000148795	CYP17A1	cytochrome_P450,_family_17,_subfamily_A,_polypeptide_1_[Source:HGNC_Symbol;Acc:2593]	chr10:104596822-104597290;chr10:104595011-104595350	chr10:104592750-104592965;chr10:104591265-104591460;chr10:104592268-104592437;chr10:104590288-104590742;chr10:104595011-104595350
ENSG00000203867	RBM20	RNA_binding_motif_protein_20_[Source:HGNC_Symbol;Acc:27424]	chr10:112572036-112572705;chr10:112543124-112543185;chr10:112544550-112544647;chr10:112579830-112579934;chr10:112581033-112581693;chr10:112583238-112583372;chr10:112404155-112404403	chr10:112590819-112591271;chr10:112583238-112583372;chr10:112582186-112582238
ENSG00000095627	TDRD1	tudor_domain_containing_1_[Source:HGNC_Symbol;Acc:11712]	chr10:115964481-115964652;chr10:115966003-115966089;chr10:115970340-115970507;chr10:115987797-115988176;chr10:115991245-115992063;chr10:115939029-115939175;chr10:115947585-115947915;chr10:115970619-115970726;chr10:115961169-115961274;chr10:115980327-115980602;chr10:115961997-115962057;chr10:115973736-115973873;chr10:115962831-115962935;chr10:115985808-115985975;chr10:115982346-115982462;chr10:115…	chr10:115982346-115982462;chr10:115963832-115963975;chr10:115958932-115959076;chr10:115961169-115961274;chr10:115986831-115987058;chr10:115962831-115962935;chr10:115987669-115987715;chr10:115966003-115966089;chr10:115985808-115985975;chr10:115963147-115963326;chr10:115964481-115964652;chr10:115950720-115950778
ENSG00000188316	ENO4	enolase_family_member_4_[Source:HGNC_Symbol;Acc:31670]	chr10:118630636-118630803;chr10:118622310-118622367	chr10:118616003-118616193;chr10:118615134-118615262;chr10:118639380-118639497;chr10:118618501-118618649;chr10:118638802-118638869;chr10:118635576-118635771;chr10:118620305-118620474;chr10:118622310-118622367;chr10:118633587-118633712
ENSG00000138152	BTBD16	BTB_(POZ)_domain_containing_16_[Source:HGNC_Symbol;Acc:26340]	chr10:124049424-124049513;chr10:124050595-124050709;chr10:124057283-124057352	chr10:124091951-124092028;chr10:124058519-124058649;chr10:124036303-124036454;chr10:124066704-124066823;chr10:124090691-124090773;chr10:124057283-124057352;chr10:124049424-124049513;chr10:124045620-124045763;chr10:124088995-124089086;chr10:124096009-124096197;chr10:124050941-124051205;chr10:124034555-124034614;chr10:124097532-124097677;chr10:124091482-124091773;chr10:124050595-124050709
ENSG00000148773	MKI67	antigen_identified_by_monoclonal_antibody_Ki-67_[Source:HGNC_Symbol;Acc:7107]	chr10:129924363-129924649;chr10:129899522-129899965;chr10:129909784-129910080;chr10:129913192-129914271;chr10:129910397-129910713;chr10:129923840-129924020;chr10:129914755-129914800	chr10:129908642-129908797;chr10:129924363-129924649
ENSG00000151468	CCDC3	coiled-coil_domain_containing_3_[Source:HGNC_Symbol;Acc:23813]	chr10:13091674-13091941;chr10:13140525-13140602;chr10:13141084-13141309;chr10:13040338-13040512	chr10:13115868-13116100;chr10:13141506-13141652;chr10:13091674-13091941
ENSG00000197889	MEIG1	meiosis_expressed_gene_1_homolog_(mouse)_[Source:HGNC_Symbol;Acc:23429]	chr10:15028795-15029013	chr10:15012247-15012545;chr10:15029787-15030049;chr10:15014512-15014850;chr10:15008438-15008605;chr10:15028795-15029013
ENSG00000148482	SLC39A12	solute_carrier_family_39_(zinc_transporter),_member_12_[Source:HGNC_Symbol;Acc:20860]	chr10:18242120-18242466;chr10:18250510-18250791;chr10:18270241-18270412;chr10:18276408-18276580;chr10:18254412-18254619	chr10:18331634-18332221;chr10:18254412-18254619;chr10:18282110-18282220;chr10:18284585-18284651;chr10:18266831-18267003;chr10:18250510-18250791;chr10:18280080-18280232;chr10:18289596-18289754;chr10:18270241-18270412
ENSG00000179133	C10orf67	chromosome_10_open_reading_frame_67_[Source:HGNC_Symbol;Acc:28716]	chr10:23580061-23580208;chr10:23592233-23592388;chr10:23578829-23578887;chr10:23633498-23633774;chr10:23621991-23622111;chr10:23605666-23607847;chr10:23609670-23609744
ENSG00000204176	SYT15	synaptotagmin_XV_[Source:HGNC_Symbol;Acc:17167]	chr10:46955991-46956330;chr10:46965715-46965885;chr10:46959944-46960018;chr10:46970442-46971400;chr10:46968581-46968723	chr10:46968581-46968723;chr10:46969249-46969453;chr10:46965002-46965122
ENSG00000188611	ASAH2	N-acylsphingosine_amidohydrolase_(non-lysosomal_ceramidase)_2_[Source:HGNC_Symbol;Acc:18860]	chr10:51965742-51965857;chr10:51978270-51978390;chr10:51956533-51956679;chr10:51994185-51994312;chr10:51992944-51993021	chr10:51994185-51994312;chr10:51890390-51890605;chr10:52004982-52005214;chr10:51965742-51965857;chr10:51970790-51970894;chr10:51992944-51993021
ENSG00000148541	FAM13C	family_with_sequence_similarity_13,_member_C_[Source:HGNC_Symbol;Acc:19371]	chr10:61043123-61043441;chr10:61060466-61061007;chr10:61122159-61122661;chr10:61029659-61030081;chr10:61112030-61112234;chr10:61013477-61014203;chr10:61010929-61011436;chr10:61115647-61115703;chr10:61062561-61062624;chr10:61083748-61083866;chr10:61012559-61012758;chr10:61028313-61028451;chr10:61022194-61022405;chr10:61023642-61023926	chr10:61120786-61120870;chr10:61082990-61083224
ENSG00000107736	CDH23	cadherin-related_23_[Source:HGNC_Symbol;Acc:13733]	chr10:73156691-73157075;chr10:73199584-73199655;chr10:73466654-73467267;chr10:73498252-73498404;chr10:73394995-73395054;chr10:73544044-73544177;chr10:73539024-73539204;chr10:73550045-73550170;chr10:73464668-73464887;chr10:73499401-73499529;chr10:73493997-73494098;chr10:73537946-73538065;chr10:73462306-73462451;chr10:73548697-73548799;chr10:73270711-73270758;chr10:73485129-73485277;chr10:73537437-…
ENSG00000107742	SPOCK2	sparc/osteonectin,_cwcv_and_kazal-like_domains_proteoglycan_(testican)_2_[Source:HGNC_Symbol;Acc:13564]	chr10:73828489-73828623;chr10:73827945-73828059;chr10:73822761-73822920;chr10:73832660-73832668;chr10:73832261-73832306	chr10:73830070-73830184;chr10:73845984-73846750
ENSG00000148655	C10orf11	chromosome_10_open_reading_frame_11_[Source:HGNC_Symbol;Acc:23405]	chr10:77191211-77191512;chr10:78224565-78224685;chr10:78318484-78318978;chr10:77198152-77198252;chr10:78106188-78106311	chr10:77191211-77191512;chr10:78084159-78084243;chr10:77818424-77818541;chr10:78162979-78163124;chr10:78156259-78156348;chr10:77542519-77542780
ENSG00000151655	ITIH2	inter-alpha_(globulin)_inhibitor_H2_[Source:HGNC_Symbol;Acc:6167]	chr10:7759589-7759751;chr10:7749164-7749196;chr10:7788556-7788667;chr10:7755144-7755346	chr10:7745232-7745481;chr10:7759589-7759751;chr10:7750985-7751154;chr10:7747071-7747145;chr10:7774301-7774440;chr10:7768913-7769081;chr10:7749164-7749196;chr10:7769666-7769791;chr10:7785109-7785222;chr10:7780584-7780721;chr10:7762819-7762926;chr10:7763612-7763740;chr10:7776885-7777054;chr10:7765414-7765530
ENSG00000178217	SH2D4B	SH2_domain_containing_4B_[Source:HGNC_Symbol;Acc:31440]	chr10:82363335-82363551;chr10:82348386-82348621;chr10:82300575-82300689;chr10:82369180-82369307;chr10:82331187-82331334;chr10:82394041-82394261;chr10:82367055-82367256	chr10:82369180-82369307;chr10:82329910-82330072;chr10:82394041-82394261
ENSG00000152779	SLC16A12	solute_carrier_family_16,_member_12_(monocarboxylic_acid_transporter_12)_[Source:HGNC_Symbol;Acc:23094]	chr10:91222136-91222381;chr10:91195817-91196076;chr10:91200865-91201008;chr10:91294258-91294397;chr10:91198361-91198940;chr10:91190051-91193083;chr10:91295199-91295313	chr10:91203513-91203616;chr10:91316281-91316398;chr10:91200865-91201008;chr10:91198361-91198940;chr10:91195817-91196076
ENSG00000138185	ENTPD1	ectonucleoside_triphosphate_diphosphohydrolase_1_[Source:HGNC_Symbol;Acc:3363]	chr10:97605840-97605977;chr10:97515409-97515523;chr10:97604233-97604604;chr10:97605114-97605793;chr10:97607203-97607463;chr10:97602101-97602251;chr10:97620226-97620339;chr10:97624481-97624618
ENSG00000173088	C10orf131	chromosome_10_open_reading_frame_131_[Source:HGNC_Symbol;Acc:31667]	chr10:97684536-97684601;chr10:97671058-97671116;chr10:97681773-97681833;chr10:97697748-97698480;chr10:97624481-97624618;chr10:97620305-97620339	chr10:97673139-97673194;chr10:97698558-97698682;chr10:97684071-97684147;chr10:97686994-97687089;chr10:97667665-97667814;chr10:97684536-97684601;chr10:97681773-97681833
ENSG00000187122	SLIT1	slit_homolog_1_(Drosophila)_[Source:HGNC_Symbol;Acc:11085]	chr10:98770750-98770887;chr10:98778740-98778864;chr10:98825270-98825416;chr10:98781007-98781170;chr10:98807447-98807591;chr10:98823212-98823375;chr10:98861108-98861198;chr10:98773776-98773915;chr10:98797455-98797523;chr10:98816078-98816221;chr10:98819844-98819915;chr10:98825772-98825843;chr10:98820397-98820544;chr10:98773498-98773591;chr10:98778343-98778440;chr10:98808712-98808875;chr10:98824562-…	chr10:98778740-98778864
ENSG00000165887	ANKRD2	ankyrin_repeat_domain_2_(stretch_responsive_muscle)_[Source:HGNC_Symbol;Acc:495]	chr10:99332198-99332632;chr10:99337557-99337658;chr10:99341073-99341171;chr10:99343333-99343641;chr10:99337997-99338155;chr10:99342072-99342170	chr10:99340612-99340710
ENSG00000160593	AMICA1	adhesion_molecule,_interacts_with_CXADR_antigen_1_[Source:HGNC_Symbol;Acc:19084]	chr11:118081202-118081427;chr11:118085539-118085606;chr11:118094714-118094802	chr11:118064455-118065132;chr11:118094714-118094802;chr11:118095656-118095809
ENSG00000176302	FOXR1	forkhead_box_R1_[Source:HGNC_Symbol;Acc:29980]	chr11:118849667-118849914;chr11:118850152-118850378;chr11:118849489-118849566	chr11:118851200-118851438;chr11:118851918-118852001;chr11:118850939-118851013;chr11:118842417-118842702
ENSG00000245248	NA	Uncharacterized_protein_[Source:UniProtKB/TrEMBL;Acc:E9PQF1]	chr11:119392391-119392924;chr11:119394488-119394582;chr11:119381020-119381191;chr11:119397072-119397374;chr11:119346071-119346419	chr11:119393368-119393447
ENSG00000149403	GRIK4	glutamate_receptor,_ionotropic,_kainate_4_[Source:HGNC_Symbol;Acc:4582]	chr11:120446508-120446613;chr11:120729757-120729925;chr11:120744775-120744927;chr11:120827489-120827662;chr11:120837904-120838032;chr11:120852815-120852933;chr11:120530978-120531109;chr11:120732668-120732994;chr11:120707500-120707553;chr11:120730043-120730095;chr11:120831618-120831783;chr11:120702561-120702739;chr11:120673402-120673566;chr11:120690464-120690629;chr11:120686087-120686184;chr11:120…	chr11:120732668-120732994;chr11:120744775-120744927;chr11:120707500-120707553;chr11:120382468-120382596
ENSG00000175868	CALCB	calcitonin-related_polypeptide_beta_[Source:HGNC_Symbol;Acc:1438]	chr11:15096607-15096744;chr11:15096256-15096350;chr11:15099629-15100182	chr11:15102312-15103888;chr11:15098832-15099016;chr11:15099629-15100182;chr11:15095108-15095209
ENSG00000110786	PTPN5	protein_tyrosine_phosphatase,_non-receptor_type_5_(striatum-enriched)_[Source:HGNC_Symbol;Acc:9657]	chr11:18755103-18755182;chr11:18764869-18765389;chr11:18765553-18765890;chr11:18759427-18759511;chr11:18762150-18762339;chr11:18787354-18787430;chr11:18754139-18754249;chr11:18754782-18754919;chr11:18793486-18793618;chr11:18751205-18752291;chr11:18749475-18750574;chr11:18751000-18751113
ENSG00000130592	LSP1	lymphocyte-specific_protein_1_[Source:HGNC_Symbol;Acc:6707]	chr11:1891474-1892642;chr11:1901317-1901454;chr11:1913003-1913497;chr11:1904649-1904790;chr11:1905510-1905553;chr11:1889903-1890216;chr11:1897707-1897875;chr11:1901907-1902593	chr11:1901907-1902593;chr11:1874200-1874427
ENSG00000129173	E2F8	E2F_transcription_factor_8_[Source:HGNC_Symbol;Acc:24727]	chr11:19247279-19247625;chr11:19252178-19252381;chr11:19261654-19261777;chr11:19258861-19259017	chr11:19261654-19261777;chr11:19259401-19259679;chr11:19262095-19262498;chr11:19258861-19259017;chr11:19247279-19247625;chr11:19252178-19252381;chr11:19255907-19256068;chr11:19253781-19253918;chr11:19251001-19251535
ENSG00000171714	ANO5	anoctamin_5_[Source:HGNC_Symbol;Acc:27337]	chr11:22214722-22215078;chr11:22297640-22297745;chr11:22284492-22284589	chr11:22232810-22232860;chr11:22225350-22225396;chr11:22247530-22247598;chr11:22272497-22272557;chr11:22272287-22272392;chr11:22276917-22277068;chr11:22271783-22271917;chr11:22242643-22242756;chr11:22281065-22281287;chr11:22279226-22279300;chr11:22284492-22284589;chr11:22291858-22291988;chr11:22283675-22283844;chr11:22257709-22257822;chr11:22261115-22261230
ENSG00000066382	MPPED2	metallophosphoesterase_domain_containing_2_[Source:HGNC_Symbol;Acc:1180]	chr11:30462811-30462950;chr11:30526283-30526380;chr11:30605673-30605750;chr11:30607589-30607828;chr11:30608289-30608419	chr11:30473201-30473630
ENSG00000170959	DCDC5	doublecortin_domain_containing_5_[Source:HGNC_Symbol;Acc:24799]	chr11:30878768-30878909;chr11:31086016-31086173;chr11:30880487-30880605;chr11:30965129-30965221;chr11:30973992-30974115;chr11:31131807-31131908;chr11:30885150-30886879;chr11:30903590-30905065;chr11:30914365-30914544;chr11:30927862-30928272;chr11:30953318-30953499;chr11:30930493-30930663;chr11:30937058-30937258;chr11:31112940-31113058;chr11:30902705-30902855;chr11:30932874-30932967;chr11:31086566-…	chr11:31086566-31086700;chr11:31099412-31099472;chr11:31149016-31149212
ENSG00000188682	DCDC1	doublecortin_domain_containing_1_[Source:HGNC_Symbol;Acc:20625]	chr11:31086016-31086173;chr11:30973992-30974115;chr11:31131807-31131908;chr11:30964749-30965887;chr11:31391244-31391357;chr11:31112940-31113058;chr11:31086566-31086700;chr11:31099412-31099472;chr11:31177450-31177610	chr11:31086566-31086700;chr11:31099412-31099472;chr11:31327162-31327324;chr11:31327779-31327935;chr11:30964749-30965887;chr11:31149016-31149186
ENSG00000166349	RAG1	recombination_activating_gene_1_[Source:HGNC_Symbol;Acc:9831]	chr11:36611934-36612025;chr11:36614517-36614706	chr11:36614517-36614706
ENSG00000157570	TSPAN18	tetraspanin_18_[Source:HGNC_Symbol;Acc:20660]	chr11:44785976-44786062;chr11:44919303-44919379;chr11:44748653-44748837;chr11:44927958-44928030;chr11:44881879-44882020	chr11:44919303-44919379
ENSG00000165923	AGBL2	ATP/GTP_binding_protein-like_2_[Source:HGNC_Symbol;Acc:26296]	chr11:47731766-47731864;chr11:47735627-47735698;chr11:47688167-47688615;chr11:47681143-47681898;chr11:47684578-47684664;chr11:47713655-47713808	chr11:47703521-47703647;chr11:47732250-47732454;chr11:47684578-47684664;chr11:47735627-47735698;chr11:47698823-47698953
ENSG00000229859	PGA3	pepsinogen_3,_group_I_(pepsinogen_A)_[Source:HGNC_Symbol;Acc:8885]	chr11:60970779-60972211;chr11:60975399-60975962;chr11:60978809-60978907;chr11:60977020-60977430;chr11:60978226-60978706;chr11:60980025-60980570	chr11:60978226-60978706;chr11:60978809-60978907
ENSG00000068831	RASGRP2	RAS_guanyl_releasing_protein_2_(calcium_and_DAG-regulated)_[Source:HGNC_Symbol;Acc:9879]	chr11:64496335-64496514;chr11:64497525-64497666;chr11:64512747-64512928;chr11:64497234-64497270;chr11:64509482-64509584	chr11:64506832-64506948;chr11:64494383-64494835;chr11:64502584-64502738;chr11:64497234-64497270;chr11:64512405-64512469
ENSG00000172508	CARNS1	carnosine_synthase_1_[Source:HGNC_Symbol;Acc:29268]	chr11:67182832-67182988;chr11:67188410-67188690;chr11:67182439-67182687;chr11:67185902-67185992;chr11:67183149-67183234	chr11:67186227-67186714;chr11:67182439-67182687;chr11:67186958-67187132
ENSG00000149054	ZNF215	zinc_finger_protein_215_[Source:HGNC_Symbol;Acc:13007]	chr11:7005360-7005863	chr11:6964314-6964446;chr11:6964777-6964872;chr11:6947635-6947959
ENSG00000186642	PDE2A	phosphodiesterase_2A,_cGMP-stimulated_[Source:HGNC_Symbol;Acc:8777]	chr11:72290325-72290549;chr11:72308554-72308663;chr11:72307637-72307692;chr11:72316182-72316270;chr11:72342122-72342183;chr11:72291621-72291668;chr11:72296598-72296637;chr11:72291930-72292017;chr11:72380054-72380108;chr11:72354598-72354662;chr11:72301236-72301463;chr11:72289277-72289383;chr11:72300795-72300836;chr11:72301471-72301624;chr11:72300951-72301065;chr11:72289520-72289558;chr11:72292401-…	chr11:72294482-72294607;chr11:72300951-72301065;chr11:72300219-72300284;chr11:72347024-72347174;chr11:72342122-72342183;chr11:72354031-72354175
ENSG00000137474	MYO7A	myosin_VIIA_[Source:HGNC_Symbol;Acc:7606]	chr11:76866953-76867137;chr11:76867706-76867827;chr11:76892997-76893200;chr11:76901742-76902232;chr11:76901065-76901184;chr11:76873166-76873376;chr11:76893469-76893645;chr11:76905076-76905186;chr11:76872019-76872161;chr11:76870493-76870569	chr11:76888595-76888689;chr11:76858844-76858996;chr11:76853755-76853868;chr11:76868325-76868438;chr11:76893469-76893645;chr11:76841635-76841698;chr11:76867706-76867827;chr11:76894104-76894202
ENSG00000150672	DLG2	discs,_large_homolog_2_(Drosophila)_[Source:HGNC_Symbol;Acc:2901]	chr11:83983185-83983343;chr11:83362882-83362973;chr11:83252725-83252901;chr11:83497484-83497835;chr11:83809966-83810090;chr11:84397843-84398320;chr11:83182669-83182770;chr11:83393201-83393468;chr11:83544657-83544813;chr11:83770358-83770527;chr11:83874504-83874554;chr11:83691549-83691685;chr11:83962281-83962334;chr11:84996264-84996409;chr11:85180382-85180766;chr11:83673928-83674066;chr11:84245613-…	chr11:84634121-84634633;chr11:85336151-85336295;chr11:83435899-83435999;chr11:83585463-83585531
ENSG00000150676	CCDC83	coiled-coil_domain_containing_83_[Source:HGNC_Symbol;Acc:28535]	chr11:85566144-85566627;chr11:85626462-85626541;chr11:85584254-85584338;chr11:85597243-85597410;chr11:85606336-85606427;chr11:85609990-85610058;chr11:85593556-85593718;chr11:85622324-85622445	chr11:85622324-85622445;chr11:85593556-85593718;chr11:85623692-85623784;chr11:85606336-85606427;chr11:85627071-85627276
ENSG00000166153	DEPDC4	DEP_domain_containing_4_[Source:HGNC_Symbol;Acc:22952]	chr12:100597447-100598072;chr12:100656042-100656187;chr12:100636264-100636347;chr12:100655508-100655546	chr12:100660698-100660857;chr12:100655508-100655546;chr12:100615448-100615571;chr12:100642678-100642756;chr12:100647267-100647493
ENSG00000134545	KLRC1	killer_cell_lectin-like_receptor_subfamily_C,_member_1_[Source:HGNC_Symbol;Acc:6374]	chr12:10606931-10607284;chr12:10602591-10603178;chr12:10603569-10603893	chr12:10605797-10605947;chr12:10594863-10594899;chr12:10598627-10599261;chr12:10602513-10602566
ENSG00000122966	CIT	citron_(rho-interacting,_serine/threonine_kinase_21)_[Source:HGNC_Symbol;Acc:1985]	chr12:120241901-120242295;chr12:120214476-120214646;chr12:120219960-120221855;chr12:120152002-120152139;chr12:120156050-120156214	chr12:120172965-120173162;chr12:120313877-120313985;chr12:120180216-120180647;chr12:120241010-120241290;chr12:120151273-120151623;chr12:120306864-120307005;chr12:120135464-120135990;chr12:120156504-120156806;chr12:120189855-120190052;chr12:120315053-120315095;chr12:120127956-120128259;chr12:120145984-120146123;chr12:120148854-120148899;chr12:120168300-120168435;chr12:120195175-120195349;chr12:120…
ENSG00000158104	HPD	4-hydroxyphenylpyruvate_dioxygenase_[Source:HGNC_Symbol;Acc:5147]	chr12:122287593-122287844;chr12:122296831-122297097;chr12:122326331-122326517;chr12:122284958-122285120;chr12:122294489-122294531;chr12:122294230-122294312	chr12:122277838-122277954;chr12:122301438-122301502;chr12:122281616-122281738;chr12:122284958-122285120;chr12:122284763-122284839
ENSG00000197653	DNAH10	dynein,_axonemal,_heavy_chain_10_[Source:HGNC_Symbol;Acc:2941]	chr12:124272351-124272549;chr12:124288208-124288372;chr12:124330147-124330416;chr12:124337753-124337899;chr12:124341603-124341794;chr12:124354913-124355032;chr12:124289380-124289587;chr12:124297711-124298804;chr12:124325869-124326092;chr12:124333277-124333429;chr12:124349142-124349277;chr12:124350498-124350620;chr12:124352450-124352666;chr12:124371689-124371860;chr12:124402131-124402360;chr12:124…	chr12:124293344-124293500;chr12:124272351-124272549;chr12:124323003-124323236;chr12:124325869-124326092;chr12:124332508-124332642;chr12:124341603-124341794;chr12:124358105-124358257;chr12:124364181-124364348;chr12:124356004-124356149;chr12:124268494-124268724;chr12:124270293-124270483;chr12:124337753-124337899;chr12:124362283-124362455;chr12:124359778-124360038;chr12:124256148-124256245;chr12:124…
ENSG00000111452	GPR133	G_protein-coupled_receptor_133_[Source:HGNC_Symbol;Acc:19893]	chr12:131457622-131457904;chr12:131471640-131472764;chr12:131478698-131478812;chr12:131561316-131561419;chr12:131621518-131621648;chr12:131569085-131569208;chr12:131590299-131590410;chr12:131490517-131490593;chr12:131593269-131593422;chr12:131602930-131602996;chr12:131589376-131589479;chr12:131620582-131620708;chr12:131616270-131616361;chr12:131487730-131487847;chr12:131466429-131466608;chr12:131…
ENSG00000182870	GALNT9	UDP-N-acetyl-alpha-D-galactosamine:polypeptide_N-acetylgalactosaminyltransferase_9_(GalNAc-T9)_[Source:HGNC_Symbol;Acc:4131]	chr12:132823993-132824580;chr12:132682337-132682504;chr12:132851601-132851804;chr12:132680924-132681798;chr12:132688050-132688235;chr12:132834228-132834425;chr12:132685669-132685806;chr12:132690468-132690704;chr12:132860115-132860194;chr12:132683719-132683814	chr12:132823993-132824580;chr12:132834228-132834425;chr12:132851601-132851804;chr12:132862836-132863057
ENSG00000069431	ABCC9	ATP-binding_cassette,_sub-family_C_(CFTR/MRP),_member_9_[Source:HGNC_Symbol;Acc:60]	chr12:21958108-21958245;chr12:22059060-22059222;chr12:22075903-22078493;chr12:22089467-22089628;chr12:22012520-22012600;chr12:22061011-22061145;chr12:22093644-22093759;chr12:21971084-21971185;chr12:21981892-21981994;chr12:22001084-22001180;chr12:22005302-22005439;chr12:22013905-22013989;chr12:22015887-22015988;chr12:21970121-21970241;chr12:22063760-22063912;chr12:21962786-21962889;chr12:22063091-…	chr12:22063091-22063246
ENSG00000257599	NA	Uncharacterized_protein_[Source:UniProtKB/TrEMBL;Acc:F8VZ00]	chr12:29578858-29578997;chr12:29639819-29640421;chr12:29614667-29614867;chr12:29542227-29542786
ENSG00000111206	FOXM1	forkhead_box_M1_[Source:HGNC_Symbol;Acc:3818]	chr12:2986086-2986206;chr12:2981262-2981413	chr12:2974521-2974565
ENSG00000010379	SLC6A13	solute_carrier_family_6_(neurotransmitter_transporter,_GABA),_member_13_[Source:HGNC_Symbol;Acc:11046]	chr12:332912-333011;chr12:352845-352979;chr12:330542-330712;chr12:347092-347509;chr12:333158-333295;chr12:333567-333679;chr12:351780-351931;chr12:331698-331798	chr12:329789-330236;chr12:331698-331798;chr12:335556-336137
ENSG00000130035	GALNT8	UDP-N-acetyl-alpha-D-galactosamine:polypeptide_N-acetylgalactosaminyltransferase_8_(GalNAc-T8)_[Source:HGNC_Symbol;Acc:4130]	chr12:4855310-4855424;chr12:4923503-4923944;chr12:4959904-4960277;chr12:4854595-4854792;chr12:4872419-4872556;chr12:4870124-4870309	chr12:4829507-4830054;chr12:4881611-4881892;chr12:4855310-4855424
ENSG00000139610	CELA1	chymotrypsin-like_elastase_family,_member_1_[Source:HGNC_Symbol;Acc:3308]	chr12:51722227-51722378;chr12:51733644-51733789;chr12:51737537-51737637;chr12:51723468-51723617;chr12:51740407-51740463	chr12:51737537-51737637;chr12:51740407-51740463;chr12:51736359-51736484
ENSG00000050438	SLC4A8	solute_carrier_family_4,_sodium_bicarbonate_cotransporter,_member_8_[Source:HGNC_Symbol;Acc:11034]	chr12:51818555-51818819;chr12:51847323-51847483;chr12:51879571-51879684;chr12:51882483-51882644;chr12:51845908-51846043	chr12:51895612-51896162;chr12:51861138-51861223;chr12:51854988-51856676;chr12:51897813-51897904;chr12:51785101-51785272;chr12:51860189-51860296;chr12:51873776-51874394
ENSG00000139567	ACVRL1	activin_A_receptor_type_II-like_1_[Source:HGNC_Symbol;Acc:175]	chr12:52306113-52306319;chr12:52307758-52307857;chr12:52309009-52309284
ENSG00000135443	KRT85	keratin_85_[Source:HGNC_Symbol;Acc:6462]	chr12:52757030-52757194;chr12:52758090-52758413;chr12:52758746-52758954	chr12:52760770-52761265;chr12:52757030-52757194;chr12:52756635-52756763
ENSG00000170477	KRT4	keratin_4_[Source:HGNC_Symbol;Acc:6441]	chr12:53205230-53205761	chr12:53202470-53202634;chr12:53202078-53202203;chr12:53205230-53205761;chr12:53201428-53201648;chr12:53201143-53201177;chr12:53207381-53208335
ENSG00000135409	AMHR2	anti-Mullerian_hormone_receptor,_type_II_[Source:HGNC_Symbol;Acc:465]	chr12:53817639-53817767;chr12:53818949-53819026;chr12:53818062-53818254	chr12:53822680-53822794;chr12:53818493-53818948;chr12:53818949-53819026
ENSG00000123360	PDE1B	phosphodiesterase_1B,_calmodulin-dependent_[Source:HGNC_Symbol;Acc:8775]	chr12:54943864-54943989;chr12:54943644-54943769;chr12:54971644-54973023;chr12:54943134-54943556;chr12:54955228-54955421;chr12:54971009-54971129;chr12:54962906-54963150;chr12:54970355-54970485;chr12:54969776-54969884;chr12:54963330-54963396;chr12:54960758-54960871	chr12:54943864-54943989
ENSG00000025423	HSD17B6	hydroxysteroid_(17-beta)_dehydrogenase_6_homolog_(mouse)_[Source:HGNC_Symbol;Acc:23316]	chr12:57179686-57179798;chr12:57156982-57157198;chr12:57164099-57164328;chr12:57167618-57167949
ENSG00000166863	TAC3	tachykinin_3_[Source:HGNC_Symbol;Acc:11521]	chr12:57404511-57404687;chr12:57406951-57407172;chr12:57407362-57407455;chr12:57406162-57406236;chr12:57409468-57409586;chr12:57406606-57406659;chr12:57406405-57406521;chr12:57410171-57410325;chr12:57403784-57404072;chr12:57422554-57422667	chr12:57410171-57410325;chr12:57405918-57406075;chr12:57404511-57404687;chr12:57406405-57406521
ENSG00000166866	MYO1A	myosin_IA_[Source:HGNC_Symbol;Acc:7595]	chr12:57431653-57431853;chr12:57444502-57444611;chr12:57430556-57430624;chr12:57440647-57440710;chr12:57432996-57433224;chr12:57423747-57424100;chr12:57430726-57430875;chr12:57436856-57436942;chr12:57440336-57440434;chr12:57430091-57430165;chr12:57437024-57437142;chr12:57422916-57423043;chr12:57434968-57435072;chr12:57423524-57423656;chr12:57435216-57435281	chr12:57436856-57436942;chr12:57437640-57437787;chr12:57444929-57444982;chr12:57440336-57440434;chr12:57437024-57437142;chr12:57441411-57441614;chr12:57440845-57440891;chr12:57435216-57435281;chr12:57423150-57423371;chr12:57441715-57441888;chr12:57441994-57442127;chr12:57443671-57443901;chr12:57437890-57437993
ENSG00000139269	INHBE	inhibin,_beta_E_[Source:HGNC_Symbol;Acc:24029]	chr12:57849104-57849617;chr12:57852995-57853063;chr12:57846106-57846322;chr12:57848486-57848761
ENSG00000111087	GLI1	GLI_family_zinc_finger_1_[Source:HGNC_Symbol;Acc:4317]	chr12:57863214-57863481;chr12:57864100-57866045;chr12:57857782-57857874;chr12:57858456-57858726;chr12:57861777-57862007;chr12:57858889-57859038;chr12:57857448-57857574	chr12:57860023-57860172;chr12:57859571-57859924;chr12:57859158-57859479;chr12:57861116-57861280
ENSG00000123329	ARHGAP9	Rho_GTPase_activating_protein_9_[Source:HGNC_Symbol;Acc:14130]	chr12:57869854-57870237;chr12:57877678-57877816;chr12:57869074-57869194;chr12:57869266-57869398;chr12:57874561-57874630;chr12:57868052-57868259;chr12:57872182-57872540;chr12:57868658-57868923;chr12:57869559-57869714;chr12:57873513-57873649;chr12:57868409-57868486	chr12:57871568-57871981
ENSG00000110799	VWF	von_Willebrand_factor_[Source:HGNC_Symbol;Acc:12726]	chr12:6122647-6122811;chr12:6134746-6134859;chr12:6135072-6135212;chr12:6094211-6094285;chr12:6094729-6094831;chr12:6125255-6125398;chr12:6143854-6143992;chr12:6058952-6059049;chr12:6125920-6126036;chr12:6167015-6167210;chr12:6181497-6181608;chr12:6161709-6161949;chr12:6204449-6204750;chr12:6219540-6219748;chr12:6078377-6078557;chr12:6085277-6085426;chr12:6100985-6101184;chr12:6131066-6131201;chr…	chr12:6125920-6126036;chr12:6204449-6204750;chr12:6231872-6232362;chr12:6220032-6220134;chr12:6230340-6230504;chr12:6062662-6062760;chr12:6219540-6219748;chr12:6182785-6182907;chr12:6132797-6132953;chr12:6134746-6134859
ENSG00000184574	LPAR5	lysophosphatidic_acid_receptor_5_[Source:HGNC_Symbol;Acc:13307]	chr12:6750334-6750426;chr12:6740751-6740837	chr12:6745073-6745613
ENSG00000010610	CD4	CD4_molecule_[Source:HGNC_Symbol;Acc:1678]	chr12:6896024-6896171;chr12:6926296-6926496;chr12:6909473-6909637;chr12:6908704-6908789;chr12:6924897-6925569;chr12:6909238-6909353;chr12:6927587-6927708;chr12:6922718-6922768	chr12:6908046-6908240;chr12:6909473-6909637
ENSG00000153233	PTPRR	protein_tyrosine_phosphatase,_receptor_type,_R_[Source:HGNC_Symbol;Acc:9680]	chr12:71314113-71314623	chr12:71066500-71066756;chr12:71147971-71148539;chr12:71033299-71033452;chr12:71094917-71095103;chr12:71054720-71054987;chr12:71139598-71139866;chr12:71077907-71078044;chr12:71050484-71050597;chr12:71031853-71033057;chr12:71056275-71056385;chr12:71092045-71092129;chr12:71078484-71078676
ENSG00000139287	TPH2	tryptophan_hydroxylase_2_[Source:HGNC_Symbol;Acc:20692]	chr12:72355333-72356599;chr12:72556756-72556932;chr12:72579937-72580398;chr12:72416179-72416274;chr12:72425301-72426221;chr12:72441336-72441437;chr12:72469260-72469488;chr12:72335364-72335513;chr12:72425038-72425171;chr12:72366299-72366495;chr12:72388219-72388345;chr12:72372732-72372867;chr12:72332626-72332871;chr12:72533900-72534222;chr12:72531185-72531391	chr12:72579937-72580398;chr12:72366299-72366495;chr12:72372732-72372867
ENSG00000139220	PPFIA2	protein_tyrosine_phosphatase,_receptor_type,_f_polypeptide_(PTPRF),_interacting_protein_(liprin),_alpha_2_[Source:HGNC_Symbol;Acc:9246]	chr12:81655728-81655819;chr12:81906063-81906163;chr12:81991731-81992150;chr12:82152179-82152580;chr12:81688361-81688814;chr12:81738443-81738547;chr12:81762890-81763202;chr12:81899459-81899889;chr12:81769512-81769721;chr12:81833659-81833825;chr12:82070436-82070626;chr12:81719556-81719649;chr12:82069265-82069431;chr12:81799566-81799682;chr12:81741312-81741549;chr12:81768413-81768547;chr12:81777802-…	chr12:81657010-81657169;chr12:81719556-81719649
ENSG00000136040	PLXNC1	plexin_C1_[Source:HGNC_Symbol;Acc:9106]	chr12:94634261-94634440;chr12:94575222-94575356;chr12:94618004-94618091;chr12:94654418-94654616;chr12:94656297-94656539;chr12:94580149-94580541;chr12:94649680-94650061;chr12:94637714-94637801;chr12:94641679-94641882;chr12:94648969-94649072;chr12:94653113-94653151	chr12:94562929-94563069;chr12:94620265-94620483;chr12:94603366-94603480;chr12:94631440-94631579;chr12:94580149-94580541;chr12:94620925-94621229;chr12:94637714-94637801;chr12:94641679-94641882;chr12:94645202-94645304;chr12:94648254-94648664;chr12:94575222-94575356;chr12:94634261-94634440;chr12:94649680-94650061;chr12:94694686-94694833
ENSG00000041515	MYO16	myosin_XVI_[Source:HGNC_Symbol;Acc:29822]	chr13:109707738-109708405;chr13:109753133-109753235;chr13:109672059-109672259;chr13:109772718-109772814;chr13:109707394-109707474;chr13:109699264-109699339;chr13:109704648-109704823;chr13:109700686-109701330	chr13:109445864-109445988;chr13:109459027-109459152;chr13:109550364-109550481;chr13:109613887-109614004;chr13:109535407-109535534;chr13:109540720-109540825;chr13:109699264-109699339;chr13:109437983-109438091;chr13:109617109-109617250;chr13:109538517-109538810;chr13:109610036-109610147;chr13:109614772-109614843
ENSG00000102755	FLT1	fms-related_tyrosine_kinase_1_(vascular_endothelial_growth_factor/vascular_permeability_factor_receptor)_[Source:HGNC_Symbol;Acc:3763]	chr13:28896593-28896770;chr13:29068917-29069265;chr13:28973171-28973255	chr13:28903752-28903865;chr13:28931691-28931822;chr13:28973171-28973255;chr13:28913305-28913437;chr13:28919582-28919688;chr13:28942234-28942800;chr13:28963933-28964241;chr13:28891635-28891734;chr13:28896399-28896496;chr13:28896927-28897083
ENSG00000133107	TRPC4	transient_receptor_potential_cation_channel,_subfamily_C,_member_4_[Source:HGNC_Symbol;Acc:12336]	chr13:38443732-38444562;chr13:38229225-38229420;chr13:38248365-38248507;chr13:38237553-38237866;chr13:38266136-38266472;chr13:38320074-38320592;chr13:38357093-38357497;chr13:38210773-38211762;chr13:38213177-38213436;chr13:38225387-38225596	chr13:38248365-38248507;chr13:38266136-38266472
ENSG00000197168	NEK5	NIMA_(never_in_mitosis_gene_a)-related_kinase_5_[Source:HGNC_Symbol;Acc:7748]	chr13:52656374-52656448;chr13:52650199-52650279;chr13:52635955-52636268	chr13:52701502-52701640;chr13:52686404-52686501;chr13:52682454-52682540;chr13:52684476-52684546;chr13:52661474-52661590;chr13:52684630-52684713;chr13:52646080-52646206;chr13:52676228-52676428;chr13:52676069-52676150;chr13:52678634-52678688;chr13:52667190-52667371;chr13:52673879-52674012;chr13:52663383-52663449;chr13:52660413-52660499;chr13:52703165-52703214;chr13:52656374-52656448;chr13:52624240-…
ENSG00000036530	CYP46A1	cytochrome_P450,_family_46,_subfamily_A,_polypeptide_1_[Source:HGNC_Symbol;Acc:2641]	chr14:100192894-100193638;chr14:100166352-100166438;chr14:100187576-100187660;chr14:100182474-100182536;chr14:100182147-100182297;chr14:100157418-100157498;chr14:100191728-100191816;chr14:100165803-100165876;chr14:100192527-100192606;chr14:100158117-100158198	chr14:100151039-100151118;chr14:100161769-100161811;chr14:100184020-100184463;chr14:100192894-100193638;chr14:100182147-100182297;chr14:100182474-100182536;chr14:100187576-100187660;chr14:100191728-100191816;chr14:100189223-100189469
ENSG00000185271	KLHL33	kelch-like_33_(Drosophila)_[Source:HGNC_Symbol;Acc:31952]	chr14:20897954-20898878	chr14:20896970-20897560;chr14:20897661-20897828;chr14:20903623-20903801
ENSG00000092200	RPGRIP1	retinitis_pigmentosa_GTPase_regulator_interacting_protein_1_[Source:HGNC_Symbol;Acc:13436]	chr14:21770647-21771128;chr14:21756098-21756220;chr14:21775890-21775995;chr14:21769125-21769396;chr14:21793922-21794332;chr14:21796583-21796786;chr14:21786286-21786360;chr14:21795782-21795966;chr14:21771490-21771702	chr14:21788176-21788336;chr14:21798408-21798546;chr14:21790013-21790163;chr14:21793922-21794332;chr14:21795782-21795966;chr14:21802761-21802864;chr14:21811195-21811387;chr14:21785698-21786009;chr14:21780592-21780665;chr14:21819263-21819460;chr14:21816331-21816461;chr14:21813272-21813356
ENSG00000087303	NID2	nidogen_2_(osteonidogen)_[Source:HGNC_Symbol;Acc:13389]	chr14:52534576-52534881;chr14:52481772-52481993;chr14:52485779-52486012;chr14:52526842-52527074;chr14:52493919-52494062;chr14:52520738-52521039;chr14:52471521-52472214;chr14:52472455-52473378;chr14:52477594-52477765;chr14:52478272-52478739;chr14:52495341-52495568;chr14:52496265-52496408;chr14:52535485-52535766;chr14:52474528-52474824;chr14:52480888-52481174;chr14:52486777-52486980	chr14:52536474-52536545
ENSG00000126778	SIX1	SIX_homeobox_1_[Source:HGNC_Symbol;Acc:10887]	chr14:61118493-61119849;chr14:61124901-61124977	chr14:61124901-61124977
ENSG00000140009	ESR2	estrogen_receptor_2_(ER_beta)_[Source:HGNC_Symbol;Acc:3468]	chr14:64764251-64764436;chr14:64768086-64768298;chr14:64727167-64727466;chr14:64746699-64746871;chr14:64749342-64749793;chr14:64760751-64761128;chr14:64804616-64804830;chr14:64723944-64724133;chr14:64803131-64803438;chr14:64716264-64716397	chr14:64760751-64761128
ENSG00000070182	SPTB	spectrin,_beta,_erythrocytic_[Source:HGNC_Symbol;Acc:11274]	chr14:65237603-65237847;chr14:65263275-65263433;chr14:65268944-65269035;chr14:65262055-65262357;chr14:65264447-65264564;chr14:65289665-65289866;chr14:65235752-65235836;chr14:65239938-65240142;chr14:65241115-65241245;chr14:65268472-65268552;chr14:65230477-65230558	chr14:65230477-65230558;chr14:65216372-65216414
ENSG00000182732	RGS6	regulator_of_G-protein_signaling_6_[Source:HGNC_Symbol;Acc:10002]	chr14:72940594-72940788;chr14:72978315-72978524;chr14:72374882-72375147;chr14:72887687-72887893	chr14:72982409-72982555;chr14:73008178-73008328;chr14:73006882-73006904;chr14:73006749-73006802;chr14:73017163-73017382;chr14:73004226-73004421;chr14:72431489-72431592;chr14:72936715-72936791;chr14:73006958-73007041;chr14:72939580-72939661;chr14:72926340-72926391;chr14:72924979-72925085;chr14:72932466-72932530;chr14:72941333-72941407;chr14:72818803-72818902;chr14:72961860-72961970;chr14:72976862-…
ENSG00000100593	ISM2	isthmin_2_homolog_(zebrafish)_[Source:HGNC_Symbol;Acc:23176]	chr14:77964567-77965210;chr14:77950170-77950908;chr14:77944585-77944668;chr14:77951020-77951262	chr14:77944918-77945058
ENSG00000021645	NRXN3	neurexin_3_[Source:HGNC_Symbol;Acc:8010]	chr14:78708734-78710145;chr14:79111463-79111770;chr14:79117508-79117669;chr14:79175560-79175998;chr14:79181099-79181482;chr14:79423585-79423704;chr14:79269963-79270166;chr14:79432368-79432749;chr14:79434516-79434689;chr14:79748085-79748248;chr14:80319882-80320560;chr14:80158516-80158605;chr14:80271455-80271542;chr14:80163973-80164280;chr14:79933564-79933745;chr14:80130121-80130292	chr14:80158516-80158605;chr14:79111463-79111770;chr14:79434516-79434689;chr14:80039187-80039354;chr14:80036866-80036931
ENSG00000133958	UNC79	unc-79_homolog_(C._elegans)_[Source:HGNC_Symbol;Acc:19966]	chr14:93940435-93940739;chr14:93943904-93944074;chr14:94084538-94084700;chr14:93934017-93934137;chr14:94160681-94160758;chr14:94071242-94071307;chr14:94083468-94083650;chr14:94103562-94103645;chr14:94100867-94100983;chr14:94046495-94046722;chr14:94128950-94129060;chr14:94041404-94041544;chr14:94044188-94044409;chr14:94152918-94153007;chr14:94139697-94139801;chr14:94148963-94149040;chr14:94052942-…	chr14:94120088-94120200;chr14:94008812-94009042;chr14:94048549-94048690;chr14:94152918-94153007;chr14:94007006-94007177;chr14:94053106-94053254;chr14:94063705-94063886;chr14:94039039-94039162;chr14:94052942-94053021;chr14:94060026-94060183;chr14:94071242-94071307
ENSG00000165949	IFI27	interferon,_alpha-inducible_protein_27_[Source:HGNC_Symbol;Acc:5397]	chr14:94577161-94577324;chr14:94582411-94582631	chr14:94582411-94582631;chr14:94577161-94577324
ENSG00000153666	GOLGA8IP	golgin_A8_family,_member_I,_pseudogene_[Source:HGNC_Symbol;Acc:26660]	chr15:23261004-23261111;chr15:23260811-23260897;chr15:23258081-23258140;chr15:23258322-23258402;chr15:23257058-23257177;chr15:23264099-23264190;chr15:23255242-23255387;chr15:23264765-23264865;chr15:23259812-23259921;chr15:23259632-23259716	chr15:23264765-23264865;chr15:23255242-23255387;chr15:23261763-23262019;chr15:23261307-23261394;chr15:23263592-23263667;chr15:23257058-23257177;chr15:23261004-23261111
ENSG00000166206	GABRB3	gamma-aminobutyric_acid_(GABA)_A_receptor,_beta_3_[Source:HGNC_Symbol;Acc:4083]	chr15:26869912-26870132;chr15:27018030-27018221;chr15:26860921-26861207;chr15:26887580-26887675;chr15:27016966-27017104;chr15:27018792-27018935;chr15:27017828-27017919;chr15:27017549-27017616;chr15:26870579-26870681;chr15:26995082-26995297	chr15:26857005-26860864;chr15:26869355-26869778;chr15:26869912-26870132
ENSG00000188626	NA	Uncharacterized_protein_[Source:UniProtKB/TrEMBL;Acc:F8WBD5]	chr15:28951545-28951652;chr15:28952894-28953003;chr15:28957422-28957567;chr15:28953099-28953183;chr15:28955633-28955752;chr15:28950629-28950885;chr15:28951759-28951845;chr15:28949905-28950373	chr15:28954413-28954493;chr15:28954675-28954734;chr15:28951262-28951349;chr15:28951759-28951845;chr15:28955633-28955752;chr15:28951545-28951652
ENSG00000179938	GOLGA8J	golgin_A8_family,_member_J_[Source:HGNC_Symbol;Acc:38650]	chr15:30385287-30385442;chr15:30385527-30385702;chr15:30385094-30385191;chr15:30384911-30385011;chr15:30375158-30375303;chr15:30384245-30384336;chr15:30382415-30382483;chr15:30383738-30383813;chr15:30379297-30379509;chr15:30381439-30381526;chr15:30379161-30379236;chr15:30378227-30378307	chr15:30376974-30377093;chr15:30377986-30378045;chr15:30375158-30375303;chr15:30385527-30385702
ENSG00000186399	NA	Golgin_subfamily_A_member_8-like_protein_2_[Source:UniProtKB/Swiss-Prot;Acc:A6NP81]	chr15:30698989-30699222;chr15:30701949-30702033;chr15:30706318-30706463	chr15:30696635-30696735;chr15:30696204-30696359;chr15:30701744-30701853;chr15:30700391-30700498;chr15:30696455-30696552;chr15:30695943-30696118
ENSG00000249931	NA	Uncharacterized_protein_[Source:UniProtKB/TrEMBL;Acc:D6RF30]	chr15:32685494-32685591;chr15:32689618-32689704;chr15:32686866-32686941;chr15:32689121-32689208;chr15:32689404-32689511;chr15:32684983-32685158;chr15:32693557-32693676;chr15:32690966-32691050	chr15:32695348-32695396;chr15:32689121-32689208;chr15:32686346-32686434;chr15:32685674-32685771
ENSG00000137841	PLCB2	phospholipase_C,_beta_2_[Source:HGNC_Symbol;Acc:9055]	chr15:40570377-40570545;chr15:40581267-40581773;chr15:40582778-40583038;chr15:40583219-40584359;chr15:40588723-40588835;chr15:40596088-40596279;chr15:40588497-40588593;chr15:40587402-40587486;chr15:40591329-40591490;chr15:40585127-40585226;chr15:40588947-40589109;chr15:40589722-40589920;chr15:40590078-40590160	chr15:40591329-40591490;chr15:40592868-40593810;chr15:40590999-40591165;chr15:40594158-40594233;chr15:40580108-40581119;chr15:40583219-40584359;chr15:40589722-40589920;chr15:40590424-40590581;chr15:40590763-40590909;chr15:40582778-40583038;chr15:40594337-40594390;chr15:40585761-40585925;chr15:40594471-40594550;chr15:40594670-40594810;chr15:40588723-40588835;chr15:40588497-40588593
ENSG00000137812	CASC5	cancer_susceptibility_candidate_5_[Source:HGNC_Symbol;Acc:24054]	chr15:40886218-40886590	chr15:40895113-40895164;chr15:40944203-40944303;chr15:40947107-40947175;chr15:40949240-40949349;chr15:40886218-40886590;chr15:40933110-40933225;chr15:40939084-40939272;chr15:40921471-40921569;chr15:40898591-40898650;chr15:40901045-40901106;chr15:40951537-40951659;chr15:40920268-40920406;chr15:40897308-40897347;chr15:40902443-40902495;chr15:40937854-40937970;chr15:40902997-40903074
ENSG00000178997	EXD1	exonuclease_3'-5'_domain_containing_1_[Source:HGNC_Symbol;Acc:28507]	chr15:41488131-41488235;chr15:41511657-41511832;chr15:41487973-41488053;chr15:41482135-41482568;chr15:41508866-41508993	chr15:41474923-41476791;chr15:41522677-41522941;chr15:41488131-41488235;chr15:41501699-41501785;chr15:41507973-41508031;chr15:41509295-41509352;chr15:41508866-41508993
ENSG00000157470	FAM81A	family_with_sequence_similarity_81,_member_A_[Source:HGNC_Symbol;Acc:28379]	chr15:59730663-59730829;chr15:59732153-59732322;chr15:59750749-59750845;chr15:59801062-59801168;chr15:59784470-59784588;chr15:59808844-59809039	chr15:59731223-59731263
ENSG00000166803	KIAA0101	KIAA0101_[Source:HGNC_Symbol;Acc:28961]	chr15:64674624-64675189	chr15:64665897-64665963;chr15:64673525-64673709;chr15:64668942-64669104;chr15:64674624-64675189;chr15:64679646-64679886
ENSG00000103742	IGDCC4	immunoglobulin_superfamily,_DCC_subclass,_member_4_[Source:HGNC_Symbol;Acc:13770]	chr15:65677797-65678397;chr15:65703358-65703708;chr15:65680787-65680924;chr15:65678889-65678994;chr15:65687432-65687596;chr15:65685699-65685869;chr15:65694689-65694825;chr15:65681622-65681749;chr15:65684218-65684319;chr15:65702516-65702657;chr15:65681146-65681316;chr15:65682493-65682676	chr15:65684218-65684319;chr15:65688088-65688767;chr15:65682493-65682676;chr15:65678889-65678994
ENSG00000137808	NA	NADPH_oxidase_5_isoform_3__[Source:RefSeq_peptide;Acc:NP_001171709]	chr15:69327694-69327847;chr15:69347674-69347840;chr15:69331197-69331329	chr15:69323858-69324152;chr15:69348905-69355083;chr15:69328098-69328276;chr15:69320555-69321229;chr15:69341299-69341398;chr15:69340170-69340251;chr15:69339753-69339877
ENSG00000140459	CYP11A1	cytochrome_P450,_family_11,_subfamily_A,_polypeptide_1_[Source:HGNC_Symbol;Acc:2590]	chr15:74636130-74636333;chr15:74631928-74632094;chr15:74635318-74635478;chr15:74659658-74660081;chr15:74642507-74642595;chr15:74637385-74637631;chr15:74640241-74640585	chr15:74630100-74630444;chr15:74630661-74631109;chr15:74637385-74637631;chr15:74653716-74654124;chr15:74658057-74658547;chr15:74640241-74640585
ENSG00000140506	LMAN1L	lectin,_mannose-binding,_1_like_[Source:HGNC_Symbol;Acc:6632]	chr15:75113416-75113567;chr15:75117817-75119208;chr15:75120375-75120462	chr15:75115900-75116023;chr15:75116692-75116819;chr15:75105057-75105370;chr15:75108498-75108652;chr15:75108768-75108875;chr15:75114170-75114241;chr15:75112976-75113108
ENSG00000140478	GOLGA6D	golgin_A6_family,_member_D_[Source:HGNC_Symbol;Acc:32204]	chr15:75581738-75581824;chr15:75585414-75585505;chr15:75576991-75577110;chr15:75575217-75575300;chr15:75580599-75580705	chr15:75575217-75575300;chr15:75584906-75584981;chr15:75583507-75583575;chr15:75586449-75586602;chr15:75579970-75580008
ENSG00000140368	PSTPIP1	proline-serine-threonine_phosphatase_interacting_protein_1_[Source:HGNC_Symbol;Acc:9580]	chr15:77300188-77300406;chr15:77315911-77316008;chr15:77316354-77316768;chr15:77308152-77308336;chr15:77317839-77317945;chr15:77327849-77327904;chr15:77310798-77310872;chr15:77317625-77317659;chr15:77321870-77321915;chr15:77310489-77310589;chr15:77287021-77287156;chr15:77329386-77329673;chr15:77287426-77287950;chr15:77323521-77324102;chr15:77320066-77320255;chr15:77324639-77325293;chr15:77328035-…	chr15:77320066-77320255;chr15:77320895-77320993;chr15:77321870-77321915;chr15:77322843-77322922;chr15:77310798-77310872
ENSG00000058335	RASGRF1	Ras_protein-specific_guanine_nucleotide-releasing_factor_1_[Source:HGNC_Symbol;Acc:9875]	chr15:79290293-79290413;chr15:79317656-79317816;chr15:79324465-79324658;chr15:79320083-79320201;chr15:79312383-79312446;chr15:79277349-79277652;chr15:79265645-79265762;chr15:79282531-79282615;chr15:79339088-79339341;chr15:79382565-79383215;chr15:79310112-79310248;chr15:79298519-79298776;chr15:79323742-79323851;chr15:79292085-79292255;chr15:79297059-79298007;chr15:79307669-79307751;chr15:79284033-…	chr15:79297059-79298007;chr15:79264208-79264276
ENSG00000140600	SH3GL3	SH3-domain_GRB2-like_3_[Source:HGNC_Symbol;Acc:10832]	chr15:84280167-84280339;chr15:84255735-84255838;chr15:84156813-84157048;chr15:84233886-84234635;chr15:84278022-84278218;chr15:84159504-84159654;chr15:84157941-84158066;chr15:84228005-84228073;chr15:84241317-84241450;chr15:84245335-84245493;chr15:84237281-84237424;chr15:84257414-84257523;chr15:84115980-84116330	chr15:84257414-84257523;chr15:84278022-84278218
ENSG00000156218	ADAMTSL3	ADAMTS-like_3_[Source:HGNC_Symbol;Acc:14633]	chr15:84322838-84323028;chr15:84611348-84611540;chr15:84639236-84639389;chr15:84700087-84700184;chr15:84693990-84694188	chr15:84690162-84690345;chr15:84581844-84582130;chr15:84639236-84639389;chr15:84700087-84700184;chr15:84373141-84373260;chr15:84442275-84442402;chr15:84568399-84568483;chr15:84527518-84527592;chr15:84566610-84566757;chr15:84560081-84560131;chr15:84322838-84323028;chr15:84683294-84683476;chr15:84611348-84611540;chr15:84651025-84652096;chr15:84324481-84324582;chr15:84592656-84592785;chr15:84558861-…
ENSG00000196557	CACNA1H	calcium_channel,_voltage-dependent,_T_type,_alpha_1H_subunit_[Source:HGNC_Symbol;Acc:1395]	chr16:1261168-1261294;chr16:1261946-1262138;chr16:1260370-1260493;chr16:1260787-1260971;chr16:1261481-1261606;chr16:1265242-1265375;chr16:1260583-1260651;chr16:1265523-1265593;chr16:1203720-1204036;chr16:1203241-1203470	chr16:1250256-1250571;chr16:1245432-1245565;chr16:1257001-1257118;chr16:1250716-1250808;chr16:1260035-1260135
ENSG00000091262	ABCC6	ATP-binding_cassette,_sub-family_C_(CFTR/MRP),_member_6_[Source:HGNC_Symbol;Acc:57]	chr16:16284021-16284224;chr16:16291878-16292039;chr16:16295858-16296035;chr16:16297267-16297470;chr16:16306042-16306103;chr16:16317256-16317351;chr16:16280981-16281068;chr16:16302585-16302716;chr16:16276661-16276787;chr16:16278816-16278891;chr16:16269768-16269843;chr16:16308181-16308306;chr16:16271309-16271483	chr16:16276269-16276445;chr16:16313679-16313804;chr16:16315470-16315688;chr16:16282688-16282831;chr16:16306042-16306103;chr16:16302585-16302716;chr16:16255295-16255421;chr16:16276661-16276787;chr16:16297267-16297470;chr16:16284021-16284224;chr16:16251520-16251666;chr16:16253339-16253440;chr16:16278816-16278891;chr16:16248730-16248888;chr16:16286687-16286779
ENSG00000256340	ABCC6P1	ATP-binding_cassette,_sub-family_C,_member_6_pseudogene_1_[Source:HGNC_Symbol;Acc:33352]	chr16:18584199-18584382;chr16:18608089-18608289;chr16:18585642-18585757;chr16:18586348-18586476;chr16:18586083-18586208	chr16:18584199-18584382;chr16:18603861-18604038;chr16:18602426-18602629;chr16:18582510-18582633;chr16:18593728-18593789;chr16:18597128-18597259
ENSG00000155719	OTOA	otoancorin_[Source:HGNC_Symbol;Acc:16378]	chr16:21695750-21695873;chr16:21709096-21709196;chr16:21739562-21739752;chr16:21698734-21698969;chr16:21763690-21763826;chr16:21756202-21756357;chr16:21764348-21764445;chr16:21768403-21768598;chr16:21728228-21728368;chr16:21737844-21737979;chr16:21730454-21730512;chr16:21730708-21730825;chr16:21734226-21734299	chr16:21728228-21728368;chr16:21763256-21763398;chr16:21768403-21768598;chr16:21693059-21693146;chr16:21742158-21742251;chr16:21726306-21726473;chr16:21730708-21730825;chr16:21734226-21734299;chr16:21752042-21752229;chr16:21698734-21698969;chr16:21712209-21712390;chr16:21716490-21716613;chr16:21747582-21747711;chr16:21690357-21690387;chr16:21690505-21690532
ENSG00000167971	CASKIN1	CASK_interacting_protein_1_[Source:HGNC_Symbol;Acc:20879]	chr16:2246340-2246525	chr16:2234778-2234869;chr16:2237354-2237462;chr16:2228903-2229326;chr16:2240074-2240171;chr16:2239420-2239565;chr16:2236979-2237073;chr16:2246340-2246525;chr16:2235112-2235200;chr16:2235308-2235409;chr16:2236708-2236825
ENSG00000005844	ITGAL	integrin,_alpha_L_(antigen_CD11A_(p180),_lymphocyte_function-associated_antigen_1;_alpha_polypeptide)_[Source:HGNC_Symbol;Acc:6148]	chr16:30490652-30490782;chr16:30529945-30530040;chr16:30531178-30531288;chr16:30518036-30518177;chr16:30516710-30516783;chr16:30485517-30485619;chr16:30495434-30495584;chr16:30500575-30500707;chr16:30507418-30507615;chr16:30490412-30490529;chr16:30492760-30492905;chr16:30507757-30507887;chr16:30486834-30486901;chr16:30495148-30495280	chr16:30495434-30495584;chr16:30490412-30490529;chr16:30495148-30495280;chr16:30528294-30528407;chr16:30507418-30507615;chr16:30505533-30505684;chr16:30529945-30530040;chr16:30522371-30522457;chr16:30500403-30500476;chr16:30507757-30507887;chr16:30510395-30510555;chr16:30528970-30529026;chr16:30529118-30529216;chr16:30515496-30515585;chr16:30516565-30516621;chr16:30531178-30531288;chr16:30521682-…
ENSG00000099365	STX1B	syntaxin_1B_[Source:HGNC_Symbol;Acc:18539]	chr16:31012850-31012924;chr16:31012249-31012323;chr16:31008823-31008896;chr16:31021688-31021824;chr16:31012415-31012514
ENSG00000178226	PRSS36	protease,_serine,_36_[Source:HGNC_Symbol;Acc:26906]	chr16:31154058-31154314;chr16:31154909-31155158;chr16:31157110-31157276;chr16:31159716-31159996;chr16:31160784-31160819	chr16:31160394-31160556;chr16:31153802-31153965;chr16:31161320-31161415;chr16:31160784-31160819;chr16:31161017-31161052
ENSG00000242173	ARHGDIG	Rho_GDP_dissociation_inhibitor_(GDI)_gamma_[Source:HGNC_Symbol;Acc:680]	chr16:332615-333003;chr16:330855-330933;chr16:331082-331925;chr16:321881-322182	chr16:330855-330933;chr16:321881-322182;chr16:332297-332373;chr16:332025-332108
ENSG00000185615	PDIA2	protein_disulfide_isomerase_family_A,_member_2_[Source:HGNC_Symbol;Acc:14180]	chr16:334152-334792;chr16:337069-337215;chr16:336554-336735;chr16:336835-336945	chr16:336554-336735
ENSG00000140795	MYLK3	myosin_light_chain_kinase_3_[Source:HGNC_Symbol;Acc:29826]	chr16:46762936-46763045;chr16:46771623-46772055;chr16:46761148-46761289;chr16:46763506-46763599	chr16:46743451-46743583;chr16:46773969-46774059;chr16:46764505-46764610
ENSG00000159625	CCDC135	coiled-coil_domain_containing_135_[Source:HGNC_Symbol;Acc:25289]	chr16:57730376-57730506;chr16:57758527-57758747;chr16:57741372-57741590;chr16:57764843-57764982;chr16:57762302-57762496;chr16:57756625-57756753;chr16:57765077-57765367;chr16:57728713-57728764;chr16:57756914-57757042;chr16:57761211-57761321;chr16:57752259-57752387;chr16:57731825-57732064;chr16:57732762-57732936;chr16:57735848-57736042;chr16:57734057-57734182;chr16:57759980-57760195;chr16:57738788-…	chr16:57738788-57738946;chr16:57755579-57755651;chr16:57756625-57756753;chr16:57762302-57762496
ENSG00000161992	C16orf11	chromosome_16_open_reading_frame_11_[Source:HGNC_Symbol;Acc:14139]	chr16:613256-614376;chr16:614674-615528	chr16:614674-615528;chr16:610422-610661
ENSG00000166589	CDH16	cadherin_16,_KSP-cadherin_[Source:HGNC_Symbol;Acc:1755]	chr16:66943170-66943286;chr16:66946567-66946794;chr16:66945802-66946043;chr16:66946145-66946333;chr16:66947034-66947184;chr16:66944163-66944405;chr16:66949123-66949281;chr16:66952707-66952860;chr16:66946407-66946483;chr16:66951924-66951981;chr16:66948119-66948315;chr16:66949968-66950106;chr16:66951545-66951628;chr16:66947394-66947516	chr16:66945085-66945218;chr16:66951545-66951628;chr16:66950177-66950332;chr16:66951924-66951981
ENSG00000157423	HYDIN	hydrocephalus_inducing_homolog_(mouse)_[Source:HGNC_Symbol;Acc:19368]	chr16:70862169-70862332;chr16:70989278-70989451;chr16:70861164-70861314;chr16:70908720-70908822;chr16:70891608-70891773;chr16:70913200-70913389;chr16:70975290-70975722;chr16:71004423-71004662;chr16:71008437-71008573;chr16:71237628-71237960;chr16:70871593-70871791;chr16:70889031-70889178;chr16:70899021-70899266;chr16:70905940-70906082;chr16:70977715-70977852;chr16:70873967-70874136;chr16:70902473-…	chr16:70977715-70977852;chr16:70899021-70899266;chr16:70867790-70868067;chr16:70869579-70869737;chr16:70942556-70942764;chr16:71018960-71019225;chr16:70929884-70929983;chr16:70917823-70918027;chr16:71094407-71094559;chr16:71171054-71171255;chr16:71209510-71209769;chr16:71065314-71065820;chr16:71163543-71163726;chr16:70989278-70989451;chr16:71113952-71114289;chr16:71109847-71109891;chr16:70986324-…
ENSG00000135697	BCMO1	beta-carotene_15,15'-monooxygenase_1_[Source:HGNC_Symbol;Acc:13815]	chr16:81272053-81272577;chr16:81298245-81298392;chr16:81320900-81321011;chr16:81319145-81319239	chr16:81295741-81295888;chr16:81298245-81298392
ENSG00000129910	CDH15	cadherin_15,_type_1,_M-cadherin_(myotubule)_[Source:HGNC_Symbol;Acc:1754]	chr16:89246608-89246763;chr16:89249034-89250100;chr16:89258613-89258852;chr16:89251581-89252600;chr16:89258063-89258302;chr16:89260163-89260321;chr16:89259878-89260014;chr16:89245824-89245982;chr16:89257738-89257880;chr16:89253837-89253965;chr16:89238175-89238281;chr16:89254508-89254693;chr16:89256651-89256904	chr16:89259878-89260014
ENSG00000188803	SHISA6	shisa_homolog_6_(Xenopus_laevis)_[Source:HGNC_Symbol;Acc:34491]	chr17:11459057-11459209	chr17:11144580-11145377;chr17:11166683-11166843;chr17:11282731-11282826;chr17:11461071-11462196
ENSG00000007174	DNAH9	dynein,_axonemal,_heavy_chain_9_[Source:HGNC_Symbol;Acc:2953]	chr17:11554386-11554641;chr17:11631135-11631239;chr17:11642197-11642354;chr17:11659885-11659993;chr17:11671770-11671943;chr17:11672439-11672646;chr17:11687617-11687856;chr17:11700914-11701110;chr17:11711049-11711211;chr17:11725755-11725916;chr17:11784526-11784730;chr17:11808978-11809126;chr17:11827131-11827258;chr17:11837197-11837388;chr17:11556078-11556319;chr17:11568150-11568285;chr17:11592883-…	chr17:11556078-11556319;chr17:11607520-11607759;chr17:11656150-11656277;chr17:11784526-11784730;chr17:11827131-11827258;chr17:11786903-11787067;chr17:11539951-11540101;chr17:11584040-11584206;chr17:11592883-11593753;chr17:11737955-11738215;chr17:11790142-11790282
ENSG00000141052	MYOCD	myocardin_[Source:HGNC_Symbol;Acc:16067]	chr17:12569207-12569560;chr17:12626164-12626325;chr17:12620663-12620738;chr17:12618836-12618891;chr17:12623606-12623778;chr17:12639478-12639653;chr17:12642520-12642645;chr17:12663967-12664024;chr17:12659731-12659874;chr17:12649236-12649389;chr17:12608445-12608510	chr17:12647500-12647753
ENSG00000187688	TRPV2	transient_receptor_potential_cation_channel,_subfamily_V,_member_2_[Source:HGNC_Symbol;Acc:18082]	chr17:16330763-16330861;chr17:16320876-16321182;chr17:16335098-16335164;chr17:16323429-16323562;chr17:16335280-16335614;chr17:16338016-16338283;chr17:16325913-16326207;chr17:16331631-16331701;chr17:16332131-16332296;chr17:16330036-16330191;chr17:16318888-16319147	chr17:16322651-16322722
ENSG00000091536	MYO15A	myosin_XVA_[Source:HGNC_Symbol;Acc:7594]	chr17:18034553-18034656;chr17:18052075-18052266;chr17:18054424-18054604;chr17:18039877-18040000;chr17:18051810-18051882;chr17:18044101-18044146;chr17:18051343-18051524;chr17:18029661-18029770;chr17:18055426-18055498;chr17:18058424-18058539;chr17:18042848-18042925;chr17:18057368-18057504;chr17:18042125-18042250;chr17:18041429-18041560;chr17:18047811-18047906	chr17:18060268-18060379;chr17:18030389-18030479;chr17:18036539-18036700;chr17:18047184-18047314;chr17:18047811-18047906;chr17:18061837-18061952;chr17:18030105-18030179;chr17:18052800-18052894;chr17:18069675-18069835;chr17:18044967-18045084;chr17:18039025-18039138;chr17:18045393-18045568;chr17:18040898-18040993;chr17:18047029-18047110;chr17:18061036-18061214;chr17:18051810-18051882;chr17:18054150-…
ENSG00000214860	EVPLL	envoplakin-like_[Source:HGNC_Symbol;Acc:35236]	chr17:18285827-18285952;chr17:18286339-18286499;chr17:18281079-18281297	chr17:18286585-18286692;chr17:18286806-18286901;chr17:18286339-18286499;chr17:18284917-18285044;chr17:18284216-18284314
ENSG00000205212	CCDC144NL	coiled-coil_domain_containing_144_family,_N-terminal_like_[Source:HGNC_Symbol;Acc:33735]	chr17:20769861-20770016;chr17:20771214-20771538;chr17:20766708-20768822
ENSG00000188888	GPR179	G_protein-coupled_receptor_179_[Source:HGNC_Symbol;Acc:31371]	chr17:36495007-36495408;chr17:36490587-36490725	chr17:36489816-36489921;chr17:36498879-36499730;chr17:36489134-36489280;chr17:36492861-36493096;chr17:36493516-36493603;chr17:36491474-36491583;chr17:36490587-36490725;chr17:36490916-36491154
ENSG00000171431	KRT20	keratin_20_[Source:HGNC_Symbol;Acc:20412]	chr17:39036866-39037022	chr17:39033632-39033669;chr17:39034397-39034617;chr17:39036866-39037022
ENSG00000006059	KRT33A	keratin_33A_[Source:HGNC_Symbol;Acc:6450]	chr17:39502344-39502488;chr17:39506672-39507064;chr17:39503313-39503474;chr17:39502700-39502920	chr17:39502700-39502920
ENSG00000108417	KRT37	keratin_37_[Source:HGNC_Symbol;Acc:6455]	chr17:39577005-39577238;chr17:39579030-39579186;chr17:39580014-39580096	chr17:39577619-39577839;chr17:39580284-39580775;chr17:39579030-39579186;chr17:39578525-39578686;chr17:39578321-39578446
ENSG00000108759	KRT32	keratin_32_[Source:HGNC_Symbol;Acc:6449]	chr17:39622025-39622181;chr17:39622346-39622428	chr17:39623110-39623681;chr17:39620534-39620695
ENSG00000089558	KCNH4	potassium_voltage-gated_channel,_subfamily_H_(eag-related),_member_4_[Source:HGNC_Symbol;Acc:6253]	chr17:40328072-40328315;chr17:40327597-40327754;chr17:40321495-40321694;chr17:40322125-40322319;chr17:40330811-40331044;chr17:40317467-40317711;chr17:40318315-40318564;chr17:40308910-40309136;chr17:40330118-40330245;chr17:40316148-40316186;chr17:40311749-40312453;chr17:40323806-40324013;chr17:40330349-40330495;chr17:40332888-40333296;chr17:40314266-40314339	chr17:40317467-40317711;chr17:40316148-40316186;chr17:40308910-40309136
ENSG00000161905	ALOX15	arachidonate_15-lipoxygenase_[Source:HGNC_Symbol;Acc:433]	chr17:4541512-4541672;chr17:4542725-4542926;chr17:4542346-4542427	chr17:4545518-4545589;chr17:4534214-4535074;chr17:4535184-4535351;chr17:4536709-4536795;chr17:4544812-4544971
ENSG00000136449	MYCBPAP	MYCBP_associated_protein_[Source:HGNC_Symbol;Acc:19677]	chr17:48593931-48594058;chr17:48595902-48596085;chr17:48600300-48600489;chr17:48600958-48601145;chr17:48602238-48602464;chr17:48604625-48604769;chr17:48606056-48606201;chr17:48592206-48592310;chr17:48597001-48597148;chr17:48597332-48597582;chr17:48605516-48605631;chr17:48598355-48598586;chr17:48596335-48596450;chr17:48607126-48607185;chr17:48599334-48600027;chr17:48594956-48595059	chr17:48586403-48587781;chr17:48608688-48608862;chr17:48597001-48597148;chr17:48598677-48598792;chr17:48592206-48592310;chr17:48607126-48607185;chr17:48606056-48606201;chr17:48599334-48600027;chr17:48606379-48606791;chr17:48607574-48607673
ENSG00000007314	SCN4A	sodium_channel,_voltage-gated,_type_IV,_alpha_subunit_[Source:HGNC_Symbol;Acc:10591]	chr17:62020186-62020456;chr17:62025971-62026125;chr17:62024405-62024527;chr17:62041828-62042037;chr17:62043841-62043904;chr17:62049496-62049585;chr17:62036625-62036798;chr17:62045383-62045715;chr17:62038553-62038791	chr17:62049082-62049210;chr17:62022720-62022998;chr17:62045383-62045715;chr17:62038553-62038791;chr17:62021106-62021210;chr17:62043462-62043603;chr17:62022033-62022170;chr17:62022367-62022420
ENSG00000167858	TEKT1	tektin_1_[Source:HGNC_Symbol;Acc:15534]	chr17:6722512-6722677;chr17:6734968-6735080;chr17:6733506-6733712;chr17:6704066-6704262;chr17:6718482-6718625
ENSG00000070526	ST6GALNAC1	ST6_(alpha-N-acetyl-neuraminyl-2,3-beta-galactosyl-1,3)-N-acetylgalactosaminide_alpha-2,6-sialyltransferase_1_[Source:HGNC_Symbol;Acc:23614]	chr17:74623497-74623665;chr17:74622371-74622474;chr17:74620847-74621609;chr17:74622088-74622177;chr17:74623149-74623320	chr17:74622088-74622177;chr17:74622371-74622474;chr17:74621901-74622000;chr17:74622733-74622871
ENSG00000167889	MGAT5B	mannosyl_(alpha-1,6-)-glycoprotein_beta-1,6-N-acetyl-glucosaminyltransferase,_isozyme_B_[Source:HGNC_Symbol;Acc:24140]	chr17:74864538-74865179;chr17:74943912-74944168;chr17:74942458-74942532;chr17:74936814-74936930;chr17:74936484-74936630	chr17:74928727-74928857;chr17:74899385-74899458;chr17:74921048-74921179;chr17:74922679-74922812;chr17:74898637-74898752;chr17:74902100-74902269;chr17:74943912-74944168;chr17:74934070-74934225;chr17:74936814-74936930;chr17:74936484-74936630;chr17:74942458-74942532
ENSG00000129214	SHBG	sex_hormone-binding_globulin_[Source:HGNC_Symbol;Acc:10839]	chr17:7533453-7533601;chr17:7534518-7534679;chr17:7534907-7535066;chr17:7536070-7536277;chr17:7531287-7531469	chr17:7531287-7531469
ENSG00000167895	TMC8	transmembrane_channel-like_8_[Source:HGNC_Symbol;Acc:20474]	chr17:76134430-76134560;chr17:76129934-76130081;chr17:76130475-76130645;chr17:76134086-76134269;chr17:76135243-76135321;chr17:76127963-76128111;chr17:76128440-76128589;chr17:76126859-76126932;chr17:76128869-76128951	chr17:76133316-76133439;chr17:76126859-76126932
ENSG00000187775	DNAH17	dynein,_axonemal,_heavy_chain_17_[Source:HGNC_Symbol;Acc:2946]	chr17:76573377-76573476;chr17:76562696-76562812;chr17:76565457-76565609;chr17:76567030-76567115;chr17:76570795-76571164;chr17:76565248-76565334;chr17:76533381-76533563;chr17:76539837-76540079;chr17:76563081-76563248;chr17:76490675-76490902;chr17:76462737-76462898;chr17:76476766-76476868;chr17:76475567-76475714;chr17:76535819-76535962;chr17:76556822-76557017	chr17:76539837-76540079;chr17:76487525-76487652;chr17:76491041-76491179;chr17:76471360-76471551;chr17:76481632-76481839;chr17:76497830-76497955;chr17:76556822-76557017;chr17:76565457-76565609;chr17:76566329-76566454;chr17:76567030-76567115;chr17:76506466-76506753;chr17:76502802-76502928;chr17:76435148-76435299;chr17:76503360-76503451;chr17:76522962-76523078;chr17:76554190-76554336;chr17:76475107-…
ENSG00000183914	DNAH2	dynein,_axonemal,_heavy_chain_2_[Source:HGNC_Symbol;Acc:2948]	chr17:7663109-7663256;chr17:7637788-7638026;chr17:7660409-7660555;chr17:7668709-7668883;chr17:7690215-7690351;chr17:7691404-7691562;chr17:7702421-7702560;chr17:7689442-7689660;chr17:7661813-7661969;chr17:7667149-7667349;chr17:7667435-7667591;chr17:7669636-7669799;chr17:7679342-7679467;chr17:7683948-7684100;chr17:7701876-7702036;chr17:7684360-7684485;chr17:7662203-7662442;chr17:7664058-7664250;chr…	chr17:7636405-7636633;chr17:7640385-7640576;chr17:7643051-7643256;chr17:7623039-7623218;chr17:7630440-7630610;chr17:7626946-7627007;chr17:7662203-7662442;chr17:7678559-7678660;chr17:7683475-7683602;chr17:7667435-7667591;chr17:7680764-7680952;chr17:7695235-7695387;chr17:7704896-7705028;chr17:7722237-7722381;chr17:7695570-7695661;chr17:7695975-7696173;chr17:7735897-7736073;chr17:7641281-7641438;chr…
ENSG00000132518	GUCY2D	guanylate_cyclase_2D,_membrane_(retina-specific)_[Source:HGNC_Symbol;Acc:4689]	chr17:7909681-7910032;chr17:7911249-7911350;chr17:7915462-7915668;chr17:7917919-7918082;chr17:7918646-7918820;chr17:7907170-7907474;chr17:7910378-7910462;chr17:7910744-7910846;chr17:7919523-7919608;chr17:7923446-7923658;chr17:7912824-7912904;chr17:7916421-7916570;chr17:7917198-7917346;chr17:7918177-7918369;chr17:7915768-7915924;chr17:7919061-7919159;chr17:7905988-7906052;chr17:7919245-7919339	chr17:7919061-7919159
ENSG00000179477	ALOX12B	arachidonate_12-lipoxygenase,_12R_type_[Source:HGNC_Symbol;Acc:430]	chr17:7983087-7983259;chr17:7984424-7984505;chr17:7989334-7989538;chr17:7990614-7991022;chr17:7984202-7984294;chr17:7978913-7979034;chr17:7979493-7979662;chr17:7976975-7977075;chr17:7983976-7984098	chr17:7980308-7980511
ENSG00000132874	SLC14A2	solute_carrier_family_14_(urea_transporter),_member_2_[Source:HGNC_Symbol;Acc:10919]	chr18:43204596-43204779;chr18:43206923-43207112;chr18:43223951-43224373;chr18:43246900-43247059;chr18:43212315-43212443;chr18:43249271-43249463;chr18:43219711-43219858;chr18:43243750-43243872;chr18:43205648-43205828;chr18:43221174-43221308;chr18:43223097-43223146	chr18:43194766-43195547;chr18:43246900-43247059;chr18:43248314-43248442;chr18:43253648-43253782;chr18:43258940-43258989;chr18:43262284-43263072;chr18:43206923-43207112;chr18:43249271-43249463
ENSG00000177599	ZNF491	zinc_finger_protein_491_[Source:HGNC_Symbol;Acc:23706]	chr19:11908482-11908614	chr19:11908482-11908614;chr19:11920192-11920437
ENSG00000105613	MAST1	microtubule_associated_serine/threonine_kinase_1_[Source:HGNC_Symbol;Acc:19034]	chr19:12977467-12977579;chr19:12951260-12951348;chr19:12969345-12969553;chr19:12951805-12951880;chr19:12976130-12976295;chr19:12981638-12981760;chr19:12969176-12969255	chr19:12962929-12963061;chr19:12978544-12978791;chr19:12951260-12951348;chr19:12951805-12951880;chr19:12976130-12976295;chr19:12958662-12958871;chr19:12962748-12962849;chr19:12978288-12978466;chr19:12981850-12981986;chr19:12958104-12958264;chr19:12976531-12976632;chr19:12958426-12958501;chr19:12976794-12976916;chr19:12954343-12954421;chr19:12975623-12975761;chr19:12975860-12975992;chr19:12969176-…
ENSG00000141837	CACNA1A	calcium_channel,_voltage-dependent,_P/Q_type,_alpha_1A_subunit_[Source:HGNC_Symbol;Acc:1388]	chr19:13320126-13320312;chr19:13387883-13387942;chr19:13346023-13346088;chr19:13368164-13368365;chr19:13397317-13397780;chr19:13340896-13341023;chr19:13342524-13342674;chr19:13365909-13366073;chr19:13386664-13386770;chr19:13394081-13394210;chr19:13427926-13428135;chr19:13346428-13346544;chr19:13335481-13335586;chr19:13395882-13396020;chr19:13418596-13418668;chr19:13321431-13321466;chr19:13373548-…	chr19:13319570-13319823;chr19:13365909-13366073;chr19:13394081-13394210;chr19:13411364-13411470;chr19:13340896-13341023;chr19:13342524-13342674;chr19:13363805-13363915;chr19:13335481-13335586;chr19:13321431-13321466;chr19:13322917-13323030;chr19:13346023-13346088;chr19:13320126-13320312;chr19:13323198-13323336;chr19:13323445-13323554;chr19:13372264-13372424
ENSG00000130477	UNC13A	unc-13_homolog_A_(C._elegans)_[Source:HGNC_Symbol;Acc:23150]	chr19:17737442-17737594;chr19:17753654-17753769;chr19:17759240-17759459;chr19:17780362-17780485;chr19:17749892-17750026;chr19:17756483-17756652;chr19:17741463-17741559;chr19:17746833-17746966;chr19:17759721-17759792;chr19:17777459-17777513;chr19:17743591-17743717;chr19:17756779-17756920;chr19:17758074-17758301;chr19:17785466-17785565	chr19:17727217-17727273;chr19:17722572-17722969;chr19:17728511-17728658;chr19:17720749-17720908;chr19:17729230-17729310;chr19:17729715-17729851
ENSG00000130287	NCAN	neurocan_[Source:HGNC_Symbol;Acc:2465]	chr19:19349062-19349220;chr19:19351412-19351494;chr19:19359509-19359691;chr19:19334830-19335004;chr19:19329724-19330125;chr19:19335115-19335242	chr19:19329724-19330125;chr19:19338090-19339448;chr19:19344598-19344714;chr19:19359509-19359691
ENSG00000012124	CD22	CD22_molecule_[Source:HGNC_Symbol;Acc:1643]	chr19:35826939-35827244;chr19:35831784-35832041;chr19:35835732-35835828;chr19:35837469-35838258;chr19:35832246-35832509;chr19:35837054-35837138	chr19:35823450-35823827;chr19:35828658-35828924;chr19:35829071-35829334;chr19:35831784-35832041;chr19:35835732-35835828;chr19:35826939-35827244;chr19:35832246-35832509;chr19:35836505-35836623;chr19:35832605-35832868;chr19:35837054-35837138;chr19:35820072-35820133
ENSG00000105672	ETV2	ets_variant_2_[Source:HGNC_Symbol;Acc:3491]	chr19:36132647-36133600;chr19:36133867-36133947	chr19:36133867-36133947
ENSG00000011332	DPF1	D4,_zinc_and_double_PHD_fingers_family_1_[Source:HGNC_Symbol;Acc:20225]	chr19:38712997-38713104;chr19:38702920-38703031;chr19:38714396-38714601;chr19:38709571-38710579;chr19:38706993-38707150;chr19:38708031-38708516;chr19:38709213-38709302;chr19:38706780-38706899	chr19:38714396-38714601
ENSG00000183760	NA	Iron/zinc_purple_acid_phosphatase-like_protein_[Source:UniProtKB/Swiss-Prot;Acc:Q6ZNF0]	chr19:39590867-39590990;chr19:39591220-39591282;chr19:39591379-39591493;chr19:39589600-39589782;chr19:39591589-39591696;chr19:39591928-39591995;chr19:39592106-39592177;chr19:39591790-39591847;chr19:39575732-39576030
ENSG00000186838	NA	selenoprotein_V__[Source:RefSeq_peptide;Acc:NP_874363]	chr19:40009543-40009617;chr19:40009380-40009433;chr19:40010786-40011326;chr19:40009248-40009272;chr19:40006879-40006890
ENSG00000007129	CEACAM21	carcinoembryonic_antigen-related_cell_adhesion_molecule_21_[Source:HGNC_Symbol;Acc:28834]	chr19:42071033-42071410;chr19:42083552-42083911;chr19:42092788-42093197;chr19:42090700-42090796;chr19:42091796-42091848	chr19:42083552-42083911;chr19:42085623-42085981
ENSG00000105409	ATP1A3	ATPase,_Na+/K+_transporting,_alpha_3_polypeptide_[Source:HGNC_Symbol;Acc:801]	chr19:42474540-42474694;chr19:42486060-42486258;chr19:42490268-42490381;chr19:42490016-42490150;chr19:42485874-42485983;chr19:42472937-42473067;chr19:42485654-42485788;chr19:42488413-42489338;chr19:42489458-42489575;chr19:42492357-42492529;chr19:42498163-42498384;chr19:42492628-42492753;chr19:42473587-42473732;chr19:42474337-42474460;chr19:42482303-42482482;chr19:42482758-42482950;chr19:42479781-…	chr19:42482758-42482950;chr19:42474337-42474460;chr19:42480568-42480718;chr19:42473587-42473732;chr19:42492357-42492529;chr19:42497360-42497674;chr19:42498163-42498384;chr19:42471814-42471915;chr19:42492628-42492753
ENSG00000105255	FSD1	fibronectin_type_III_and_SPRY_domain_containing_1_[Source:HGNC_Symbol;Acc:13745]	chr19:4304591-4304758;chr19:4318343-4318502;chr19:4310472-4310593;chr19:4305943-4306038;chr19:4318869-4318948;chr19:4306195-4306326;chr19:4311839-4312048;chr19:4307879-4307980;chr19:4310270-4310292	chr19:4323530-4323843;chr19:4323345-4323433
ENSG00000214855	NA	NA	chr19:45430060-45430290;chr19:45434257-45434643	chr19:45430060-45430290
ENSG00000213030	CGB1	chorionic_gonadotropin,_beta_polypeptide_1_[Source:HGNC_Symbol;Acc:16721]	chr19:49538826-49539157;chr19:49551982-49552400;chr19:49539393-49539560;chr19:49551462-49551629	chr19:49539960-49540073;chr19:49539393-49539560
ENSG00000099866	MADCAM1	mucosal_vascular_addressin_cell_adhesion_molecule_1_[Source:HGNC_Symbol;Acc:6765]	chr19:498496-498825;chr19:504745-505340;chr19:497833-498117	chr19:497833-498117
ENSG00000105509	HAS1	hyaluronan_synthase_1_[Source:HGNC_Symbol;Acc:4818]	chr19:52222459-52223151;chr19:52227178-52227237;chr19:52220221-52220446
ENSG00000129990	SYT5	synaptotagmin_V_[Source:HGNC_Symbol;Acc:11513]	chr19:55690331-55691472;chr19:55687373-55687492;chr19:55686250-55686367	chr19:55691485-55691720
ENSG00000179954	SSC5D	scavenger_receptor_cysteine_rich_domain_containing_(5_domains)_[Source:HGNC_Symbol;Acc:26641]	chr19:56009247-56009564;chr19:56001249-56001362;chr19:56002139-56002447;chr19:56004962-56005279;chr19:56011857-56012171;chr19:56012401-56012568;chr19:56000721-56001029;chr19:55999870-55999981;chr19:56024378-56024539	chr19:56000721-56001029;chr19:55999870-55999981;chr19:56000373-56000399;chr19:56015498-56015691;chr19:56001249-56001362
ENSG00000204532	ZSCAN5C	zinc_finger_and_SCAN_domain_containing_5C_[Source:HGNC_Symbol;Acc:34294]	chr19:56719818-56720821;chr19:56719403-56719553	chr19:56719818-56720821
ENSG00000141968	VAV1	vav_1_guanine_nucleotide_exchange_factor_[Source:HGNC_Symbol;Acc:12657]	chr19:6833195-6833296;chr19:6836443-6836579;chr19:6822430-6822525;chr19:6828430-6828498;chr19:6821633-6821691;chr19:6848009-6848125;chr19:6833539-6833636;chr19:6836996-6837061;chr19:6843146-6843177;chr19:6850681-6850768;chr19:6828087-6828182;chr19:6832102-6832211	chr19:6850681-6850768;chr19:6852976-6853090;chr19:6853958-6854109;chr19:6772722-6773022;chr19:6833919-6833964;chr19:6826623-6826722
ENSG00000198723	C19orf45	chromosome_19_open_reading_frame_45_[Source:HGNC_Symbol;Acc:24745]	chr19:7570850-7571586;chr19:7557862-7557960	chr19:7564528-7564766;chr19:7571681-7572027;chr19:7569007-7569110;chr19:7569197-7569297;chr19:7562445-7562568
ENSG00000163157	TMOD4	tropomodulin_4_(muscle)_[Source:HGNC_Symbol;Acc:11874]	chr1:151147229-151147393;chr1:151143396-151143539;chr1:151144109-151144239	chr1:151148400-151148492;chr1:151146867-151147023
ENSG00000178796	RIIAD1	regulatory_subunit_of_type_II_PKA_R-subunit_(RIIa)_domain_containing_1_[Source:HGNC_Symbol;Acc:26686]	chr1:151701964-151702281;chr1:151685945-151686040;chr1:151686896-151687005;chr1:151701242-151701369	chr1:151682909-151683850;chr1:151694314-151694412;chr1:151700051-151700097;chr1:151686896-151687005;chr1:151685945-151686040
ENSG00000143603	KCNN3	potassium_intermediate/small_conductance_calcium-activated_channel,_subfamily_N,_member_3_[Source:HGNC_Symbol;Acc:6292]	chr1:154679902-154680748;chr1:154687352-154687479;chr1:154832171-154832319;chr1:154705479-154705620;chr1:154794565-154794660;chr1:154685940-154686009;chr1:154744451-154744869;chr1:154698392-154698502
ENSG00000198400	NTRK1	neurotrophic_tyrosine_kinase,_receptor,_type_1_[Source:HGNC_Symbol;Acc:8031]	chr1:156785432-156785630;chr1:156834520-156834855;chr1:156836702-156836770;chr1:156845312-156846002;chr1:156849791-156849949;chr1:156846192-156846364;chr1:156811873-156811985;chr1:156830607-156830938;chr1:156843945-156844418;chr1:156848914-156849154;chr1:156843425-156843751;chr1:156844698-156844800;chr1:156850241-156850331;chr1:156851249-156851642;chr1:156838297-156838439;chr1:156834146-156834220	chr1:156836702-156836770;chr1:156841415-156841547;chr1:156811873-156811985;chr1:156807518-156807657;chr1:156830607-156830938;chr1:156843945-156844418;chr1:156850241-156850331
ENSG00000142621	FHAD1	forkhead-associated_(FHA)_phosphopeptide_binding_domain_1_[Source:HGNC_Symbol;Acc:29408]	chr1:15726450-15726858;chr1:15690237-15690813;chr1:15692323-15692429;chr1:15714842-15714918;chr1:15695866-15695998;chr1:15693959-15694118;chr1:15689138-15689222;chr1:15632257-15632315;chr1:15702099-15702226;chr1:15707727-15707947;chr1:15708524-15708689	chr1:15675538-15675645;chr1:15708524-15708689;chr1:15623126-15623289;chr1:15726450-15726858;chr1:15641543-15641735;chr1:15714547-15714627;chr1:15690237-15690813;chr1:15693959-15694118;chr1:15707197-15707292;chr1:15717643-15717759;chr1:15702099-15702226;chr1:15639553-15639683;chr1:15638601-15638683
ENSG00000018625	ATP1A2	ATPase,_Na+/K+_transporting,_alpha_2_polypeptide_[Source:HGNC_Symbol;Acc:800]	chr1:160090696-160091065;chr1:160093003-160093206;chr1:160111084-160113381;chr1:160094926-160095332;chr1:160097342-160097610;chr1:160099056-160099190;chr1:160093733-160093846	chr1:160099056-160099190;chr1:160099892-160100081;chr1:160109683-160109848;chr1:160104935-160105085;chr1:160109430-160109531;chr1:160098770-160098879;chr1:160106037-160106160;chr1:160106360-160106505;chr1:160110441-160110564;chr1:160093003-160093206;chr1:160104274-160104410
ENSG00000162460	TMEM82	transmembrane_protein_82_[Source:HGNC_Symbol;Acc:32350]	chr1:16073362-16073549;chr1:16070655-16071075;chr1:16069515-16069689	chr1:16070655-16071075;chr1:16074041-16074477;chr1:16069330-16069402;chr1:16068917-16069142
ENSG00000158764	ITLN2	intelectin_2_[Source:HGNC_Symbol;Acc:20599]	chr1:160920833-160921264;chr1:160919836-160919956;chr1:160924517-160924589	chr1:160919836-160919956;chr1:160917719-160917822;chr1:160920343-160920802;chr1:160914815-160915082;chr1:160922410-160922523
ENSG00000117152	RGS4	regulator_of_G-protein_signaling_4_[Source:HGNC_Symbol;Acc:10000]	chr1:163041834-163041933;chr1:163038935-163039318;chr1:163042185-163042656;chr1:163041936-163042045	chr1:163038565-163038804
ENSG00000186510	CLCNKA	chloride_channel_Ka_[Source:HGNC_Symbol;Acc:2026]	chr1:16356460-16356570;chr1:16360106-16360545;chr1:16358698-16358786;chr1:16359665-16359751;chr1:16346531-16346728;chr1:16348115-16348232	chr1:16345330-16345469;chr1:16346531-16346728;chr1:16351258-16351386;chr1:16352603-16352752;chr1:16355215-16355340;chr1:16355621-16355794;chr1:16347526-16347589;chr1:16348115-16348232;chr1:16353031-16353108;chr1:16353192-16353270;chr1:16353805-16353930;chr1:16354316-16354400;chr1:16347792-16348008;chr1:16354513-16354614;chr1:16349108-16349214;chr1:16350295-16350423;chr1:16360106-16360545;chr1:163…
ENSG00000184908	CLCNKB	chloride_channel_Kb_[Source:HGNC_Symbol;Acc:2027]	chr1:16375284-16375740;chr1:16374400-16374539;chr1:16376113-16376197	chr1:16374999-16375077;chr1:16382170-16382253;chr1:16377370-16377543;chr1:16378693-16378906;chr1:16377011-16377095;chr1:16382917-16383003;chr1:16377973-16378042
ENSG00000198734	F5	coagulation_factor_V_(proaccelerin,_labile_factor)_[Source:HGNC_Symbol;Acc:3542]	chr1:169541459-169541581;chr1:169519878-169519977;chr1:169524420-169524585;chr1:169521795-169521972;chr1:169489758-169489902;chr1:169495139-169495255;chr1:169513534-169513761;chr1:169505744-169505918;chr1:169492435-169492590;chr1:169487650-169487801;chr1:169528391-169528534;chr1:169529792-169530004	chr1:169500024-169500260;chr1:169505744-169505918;chr1:169492435-169492590;chr1:169493039-169493142;chr1:169519878-169519977;chr1:169497153-169497332;chr1:169513534-169513761;chr1:169519039-169519253;chr1:169521795-169521972;chr1:169494075-169494146;chr1:169515680-169515830;chr1:169495139-169495255;chr1:169498846-169499056
ENSG00000186715	MST1P9	macrophage_stimulating_1_(hepatocyte_growth_factor-like)_pseudogene_9_[Source:HGNC_Symbol;Acc:7390]	chr1:17096486-17096732;chr1:17085764-17085894;chr1:17090909-17090975	chr1:17090909-17090975;chr1:17085170-17085206;chr1:17096486-17096732;chr1:17086384-17086502;chr1:17087064-17087178;chr1:17086849-17086985
ENSG00000162779	AXDND1	axonemal_dynein_light_chain_domain_containing_1_[Source:HGNC_Symbol;Acc:26564]	chr1:179520202-179521836;chr1:179398653-179398754;chr1:179335539-179335741;chr1:179437578-179437852;chr1:179503628-179504097;chr1:179523647-179523870;chr1:179380281-179380401;chr1:179399587-179399741;chr1:179461990-179462086	chr1:179503628-179504097;chr1:179352577-179352679;chr1:179339110-179339214;chr1:179364233-179364337;chr1:179460673-179460872;chr1:179502930-179503012;chr1:179452263-179452356;chr1:179335539-179335741;chr1:179461990-179462086;chr1:179348532-179348617;chr1:179478431-179478538;chr1:179363038-179363178;chr1:179497462-179497566;chr1:179414105-179414339;chr1:179351835-179351891;chr1:179418206-179418351…
ENSG00000179002	TAS1R2	taste_receptor,_type_1,_member_2_[Source:HGNC_Symbol;Acc:14905]	chr1:19185973-19186176;chr1:19183825-19184125	chr1:19168223-19168346;chr1:19185973-19186176
ENSG00000143847	PPFIA4	protein_tyrosine_phosphatase,_receptor_type,_f_polypeptide_(PTPRF),_interacting_protein_(liprin),_alpha_4_[Source:HGNC_Symbol;Acc:9248]	chr1:203025912-203026078;chr1:203025503-203025636;chr1:203018804-203018895;chr1:203018046-203018108;chr1:203017699-203017842;chr1:203004367-203004450;chr1:202995626-202995753	chr1:203003831-203003908;chr1:203015376-203015510;chr1:203004367-203004450;chr1:203024560-203024800;chr1:203025248-203025283;chr1:203006302-203006330;chr1:203013059-203013223;chr1:203014496-203014687;chr1:203012525-203012626;chr1:203013824-203013913;chr1:203018804-203018895;chr1:203017699-203017842;chr1:203014969-203015115;chr1:203030780-203030806;chr1:203017355-203017438;chr1:203028898-203028979
ENSG00000162897	FCAMR	Fc_receptor,_IgA,_IgM,_high_affinity_[Source:HGNC_Symbol;Acc:24692]	chr1:207142572-207142703;chr1:207135558-207135896;chr1:207132287-207132317;chr1:207131310-207132082;chr1:207140397-207140457;chr1:207139060-207139297
ENSG00000117322	CR2	complement_component_(3d/Epstein_Barr_virus)_receptor_2_[Source:HGNC_Symbol;Acc:2336]	chr1:207627996-207628300;chr1:207627575-207627821;chr1:207653323-207653398;chr1:207652602-207652625;chr1:207658809-207658917;chr1:207644342-207644432;chr1:207649579-207649764;chr1:207647586-207647668	chr1:207646890-207647066;chr1:207641651-207642060;chr1:207653323-207653398;chr1:207658809-207658917;chr1:207642495-207642577;chr1:207643040-207643447;chr1:207647146-207647230;chr1:207651230-207651415;chr1:207662487-207663240;chr1:207642145-207642244;chr1:207644768-207644844
ENSG00000197721	CR1L	complement_component_(3b/4b)_receptor_1-like_[Source:HGNC_Symbol;Acc:2335]	chr1:207871116-207871218	chr1:207842461-207842561;chr1:207867698-207868096;chr1:207870848-207871024;chr1:207888657-207888742;chr1:207896963-207897048;chr1:207897978-207898053;chr1:207890809-207891036;chr1:207872534-207872619;chr1:207871116-207871218;chr1:207881523-207881608;chr1:207842784-207842910
ENSG00000196482	ESRRG	estrogen-related_receptor_gamma_[Source:HGNC_Symbol;Acc:3474]	chr1:216896582-216896795;chr1:217251478-217251702;chr1:216692494-216692763;chr1:216737561-216737743;chr1:216741330-216741440;chr1:216859424-216859530;chr1:216855238-216855368	chr1:216855238-216855368;chr1:217173595-217174066;chr1:216887858-216887976;chr1:217132904-217133027;chr1:216880701-216880828;chr1:217251478-217251702;chr1:217028384-217028467;chr1:217159100-217159159;chr1:217112924-217113015;chr1:217262849-217262978;chr1:216850418-216850833;chr1:216896582-216896795;chr1:217035572-217038520;chr1:216978285-216978709;chr1:216859424-216859530
ENSG00000243709	LEFTY1	left-right_determination_factor_1_[Source:HGNC_Symbol;Acc:6552]	chr1:226075485-226075732;chr1:226075099-226075338	chr1:226075099-226075338;chr1:226098819-226099082;chr1:226076517-226076846
ENSG00000133019	CHRM3	cholinergic_receptor,_muscarinic_3_[Source:HGNC_Symbol;Acc:1952]	chr1:239792373-239792839;chr1:240049389-240049896;chr1:239882096-239882199;chr1:239990552-239990678;chr1:239708941-239709912;chr1:239990153-239990381	chr1:239792373-239792839;chr1:240049389-240049896
ENSG00000174371	EXO1	exonuclease_1_[Source:HGNC_Symbol;Acc:3511]	chr1:242058306-242058450;chr1:242055826-242055922;chr1:242045218-242045319	chr1:242011269-242011655;chr1:242016660-242016783;chr1:242055826-242055922;chr1:242012411-242012518;chr1:242052767-242053241;chr1:242015594-242015713;chr1:242017875-242018083
ENSG00000162849	KIF26B	kinesin_family_member_26B_[Source:HGNC_Symbol;Acc:25484]	chr1:245534723-245535019;chr1:245861408-245861610;chr1:245862189-245862339;chr1:245865760-245866428	chr1:245772568-245772830;chr1:245847535-245847697;chr1:245530136-245530669;chr1:245770953-245771046;chr1:245674304-245674430;chr1:245704069-245704252
ENSG00000117643	MAN1C1	mannosidase,_alpha,_class_1C,_member_1_[Source:HGNC_Symbol;Acc:19080]	chr1:26036093-26036636;chr1:25943959-25944828;chr1:26107205-26107603;chr1:26104596-26104815;chr1:26073159-26073274;chr1:26075746-26075826;chr1:25980733-25980857	chr1:26098560-26098894;chr1:26102423-26102520
ENSG00000182866	LCK	lymphocyte-specific_protein_tyrosine_kinase_[Source:HGNC_Symbol;Acc:6524]	chr1:32716840-32716972;chr1:32741938-32742090;chr1:32739714-32740035;chr1:32741170-32741273;chr1:32741515-32741664	chr1:32742208-32742774;chr1:32716840-32716972;chr1:32741170-32741273
ENSG00000121904	CSMD2	CUB_and_Sushi_multiple_domains_2_[Source:HGNC_Symbol;Acc:19290]	chr1:33985065-33985277;chr1:33985412-33985550;chr1:33998650-33998829;chr1:34008320-34008496;chr1:34042896-34043084;chr1:34083099-34083217;chr1:34237709-34238352;chr1:34254201-34254313;chr1:34280897-34281008;chr1:34285314-34285438;chr1:34067969-34068146;chr1:34082506-34082575;chr1:34100814-34100930;chr1:34204741-34204935;chr1:34312485-34312597;chr1:34554578-34554794;chr1:33992796-33992858;chr1:340…	chr1:34024900-34025073;chr1:34033193-34033441;chr1:34237709-34238352;chr1:33985065-33985277;chr1:34015777-34015950;chr1:34034974-34035147;chr1:34057407-34058089;chr1:34064289-34066610;chr1:34174689-34175104;chr1:33985412-33985550;chr1:33988907-33989019;chr1:34100814-34100930;chr1:33990482-33990643;chr1:34046353-34046499;chr1:34090119-34090243;chr1:34090651-34090854;chr1:33987063-33987150;chr1:339…
ENSG00000116544	DLGAP3	discs,_large_(Drosophila)_homolog-associated_protein_3_[Source:HGNC_Symbol;Acc:30368]	chr1:35365669-35365874;chr1:35334206-35334690	chr1:35332649-35332792;chr1:35333137-35333228;chr1:35350579-35350664;chr1:35372956-35373038;chr1:35351673-35351886;chr1:35369878-35371035;chr1:35365270-35365342
ENSG00000183317	EPHA10	EPH_receptor_A10_[Source:HGNC_Symbol;Acc:19987]	chr1:38222208-38222363;chr1:38225944-38227755;chr1:38180403-38180692	chr1:38218548-38218898;chr1:38180403-38180692;chr1:38184625-38184725;chr1:38185086-38185279;chr1:38200929-38201062;chr1:38184333-38184488;chr1:38197083-38197254;chr1:38188713-38188838;chr1:38192774-38192882;chr1:38188983-38189044;chr1:38188477-38188603;chr1:38200252-38200359;chr1:38187678-38187968;chr1:38181527-38184158;chr1:38187332-38187529;chr1:38186023-38186226;chr1:38185581-38185730;chr1:381…
ENSG00000116254	CHD5	chromodomain_helicase_DNA_binding_protein_5_[Source:HGNC_Symbol;Acc:16816]	chr1:6240005-6240183;chr1:6181554-6181633;chr1:6203883-6203991;chr1:6185826-6185918;chr1:6202474-6202665;chr1:6166676-6166839;chr1:6202188-6202388;chr1:6184577-6184721;chr1:6186632-6186806;chr1:6169855-6170050;chr1:6184008-6184167;chr1:6185160-6185293;chr1:6181165-6181297;chr1:6170454-6170586;chr1:6185584-6185672;chr1:6195290-6195463;chr1:6196577-6196698;chr1:6196788-6196925;chr1:6191691-6191808;…	chr1:6187143-6187224;chr1:6228210-6228337;chr1:6191691-6191808
ENSG00000162643	WDR63	WD_repeat_domain_63_[Source:HGNC_Symbol;Acc:30711]	chr1:85559141-85559331;chr1:85561614-85561703;chr1:85598538-85598821;chr1:85575731-85575818;chr1:85570207-85570280	chr1:85546917-85547098;chr1:85559457-85560238;chr1:85527995-85528169;chr1:85547983-85548087;chr1:85575731-85575818;chr1:85587434-85587497;chr1:85589804-85589934;chr1:85559141-85559331;chr1:85555799-85555915;chr1:85563252-85563338;chr1:85561614-85561703
ENSG00000125888	BANF2	barrier_to_autointegration_factor_2_[Source:HGNC_Symbol;Acc:16172]	chr20:17716310-17716516	chr20:17692806-17693185;chr20:17711824-17712153;chr20:17680587-17680700
ENSG00000089101	C20orf26	chromosome_20_open_reading_frame_26_[Source:HGNC_Symbol;Acc:15872]	chr20:20144694-20144872;chr20:20226761-20226859;chr20:20303291-20303458;chr20:20033158-20033376;chr20:20066106-20066180;chr20:20232239-20232407;chr20:20054946-20055022;chr20:20243600-20243774;chr20:20270944-20271035;chr20:20278825-20279030;chr20:20322475-20322565;chr20:20051498-20051648;chr20:20140014-20140088;chr20:20055833-20055900;chr20:20168574-20168700;chr20:20171986-20172063;chr20:20152425-…	chr20:20050389-20050545;chr20:20051498-20051648;chr20:20303291-20303458;chr20:20054946-20055022;chr20:20055833-20055900
ENSG00000125780	TGM3	transglutaminase_3_(E_polypeptide,_protein-glutamine-gamma-glutamyltransferase)_[Source:HGNC_Symbol;Acc:11779]	chr20:2321080-2321724;chr20:2290824-2291063;chr20:2320500-2320633;chr20:2308766-2309011;chr20:2290303-2290476;chr20:2291657-2291775;chr20:2306495-2306649;chr20:2293544-2293672	chr20:2312648-2312956
ENSG00000125804	FAM182A	family_with_sequence_similarity_182,_member_A_[Source:HGNC_Symbol;Acc:16222]	chr20:26040299-26040496;chr20:26072148-26072255;chr20:26061800-26062026;chr20:26054406-26054505;chr20:26038034-26038238;chr20:26047620-26047810;chr20:26047198-26047273;chr20:26046283-26046420	chr20:26040299-26040496
ENSG00000149654	CDH22	cadherin_22,_type_2_[Source:HGNC_Symbol;Acc:13251]	chr20:44806585-44806836;chr20:44815465-44815586;chr20:44815227-44815344;chr20:44828062-44828198;chr20:44848437-44848552;chr20:44849067-44849488;chr20:44879679-44880334;chr20:44838460-44839199;chr20:44845465-44845632;chr20:44841634-44841827
ENSG00000124212	PTGIS	prostaglandin_I2_(prostacyclin)_synthase_[Source:HGNC_Symbol;Acc:9603]	chr20:48160842-48160985;chr20:48164378-48164556;chr20:48156107-48156258	chr20:48130764-48130932;chr20:48127565-48127716;chr20:48129617-48129798;chr20:48184580-48184683
ENSG00000101203	COL20A1	collagen,_type_XX,_alpha_1_[Source:HGNC_Symbol;Acc:14670]	chr20:61939894-61940058;chr20:61936769-61936912;chr20:61945424-61945553;chr20:61955665-61956846;chr20:61958554-61959339;chr20:61960505-61961013;chr20:61940685-61940849;chr20:61942746-61942891;chr20:61959431-61959850	chr20:61926392-61926541;chr20:61958104-61958175;chr20:61938842-61939000;chr20:61939323-61939442;chr20:61944469-61944601;chr20:61946753-61946791;chr20:61929262-61929372;chr20:61936769-61936912;chr20:61937233-61937412;chr20:61941733-61941862;chr20:61941107-61941267;chr20:61942746-61942891;chr20:61945095-61945243;chr20:61950410-61950948;chr20:61951391-61951549;chr20:61960505-61961013;chr20:61924538-…
ENSG00000166157	TPTE	transmembrane_phosphatase_with_tensin_homology_[Source:HGNC_Symbol;Acc:12023]	chr21:11015348-11015544	chr21:11029598-11029719;chr21:10971292-10971345;chr21:10973723-10973776;chr21:11014938-11015102;chr21:10951266-10951427;chr21:11021110-11021211;chr21:10944668-10944787;chr21:10952913-10952963
ENSG00000205930	C21orf49	chromosome_21_open_reading_frame_49_[Source:HGNC_Symbol;Acc:1290]	chr21:34258240-34258376;chr21:34224059-34224779;chr21:34265886-34266043	chr21:34169249-34171279;chr21:34157086-34157230;chr21:34144411-34144631
ENSG00000160185	UBASH3A	ubiquitin_associated_and_SH3_domain_containing_A_[Source:HGNC_Symbol;Acc:12462]	chr21:43829531-43829717;chr21:43830225-43830697	chr21:43854942-43855619;chr21:43864644-43864753;chr21:43833519-43833632;chr21:43857598-43857706;chr21:43846806-43846929;chr21:43833133-43833331;chr21:43836551-43836720;chr21:43862562-43862706;chr21:43852212-43852311;chr21:43830225-43830697
ENSG00000160282	FTCD	formiminotransferase_cyclodeaminase_[Source:HGNC_Symbol;Acc:3974]	chr21:47565331-47565492;chr21:47566180-47566518;chr21:47566705-47566840;chr21:47570033-47570164;chr21:47556176-47556408;chr21:47565732-47565861;chr21:47572821-47572949;chr21:47571472-47571651;chr21:47570302-47570439	chr21:47570302-47570439;chr21:47558422-47558560;chr21:47574058-47574246;chr21:47570033-47570164;chr21:47571806-47571919;chr21:47557153-47557248;chr21:47558794-47558966;chr21:47565331-47565492;chr21:47572821-47572949;chr21:47566705-47566840;chr21:47575384-47575481;chr21:47556176-47556408
ENSG00000183773	AIFM3	apoptosis-inducing_factor,_mitochondrion-associated,_3_[Source:HGNC_Symbol;Acc:26398]	chr22:21320791-21321324;chr22:21321447-21321591;chr22:21322081-21322263;chr22:21328802-21328910;chr22:21328541-21328586;chr22:21327578-21327967;chr22:21328047-21328156	chr22:21328993-21329105;chr22:21330697-21330827;chr22:21328541-21328586;chr22:21319396-21319495;chr22:21321447-21321591;chr22:21328352-21328461;chr22:21328802-21328910;chr22:21328047-21328156
ENSG00000100218	RTDR1	rhabdoid_tumor_deletion_region_gene_1_[Source:HGNC_Symbol;Acc:13437]	chr22:23401593-23401896;chr22:23403987-23404123;chr22:23482409-23482659;chr22:23476213-23476331;chr22:23481027-23481129;chr22:23406080-23406311	chr22:23401593-23401896
ENSG00000214491	SEC14L6	SEC14-like_6_(S._cerevisiae)_[Source:HGNC_Symbol;Acc:40047]	chr22:30921337-30921506;chr22:30921598-30921737;chr22:30925074-30925157;chr22:30921813-30921919;chr22:30925276-30925336;chr22:30934814-30934889	chr22:30927890-30927985;chr22:30921337-30921506;chr22:30921813-30921919
ENSG00000100206	DMC1	DMC1_dosage_suppressor_of_mck1_homolog,_meiosis-specific_homologous_recombination_(yeast)_[Source:HGNC_Symbol;Acc:2927]	chr22:38964211-38964414;chr22:38917613-38917729;chr22:38965289-38965395;chr22:38963588-38963632;chr22:38966048-38966291;chr22:38935326-38935417	chr22:38945367-38946002;chr22:38935326-38935417;chr22:38963588-38963632;chr22:38964211-38964414;chr22:38951362-38951414
ENSG00000100346	CACNA1I	calcium_channel,_voltage-dependent,_T_type,_alpha_1I_subunit_[Source:HGNC_Symbol;Acc:1396]	chr22:40060096-40060164;chr22:40060744-40060928;chr22:40061886-40062011;chr22:40075112-40075450;chr22:40059723-40059846;chr22:40061503-40061629;chr22:40064297-40064386;chr22:40045506-40045934;chr22:40068204-40068313;chr22:40073346-40073424;chr22:40080307-40081216;chr22:40068954-40069087;chr22:40073992-40074113	chr22:40054936-40055121;chr22:40055702-40055857;chr22:40057113-40057315;chr22:40057970-40058440;chr22:40038802-40038894;chr22:40055438-40055555;chr22:40060744-40060928;chr22:40058781-40058881;chr22:39996525-39996658;chr22:40059723-40059846;chr22:39994156-39994267;chr22:40060096-40060164;chr22:39966758-39966993;chr22:40015315-40015412;chr22:40045506-40045934;chr22:40054157-40054308;chr22:40073346-…
ENSG00000167077	MEI1	meiosis_inhibitor_1_[Source:HGNC_Symbol;Acc:28613]	chr22:42180612-42180787;chr22:42189833-42189914;chr22:42180343-42180424;chr22:42191415-42191546;chr22:42190375-42190481;chr22:42144111-42144222;chr22:42191739-42191851;chr22:42144292-42144385;chr22:42195258-42195460	chr22:42110006-42110079;chr22:42112045-42112150;chr22:42159178-42159325;chr22:42174693-42174881;chr22:42191739-42191851;chr22:42139084-42139198;chr22:42141889-42142030;chr22:42114075-42114278;chr22:42126525-42126641;chr22:42101508-42101558;chr22:42119947-42120077;chr22:42128473-42128607;chr22:42149587-42154551;chr22:42172051-42172271;chr22:42180612-42180787;chr22:42180343-42180424;chr22:42095503-…
ENSG00000077935	SMC1B	structural_maintenance_of_chromosomes_1B_[Source:HGNC_Symbol;Acc:11112]	chr22:45782747-45782926;chr22:45794975-45795233;chr22:45789514-45789721;chr22:45758765-45758906;chr22:45779347-45779493;chr22:45767351-45767467;chr22:45785592-45785777	chr22:45749858-45750012;chr22:45767351-45767467;chr22:45779347-45779493;chr22:45785592-45785777;chr22:45802634-45802746;chr22:45768035-45768172;chr22:45782747-45782926
ENSG00000169607	CKAP2L	cytoskeleton_associated_protein_2-like_[Source:HGNC_Symbol;Acc:26877]	chr2:113521284-113521694;chr2:113518290-113518341;chr2:113522139-113522254;chr2:113498395-113498584;chr2:113513554-113514791;chr2:113520080-113520146;chr2:113500008-113500346
ENSG00000074047	GLI2	GLI_family_zinc_finger_2_[Source:HGNC_Symbol;Acc:4318]	chr2:121743854-121744190;chr2:121712821-121713006;chr2:121727969-121728182;chr2:121726290-121726491;chr2:121729517-121729639;chr2:121554867-121555044;chr2:121684937-121685042;chr2:121732500-121732685;chr2:121742047-121742319;chr2:121736010-121736159;chr2:121740292-121740456	chr2:121742047-121742319;chr2:121708819-121709339;chr2:121712821-121713006;chr2:121726290-121726491
ENSG00000115718	PROC	protein_C_(inactivator_of_coagulation_factors_Va_and_VIIIa)_[Source:HGNC_Symbol;Acc:9451]	chr2:128180493-128180984;chr2:128178859-128179025;chr2:128184681-128184798	chr2:128180493-128180984;chr2:128183661-128184102
ENSG00000188219	NA	POTE_ankyrin_domain_family_member_E_[Source:UniProtKB/Swiss-Prot;Acc:Q6S8J3]	chr2:132010491-132010672;chr2:131984396-131984502;chr2:132008351-132008421;chr2:132019299-132019419;chr2:131985817-131985954;chr2:131996851-131997017	chr2:131996851-131997017
ENSG00000115850	LCT	lactase_[Source:HGNC_Symbol;Acc:6530]	chr2:136562337-136562627;chr2:136574911-136575631;chr2:136587163-136587246;chr2:136561500-136561698;chr2:136579590-136579668;chr2:136569881-136570529;chr2:136558177-136558379	chr2:136551907-136552345;chr2:136579590-136579668;chr2:136562337-136562627;chr2:136564698-136564966;chr2:136545410-136546114;chr2:136574911-136575631;chr2:136587163-136587246;chr2:136590681-136590760
ENSG00000134323	MYCN	v-myc_myelocytomatosis_viral_related_oncogene,_neuroblastoma_derived_(avian)_[Source:HGNC_Symbol;Acc:7559]	chr2:16082070-16082976;chr2:16080686-16080865
ENSG00000144290	SLC4A10	solute_carrier_family_4,_sodium_bicarbonate_transporter,_member_10_[Source:HGNC_Symbol;Acc:13811]	chr2:162804076-162804237;chr2:162839689-162841792;chr2:162830759-162830826;chr2:162480845-162481076;chr2:162660959-162661105;chr2:162711480-162711640;chr2:162719384-162719572;chr2:162762152-162762397;chr2:162799302-162799407;chr2:162627483-162627564;chr2:162821561-162821683
ENSG00000152253	SPC25	SPC25,_NDC80_kinetochore_complex_component,_homolog_(S._cerevisiae)_[Source:HGNC_Symbol;Acc:24031]	chr2:169769706-169769881;chr2:169747039-169747196	chr2:169746828-169746955;chr2:169745897-169746043;chr2:169690642-169690732;chr2:169730095-169730193;chr2:169745736-169745803
ENSG00000128710	HOXD10	homeobox_D10_[Source:HGNC_Symbol;Acc:5133]	chr2:176981307-176982306;chr2:176976111-176976244
ENSG00000144331	ZNF385B	zinc_finger_protein_385B_[Source:HGNC_Symbol;Acc:26332]	chr2:180660936-180661046;chr2:180378812-180378973;chr2:180635248-180635399;chr2:180634230-180634529;chr2:180309603-180309704;chr2:180725828-180726232	chr2:180345621-180345883;chr2:180524804-180524909;chr2:180409554-180409696;chr2:180347999-180348161;chr2:180610440-180610769;chr2:180311252-180311497;chr2:180383255-180383365;chr2:180378812-180378973
ENSG00000155754	ALS2CR11	amyotrophic_lateral_sclerosis_2_(juvenile)_chromosome_region,_candidate_11_[Source:HGNC_Symbol;Acc:14438]	chr2:202376451-202376550;chr2:202402159-202402202;chr2:202467947-202467998;chr2:202440005-202440049;chr2:202446818-202446940;chr2:202352148-202352625;chr2:202355892-202359482;chr2:202412228-202412333;chr2:202436664-202436743;chr2:202438932-202439000;chr2:202466462-202466607;chr2:202483623-202483901;chr2:202410266-202410344;chr2:202469334-202469420;chr2:202430452-202430595	chr2:202360618-202360692
ENSG00000082126	MPP4	membrane_protein,_palmitoylated_4_(MAGUK_p55_subfamily_member_4)_[Source:HGNC_Symbol;Acc:13680]	chr2:202531320-202531444;chr2:202523200-202523246;chr2:202547554-202547639;chr2:202528934-202529059;chr2:202550642-202550773;chr2:202562655-202562791;chr2:202539930-202539994;chr2:202554925-202555002;chr2:202557631-202557752;chr2:202563310-202563417;chr2:202552010-202552094;chr2:202526174-202526187;chr2:202526791-202526811;chr2:202512414-202512548	chr2:202512414-202512548
ENSG00000231672	DIRC3	disrupted_in_renal_carcinoma_3_[Source:HGNC_Symbol;Acc:17805]	chr2:218298480-218298939;chr2:218343104-218343281;chr2:218297646-218297744;chr2:218192720-218192875;chr2:218604210-218604298;chr2:218621191-218621316;chr2:218290025-218290245;chr2:218291314-218291509	chr2:218291314-218291509;chr2:218292114-218292196;chr2:218297646-218297744
ENSG00000018280	SLC11A1	solute_carrier_family_11_(proton-coupled_divalent_metal_ion_transporters),_member_1_[Source:HGNC_Symbol;Acc:10907]	chr2:219256099-219256494	chr2:219256099-219256494;chr2:219255921-219256010;chr2:219254593-219254751
ENSG00000135925	WNT10A	wingless-type_MMTV_integration_site_family,_member_10A_[Source:HGNC_Symbol;Acc:13829]	chr2:219763913-219764303;chr2:219754706-219755085;chr2:219748572-219749045
ENSG00000181378	CCDC108	coiled-coil_domain_containing_108_[Source:HGNC_Symbol;Acc:25325]	chr2:219884228-219884441;chr2:219867568-219867743;chr2:219868674-219869177;chr2:219878590-219878766;chr2:219898414-219900386	chr2:219898414-219900386;chr2:219903097-219903937;chr2:219886502-219886652;chr2:219896211-219896380;chr2:219882978-219883901;chr2:219894125-219894930;chr2:219895828-219896027;chr2:219887929-219888153;chr2:219890744-219890881;chr2:219897192-219897294;chr2:219884228-219884441;chr2:219885874-219886002;chr2:219905241-219905286;chr2:219906145-219906249
ENSG00000054356	PTPRN	protein_tyrosine_phosphatase,_receptor_type,_N_[Source:HGNC_Symbol;Acc:9676]	chr2:220163769-220164294;chr2:220171740-220172036;chr2:220173940-220174370;chr2:220161471-220161544;chr2:220162607-220162825;chr2:220165665-220165699;chr2:220161161-220161238;chr2:220164422-220164508;chr2:220166859-220167213;chr2:220166310-220166441;chr2:220161955-220162155;chr2:220155548-220155612;chr2:220164707-220164981;chr2:220155260-220155333;chr2:220172166-220173062;chr2:220168457-220168863…
ENSG00000079263	SP140	SP140_nuclear_body_protein_[Source:HGNC_Symbol;Acc:17133]	chr2:231106119-231106202;chr2:231120167-231120247;chr2:231157361-231157503;chr2:231102928-231103234;chr2:231155175-231155279;chr2:231134552-231134668;chr2:231135301-231135354;chr2:231149061-231149126;chr2:231134247-231134333;chr2:231108446-231108526;chr2:231110578-231110655	chr2:231162136-231162177;chr2:231112631-231112780
ENSG00000066248	NGEF	neuronal_guanine_nucleotide_exchange_factor_[Source:HGNC_Symbol;Acc:7807]	chr2:233834753-233835038;chr2:233839333-233839674;chr2:233770355-233770559	chr2:233784994-233785295;chr2:233791754-233791896;chr2:233757608-233757760;chr2:233755644-233755690;chr2:233792603-233792864;chr2:233759312-233759626;chr2:233748691-233748854;chr2:233745856-233745960
ENSG00000144488	ESPNL	espin-like_[Source:HGNC_Symbol;Acc:27937]	chr2:239010582-239010772;chr2:239008798-239009354;chr2:239016432-239016614;chr2:239036031-239036375;chr2:239037348-239037545;chr2:239013297-239013483	chr2:239036031-239036375;chr2:239037589-239037882
ENSG00000178752	FAM132B	family_with_sequence_similarity_132,_member_B_[Source:HGNC_Symbol;Acc:26727]	chr2:239072283-239073367;chr2:239070235-239070357	chr2:239070235-239070357;chr2:239072283-239073367
ENSG00000186235	NA	Uncharacterized_protein_[Source:UniProtKB/TrEMBL;Acc:E7EUL1]	chr2:239137957-239138309;chr2:239133754-239135253;chr2:239133193-239133514
ENSG00000146205	ANO7	anoctamin_7_[Source:HGNC_Symbol;Acc:31677]	chr2:242135118-242135583;chr2:242151509-242151620;chr2:242157030-242157306;chr2:242127924-242128181;chr2:242155508-242155653;chr2:242140713-242140770;chr2:242148700-242148843;chr2:242138512-242138838;chr2:242142748-242142913	chr2:242141609-242141719;chr2:242142748-242142913;chr2:242148913-242149050;chr2:242149883-242149985;chr2:242154220-242154317;chr2:242151509-242151620;chr2:242135118-242135583;chr2:242139504-242139640;chr2:242140713-242140770;chr2:242146989-242147085;chr2:242138512-242138838
ENSG00000084710	EFR3B	EFR3_homolog_B_(S._cerevisiae)_[Source:HGNC_Symbol;Acc:29155]	chr2:25354237-25354372;chr2:25353421-25353499;chr2:25360210-25360371	chr2:25314194-25314270;chr2:25361928-25362059;chr2:25376581-25376630;chr2:25338857-25338972;chr2:25353421-25353499
ENSG00000115138	POMC	proopiomelanocortin_[Source:HGNC_Symbol;Acc:9201]	chr2:25387510-25387691;chr2:25391367-25391772	chr2:25383722-25384621
ENSG00000157856	CCDC164	coiled-coil_domain_containing_164_[Source:HGNC_Symbol;Acc:24245]	chr2:26671167-26671292;chr2:26667584-26667816;chr2:26647139-26647322;chr2:26644022-26644268;chr2:26671559-26671671;chr2:26672864-26672953;chr2:26667090-26667224;chr2:26673460-26673549;chr2:26637212-26637299	chr2:26676188-26676417;chr2:26637212-26637299;chr2:26652496-26652633
ENSG00000171094	ALK	anaplastic_lymphoma_receptor_tyrosine_kinase_[Source:HGNC_Symbol;Acc:427]	chr2:29541170-29541270;chr2:29541977-29542077;chr2:29551216-29551347;chr2:29940440-29940563;chr2:29519754-29519923;chr2:29498268-29498362;chr2:29509276-29509382;chr2:29415640-29416788;chr2:29446208-29446394;chr2:29451750-29451932;chr2:29432652-29432744;chr2:29436850-29436947;chr2:29462546-29462696;chr2:29445383-29445473;chr2:29473971-29474133;chr2:29449788-29449940;chr2:29450440-29450538	chr2:29917716-29917880;chr2:29450440-29450538;chr2:29445383-29445473;chr2:29451750-29451932;chr2:29473971-29474133;chr2:29456431-29456562;chr2:29498268-29498362;chr2:29497965-29498093;chr2:29543617-29543748;chr2:29754781-29754982;chr2:29519754-29519923;chr2:29606598-29606725;chr2:29443736-29444103
ENSG00000143921	ABCG8	ATP-binding_cassette,_sub-family_G_(WHITE),_member_8_[Source:HGNC_Symbol;Acc:13887]	chr2:44073294-44073450;chr2:44078723-44078961;chr2:44099115-44099277;chr2:44100926-44101125;chr2:44102285-44102552;chr2:44101546-44101622;chr2:44104700-44104827;chr2:44104915-44105605;chr2:44079738-44080007	chr2:44079738-44080007;chr2:44104915-44105605;chr2:44101546-44101622;chr2:44078723-44078961;chr2:44100926-44101125;chr2:44102285-44102552;chr2:44099362-44099445
ENSG00000135636	DYSF	dysferlin,_limb_girdle_muscular_dystrophy_2B_(autosomal_recessive)_[Source:HGNC_Symbol;Acc:3097]	chr2:71837909-71838047;chr2:71743310-71743372;chr2:71742753-71742881;chr2:71780141-71780318;chr2:71780937-71781061;chr2:71783095-71783201;chr2:71797729-71798046;chr2:71829814-71829935;chr2:71766287-71766369;chr2:71838375-71838476	chr2:71840464-71840540;chr2:71740370-71740462;chr2:71847677-71847739;chr2:71817341-71817418;chr2:71791188-71791343;chr2:71839771-71839936;chr2:71738937-71739051;chr2:71753350-71753476;chr2:71804029-71804261;chr2:71815835-71815903;chr2:71886008-71886163;chr2:71762151-71762219;chr2:71730344-71730449;chr2:71795081-71795212;chr2:71887690-71887781;chr2:71913584-71913898;chr2:71908131-71908240;chr2:719…
ENSG00000144045	DQX1	DEAQ_box_RNA-dependent_ATPase_1_[Source:HGNC_Symbol;Acc:20410]	chr2:74749707-74749898;chr2:74752136-74752329;chr2:74752620-74752875;chr2:74749983-74750664;chr2:74747042-74747161	chr2:74753263-74753463
ENSG00000115525	ST3GAL5	ST3_beta-galactoside_alpha-2,3-sialyltransferase_5_[Source:HGNC_Symbol;Acc:10872]	chr2:86092981-86093323;chr2:86114530-86114672;chr2:86074984-86076699;chr2:86070015-86070609	chr2:86115400-86115509;chr2:86097195-86097381;chr2:86115947-86116137;chr2:86094728-86094777
ENSG00000163060	TEKT4	tektin_4_[Source:HGNC_Symbol;Acc:31012]	chr2:95542298-95542574	chr2:95541333-95541487;chr2:95537178-95537822;chr2:95540521-95540743;chr2:95538562-95539335
ENSG00000168754	FAM178B	family_with_sequence_similarity_178,_member_B_[Source:HGNC_Symbol;Acc:28036]	chr2:97541620-97542045;chr2:97543494-97543779;chr2:97568357-97568444;chr2:97626025-97626177;chr2:97544153-97544230;chr2:97587215-97587391;chr2:97589227-97589320;chr2:97594943-97595057;chr2:97643554-97643669	chr2:97589227-97589320;chr2:97559663-97559788;chr2:97586902-97586999;chr2:97587215-97587391
ENSG00000081148	IMPG2	interphotoreceptor_matrix_proteoglycan_2_[Source:HGNC_Symbol;Acc:18362]	chr3:101038428-101038676;chr3:100961532-100961751;chr3:101022990-101023156;chr3:101010323-101010354;chr3:100995508-100995557	chr3:100994507-100994589;chr3:101039132-101039404;chr3:100972540-100972625;chr3:100995508-100995557;chr3:100948224-100948434;chr3:100988359-100988417;chr3:100976373-100976617;chr3:100945570-100945825;chr3:100947641-100947720;chr3:100962373-100963631;chr3:101038428-101038676;chr3:100964646-100964949
ENSG00000163705	C3orf24	chromosome_3_open_reading_frame_24_[Source:HGNC_Symbol;Acc:28623]	chr3:10149699-10149915;chr3:10145621-10146466	chr3:10125228-10125401;chr3:10149699-10149915;chr3:10127482-10127512
ENSG00000144821	MYH15	myosin,_heavy_chain_15_[Source:HGNC_Symbol;Acc:31073]	chr3:108117922-108118114;chr3:108123766-108124300;chr3:108133079-108133275;chr3:108149679-108149769;chr3:108158584-108158760;chr3:108180559-108180759;chr3:108211347-108211442;chr3:108129430-108129779;chr3:108139935-108140061;chr3:108156401-108156546;chr3:108117484-108117687;chr3:108203938-108204076;chr3:108147339-108147728;chr3:108188889-108189059;chr3:108102442-108102576;chr3:108163487-108163742…	chr3:108172853-108172989;chr3:108189545-108189694;chr3:108220559-108220702;chr3:108107817-108107921;chr3:108174583-108174706;chr3:108178209-108178296;chr3:108099216-108100406;chr3:108216899-108216992;chr3:108218965-108219121;chr3:108248110-108248169;chr3:108179147-108179214;chr3:108214627-108214719;chr3:108123766-108124300;chr3:108181958-108182090;chr3:108183485-108183661;chr3:108127127-108127251
ENSG00000144837	PLA1A	phospholipase_A1_member_A_[Source:HGNC_Symbol;Acc:17661]	chr3:119327617-119327794;chr3:119336866-119337033;chr3:119338923-119339040;chr3:119316689-119316833;chr3:119325621-119325944;chr3:119347548-119347712;chr3:119348231-119348658;chr3:119343971-119344079;chr3:119328315-119328423;chr3:119331864-119331965;chr3:119338410-119338499;chr3:119334859-119334948	chr3:119331864-119331965;chr3:119336866-119337033
ENSG00000144852	NR1I2	nuclear_receptor_subfamily_1,_group_I,_member_2_[Source:HGNC_Symbol;Acc:7968]	chr3:119528908-119529399;chr3:119529923-119530573;chr3:119531533-119531807;chr3:119501557-119501699	chr3:119526076-119526294;chr3:119534170-119534286;chr3:119534573-119534678;chr3:119528908-119529399
ENSG00000173702	MUC13	mucin_13,_cell_surface_associated_[Source:HGNC_Symbol;Acc:7511]	chr3:124653505-124653595;chr3:124658946-124659085;chr3:124639014-124639136;chr3:124641044-124641150;chr3:124642374-124642496;chr3:124656997-124657176;chr3:124658239-124658364;chr3:124646379-124646837;chr3:124626994-124627195;chr3:124635164-124635327
ENSG00000179348	GATA2	GATA_binding_protein_2_[Source:HGNC_Symbol;Acc:4171]	chr3:128205646-128205919;chr3:128211742-128212028;chr3:128206554-128206764	chr3:128207195-128207373;chr3:128211742-128212028
ENSG00000174611	KY	kyphoscoliosis_peptidase_[Source:HGNC_Symbol;Acc:26576]	chr3:134369667-134370478;chr3:134329037-134329225;chr3:134358667-134358784;chr3:134346731-134346845;chr3:134346598-134346660;chr3:134321980-134323316;chr3:134325843-134327681;chr3:134366277-134366339;chr3:134339591-134339699;chr3:134348246-134348537;chr3:134337990-134338107;chr3:134343895-134343977	chr3:134348246-134348537;chr3:134346598-134346660;chr3:134339591-134339699
ENSG00000163520	FBLN2	fibulin_2_[Source:HGNC_Symbol;Acc:3601]	chr3:13651013-13651142;chr3:13670405-13670548;chr3:13672199-13672315;chr3:13670664-13670792;chr3:13671320-13671445;chr3:13660404-13660517;chr3:13663275-13663415;chr3:13661230-13661331;chr3:13667945-13668079;chr3:13677945-13678068	chr3:13590631-13590708
ENSG00000180438	TPRXL	tetra-peptide_repeat_homeobox-like_[Source:HGNC_Symbol;Acc:32178]	chr3:14043924-14044109;chr3:14069776-14069884;chr3:13996706-13996816;chr3:14089702-14089865;chr3:14104879-14105008;chr3:13997062-13997154	chr3:13997062-13997154;chr3:14069776-14069884
ENSG00000163645	FAM194A	family_with_sequence_similarity_194,_member_A_[Source:HGNC_Symbol;Acc:28602]	chr3:150384574-150384802;chr3:150387083-150387238;chr3:150396196-150396341;chr3:150377672-150377942;chr3:150398255-150398325	chr3:150398255-150398325;chr3:150398560-150398717;chr3:150400005-150400106;chr3:150396196-150396341;chr3:150419908-150419965;chr3:150403529-150403645;chr3:150403753-150403808;chr3:150391743-150391828
ENSG00000144893	MED12L	mediator_complex_subunit_12-like_[Source:HGNC_Symbol;Acc:16050]	chr3:150908504-150908718;chr3:151127031-151127120;chr3:150906141-150906267;chr3:150910337-150910441;chr3:150903117-150903248;chr3:150877619-150877888;chr3:150876476-150876586;chr3:150959584-150959656	chr3:151130927-151131083;chr3:150803484-150803723;chr3:150911277-150911532;chr3:151054295-151054850;chr3:151102818-151102979;chr3:150903117-150903248;chr3:151072909-151073027;chr3:151087224-151087337;chr3:151093814-151094002;chr3:151148087-151148168;chr3:151090355-151090554;chr3:151094779-151094966;chr3:151083638-151083779;chr3:151094588-151094662;chr3:151082767-151082994;chr3:151073684-151073827…
ENSG00000174899	C3orf55	chromosome_3_open_reading_frame_55_[Source:HGNC_Symbol;Acc:25146]	chr3:157261035-157261298;chr3:157317982-157319022;chr3:157395314-157395538;chr3:157296068-157296674	chr3:157261035-157261298;chr3:157288966-157289095;chr3:157271019-157271129
ENSG00000188306	LRRIQ4	leucine-rich_repeats_and_IQ_motif_containing_4_[Source:HGNC_Symbol;Acc:34298]	chr3:169555267-169555563;chr3:169548280-169548418;chr3:169546547-169546720;chr3:169550775-169550971
ENSG00000163958	ZDHHC19	zinc_finger,_DHHC-type_containing_19_[Source:HGNC_Symbol;Acc:20713]	chr3:195926217-195926523;chr3:195935259-195935431;chr3:195925323-195925461;chr3:195925147-195925322;chr3:195934269-195934374;chr3:195925660-195925781	chr3:195938041-195938308
ENSG00000173705	SUSD5	sushi_domain_containing_5_[Source:HGNC_Symbol;Acc:29061]	chr3:33216378-33216566;chr3:33249300-33249418	chr3:33260178-33260707;chr3:33216378-33216566
ENSG00000183873	SCN5A	sodium_channel,_voltage-gated,_type_V,_alpha_subunit_[Source:HGNC_Symbol;Acc:10593]	chr3:38616788-38616942;chr3:38597147-38597251;chr3:38648160-38648301;chr3:38597932-38598069;chr3:38627182-38627532;chr3:38651225-38651455;chr3:38595770-38596040;chr3:38598722-38598775;chr3:38639220-38639458;chr3:38628891-38629064;chr3:38601638-38601919;chr3:38607900-38608073;chr3:38603906-38604028;chr3:38620825-38620986;chr3:38655234-38655325;chr3:38618152-38618272;chr3:38663891-38663980;chr3:386…	chr3:38622422-38622862;chr3:38607900-38608073;chr3:38647442-38647639;chr3:38595770-38596040;chr3:38627182-38627532;chr3:38645203-38645574;chr3:38655466-38656094;chr3:38691022-38691164;chr3:38655234-38655325;chr3:38662334-38662462;chr3:38663891-38663980;chr3:38640409-38640541
ENSG00000168356	SCN11A	sodium_channel,_voltage-gated,_type_XI,_alpha_subunit_[Source:HGNC_Symbol;Acc:10583]	chr3:38950488-38950685;chr3:38966906-38967000;chr3:38887260-38889233;chr3:38890769-38892242;chr3:38962567-38962746;chr3:38991587-38992052;chr3:38951557-38951698;chr3:38961426-38961492;chr3:38968294-38968422;chr3:38986902-38987003;chr3:38924724-38924878	chr3:38936024-38936455;chr3:38908812-38908949;chr3:38912936-38913199;chr3:38988278-38988398;chr3:38912182-38912235;chr3:38949440-38949613;chr3:38904686-38904790;chr3:38941385-38941564;chr3:38991587-38992052;chr3:38927616-38927729
ENSG00000163810	TGM4	transglutaminase_4_(prostate)_[Source:HGNC_Symbol;Acc:11780]	chr3:44935069-44935187;chr3:44943285-44943423;chr3:44938201-44938308;chr3:44945027-44945479;chr3:44952450-44952619;chr3:44943016-44943190;chr3:44952762-44952898	chr3:44929181-44930662;chr3:44948441-44948694
ENSG00000163827	LRRC2	leucine_rich_repeat_containing_2_[Source:HGNC_Symbol;Acc:14676]	chr3:46607667-46608040;chr3:46574263-46574399;chr3:46580535-46580691	chr3:46592598-46593100;chr3:46586536-46586743;chr3:46607667-46608040;chr3:46571395-46571540
ENSG00000206549	PRSS50	protease,_serine,_50_[Source:HGNC_Symbol;Acc:17910]	chr3:46775126-46775387;chr3:46775555-46775732;chr3:46758927-46759127	chr3:46775555-46775732;chr3:46757025-46757187;chr3:46775126-46775387;chr3:46777797-46777921
ENSG00000160808	MYL3	myosin,_light_chain_3,_alkali;_ventricular,_skeletal,_slow_[Source:HGNC_Symbol;Acc:7584]	chr3:46899362-46899762;chr3:46907880-46908090;chr3:46899874-46899951;chr3:46923564-46923659;chr3:46900965-46901138	chr3:46904752-46904973
ENSG00000173389	IQCF1	IQ_motif_containing_F1_[Source:HGNC_Symbol;Acc:28607]	chr3:51937001-51937105;chr3:51928892-51929352;chr3:51937286-51937386;chr3:51930848-51930910
ENSG00000010327	STAB1	stabilin_1_[Source:HGNC_Symbol;Acc:18628]	chr3:52535182-52535646;chr3:52537360-52537556;chr3:52550059-52550467;chr3:52550708-52551125;chr3:52535654-52535769;chr3:52538044-52538171;chr3:52546844-52546974;chr3:52557041-52557150;chr3:52544158-52544251;chr3:52551566-52551640;chr3:52554416-52554565;chr3:52537015-52537125;chr3:52558116-52558229;chr3:52539019-52539159;chr3:52540708-52540866;chr3:52552739-52552885;chr3:52539684-52539797;chr3:525…	chr3:52542289-52542559;chr3:52551897-52552629;chr3:52557887-52558033;chr3:52557443-52557772;chr3:52539019-52539159;chr3:52541947-52542042;chr3:52541629-52541691;chr3:52555377-52555526;chr3:52546357-52546452;chr3:52546612-52546659;chr3:52545666-52545761;chr3:52547146-52547257
ENSG00000162267	ITIH3	inter-alpha_(globulin)_inhibitor_H3_[Source:HGNC_Symbol;Acc:6168]	chr3:52831121-52831283;chr3:52831833-52831946;chr3:52840309-52840422;chr3:52832982-52833107;chr3:52833388-52833504;chr3:52842126-52842237;chr3:52837871-52838750;chr3:52828784-52828912	chr3:52829619-52830057;chr3:52828784-52828912;chr3:52833388-52833504
ENSG00000157445	CACNA2D3	calcium_channel,_voltage-dependent,_alpha_2/delta_subunit_3_[Source:HGNC_Symbol;Acc:15460]	chr3:54211823-54211925;chr3:54231398-54231534;chr3:54921986-54922079;chr3:54157488-54157621;chr3:54354469-54354585;chr3:54420742-54420801;chr3:54919308-54919353;chr3:54871186-54871257;chr3:54913377-54913438;chr3:54661814-54661903;chr3:54537519-54537681;chr3:54615830-54615904;chr3:54306801-54307195;chr3:54919516-54919613;chr3:54603981-54604131;chr3:54880420-54880494;chr3:55107472-55107886;chr3:551…
ENSG00000174844	DNAH12	dynein,_axonemal,_heavy_chain_12_[Source:HGNC_Symbol;Acc:2943]	chr3:57405094-57405245;chr3:57432264-57432416;chr3:57430901-57431146;chr3:57430424-57430543;chr3:57389036-57389228;chr3:57368810-57368968;chr3:57407245-57407456;chr3:57419372-57419555;chr3:57438570-57438742;chr3:57454380-57454706;chr3:57344745-57344978;chr3:57356371-57356511;chr3:57368493-57368637;chr3:57401153-57401291;chr3:57456170-57456363;chr3:57431758-57431997;chr3:57496517-57496706;chr3:574…	chr3:57440502-57440621;chr3:57443448-57443730;chr3:57438974-57439130;chr3:57494109-57494267;chr3:57445319-57445513;chr3:57483731-57484265;chr3:57357497-57357647;chr3:57394007-57394262;chr3:57457199-57457333;chr3:57469103-57469238;chr3:57390696-57390874;chr3:57443826-57443947;chr3:57487048-57487139;chr3:57389036-57389228;chr3:57414066-57414191;chr3:57335763-57335967;chr3:57391380-57391679;chr3:574…
ENSG00000138823	MTTP	microsomal_triglyceride_transfer_protein_[Source:HGNC_Symbol;Acc:7467]	chr4:100527905-100528117;chr4:100529923-100530134;chr4:100485238-100485583;chr4:100543834-100545156;chr4:100521722-100521890;chr4:100532300-100532397;chr4:100491857-100492022;chr4:100542218-100542388;chr4:100518224-100518381;chr4:100540131-100540255	chr4:100495864-100496127;chr4:100504531-100505350;chr4:100534070-100534297;chr4:100542218-100542388;chr4:100512808-100512947;chr4:100518224-100518381;chr4:100540131-100540255;chr4:100503062-100503249;chr4:100512392-100512508
ENSG00000164035	EMCN	endomucin_[Source:HGNC_Symbol;Acc:16041]	chr4:101344469-101344561;chr4:101368690-101368728;chr4:101344178-101344237;chr4:101331439-101331512;chr4:101401074-101401196;chr4:101396195-101396266;chr4:101386580-101386696	chr4:101344178-101344237;chr4:101395011-101395235;chr4:101342439-101342534;chr4:101404534-101404615
ENSG00000038295	TLL1	tolloid-like_1_[Source:HGNC_Symbol;Acc:11843]	chr4:166951605-166952110;chr4:166960491-166960593;chr4:166963179-166963295;chr4:166935588-166935712;chr4:166929095-166929200;chr4:166915533-166915685;chr4:166924543-166924721;chr4:166946468-166946583;chr4:167021894-167025047;chr4:166794410-166795225;chr4:166976228-166976423	chr4:166978336-166978461;chr4:166935588-166935712;chr4:166910533-166910643;chr4:166915533-166915685;chr4:166796110-166796204;chr4:166916213-166916330;chr4:167020429-167020679
ENSG00000124406	ATP8A1	ATPase,_aminophospholipid_transporter_(APLT),_class_I,_type_8A,_member_1_[Source:HGNC_Symbol;Acc:13531]	chr4:42461375-42461549;chr4:42445582-42445689;chr4:42526780-42526864	chr4:42453998-42454076;chr4:42592828-42592901;chr4:42658842-42659122;chr4:42457542-42457616;chr4:42551030-42551079;chr4:42457314-42457450;chr4:42618050-42618095;chr4:42602495-42602535;chr4:42461375-42461549
ENSG00000080493	SLC4A4	solute_carrier_family_4,_sodium_bicarbonate_cotransporter,_member_4_[Source:HGNC_Symbol;Acc:11030]	chr4:72204770-72205222;chr4:72222725-72222904;chr4:72399944-72400105;chr4:72263294-72263370;chr4:72120935-72121116;chr4:72316905-72317018;chr4:72332161-72332294;chr4:72319212-72319386;chr4:72215629-72215789;chr4:72412067-72412245;chr4:72420857-72420925;chr4:72423429-72423602;chr4:72316106-72316260;chr4:72413365-72413437;chr4:72432721-72432800;chr4:72306333-72306490;chr4:72429510-72429606;chr4:724…	chr4:72397779-72397892;chr4:72399944-72400105;chr4:72204770-72205222;chr4:72316905-72317018;chr4:72263294-72263370;chr4:72316106-72316260;chr4:72306333-72306490;chr4:72313363-72313450;chr4:72432721-72432800;chr4:72352665-72352735;chr4:72420857-72420925;chr4:72413365-72413437
ENSG00000156194	PPEF2	protein_phosphatase,_EF-hand_calcium_binding_domain_2_[Source:HGNC_Symbol;Acc:9244]	chr4:76803906-76804228;chr4:76823383-76823724;chr4:76793178-76793320;chr4:76811110-76811285;chr4:76805747-76805976;chr4:76809367-76809484;chr4:76808005-76808051;chr4:76785593-76785680;chr4:76797440-76797826;chr4:76787342-76787672;chr4:76794280-76794465;chr4:76817424-76817557;chr4:76812801-76812858;chr4:76804319-76804685	chr4:76802484-76803138;chr4:76788466-76788572
ENSG00000109339	MAPK10	mitogen-activated_protein_kinase_10_[Source:HGNC_Symbol;Acc:6872]	chr4:87024062-87024397;chr4:87038711-87038932;chr4:87085599-87085718;chr4:87221733-87222013;chr4:87278791-87279048;chr4:87514886-87515284;chr4:87280811-87281377;chr4:87022205-87022370;chr4:87027960-87028806;chr4:87080451-87080620;chr4:87115462-87115560;chr4:87023047-87023185;chr4:87097140-87097232	chr4:87374183-87374336;chr4:87275681-87275797;chr4:86988926-86989108;chr4:87019677-87020438;chr4:87514886-87515284;chr4:87016579-87016869;chr4:87221733-87222013;chr4:87291867-87292043;chr4:87024062-87024397;chr4:87320900-87320959
ENSG00000186952	TMEM232	transmembrane_protein_232_[Source:HGNC_Symbol;Acc:37270]	chr5:109723453-109723754;chr5:110062328-110062499;chr5:109726117-109726341;chr5:110073694-110073792;chr5:110070604-110070716;chr5:109765589-109765802	chr5:109953595-109953684;chr5:109940810-109941059;chr5:109960968-109961298;chr5:109941865-109941988;chr5:109954130-109954263;chr5:109733474-109733555;chr5:110056227-110056577
ENSG00000172901	NA	Aminopeptidase_Q_[Source:UniProtKB/Swiss-Prot;Acc:Q6Q4G3]	chr5:115359031-115359346;chr5:115355604-115355812;chr5:115336290-115336355;chr5:115298151-115299009;chr5:115338532-115338608;chr5:115357878-115358163;chr5:115323510-115323636;chr5:115350115-115350224;chr5:115341486-115341664;chr5:115318984-115319126;chr5:115338938-115339077;chr5:115320267-115320406;chr5:115348071-115348165	chr5:115356724-115357449
ENSG00000113525	IL5	interleukin_5_(colony-stimulating_factor,_eosinophil)_[Source:HGNC_Symbol;Acc:6016]	chr5:131877707-131877835;chr5:131892366-131892530	chr5:131878786-131879612
ENSG00000158402	CDC25C	cell_division_cycle_25_homolog_C_(S._pombe)_[Source:HGNC_Symbol;Acc:1727]	chr5:137622858-137622956	chr5:137667284-137667561;chr5:137661504-137661593;chr5:137665242-137665336;chr5:137626328-137626429;chr5:137661607-137661743;chr5:137666676-137666907;chr5:137627659-137627805;chr5:137654908-137655063;chr5:137622858-137622956;chr5:137622186-137622319;chr5:137625169-137625252
ENSG00000113073	SLC4A9	solute_carrier_family_4,_sodium_bicarbonate_cotransporter,_member_9_[Source:HGNC_Symbol;Acc:11035]	chr5:139743024-139743140;chr5:139745105-139745163;chr5:139752330-139752428;chr5:139754355-139754722;chr5:139748172-139748244;chr5:139747005-139747483;chr5:139741602-139741759;chr5:139745419-139745607;chr5:139742030-139742117	chr5:139741602-139741759;chr5:139742030-139742117;chr5:139745105-139745163;chr5:139751034-139751209;chr5:139743639-139743772;chr5:139751827-139752071;chr5:139739787-139740051;chr5:139741393-139741448;chr5:139740325-139740557;chr5:139743024-139743140
ENSG00000133710	SPINK5	serine_peptidase_inhibitor,_Kazal_type_5_[Source:HGNC_Symbol;Acc:15464]	chr5:147488316-147488400;chr5:147468582-147468656;chr5:147480017-147480144;chr5:147481344-147481471;chr5:147504328-147504503;chr5:147516546-147516852;chr5:147477430-147477566;chr5:147478797-147478878;chr5:147486600-147486727;chr5:147505087-147505176;chr5:147506546-147506642;chr5:147484515-147484563;chr5:147465968-147466095;chr5:147505286-147505413;chr5:147449886-147450013;chr5:147510822-147510952…	chr5:147477430-147477566;chr5:147470728-147470791;chr5:147480918-147480999;chr5:147481344-147481471;chr5:147505286-147505413;chr5:147475381-147475468;chr5:147498549-147498621;chr5:147484515-147484563;chr5:147510822-147510952;chr5:147473917-147474044;chr5:147506546-147506642;chr5:147491331-147491458;chr5:147488316-147488400;chr5:147486600-147486727;chr5:147513360-147513450;chr5:147468582-147468656…
ENSG00000113249	HAVCR1	hepatitis_A_virus_cellular_receptor_1_[Source:HGNC_Symbol;Acc:17866]	chr5:156485932-156486130;chr5:156479372-156479665	chr5:156484909-156485487;chr5:156482212-156482544;chr5:156476049-156476160
ENSG00000135074	ADAM19	ADAM_metallopeptidase_domain_19_[Source:HGNC_Symbol;Acc:197]	chr5:156822542-156822687;chr5:156929811-156929988;chr5:156932677-156932816;chr5:156908235-156908951;chr5:156934064-156934148;chr5:156936309-156936475	chr5:156921695-156921803;chr5:156934064-156934148;chr5:156940432-156940513;chr5:156957815-156957891;chr5:156946847-156947039;chr5:156936309-156936475;chr5:156945831-156945896;chr5:156915273-156915497;chr5:156997454-156997988;chr5:156918843-156918920;chr5:156991381-156991451;chr5:156908235-156908951;chr5:156923902-156924097;chr5:156932677-156932816;chr5:156929811-156929988;chr5:156919981-156920185…
ENSG00000164330	EBF1	early_B-cell_factor_1_[Source:HGNC_Symbol;Acc:3126]	chr5:158526353-158526788;chr5:158523256-158523614;chr5:158523982-158524138;chr5:158522628-158522683;chr5:158139162-158139341;chr5:158368226-158368238;chr5:158511674-158511747;chr5:158524493-158524631;chr5:158500403-158500472
ENSG00000134516	DOCK2	dedicator_of_cytokinesis_2_[Source:HGNC_Symbol;Acc:2988]	chr5:169461403-169461559;chr5:169477260-169477401;chr5:169145661-169145795;chr5:169268405-169268539;chr5:169427035-169427475;chr5:169435501-169435601;chr5:169454867-169454952;chr5:169502448-169503088;chr5:169505979-169508988;chr5:169412832-169412926;chr5:169435692-169435750;chr5:169469017-169469136;chr5:169474514-169474618;chr5:169504714-169504841;chr5:169143217-169143306;chr5:169423090-169423168…	chr5:169130953-169131079;chr5:169268405-169268539;chr5:169427035-169427475;chr5:169141364-169141461;chr5:169144388-169144488
ENSG00000074276	CDHR2	cadherin-related_family_member_2_[Source:HGNC_Symbol;Acc:18231]	chr5:175993947-175994115;chr5:176013652-176013843;chr5:175995679-175995818;chr5:175998214-175998303;chr5:176002281-176002427;chr5:176011411-176012016;chr5:176017564-176017688;chr5:176002085-176002210;chr5:176012955-176013026;chr5:176005035-176005096;chr5:176002507-176002582;chr5:176016032-176016183;chr5:176008344-176008583;chr5:176004400-176004555;chr5:176004638-176004799;chr5:176005366-176005609…	chr5:176005366-176005609;chr5:176008344-176008583;chr5:176011191-176011260;chr5:175993947-175994115;chr5:175969512-175969770;chr5:176016032-176016183;chr5:176016331-176016617;chr5:176017254-176017331;chr5:176004638-176004799;chr5:176011411-176012016;chr5:176013652-176013843;chr5:176012955-176013026;chr5:175992673-175992744
ENSG00000131187	F12	coagulation_factor_XII_(Hageman_factor)_[Source:HGNC_Symbol;Acc:3530]	chr5:176832324-176832434;chr5:176836472-176836577;chr5:176831811-176831982;chr5:176836047-176836104;chr5:176832736-176832806	chr5:176832963-176833062;chr5:176832736-176832806
ENSG00000165810	BTNL9	butyrophilin-like_9_[Source:HGNC_Symbol;Acc:24176]	chr5:180480049-180480316;chr5:180483855-180484169;chr5:180482201-180482316;chr5:180485352-180485378;chr5:180482433-180483015;chr5:180483538-180483662	chr5:180472467-180472598;chr5:180480049-180480316;chr5:180480469-180481259;chr5:180474927-180475271;chr5:180483855-180484169
ENSG00000145536	ADAMTS16	ADAM_metallopeptidase_with_thrombospondin_type_1_motif,_16_[Source:HGNC_Symbol;Acc:17108]	chr5:5182157-5182418;chr5:5239794-5240038;chr5:5242166-5242304;chr5:5303381-5303582;chr5:5232481-5232629;chr5:5190084-5190243;chr5:5209206-5209359;chr5:5191798-5191903;chr5:5186165-5186364;chr5:5200245-5200382;chr5:5140443-5140652;chr5:5222902-5223840;chr5:5318247-5318394;chr5:5319136-5320417;chr5:5187838-5187921;chr5:5140777-5140879;chr5:5303685-5303920;chr5:5306617-5306841	chr5:5222902-5223840;chr5:5318247-5318394;chr5:5146243-5146568;chr5:5303685-5303920;chr5:5239264-5239387;chr5:5239794-5240038;chr5:5237082-5237212
ENSG00000164287	CDC20B	cell_division_cycle_20_homolog_B_(S._cerevisiae)_[Source:HGNC_Symbol;Acc:24222]	chr5:54429240-54429356;chr5:54432310-54433464;chr5:54468766-54469005;chr5:54431585-54431881;chr5:54416253-54416378;chr5:54424249-54424445;chr5:54442456-54442684;chr5:54423085-54423179;chr5:54420631-54420856;chr5:54415629-54415746	chr5:54439341-54439471;chr5:54415629-54415746;chr5:54436142-54436235
ENSG00000113319	RASGRF2	Ras_protein-specific_guanine_nucleotide-releasing_factor_2_[Source:HGNC_Symbol;Acc:9876]	chr5:80256491-80256845;chr5:80315226-80315404;chr5:80391906-80392325;chr5:80512783-80512813;chr5:80504173-80504257;chr5:80503065-80503168;chr5:80408429-80408677;chr5:80508185-80508382;chr5:80511695-80511774;chr5:80422893-80422982;chr5:80409357-80409739;chr5:80502664-80502724;chr5:80404815-80404897;chr5:80419461-80419586;chr5:80475994-80476100;chr5:80497149-80497261;chr5:80390675-80390811;chr5:805…
ENSG00000145757	SPATA9	spermatogenesis_associated_9_[Source:HGNC_Symbol;Acc:22988]	chr5:94991035-94991199;chr5:95010390-95010492	chr5:94999657-94999752;chr5:94987885-94988913;chr5:94991035-94991199;chr5:95018498-95018714;chr5:95011116-95011343;chr5:95018232-95018320;chr5:95010390-95010492
ENSG00000112333	NR2E1	nuclear_receptor_subfamily_2,_group_E,_member_1_[Source:HGNC_Symbol;Acc:7973]	chr6:108487262-108487994;chr6:108497308-108497529;chr6:108499299-108499445	chr6:108499299-108499445;chr6:108502011-108502160;chr6:108487262-108487994;chr6:108508505-108510013;chr6:108496040-108496127
ENSG00000196569	LAMA2	laminin,_alpha_2_[Source:HGNC_Symbol;Acc:6482]	chr6:129204286-129204502;chr6:129636907-129637095;chr6:129649423-129649557;chr6:129712636-129712798;chr6:129714190-129714400;chr6:129601206-129601292;chr6:129636621-129636800;chr6:129663488-129663612;chr6:129761961-129762143;chr6:129498851-129499011;chr6:129608992-129609203;chr6:129371063-129371233;chr6:129591769-129591896;chr6:129641683-129641800;chr6:129722369-129722485;chr6:129723469-129723632…	chr6:129687364-129687506;chr6:129637183-129637316
ENSG00000125337	KIF25	kinesin_family_member_25_[Source:HGNC_Symbol;Acc:6390]	chr6:168396921-168397023;chr6:168431215-168431527;chr6:168418553-168418720;chr6:168430172-168430357;chr6:168442649-168442831;chr6:168443241-168443396;chr6:168403223-168403339;chr6:168399772-168400000;chr6:168397220-168397323	chr6:168440745-168440896;chr6:168404294-168404383;chr6:168443241-168443396
ENSG00000204482	LST1	leukocyte_specific_transcript_1_[Source:HGNC_Symbol;Acc:14189]	chr6:31553901-31554092;chr6:31554625-31554716;chr6:31554476-31554584	chr6:31554476-31554584;chr6:31554625-31554716
ENSG00000204424	LY6G6F	lymphocyte_antigen_6_complex,_locus_G6F_[Source:HGNC_Symbol;Acc:13933]	chr6:31677803-31677958;chr6:31685358-31685581;chr6:31683279-31683401	chr6:31675648-31675911;chr6:31678129-31678195
ENSG00000250641	NA	HCG43720,_isoform_CRA_aLymphocyte_antigen_6_complex,_locus_G6DLymphocyte_antigen_6_complex,_locus_G6FMegakaryocyte-enhanced_gene_transcript_1_proteinUncharacterized_proteinUncharacterized_protein_[Source:UniProtKB/TrEMBL;Acc:Q9NZJ1]	chr6:31677803-31677958;chr6:31674681-31674735;chr6:31683279-31683401	chr6:31675648-31675911
ENSG00000124678	TCP11	t-complex_11_homolog_(mouse)_[Source:HGNC_Symbol;Acc:11658]	chr6:35107797-35108002;chr6:35103884-35103995	chr6:35089894-35090114;chr6:35087936-35088117;chr6:35108524-35108804;chr6:35107797-35108002;chr6:35088686-35088822;chr6:35087005-35087168;chr6:35105468-35105629;chr6:35096839-35096959;chr6:35085848-35086278;chr6:35108982-35109424;chr6:35116201-35116387;chr6:35103884-35103995
ENSG00000112041	TULP1	tubby_like_protein_1_[Source:HGNC_Symbol;Acc:12423]	chr6:35479425-35479744;chr6:35476986-35477089;chr6:35477604-35477705;chr6:35479957-35480051;chr6:35471163-35471434;chr6:35477411-35477527;chr6:35473780-35473956;chr6:35480416-35480467;chr6:35471514-35471913;chr6:35467758-35467929;chr6:35478483-35478802;chr6:35474051-35474056
ENSG00000124772	CPNE5	copine_V_[Source:HGNC_Symbol;Acc:2318]	chr6:36767744-36767847;chr6:36720811-36720872;chr6:36733112-36733153;chr6:36765942-36766018;chr6:36711466-36711539;chr6:36712825-36712927;chr6:36742738-36742842;chr6:36720357-36720397;chr6:36762367-36762426;chr6:36724022-36724075	chr6:36725062-36725186;chr6:36724022-36724075;chr6:36746631-36746734;chr6:36713164-36713292;chr6:36767744-36767847
ENSG00000164530	PI16	peptidase_inhibitor_16_[Source:HGNC_Symbol;Acc:21245]	chr6:36926921-36927142;chr6:36929227-36929336;chr6:36929662-36929750;chr6:36680968-36681017;chr6:36931599-36932613	chr6:36931599-36932613
ENSG00000146192	FGD2	FYVE,_RhoGEF_and_PH_domain_containing_2_[Source:HGNC_Symbol;Acc:3664]	chr6:36973422-36973661;chr6:36980801-36981876;chr6:36982167-36982480;chr6:36976610-36977807;chr6:36979482-36979809	chr6:36988485-36988515;chr6:36978749-36979339;chr6:36980801-36981876;chr6:36979482-36979809
ENSG00000112139	MDGA1	MAM_domain_containing_glycosylphosphatidylinositol_anchor_1_[Source:HGNC_Symbol;Acc:19267]	chr6:37598455-37605235;chr6:37605736-37606089;chr6:37606313-37607600;chr6:37615925-37616406;chr6:37616758-37617042;chr6:37631743-37632092;chr6:37611054-37611139;chr6:37622576-37623672;chr6:37611585-37611719;chr6:37612273-37612425;chr6:37626021-37626195;chr6:37614949-37615100;chr6:37613974-37614151;chr6:37613709-37613732;chr6:37613805-37613831;chr6:37609513-37609673	chr6:37666978-37667082
ENSG00000069122	GPR116	G_protein-coupled_receptor_116_[Source:HGNC_Symbol;Acc:19030]	chr6:46851296-46851402;chr6:46889450-46889714;chr6:46849786-46849844;chr6:46832779-46832934;chr6:46849192-46849334;chr6:46830625-46830833;chr6:46834662-46834874;chr6:46836620-46836829;chr6:46839580-46839750;chr6:46828452-46828631;chr6:46854336-46854782;chr6:46855679-46855758;chr6:46922471-46922680;chr6:46822452-46822518;chr6:46874398-46874523;chr6:46856072-46856242;chr6:46823711-46823795;chr6:468…	chr6:46922471-46922680;chr6:46824455-46824514;chr6:46824604-46824645;chr6:46867766-46867820;chr6:46823711-46823795
ENSG00000124749	COL21A1	collagen,_type_XXI,_alpha_1_[Source:HGNC_Symbol;Acc:17025]	chr6:56029221-56029304;chr6:55935543-55935596;chr6:55990189-55990418;chr6:56021685-56021747;chr6:56044376-56044927;chr6:56006583-56006636;chr6:56047329-56047454;chr6:55923963-55924040;chr6:55966270-55966323;chr6:55989037-55989090;chr6:56035758-56035926;chr6:55933568-55933915;chr6:56112185-56112544;chr6:56258769-56258892;chr6:56031700-56031781	chr6:55929376-55929420;chr6:55956295-55956459
ENSG00000079841	RIMS1	regulating_synaptic_membrane_exocytosis_1_[Source:HGNC_Symbol;Acc:17282]	chr6:72596406-72596890;chr6:72922514-72922925;chr6:72975663-72976016;chr6:73000382-73000564;chr6:73076432-73076568;chr6:72891987-72892852;chr6:72889278-72889618;chr6:72947526-72947625;chr6:72955518-72955564;chr6:73001637-73001749;chr6:73100300-73100587;chr6:72945321-72945431;chr6:72952017-72952140;chr6:72806652-72806865;chr6:72960918-72961071;chr6:72962464-72962535;chr6:73102400-73102512;chr6:730…	chr6:72922514-72922925;chr6:72984052-72984135;chr6:73001637-73001749;chr6:72975663-72976016;chr6:72952017-72952140;chr6:72926463-72926946;chr6:73000382-73000564
ENSG00000164304	CAGE1	cancer_antigen_1_[Source:HGNC_Symbol;Acc:21622]	chr6:7334255-7334323;chr6:7368921-7369031;chr6:7373306-7374364;chr6:7378850-7379253;chr6:7386018-7386105	chr6:7329330-7329499;chr6:7356258-7356362;chr6:7373306-7374364;chr6:7330082-7330121
ENSG00000256980	NA	Putative_KHDC1-like_protein_[Source:UniProtKB/Swiss-Prot;Acc:Q5JSQ8]	chr6:73935020-73935493;chr6:73933889-73934071;chr6:73933267-73933562;chr6:73919471-73919803;chr6:73972497-73972919;chr6:73952129-73952253	chr6:73918593-73918973
ENSG00000146276	GABRR1	gamma-aminobutyric_acid_(GABA)_receptor,_rho_1_[Source:HGNC_Symbol;Acc:4090]	chr6:89915190-89915463;chr6:89914315-89914413;chr6:89910878-89910984;chr6:89890011-89890207;chr6:89907739-89907962;chr6:89913154-89913207;chr6:89895029-89895169;chr6:89887220-89888782;chr6:89909081-89909148	chr6:89907739-89907962;chr6:89891624-89891776;chr6:89909081-89909148
ENSG00000106336	FBXO24	F-box_protein_24_[Source:HGNC_Symbol;Acc:13595]	chr7:100198157-100198740;chr7:100197654-100197824;chr7:100187196-100187416;chr7:100184303-100184372	chr7:100183927-100184287;chr7:100190406-100190640;chr7:100192006-100192164;chr7:100192725-100192846;chr7:100198157-100198740;chr7:100197654-100197824
ENSG00000170615	SLC26A5	solute_carrier_family_26,_member_5_(prestin)_[Source:HGNC_Symbol;Acc:9359]	chr7:103014654-103015039;chr7:103051867-103052033;chr7:103061810-103062014;chr7:103083530-103083658;chr7:103061185-103061324;chr7:103053449-103053559;chr7:103018046-103018252;chr7:103028970-103029561;chr7:103032069-103032182;chr7:103017255-103017309	chr7:103018046-103018252;chr7:103018893-103019000;chr7:103030876-103030953;chr7:103061810-103062014;chr7:103020927-103020996;chr7:103029776-103029871;chr7:103086545-103086624;chr7:103017255-103017309;chr7:103032069-103032182
ENSG00000091138	SLC26A3	solute_carrier_family_26,_member_3_[Source:HGNC_Symbol;Acc:3018]	chr7:107434824-107435042;chr7:107416460-107416989;chr7:107427272-107427354;chr7:107431493-107431680;chr7:107432275-107432385;chr7:107429969-107430133;chr7:107434187-107434326;chr7:107415222-107415317;chr7:107427802-107427967;chr7:107423650-107423797	chr7:107423425-107423538;chr7:107423242-107423319;chr7:107408211-107408353;chr7:107416460-107416989;chr7:107431493-107431680;chr7:107420113-107420208;chr7:107408024-107408089;chr7:107405912-107406323;chr7:107418620-107418726
ENSG00000106013	ANKRD7	ankyrin_repeat_domain_7_[Source:HGNC_Symbol;Acc:18588]	chr7:117874485-117874599;chr7:117879882-117880052	chr7:117864712-117865063;chr7:117882403-117882785
ENSG00000006747	SCIN	scinderin_[Source:HGNC_Symbol;Acc:21695]	chr7:12635174-12635426;chr7:12635895-12636051;chr7:12650656-12650769;chr7:12683763-12683940;chr7:12679972-12680142	chr7:12675670-12675760
ENSG00000158516	CPA2	carboxypeptidase_A2_(pancreatic)_[Source:HGNC_Symbol;Acc:2297]	chr7:129921944-129922028;chr7:129929400-129929638;chr7:129913546-129913651	chr7:129912916-129913080;chr7:129910533-129910628;chr7:129916468-129916872;chr7:129914989-129915087;chr7:129908769-129908850;chr7:129906667-129906792;chr7:129913546-129913651
ENSG00000158525	CPA5	carboxypeptidase_A5_[Source:HGNC_Symbol;Acc:15722]	chr7:129984630-129985749;chr7:130003260-130003350;chr7:129989816-129989950;chr7:130007213-130007831;chr7:130008251-130008571;chr7:130000984-130001085;chr7:129999430-129999528;chr7:130002725-130002835;chr7:129986234-129986442;chr7:129986022-129986088
ENSG00000221866	PLXNA4	plexin_A4_[Source:HGNC_Symbol;Acc:9102]	chr7:131825358-131825570;chr7:132261181-132262060;chr7:131866140-131866379;chr7:131908286-131908400;chr7:131865345-131865491;chr7:131832659-131832758;chr7:131853063-131853331;chr7:131848901-131849047;chr7:131866856-131866949;chr7:132174051-132174233;chr7:131831269-131831459;chr7:132068247-132070054;chr7:131982850-131982981	chr7:131829878-131830266;chr7:131913105-131913228;chr7:131870058-131870222;chr7:131982850-131982981;chr7:132174051-132174233;chr7:131866856-131866949;chr7:131878821-131878938;chr7:131849893-131849959;chr7:131883244-131883395;chr7:131912210-131912363;chr7:131908286-131908400;chr7:131895702-131895902;chr7:131853063-131853331;chr7:131864446-131864680;chr7:132261181-132262060;chr7:131859537-131859679…
ENSG00000059377	TBXAS1	thromboxane_A_synthase_1_(platelet)_[Source:HGNC_Symbol;Acc:11609]	chr7:139612864-139613828;chr7:139480538-139480623;chr7:139497009-139497285	chr7:139575384-139575691;chr7:139482287-139482363;chr7:139497009-139497285;chr7:139572034-139572127;chr7:139653167-139653316;chr7:139715523-139715660;chr7:139635990-139636106;chr7:139605900-139605997;chr7:139655258-139655406;chr7:139489063-139489421;chr7:139717471-139717633;chr7:139657380-139657563;chr7:139706891-139706982;chr7:139528952-139529278;chr7:139719825-139720125;chr7:139611024-139611120
ENSG00000055118	KCNH2	potassium_voltage-gated_channel,_subfamily_H_(eag-related),_member_2_[Source:HGNC_Symbol;Acc:6251]	chr7:150643965-150644142;chr7:150645532-150645631;chr7:150644416-150644602;chr7:150674926-150675403;chr7:150671799-150672029	chr7:150644416-150644602;chr7:150644694-150644966;chr7:150654379-150654590;chr7:150655147-150655590;chr7:150646503-150647508;chr7:150643965-150644142
ENSG00000127377	CRYGN	crystallin,_gamma_N_[Source:HGNC_Symbol;Acc:20458]	chr7:151129265-151129371;chr7:151133266-151133411;chr7:151136983-151137130	chr7:151137431-151137899;chr7:151136983-151137130;chr7:151133266-151133411
ENSG00000155093	PTPRN2	protein_tyrosine_phosphatase,_receptor_type,_N_polypeptide_2_[Source:HGNC_Symbol;Acc:9677]	chr7:157926369-157926751;chr7:157475417-157475629;chr7:157364132-157364185;chr7:157331750-157333479;chr7:157449049-157449243;chr7:158334118-158334298;chr7:157369305-157369471;chr7:157903521-157903607;chr7:158109511-158109624;chr7:157985019-157985187;chr7:157959623-157959983;chr7:157370713-157370832;chr7:157997863-157997965	chr7:157449049-157449243;chr7:157414054-157414201;chr7:157930986-157931207;chr7:157903521-157903607;chr7:158282427-158282477;chr7:157691365-157691429;chr7:157873990-157874069
ENSG00000105877	DNAH11	dynein,_axonemal,_heavy_chain_11_[Source:HGNC_Symbol;Acc:2942]	chr7:21655827-21655925;chr7:21784056-21784217;chr7:21784488-21784681;chr7:21788198-21788360;chr7:21727000-21727145;chr7:21789840-21789982;chr7:21847501-21847667;chr7:21789296-21789419;chr7:21827019-21827201;chr7:21757393-21757543;chr7:21751330-21751478;chr7:21828859-21828960;chr7:21659574-21659696;chr7:21675489-21675713;chr7:21743067-21743391;chr7:21893933-21894073;chr7:21640628-21640797;chr7:217…	chr7:21757393-21757543;chr7:21657812-21658091;chr7:21730383-21730499;chr7:21747317-21747453;chr7:21750171-21750321;chr7:21760343-21760474;chr7:21628130-21628254;chr7:21609687-21610334;chr7:21640294-21640548;chr7:21658718-21658840;chr7:21781545-21781784;chr7:21788198-21788360;chr7:21805046-21805207;chr7:21824045-21824158;chr7:21840755-21840893;chr7:21882162-21882366;chr7:21934241-21934617;chr7:216…
ENSG00000105889	STEAP1B	STEAP_family_member_1B_[Source:HGNC_Symbol;Acc:41907]	chr7:22539733-22540117;chr7:22534391-22534505;chr7:22532011-22532348;chr7:22672429-22672544	chr7:22672429-22672544
ENSG00000136231	IGF2BP3	insulin-like_growth_factor_2_mRNA_binding_protein_3_[Source:HGNC_Symbol;Acc:28868]	chr7:23508855-23509121;chr7:23455748-23455838;chr7:23509555-23510086;chr7:23508101-23508161;chr7:23352354-23352467;chr7:23357258-23357452;chr7:23358757-23358873;chr7:23390924-23391205;chr7:23458395-23458443	chr7:23357258-23357452;chr7:23381683-23381808;chr7:23383337-23383472;chr7:23352354-23352467;chr7:23508855-23509121;chr7:23353141-23353272;chr7:23387219-23387431;chr7:23441864-23442329;chr7:23452863-23455184
ENSG00000106069	CHN2	chimerin_(chimaerin)_2_[Source:HGNC_Symbol;Acc:1944]	chr7:29186185-29186361;chr7:29186465-29186920;chr7:29375323-29375734;chr7:29374121-29374189;chr7:29237357-29237599;chr7:29519328-29519972;chr7:29552180-29553944	chr7:29523432-29523591;chr7:29237357-29237599;chr7:29407548-29407603;chr7:29433295-29433326;chr7:29535568-29535652;chr7:29436264-29438102;chr7:29420347-29420423;chr7:29332464-29332579;chr7:29415951-29416075
ENSG00000106066	CPVL	carboxypeptidase,_vitellogenic-like_[Source:HGNC_Symbol;Acc:14399]	chr7:29234693-29235067;chr7:29105639-29105737;chr7:29220906-29221028;chr7:29034847-29035498;chr7:29070193-29070375;chr7:29103677-29103850;chr7:29111917-29112039;chr7:29111389-29111520;chr7:29126100-29126166;chr7:29132239-29132318;chr7:29185957-29186153;chr7:29152320-29152537;chr7:29160509-29160687;chr7:29135719-29135833
ENSG00000164619	BMPER	BMP_binding_endothelial_regulator_[Source:HGNC_Symbol;Acc:24154]	chr7:33945086-33945358;chr7:33946430-33946515;chr7:34182842-34182972;chr7:33961390-33961640;chr7:34091473-34091582;chr7:34118469-34118798;chr7:33976901-33977172;chr7:34101614-34101659;chr7:34125368-34125704;chr7:34094775-34094915;chr7:34085918-34086017;chr7:34006091-34006173;chr7:34097671-34097775	chr7:34006091-34006173;chr7:34085918-34086017;chr7:34101614-34101659
ENSG00000136250	AOAH	acyloxyacyl_hydrolase_(neutrophil)_[Source:HGNC_Symbol;Acc:548]	chr7:36570024-36570290;chr7:36616180-36616262;chr7:36726304-36726399;chr7:36579917-36580097;chr7:36661316-36661386;chr7:36571753-36571812;chr7:36589045-36589081;chr7:36655986-36656080;chr7:36677457-36677516;chr7:36713548-36713614;chr7:36700648-36700905;chr7:36698771-36698870;chr7:36671642-36671712;chr7:36633945-36634159;chr7:36662796-36662856;chr7:36763627-36764154;chr7:36561645-36561721;chr7:365…	chr7:36589701-36589862;chr7:36633945-36634159;chr7:36579917-36580097;chr7:36700648-36700905;chr7:36588218-36588292;chr7:36660387-36660435
ENSG00000175600	C7orf10	chromosome_7_open_reading_frame_10_[Source:HGNC_Symbol;Acc:16001]	chr7:40256996-40257727;chr7:40314110-40314255;chr7:40221554-40221627;chr7:40277234-40277325;chr7:40234539-40234659;chr7:40723655-40723732;chr7:40228094-40228179;chr7:40174575-40174719;chr7:40229143-40229193	chr7:40538615-40539113;chr7:40220546-40220597;chr7:40832781-40832847;chr7:40256996-40257727;chr7:40847756-40848013
ENSG00000058404	CAMK2B	calcium/calmodulin-dependent_protein_kinase_II_beta_[Source:HGNC_Symbol;Acc:1461]	chr7:44266115-44266243;chr7:44298980-44299180;chr7:44308192-44308424;chr7:44364956-44365255;chr7:44268395-44269946;chr7:44323730-44323824;chr7:44274238-44274278;chr7:44273989-44274060;chr7:44363410-44363561;chr7:44294141-44294206	chr7:44268395-44269946;chr7:44364956-44365255;chr7:44323730-44323824
ENSG00000179869	ABCA13	ATP-binding_cassette,_sub-family_A_(ABC1),_member_13_[Source:HGNC_Symbol;Acc:14638]	chr7:48391778-48392084;chr7:48413944-48414013;chr7:48450117-48450274;chr7:48428637-48428817;chr7:48451950-48452180;chr7:48427419-48427556;chr7:48506553-48506642;chr7:48288809-48288948;chr7:48550680-48550795;chr7:48320940-48321049;chr7:48528833-48528941;chr7:48684213-48684350;chr7:48511127-48511196;chr7:48520633-48520751;chr7:48467363-48467468;chr7:48522673-48522760;chr7:48266859-48267022;chr7:483…	chr7:48273615-48273824;chr7:48278838-48279002;chr7:48288809-48288948;chr7:48308577-48308691;chr7:48317691-48319517;chr7:48335297-48335460;chr7:48353829-48354006;chr7:48266859-48267022;chr7:48327557-48327675;chr7:48356754-48356893;chr7:48320940-48321049;chr7:48258951-48259102;chr7:48269422-48269552;chr7:48337963-48338084;chr7:48336829-48336908;chr7:48377962-48378052;chr7:48391778-48392084;chr7:483…
ENSG00000154978	VOPP1	vesicular,_overexpressed_in_cancer,_prosurvival_protein_1_[Source:HGNC_Symbol;Acc:34518]	chr7:55640493-55640681	chr7:55589274-55589563;chr7:55598522-55598604;chr7:55503749-55503867;chr7:55594428-55594715;chr7:55606306-55606350;chr7:55620346-55620545;chr7:55621504-55621580;chr7:55560533-55560666;chr7:55607182-55607320;chr7:55583629-55583770;chr7:55629547-55629744
ENSG00000155026	RSPH10B	radial_spoke_head_10_homolog_B_(Chlamydomonas)_[Source:HGNC_Symbol;Acc:27362]	chr7:6000322-6000499;chr7:5984695-5984809;chr7:5983542-5983621;chr7:6004133-6004201;chr7:5974651-5974779;chr7:5995636-5995812;chr7:5998624-5998714;chr7:5977389-5977532;chr7:6003043-6003132	chr7:6005268-6005343;chr7:5983542-5983621;chr7:6002872-6002990;chr7:5978353-5978460
ENSG00000215045	GRID2IP	glutamate_receptor,_ionotropic,_delta_2_(Grid2)_interacting_protein_[Source:HGNC_Symbol;Acc:18464]	chr7:6560209-6560392;chr7:6543122-6543318;chr7:6548589-6548944;chr7:6549914-6550031;chr7:6561060-6561154;chr7:6547616-6548032;chr7:6550240-6550337;chr7:6545451-6545538;chr7:6544424-6544501;chr7:6566152-6566400;chr7:6565855-6565940;chr7:6550539-6550670;chr7:6561519-6561588;chr7:6570699-6570817;chr7:6554006-6554160	chr7:6545451-6545538;chr7:6561060-6561154;chr7:6579349-6579503;chr7:6565855-6565940;chr7:6542417-6542503
ENSG00000169402	RSPH10B2	radial_spoke_head_10_homolog_B2_(Chlamydomonas)_[Source:HGNC_Symbol;Acc:34385]	chr7:6800926-6801015;chr7:6793740-6794140;chr7:6805337-6805422;chr7:6812981-6813102;chr7:6826509-6826652	chr7:6820440-6820519;chr7:6798715-6798790;chr7:6799857-6799925
ENSG00000146755	TRIM50	tripartite_motif_containing_50_[Source:HGNC_Symbol;Acc:19017]	chr7:72726535-72727506;chr7:72738387-72738803;chr7:72741903-72742085	chr7:72732821-72733051;chr7:72732686-72732708
ENSG00000049540	ELN	elastin_[Source:HGNC_Symbol;Acc:3327]	chr7:73442119-73442599;chr7:73449694-73450018;chr7:73456944-73457171;chr7:73474706-73474930;chr7:73452037-73452381;chr7:73470601-73470765;chr7:73474470-73474514;chr7:73480274-73480327;chr7:73466624-73466891;chr7:73467181-73467639;chr7:73459552-73459645;chr7:73460093-73460547;chr7:73466080-73466566;chr7:73471002-73471043;chr7:73475431-73475469	chr7:73460093-73460547;chr7:73471712-73471798;chr7:73466624-73466891;chr7:73462005-73462047;chr7:73442119-73442599;chr7:73457875-73458108;chr7:73466080-73466566;chr7:73471002-73471043;chr7:73452037-73452381;chr7:73457314-73457614
ENSG00000177679	SRRM3	serine/arginine_repetitive_matrix_3_[Source:HGNC_Symbol;Acc:26729]	chr7:75910759-75911120;chr7:75894083-75894133;chr7:75889224-75889355;chr7:75890670-75890732;chr7:75894682-75894786;chr7:75889435-75889515;chr7:75890192-75890221	chr7:75911932-75912190;chr7:75894083-75894133;chr7:75894682-75894786;chr7:75912282-75912419
ENSG00000135218	CD36	CD36_molecule_(thrombospondin_receptor)_[Source:HGNC_Symbol;Acc:1663]	chr7:80266148-80266319;chr7:80275645-80275675;chr7:80231466-80231695	chr7:80253211-80253506;chr7:80117002-80117097;chr7:80255472-80255548
ENSG00000005981	ASB4	ankyrin_repeat_and_SOCS_box_containing_4_[Source:HGNC_Symbol;Acc:16009]	chr7:95157125-95158113;chr7:95165749-95165862;chr7:95107756-95107912	chr7:95115213-95115470
ENSG00000169946	ZFPM2	zinc_finger_protein,_multitype_2_[Source:HGNC_Symbol;Acc:16700]	chr8:106807984-106808125;chr8:106463786-106463992;chr8:106810952-106811176;chr8:106431372-106431530;chr8:106370706-106370865;chr8:106399374-106400153;chr8:106808997-106809134;chr8:106456508-106456609;chr8:106573591-106573709	chr8:106330920-106331209;chr8:106808997-106809134
ENSG00000136960	ENPP2	ectonucleotide_pyrophosphatase/phosphodiesterase_2_[Source:HGNC_Symbol;Acc:3357]	chr8:120592356-120593347;chr8:120608087-120608242;chr8:120630390-120630563;chr8:120650665-120650767;chr8:120582945-120584490;chr8:120598426-120598553;chr8:120599284-120599315;chr8:120629706-120629803;chr8:120594658-120594842;chr8:120595957-120596044;chr8:120596202-120596289;chr8:120650988-120651079;chr8:120580415-120580492;chr8:120602745-120602870;chr8:120605992-120606100;chr8:120612918-120612990	chr8:120630390-120630563
ENSG00000042832	TG	thyroglobulin_[Source:HGNC_Symbol;Acc:11764]	chr8:133913598-133913798;chr8:133894714-133894857;chr8:133883593-133883796;chr8:133885307-133885466;chr8:133894108-133894214;chr8:133976852-133977178;chr8:133961021-133961188;chr8:133881974-133882071;chr8:133973253-133973318;chr8:133912482-133912584;chr8:134014018-134014530;chr8:133980039-133980215;chr8:133978805-133978942	chr8:133879203-133879312;chr8:133976852-133977178;chr8:134014018-134014530;chr8:134015225-134015501;chr8:133895059-133895485;chr8:134108450-134108617;chr8:134146920-134147147;chr8:133909894-133910031;chr8:133920431-133920585;chr8:133923622-133923778;chr8:133995595-133995998;chr8:134031847-134031940;chr8:134025845-134026009;chr8:133881974-133882071;chr8:133975239-133975319;chr8:133984843-133984986…
ENSG00000169427	KCNK9	potassium_channel,_subfamily_K,_member_9_[Source:HGNC_Symbol;Acc:6283]	chr8:140623580-140624917;chr8:140714953-140715299;chr8:140613081-140613844;chr8:140628629-140629248	chr8:140628057-140628290;chr8:140613081-140613844;chr8:140614256-140614307
ENSG00000177335	C8orf31	chromosome_8_open_reading_frame_31_[Source:HGNC_Symbol;Acc:26731]	chr8:144124375-144124679;chr8:144120626-144120986	chr8:144123668-144123936;chr8:144129096-144129401;chr8:144120626-144120986;chr8:144126066-144126234;chr8:144130626-144130715;chr8:144125591-144125651;chr8:144124375-144124679
ENSG00000181135	ZNF707	zinc_finger_protein_707_[Source:HGNC_Symbol;Acc:27815]	chr8:144790221-144790306;chr8:144794800-144794977;chr8:144791423-144791478	chr8:144770160-144770237;chr8:144769087-144769184
ENSG00000036448	MYOM2	myomesin_(M-protein)_2,_165kDa_[Source:HGNC_Symbol;Acc:7614]	chr8:2041797-2041918;chr8:2044087-2044274;chr8:2071428-2071515;chr8:2071125-2071238;chr8:2048666-2048844;chr8:2075723-2075869;chr8:2067047-2067240;chr8:2090300-2090322;chr8:2072052-2072090;chr8:2063752-2063896;chr8:2017397-2017485;chr8:2026815-2027014;chr8:2040174-2040348;chr8:2054032-2054188;chr8:2005741-2005898;chr8:2050457-2050571;chr8:2054281-2054387;chr8:2057078-2057322;chr8:2056577-2056621;…	chr8:2040174-2040348;chr8:1993155-1993283;chr8:2024221-2024362;chr8:2066654-2067000;chr8:1998869-1998987
ENSG00000168490	PHYHIP	phytanoyl-CoA_2-hydroxylase_interacting_protein_[Source:HGNC_Symbol;Acc:16865]	chr8:22081246-22081856;chr8:22089309-22089854;chr8:22084364-22084538;chr8:22085161-22085206	chr8:22086301-22086422
ENSG00000221818	EBF2	early_B-cell_factor_2_[Source:HGNC_Symbol;Acc:19090]	chr8:25708110-25708277;chr8:25718565-25718742;chr8:25902245-25902913;chr8:25715835-25716020;chr8:25744271-25744397;chr8:25898804-25899004;chr8:25747268-25747385;chr8:25745358-25745488;chr8:25718825-25718890;chr8:25765990-25766071;chr8:25898132-25898187;chr8:25897544-25897617;chr8:25899611-25899767;chr8:25898455-25898518	chr8:25902245-25902913
ENSG00000196711	FAM150A	family_with_sequence_similarity_150,_member_A_[Source:HGNC_Symbol;Acc:33775]	chr8:53452391-53452471;chr8:53454952-53455005;chr8:53446597-53447160;chr8:53450991-53451067	chr8:53477627-53478067
ENSG00000147573	TRIM55	tripartite_motif_containing_55_[Source:HGNC_Symbol;Acc:14215]	chr8:67040539-67040711;chr8:67086706-67087720;chr8:67049330-67049425;chr8:67066282-67066569;chr8:67039131-67039671;chr8:67047225-67047390;chr8:67061880-67062113	chr8:67049330-67049425;chr8:67066282-67066569;chr8:67040539-67040711
ENSG00000246366	NA	Uncharacterized_protein_[Source:UniProtKB/TrEMBL;Acc:E5RJX1]	chr8:71543340-71543525;chr8:71544670-71545031;chr8:71526170-71526247;chr8:71564746-71564987;chr8:71565930-71566216;chr8:71558280-71558944	chr8:71564048-71564129;chr8:71565930-71566216;chr8:71528030-71528185
ENSG00000091656	ZFHX4	zinc_finger_homeobox_4_[Source:HGNC_Symbol;Acc:30939]	chr8:77593454-77593855;chr8:77761748-77761948;chr8:77754891-77755007;chr8:77690444-77690675;chr8:77745574-77745862;chr8:77762036-77762598;chr8:77761231-77761364	chr8:77690444-77690675;chr8:77745574-77745862;chr8:77746357-77746670;chr8:77762036-77762598;chr8:77761231-77761364;chr8:77761748-77761948;chr8:77754891-77755007
ENSG00000258256	NA	Uncharacterized_protein_[Source:UniProtKB/TrEMBL;Acc:F8VYV3]	chr8:86138738-86138868;chr8:86141196-86141245
ENSG00000136931	NR5A1	nuclear_receptor_subfamily_5,_group_A,_member_1_[Source:HGNC_Symbol;Acc:7983]	chr9:127269528-127269709;chr9:127253360-127253507	chr9:127253360-127253507;chr9:127255309-127255428
ENSG00000136918	WDR38	WD_repeat_domain_38_[Source:HGNC_Symbol;Acc:23745]	chr9:127616484-127616604;chr9:127615755-127615879;chr9:127618519-127618599;chr9:127619011-127619160;chr9:127618748-127618879	chr9:127619781-127620160;chr9:127619643-127619690
ENSG00000167094	TTC16	tetratricopeptide_repeat_domain_16_[Source:HGNC_Symbol;Acc:26536]	chr9:130488518-130488683;chr9:130482545-130482674;chr9:130482357-130482457	chr9:130486399-130487176;chr9:130479123-130479703;chr9:130485398-130485612;chr9:130479908-130480051
ENSG00000148357	HMCN2	hemicentin_2_[Source:HGNC_Symbol;Acc:21293]	chr9:133072191-133072340;chr9:133266591-133266750;chr9:133302884-133303006;chr9:133048467-133048589;chr9:133057134-133057305;chr9:133058953-133059073;chr9:133061304-133061567;chr9:133223932-133224062;chr9:133069090-133069217;chr9:133247681-133247794;chr9:133068408-133068549;chr9:133231475-133231644;chr9:133233221-133233375;chr9:133248425-133248467;chr9:133069732-133069845;chr9:133046882-133046952…	chr9:133263796-133263927;chr9:133266364-133266507;chr9:133281342-133282639;chr9:133282958-133283092;chr9:133285948-133286039;chr9:133284130-133284320;chr9:133261830-133261911;chr9:133300396-133300517;chr9:133260947-133261151;chr9:133266837-133266961;chr9:133280256-133280446;chr9:133301074-133301311;chr9:133223932-133224062;chr9:133266591-133266750;chr9:133268599-133268689;chr9:133270414-133270495…
ENSG00000188523	C9orf171	chromosome_9_open_reading_frame_171_[Source:HGNC_Symbol;Acc:33776]	chr9:135374759-135374987;chr9:135418333-135418434;chr9:135374082-135374181;chr9:135447775-135448704;chr9:135412988-135413093
ENSG00000198569	SLC34A3	solute_carrier_family_34_(sodium_phosphate),_member_3_[Source:HGNC_Symbol;Acc:20305]	chr9:140128868-140128984;chr9:140127456-140127567;chr9:140127236-140127379;chr9:140125209-140125531	chr9:140128315-140128393;chr9:140126113-140126239;chr9:140127236-140127379;chr9:140125209-140125531
ENSG00000148408	CACNA1B	calcium_channel,_voltage-dependent,_N_type,_alpha_1B_subunit_[Source:HGNC_Symbol;Acc:1389]	chr9:140772241-140772670;chr9:140917463-140918263;chr9:140995556-140995652;chr9:140878590-140878702;chr9:140919407-140919624;chr9:140946544-140946640;chr9:140970271-140970362;chr9:140972566-140972710;chr9:141000151-141000259;chr9:140941851-140941910;chr9:140938226-140938352;chr9:141010004-141010131;chr9:140948298-140948458;chr9:140952184-140952321;chr9:141008830-141008942;chr9:140953021-140953185…	chr9:140880865-140880996;chr9:140901219-140901336;chr9:140953531-140953641;chr9:140954106-140954189;chr9:140807632-140807723;chr9:141000151-141000259;chr9:141006850-141006967;chr9:140809106-140809258;chr9:140990936-140991063;chr9:140881234-140881306;chr9:140811693-140811883;chr9:140846726-140846829;chr9:140917463-140918263;chr9:140953021-140953185;chr9:140972566-140972710;chr9:141013104-141013220…
ENSG00000120156	TEK	TEK_tyrosine_kinase,_endothelial_[Source:HGNC_Symbol;Acc:11724]	chr9:27157829-27158140;chr9:27190527-27190688;chr9:27212705-27212895;chr9:27213482-27213595;chr9:27172614-27172745;chr9:27192487-27192621;chr9:27169475-27169627;chr9:27185483-27185627;chr9:27204909-27205063;chr9:27209119-27209229;chr9:27217686-27217756;chr9:27220047-27220143;chr9:27218775-27218815;chr9:27183457-27183608;chr9:27206580-27206790;chr9:27168493-27168603	chr9:27206580-27206790;chr9:27228204-27228303;chr9:27109139-27109640;chr9:27190527-27190688;chr9:27173220-27173360;chr9:27180238-27180366;chr9:27192487-27192621;chr9:27204909-27205063
ENSG00000154330	PGM5	phosphoglucomutase_5_[Source:HGNC_Symbol;Acc:8908]	chr9:70971815-70972304;chr9:71098781-71098964;chr9:70993115-70993277;chr9:71007235-71007389;chr9:71094334-71094469;chr9:71144483-71145977;chr9:71080009-71080124;chr9:71111741-71114277;chr9:71006450-71006640;chr9:70999314-70999460;chr9:71002379-71002504	chr9:71094334-71094469;chr9:71098781-71098964
ENSG00000083067	TRPM3	transient_receptor_potential_cation_channel,_subfamily_M,_member_3_[Source:HGNC_Symbol;Acc:17992]	chr9:73213335-73213586;chr9:73234992-73235281;chr9:73389004-73391403;chr9:73406667-73407444;chr9:73375604-73376640;chr9:73483902-73483974;chr9:73230824-73230991;chr9:73457835-73458043;chr9:73225525-73225665;chr9:73296422-73296494;chr9:73477824-73478028;chr9:73461294-73461508;chr9:73236160-73236189;chr9:73240107-73240247;chr9:73250127-73250177;chr9:73253976-73254110;chr9:73255476-73255576;chr9:734…
ENSG00000204071	TCEAL6	transcription_elongation_factor_A_(SII)-like_6_[Source:HGNC_Symbol;Acc:24553]	chrX:101397674-101397942;chrX:101396686-101396758;chrX:101397325-101397477
ENSG00000188828	GLRA4	glycine_receptor,_alpha_4_[Source:HGNC_Symbol;Acc:31715]	chrX:102977080-102977220;chrX:102978784-102979229;chrX:102973502-102974199;chrX:102974442-102974577;chrX:102979826-102979956;chrX:102981469-102981606;chrX:102979469-102979536;chrX:102983061-102983583	chrX:102968448-102968597
ENSG00000165376	CLDN2	claudin_2_[Source:HGNC_Symbol;Acc:2041]	chrX:106163634-106163781;chrX:106161590-106161699;chrX:106143394-106143734	chrX:106143394-106143734
ENSG00000101842	VSIG1	V-set_and_immunoglobulin_domain_containing_1_[Source:HGNC_Symbol;Acc:28675]	chrX:107304658-107304765;chrX:107315907-107316062;chrX:107307969-107308017	chrX:107288200-107288409;chrX:107304658-107304765;chrX:107319307-107319448;chrX:107301268-107301431
ENSG00000125355	FAM70A	family_with_sequence_similarity_70,_member_A_[Source:HGNC_Symbol;Acc:26086]	chrX:119443748-119443983;chrX:119438204-119438346;chrX:119445107-119445411;chrX:119419742-119419846;chrX:119421009-119421077;chrX:119418982-119419070;chrX:119410740-119410902
ENSG00000130822	PNCK	pregnancy_up-regulated_non-ubiquitously_expressed_CaM_kinase_[Source:HGNC_Symbol;Acc:13415]	chrX:152952689-152953250;chrX:152935905-152936049;chrX:152936373-152936451;chrX:152940510-152940548;chrX:152940634-152940700;chrX:152935185-152935585;chrX:152936199-152936286	chrX:152935185-152935585;chrX:152939384-152939955;chrX:152952301-152952425;chrX:152938677-152938743;chrX:152938755-152938836;chrX:152951911-152952247;chrX:152952689-152953250
ENSG00000165192	ASB11	ankyrin_repeat_and_SOCS_box_containing_11_[Source:HGNC_Symbol;Acc:17186]	chrX:15320850-15320929	chrX:15307626-15307760;chrX:15306003-15306194;chrX:15311292-15311442
ENSG00000188937	NYX	nyctalopin_[Source:HGNC_Symbol;Acc:8082]	chrX:41306687-41307179	chrX:41331434-41331708
ENSG00000008056	SYN1	synapsin_I_[Source:HGNC_Symbol;Acc:11494]	chrX:47478751-47479252;chrX:47464377-47464466;chrX:47436838-47436900;chrX:47435897-47436039	chrX:47434527-47434673;chrX:47466540-47466597;chrX:47464622-47464778
ENSG00000102001	CACNA1F	calcium_channel,_voltage-dependent,_L_type,_alpha_1F_subunit_[Source:HGNC_Symbol;Acc:1393]	chrX:49067782-49067941;chrX:49075780-49075909;chrX:49074914-49075001;chrX:49075341-49075400;chrX:49082371-49082531	chrX:49062076-49062273;chrX:49062972-49063084;chrX:49066089-49066219;chrX:49072842-49072988;chrX:49082371-49082531;chrX:49081223-49081448;chrX:49084498-49084601;chrX:49074357-49074464;chrX:49083072-49083164;chrX:49070279-49070362;chrX:49079177-49079297;chrX:49083399-49083589;chrX:49063189-49063316;chrX:49084713-49084909;chrX:49087312-49087451;chrX:49079388-49079602;chrX:49063466-49063573;chrX:490…
ENSG00000204165	CXorf65	chromosome_X_open_reading_frame_65_[Source:HGNC_Symbol;Acc:33713]	chrX:70325850-70326302;chrX:70323837-70323962;chrX:70324088-70324298;chrX:70326382-70326561	chrX:70324619-70324687;chrX:70325850-70326302
ENSG00000125931	CITED1	Cbp/p300-interacting_transactivator,_with_Glu/Asp-rich_carboxy-terminal_domain,_1_[Source:HGNC_Symbol;Acc:1986]	chrX:71525152-71525415;chrX:71526875-71527037	chrX:71526327-71526837;chrX:71525675-71525764;chrX:71525152-71525415
ENSG00000159123	DMRTC1	DMRT-like_family_C1_[Source:HGNC_Symbol;Acc:13910]	chrX:72094659-72094792;chrX:72095107-72095165	chrX:72163414-72163653;chrX:72095107-72095165
ENSG00000103316	CRYM	crystallin,_mu_[Source:HGNC_Symbol;Acc:2418]	chr16:21278875-21279058;chr16:21281111-21281212;chr16:21290175-21290281;chr16:21273358-21273479;chr16:21289403-21289657;chr16:21272575-21272659	chr16:21288752-21288905;chr16:21289403-21289657;chr16:21286853-21286915;chr16:21269839-21270166;chr16:21314299-21314372
ENSG00000118557	PMFBP1	polyamine_modulated_factor_1_binding_protein_1_[Source:HGNC_Symbol;Acc:17728]	chr16:72207822-72207969;chr16:72205096-72205170;chr16:72164432-72164621	chr16:72184507-72184728;chr16:72206176-72206369;chr16:72159867-72160031;chr16:72162556-72162693;chr16:72157445-72157548;chr16:72159137-72159304;chr16:72166632-72166890;chr16:72170592-72170718;chr16:72198663-72198815;chr16:72207822-72207969;chr16:72173188-72173298;chr16:72198270-72198385;chr16:72205096-72205170;chr16:72174311-72174481;chr16:72170347-72170504
ENSG00000178662	CSRNP3	cysteine-serine-rich_nuclear_protein_3_[Source:HGNC_Symbol;Acc:30729]	chr2:166430619-166430941;chr2:166451553-166451723	chr2:166326157-166326250;chr2:166423287-166423491;chr2:166532822-166533118;chr2:166428849-166429097;chr2:166351269-166351438;chr2:166374383-166374471
ENSG00000107611	CUBN	cubilin_(intrinsic_factor-cobalamin_receptor)_[Source:HGNC_Symbol;Acc:2548]	chr10:17007639-17007976;chr10:17165410-17165688;chr10:17169828-17169923;chr10:16957031-16957171;chr10:16957820-16958029;chr10:17142004-17142238;chr10:17145124-17145236;chr10:16943337-16943458;chr10:16949507-16949678;chr10:16878234-16878381;chr10:16955810-16955991;chr10:16945965-16946114;chr10:17171120-17171249;chr10:16930416-16930565;chr10:16967583-16967773;chr10:17152918-17153049;chr10:17113826-…	chr10:16942624-16942849;chr10:16960621-16960799;chr10:16967583-16967773;chr10:17026104-17026278;chr10:17089413-17089602;chr10:17126270-17126460;chr10:17127596-17127758;chr10:16975086-16975283;chr10:16979591-16979783;chr10:17032333-17032514;chr10:17113826-17113970;chr10:17130163-17130344;chr10:17156026-17156188;chr10:17157470-17157596;chr10:16932370-16932526;chr10:16970156-16970302;chr10:17061832-…
ENSG00000095777	MYO3A	myosin_IIIA_[Source:HGNC_Symbol;Acc:7601]	chr10:26482134-26482240;chr10:26223196-26223257;chr10:26409605-26409731;chr10:26286088-26286187;chr10:26355904-26356003;chr10:26357697-26357813;chr10:26442779-26442858;chr10:26443675-26443752	chr10:26377132-26377334;chr10:26446239-26446444;chr10:26454771-26455107;chr10:26462592-26463486;chr10:26500772-26501456;chr10:26285419-26285523;chr10:26357697-26357813;chr10:26417320-26417467;chr10:26224673-26224759;chr10:26385497-26385611;chr10:26315306-26315461;chr10:26223196-26223257;chr10:26385310-26385408;chr10:26241023-26241207;chr10:26312951-26313016;chr10:26355904-26356003;chr10:26243803-…
ENSG00000138315	OIT3	oncoprotein_induced_transcript_3_[Source:HGNC_Symbol;Acc:29953]	chr10:74666354-74666476	chr10:74683987-74684402;chr10:74653339-74653617;chr10:74658422-74658796;chr10:74660135-74660242;chr10:74690296-74690395
ENSG00000185303	SFTPA2	surfactant_protein_A2_[Source:HGNC_Symbol;Acc:10799]	chr10:81319068-81319590;chr10:81319682-81319919	chr10:81317808-81317885;chr10:81319682-81319919;chr10:81320027-81320163
ENSG00000133661	SFTPD	surfactant_protein_D_[Source:HGNC_Symbol;Acc:10803]	chr10:81702144-81702260;chr10:81701710-81701826;chr10:81702519-81702635	chr10:81706217-81706418;chr10:81697496-81697984;chr10:81701154-81701270;chr10:81700461-81700544
ENSG00000154133	ROBO4	roundabout_homolog_4,_magic_roundabout_(Drosophila)_[Source:HGNC_Symbol;Acc:17985]	chr11:124765681-124765808;chr11:124767484-124767528;chr11:124768294-124768396	chr11:124763756-124763941
ENSG00000007372	PAX6	paired_box_6_[Source:HGNC_Symbol;Acc:8620]	chr11:31822087-31822194;chr11:31832376-31833225;chr11:31828397-31828473	chr11:31815200-31815350;chr11:31815580-31815674;chr11:31816178-31816336;chr11:31812258-31812857;chr11:31834120-31834474
ENSG00000135362	PRR5L	proline_rich_5_like_[Source:HGNC_Symbol;Acc:25878]	chr11:36371418-36371615;chr11:36476219-36476368;chr11:36402070-36402138;chr11:36400931-36401017;chr11:36397535-36397708;chr11:36322511-36322620	chr11:36397535-36397708;chr11:36397752-36397787;chr11:36417664-36417746;chr11:36476839-36476996;chr11:36397931-36398254;chr11:36318921-36318981;chr11:36317838-36317988;chr11:36458935-36459026;chr11:36467850-36467990;chr11:36453403-36453460;chr11:36371418-36371615;chr11:36402070-36402138;chr11:36476219-36476368;chr11:36350668-36350891;chr11:36475500-36475656
ENSG00000156575	PRG3	proteoglycan_3_[Source:HGNC_Symbol;Acc:9363]	chr11:57144242-57144381;chr11:57148121-57148254;chr11:57146967-57147280;chr11:57146154-57146285;chr11:57145198-57145309;chr11:57148587-57148623	chr11:57144242-57144381;chr11:57148587-57148623
ENSG00000013725	CD6	CD6_molecule_[Source:HGNC_Symbol;Acc:1691]	chr11:60777044-60777346;chr11:60775823-60776317;chr11:60778542-60778607;chr11:60755380-60755499;chr11:60771883-60772082;chr11:60781391-60781486	chr11:60780895-60781035;chr11:60781391-60781486;chr11:60782893-60783307;chr11:60739115-60739386;chr11:60777044-60777346
ENSG00000181333	HEPHL1	hephaestin-like_1_[Source:HGNC_Symbol;Acc:30477]	chr11:93844703-93844771;chr11:93839157-93839296;chr11:93844069-93844231;chr11:93778839-93779083;chr11:93821921-93822134;chr11:93826667-93826806;chr11:93834361-93834501;chr11:93836080-93836186;chr11:93796674-93796886;chr11:93797497-93797676;chr11:93754527-93754704;chr11:93819143-93819355;chr11:93808340-93808551;chr11:93806191-93806330;chr11:93806474-93806605;chr11:93803540-93803708;chr11:93815584-…
ENSG00000188906	LRRK2	leucine-rich_repeat_kinase_2_[Source:HGNC_Symbol;Acc:18618]	chr12:40626076-40626585;chr12:40646712-40646818;chr12:40645267-40645346;chr12:40657591-40657703;chr12:40742211-40742311;chr12:40702269-40702498;chr12:40713790-40713977;chr12:40722162-40722262;chr12:40619357-40619442;chr12:40629428-40629516;chr12:40637352-40637483;chr12:40653282-40653406;chr12:40681153-40681341;chr12:40699587-40699768;chr12:40702908-40703035;chr12:40757204-40757356;chr12:40631771-…	chr12:40692911-40693059;chr12:40716962-40717108;chr12:40716121-40716312;chr12:40694615-40694866
ENSG00000123405	NFE2	nuclear_factor_(erythroid-derived_2),_45kDa_[Source:HGNC_Symbol;Acc:7780]	chr12:54694585-54694905	chr12:54693931-54694060;chr12:54694585-54694905
ENSG00000047617	ANO2	anoctamin_2_[Source:HGNC_Symbol;Acc:1183]	chr12:5642997-5643121;chr12:5722067-5722124;chr12:5671817-5672734;chr12:5685000-5685181;chr12:5687121-5687173;chr12:5708650-5708795;chr12:6030206-6030532;chr12:5641035-5641280;chr12:5939601-5939655	chr12:5744318-5744513;chr12:6031786-6031970;chr12:6030206-6030532;chr12:5756893-5756967;chr12:5853323-5853483;chr12:5848483-5848565;chr12:5685000-5685181;chr12:5841680-5841796;chr12:5908673-5908737;chr12:5860002-5860136;chr12:5915218-5915259;chr12:5936935-5936986;chr12:5916479-5916534;chr12:5641035-5641280;chr12:5687532-5687684;chr12:5965424-5965799;chr12:5967777-5967864;chr12:5721822-5721922;chr…
ENSG00000198673	FAM19A2	family_with_sequence_similarity_19_(chemokine_(C-C_motif)-like),_member_A2_[Source:HGNC_Symbol;Acc:21589]	chr12:62114468-62114705;chr12:62636212-62636351;chr12:62660954-62661027	chr12:62498525-62498709;chr12:62636212-62636351;chr12:62585040-62586623;chr12:62600670-62601031;chr12:62114468-62114705;chr12:62529586-62529817;chr12:62591993-62592187;chr12:62647272-62647463;chr12:62648946-62649095
ENSG00000127325	BEST3	bestrophin_3_[Source:HGNC_Symbol;Acc:17105]	chr12:70081039-70081239	chr12:70077019-70078388;chr12:70065208-70065359;chr12:70091427-70091593;chr12:70066665-70066745;chr12:70088150-70088244;chr12:70070960-70071037;chr12:70037140-70037567;chr12:70087454-70087852
ENSG00000067715	SYT1	synaptotagmin_I_[Source:HGNC_Symbol;Acc:11509]	chr12:79258449-79258889;chr12:79371302-79371711;chr12:79257773-79258115;chr12:79357815-79357930;chr12:79389539-79389627;chr12:79440098-79440231;chr12:79685579-79685634;chr12:79439411-79439606;chr12:79349242-79349346;chr12:79693164-79693331;chr12:79689849-79690016;chr12:79496794-79496835;chr12:79747282-79747399;chr12:79320377-79320500;chr12:79679567-79679751;chr12:79685788-79685910;chr12:79611283-…	chr12:79262490-79262691;chr12:79320377-79320500
ENSG00000165899	OTOGL	otogelin-like_[Source:HGNC_Symbol;Acc:26901]	chr12:80735728-80735942;chr12:80729743-80729920;chr12:80764350-80764618;chr12:80771628-80772870;chr12:80707256-80707412;chr12:80717503-80717620;chr12:80722445-80722524;chr12:80722831-80722899;chr12:80730193-80730335;chr12:80615871-80616025;chr12:80708085-80708111;chr12:80770903-80770982;chr12:80613594-80613692;chr12:80633113-80633219;chr12:80648820-80648965;chr12:80696414-80696563;chr12:80750134-…	chr12:80671948-80672055;chr12:80712326-80712493;chr12:80611378-80611444;chr12:80613594-80613692;chr12:80615871-80616025;chr12:80645473-80645579;chr12:80722831-80722899;chr12:80645856-80645981;chr12:80661033-80661107;chr12:80730692-80730784;chr12:80605729-80605777;chr12:80708085-80708111;chr12:80746075-80746216;chr12:80603233-80603290;chr12:80665428-80665590;chr12:80663882-80663934;chr12:80726785-…
ENSG00000132958	TPTE2	transmembrane_phosphoinositide_3-phosphatase_and_tensin_homolog_2_[Source:HGNC_Symbol;Acc:17299]	chr13:19999087-19999157;chr13:20066990-20067043;chr13:20110736-20110903;chr13:20000565-20000657;chr13:20006613-20006718;chr13:20038596-20038660;chr13:20039605-20039704;chr13:20048054-20048215;chr13:20039395-20039458;chr13:20041365-20041484;chr13:20004608-20004687;chr13:20012232-20012293;chr13:20079887-20080080;chr13:20067588-20067645;chr13:20077364-20077419;chr13:20025305-20025365	chr13:19997017-19997304;chr13:20038596-20038660;chr13:19999087-19999157;chr13:20079887-20080080;chr13:20025305-20025365;chr13:20000565-20000657;chr13:19999847-19999973;chr13:20010366-20010446
ENSG00000150893	FREM2	FRAS1_related_extracellular_matrix_protein_2_[Source:HGNC_Symbol;Acc:25396]	chr13:39446879-39447071;chr13:39357207-39357332;chr13:39438412-39438743;chr13:39425823-39426005;chr13:39430263-39430393;chr13:39422598-39422807;chr13:39432012-39432170;chr13:39425081-39425245;chr13:39448619-39448723;chr13:39424175-39424372;chr13:39433424-39433727;chr13:39435568-39435699;chr13:39451254-39451380;chr13:39338441-39338587;chr13:39452271-39452458;chr13:39450159-39450286;chr13:39271835-…	chr13:39395833-39395985;chr13:39448619-39448723
ENSG00000176124	DLEU1	deleted_in_lymphocytic_leukemia_1_(non-protein_coding)_[Source:HGNC_Symbol;Acc:13747]	chr13:50964334-50964427;chr13:51007549-51007686;chr13:51066780-51066897;chr13:50730963-50732212;chr13:51297658-51298199;chr13:51049316-51049702	chr13:50975362-50975502;chr13:51102002-51102670;chr13:51293783-51293846;chr13:50730963-50732212;chr13:51007549-51007686
ENSG00000184226	PCDH9	protocadherin_9_[Source:HGNC_Symbol;Acc:8661]	chr13:67205342-67205543;chr13:67477636-67477737
ENSG00000165807	PPP1R36	protein_phosphatase_1,_regulatory_subunit_36_[Source:HGNC_Symbol;Acc:20097]	chr14:65018352-65018405;chr14:65032075-65032172	chr14:65016927-65017004
ENSG00000100626	GALNTL1	UDP-N-acetyl-alpha-D-galactosamine:polypeptide_N-acetylgalactosaminyltransferase-like_1_[Source:HGNC_Symbol;Acc:23233]	chr14:69808398-69808481;chr14:69800179-69800317;chr14:69725994-69726514;chr14:69765258-69765388;chr14:69799239-69799320;chr14:69805368-69805494;chr14:69795167-69795288;chr14:69787428-69787585;chr14:69798181-69798268	chr14:69765258-69765388;chr14:69798181-69798268;chr14:69800383-69800461
ENSG00000100604	CHGA	chromogranin_A_(parathyroid_secretory_protein_1)_[Source:HGNC_Symbol;Acc:1929]	chr14:93398483-93398613;chr14:93390544-93390590;chr14:93392446-93393043;chr14:93396062-93396160;chr14:93397595-93398047;chr14:93393895-93393963;chr14:93401146-93401638	chr14:93389425-93389750;chr14:93397595-93398047
ENSG00000128918	ALDH1A2	aldehyde_dehydrogenase_1_family,_member_A2_[Source:HGNC_Symbol;Acc:15472]	chr15:58306056-58306299;chr15:58306375-58306479;chr15:58257923-58258025;chr15:58357732-58358616;chr15:58285143-58285271;chr15:58287276-58287337;chr15:58302847-58302976;chr15:58245622-58247467;chr15:58253335-58253492;chr15:58252968-58253042	chr15:58551029-58551250;chr15:58399518-58399667;chr15:58517813-58517970;chr15:58506253-58506509;chr15:58549625-58549754;chr15:58538334-58538501;chr15:58765830-58766112;chr15:58430646-58431024;chr15:58571373-58571520;chr15:58456151-58456343;chr15:58534099-58534194;chr15:58550341-58550438;chr15:58458847-58458995
ENSG00000167195	GOLGA6C	golgin_A6_family,_member_C_[Source:HGNC_Symbol;Acc:32206]	chr15:75561980-75562083;chr15:75552714-75552833	chr15:75554753-75554833;chr15:75556318-75556424;chr15:75560630-75560705;chr15:75561138-75561229;chr15:75550899-75551023;chr15:75557463-75557549
ENSG00000169752	NRG4	neuregulin_4_[Source:HGNC_Symbol;Acc:29862]	chr15:76344408-76344518;chr15:76261470-76261565;chr15:76328285-76328332;chr15:76251415-76251481;chr15:76263507-76263589;chr15:76298084-76298150;chr15:76303562-76303627	chr15:76304643-76304785;chr15:76301541-76301634;chr15:76303562-76303627
ENSG00000186628	FSD2	fibronectin_type_III_and_SPRY_domain_containing_2_[Source:HGNC_Symbol;Acc:18024]	chr15:83438502-83438636;chr15:83430854-83431030	chr15:83465002-83465118;chr15:83433918-83434050;chr15:83434650-83434783;chr15:83447518-83447639;chr15:83474718-83474822;chr15:83451547-83451777;chr15:83440825-83440980;chr15:83437632-83437782;chr15:83448997-83449019;chr15:83438502-83438636
ENSG00000156222	SLC28A1	solute_carrier_family_28_(sodium-coupled_nucleoside_transporter),_member_1_[Source:HGNC_Symbol;Acc:11001]	chr15:85429903-85430018;chr15:85433674-85433765;chr15:85432003-85432091;chr15:85430976-85431087	chr15:85504757-85504849;chr15:85438171-85438354;chr15:85447328-85447469;chr15:85486676-85486757;chr15:85427885-85427982;chr15:85438609-85439277;chr15:85518736-85518876;chr15:85432003-85432091;chr15:85478257-85478425;chr15:85448770-85448883;chr15:85487987-85488098;chr15:85461755-85461835;chr15:85464220-85464300
ENSG00000140527	WDR93	WD_repeat_domain_93_[Source:HGNC_Symbol;Acc:26924]	chr15:90234028-90234088	chr15:90264341-90264641;chr15:90265286-90265370;chr15:90270388-90270559;chr15:90286523-90286869;chr15:90258211-90258326;chr15:90260142-90260180;chr15:90274674-90274793;chr15:90281272-90281467;chr15:90246181-90247709;chr15:90280804-90280960;chr15:90255257-90255335;chr15:90244938-90245280;chr15:90248785-90248849
ENSG00000162039	C16orf73	chromosome_16_open_reading_frame_73_[Source:HGNC_Symbol;Acc:28569]	chr16:1915778-1915836;chr16:1887685-1887871;chr16:1918108-1918186;chr16:1911986-1912117;chr16:1910404-1910476;chr16:1903040-1903135;chr16:1903215-1903272	chr16:1907713-1907931;chr16:1911986-1912117;chr16:1883984-1884367;chr16:1903040-1903135;chr16:1894863-1894964;chr16:1904101-1904201;chr16:1910404-1910476;chr16:1891821-1891974
ENSG00000103184	SEC14L5	SEC14-like_5_(S._cerevisiae)_[Source:HGNC_Symbol;Acc:29032]	chr16:5009274-5009387;chr16:5058422-5058649;chr16:5008318-5008446	chr16:5053403-5053574;chr16:5055915-5056049;chr16:5058422-5058649;chr16:5057353-5057487;chr16:5061096-5061274;chr16:5046349-5046461;chr16:5064860-5069156;chr16:5038150-5038281;chr16:5037558-5037707;chr16:5050856-5050926;chr16:5009274-5009387;chr16:5050656-5050744
ENSG00000177461	CCDC79	coiled-coil_domain_containing_79_[Source:HGNC_Symbol;Acc:26675]	chr16:66824498-66824626;chr16:66824812-66824922;chr16:66803846-66804212;chr16:66820128-66820188;chr16:66822072-66822200;chr16:66792676-66792741;chr16:66801318-66801413;chr16:66819917-66820032;chr16:66819689-66819811;chr16:66788879-66789066;chr16:66793044-66793193;chr16:66812766-66812918	chr16:66801318-66801413;chr16:66811106-66811237;chr16:66819917-66820032;chr16:66819689-66819811;chr16:66820128-66820188;chr16:66792676-66792741;chr16:66809021-66809146;chr16:66822072-66822200;chr16:66824498-66824626
ENSG00000166558	SLC38A8	solute_carrier_family_38,_member_8_[Source:HGNC_Symbol;Acc:32434]	chr16:84043389-84043482;chr16:84070307-84070505;chr16:84050745-84050892;chr16:84065472-84065573;chr16:84046606-84046657;chr16:84063099-84063156;chr16:84066933-84067074;chr16:84075574-84075762	chr16:84043389-84043482;chr16:84050124-84050332;chr16:84056380-84056494;chr16:84065472-84065573;chr16:84050745-84050892
ENSG00000236022	NA	NA	chr17:19109866-19110124	chr17:19107138-19107276;chr17:19109483-19109615
ENSG00000141255	SPATA22	spermatogenesis_associated_22_[Source:HGNC_Symbol;Acc:30705]	chr17:3365777-3365872;chr17:3372577-3372692;chr17:3352101-3352443;chr17:3366001-3366061	chr17:3349766-3349895;chr17:3370720-3370848
ENSG00000184361	C17orf46	chromosome_17_open_reading_frame_46_[Source:HGNC_Symbol;Acc:26349]	chr17:43339371-43339479;chr17:43337259-43337462;chr17:43337921-43338357	chr17:43337259-43337462;chr17:43334520-43334574
ENSG00000167419	LPO	lactoperoxidase_[Source:HGNC_Symbol;Acc:6678]	chr17:56321355-56321442;chr17:56332172-56332332;chr17:56329249-56329263;chr17:56326927-56327056;chr17:56327776-56327982;chr17:56344710-56344947;chr17:56343514-56343687;chr17:56345148-56345878;chr17:56326421-56326538	chr17:56324839-56324999;chr17:56326421-56326538;chr17:56345148-56345878;chr17:56332172-56332332;chr17:56315787-56316100;chr17:56320339-56320416
ENSG00000121075	TBX4	T-box_4_[Source:HGNC_Symbol;Acc:11603]	chr17:59543180-59543299;chr17:59544871-59545018;chr17:59555988-59556140;chr17:59560258-59562469;chr17:59557451-59557680;chr17:59557242-59557330
ENSG00000007312	CD79B	CD79b_molecule,_immunoglobulin-associated_beta_[Source:HGNC_Symbol;Acc:1699]	chr17:62009555-62009714;chr17:62006794-62006835	chr17:62006794-62006835
ENSG00000182896	TMEM95	transmembrane_protein_95_[Source:HGNC_Symbol;Acc:27898]	chr17:7258905-7258961;chr17:7259157-7259237	chr17:7259157-7259237
ENSG00000116032	GRIN3B	glutamate_receptor,_ionotropic,_N-methyl-D-aspartate_3B_[Source:HGNC_Symbol;Acc:16768]	chr19:1008139-1008290;chr19:1007855-1007970;chr19:1007627-1007772	chr19:1008139-1008290;chr19:1007855-1007970
ENSG00000161082	CELF5	CUGBP,_Elav-like_family_member_5_[Source:HGNC_Symbol;Acc:14058]	chr19:3282124-3282265;chr19:3282350-3282496;chr19:3224701-3224996	chr19:3281197-3281343;chr19:3278029-3278108;chr19:3290229-3290372
ENSG00000105261	NA	Putative_transcription_factor_Ovo-like_2-like_[Source:UniProtKB/Swiss-Prot;Acc:O00110]	chr19:36602271-36602343;chr19:36602105-36602198	chr19:36602668-36602706;chr19:36602535-36602612;chr19:36602271-36602343;chr19:36602446-36602503;chr19:36603662-36603866
ENSG00000160460	SPTBN4	spectrin,_beta,_non-erythrocytic_4_[Source:HGNC_Symbol;Acc:14896]	chr19:41055095-41055319;chr19:40978514-40978697;chr19:41012143-41012293;chr19:41073569-41074188;chr19:40993604-40993755;chr19:41003396-41003511;chr19:41008035-41008222;chr19:41039987-41040250;chr19:41008297-41008414;chr19:41029344-41029546;chr19:41008682-41008840;chr19:41034948-41035038;chr19:41009737-41010039;chr19:41071329-41071467;chr19:41021218-41021355;chr19:40972148-40972218;chr19:41025308-…	chr19:40972148-40972218;chr19:41036395-41036497;chr19:41072952-41073080
ENSG00000089847	ANKRD24	ankyrin_repeat_domain_24_[Source:HGNC_Symbol;Acc:29424]	chr19:4207778-4207965;chr19:4212597-4212695	chr19:4207498-4207604;chr19:4200080-4200168;chr19:4202023-4202087;chr19:4207239-4207309;chr19:4202866-4202923;chr19:4207778-4207965;chr19:4224425-4224811;chr19:4222667-4222792;chr19:4224124-4224189;chr19:4199872-4200002;chr19:4186267-4186458
ENSG00000124469	CEACAM8	carcinoembryonic_antigen-related_cell_adhesion_molecule_8_[Source:HGNC_Symbol;Acc:1820]	chr19:43087358-43087489;chr19:43093609-43093887	chr19:43092936-43093190;chr19:43087358-43087489;chr19:43098917-43099082
ENSG00000118156	ZNF541	zinc_finger_protein_541_[Source:HGNC_Symbol;Acc:25294]	chr19:48034899-48035002;chr19:48035385-48035527;chr19:48052502-48052742	chr19:48023942-48024634;chr19:48042962-48043135;chr19:48052502-48052742;chr19:48058807-48059113;chr19:48047383-48049237;chr19:48044150-48044226;chr19:48043433-48043592;chr19:48034899-48035002;chr19:48035385-48035527;chr19:48024736-48024911;chr19:48025111-48025251;chr19:48036166-48036229
ENSG00000104888	SLC17A7	solute_carrier_family_17_(sodium-dependent_inorganic_phosphate_cotransporter),_member_7_[Source:HGNC_Symbol;Acc:16704]	chr19:49934595-49934705;chr19:49939806-49940058;chr19:49944575-49944808;chr19:49938425-49938543;chr19:49937217-49937303;chr19:49935776-49935908;chr19:49938025-49938139	chr19:49944575-49944808
ENSG00000142539	SPIB	Spi-B_transcription_factor_(Spi-1/PU.1_related)_[Source:HGNC_Symbol;Acc:11242]	chr19:50926862-50927012	chr19:50925730-50925802;chr19:50923203-50923230
ENSG00000180043	FAM71E2	family_with_sequence_similarity_71,_member_E2_[Source:HGNC_Symbol;Acc:25278]	chr19:55872542-55872606;chr19:55873946-55874100;chr19:55872221-55872273;chr19:55873613-55873871;chr19:55872368-55872471;chr19:55872061-55872137	chr19:55866277-55866463
ENSG00000181240	SLC25A41	solute_carrier_family_25,_member_41_[Source:HGNC_Symbol;Acc:28533]	chr19:6433498-6433790;chr19:6427114-6427261	chr19:6430532-6430629;chr19:6433498-6433790
ENSG00000162631	NTNG1	netrin_G1_[Source:HGNC_Symbol;Acc:23319]	chr1:107683442-107683762;chr1:107979287-107979421;chr1:107683991-107684081;chr1:108023233-108026080;chr1:107682629-107682821;chr1:107937776-107937952;chr1:107871549-107871626	chr1:107873440-107873497
ENSG00000162641	AKNAD1	AKNA_domain_containing_1_[Source:HGNC_Symbol;Acc:28398]	chr1:109391534-109391682;chr1:109392159-109392198;chr1:109377551-109377678;chr1:109377069-109377150	chr1:109400680-109400850;chr1:109385756-109385906;chr1:109373181-109373272;chr1:109391534-109391682;chr1:109363167-109363248
ENSG00000134242	PTPN22	protein_tyrosine_phosphatase,_non-receptor_type_22_(lymphoid)_[Source:HGNC_Symbol;Acc:9652]	chr1:114376931-114377061;chr1:114399170-114399241;chr1:114399405-114399448;chr1:114372571-114372651;chr1:114401974-114402082;chr1:114399004-114399063;chr1:114414159-114414381	chr1:114414159-114414381;chr1:114401624-114401700;chr1:114394649-114394726;chr1:114399004-114399063;chr1:114391162-114391248;chr1:114381166-114381242;chr1:114375569-114375760;chr1:114401100-114401195;chr1:114377532-114377615;chr1:114367764-114367794;chr1:114397093-114397159;chr1:114376931-114377061;chr1:114401974-114402082;chr1:114406820-114407004
ENSG00000198483	ANKRD35	ankyrin_repeat_domain_35_[Source:HGNC_Symbol;Acc:26323]	chr1:145549227-145549355;chr1:145556601-145556689;chr1:145557048-145557112;chr1:145558835-145558941	chr1:145560075-145560259;chr1:145555692-145555822;chr1:145558442-145558512;chr1:145558835-145558941;chr1:145560889-145560926;chr1:145558208-145558265;chr1:145557048-145557112
ENSG00000240510	NA	Uncharacterized_proteincDNA_FLJ36032_fis,_clone_TESTI2017069_[Source:UniProtKB/TrEMBL;Acc:Q8N9Z1]	chr1:151685945-151686040;chr1:151686896-151687005;chr1:151701964-151702070;chr1:151701242-151701369	chr1:151682909-151683850;chr1:151700051-151700097;chr1:151686896-151687005;chr1:151685945-151686040
ENSG00000157064	NMNAT2	nicotinamide_nucleotide_adenylyltransferase_2_[Source:HGNC_Symbol;Acc:16789]	chr1:183252001-183253174;chr1:183255797-183255923;chr1:183273805-183274009;chr1:183387318-183387737;chr1:183262840-183262928;chr1:183253845-183253925;chr1:183247688-183247820
ENSG00000116690	PRG4	proteoglycan_4_[Source:HGNC_Symbol;Acc:9364]	chr1:186273926-186274054;chr1:186278925-186279002;chr1:186270724-186270843;chr1:186273240-186273389;chr1:186280572-186280728;chr1:186281307-186281504	chr1:186278925-186279002;chr1:186269223-186269345;chr1:186273926-186274054;chr1:186265978-186266083
ENSG00000163395	IGFN1	immunoglobulin-like_and_fibronectin_type_III_domain_containing_1_[Source:HGNC_Symbol;Acc:24607]	chr1:201191867-201191955;chr1:201194952-201195251;chr1:201187658-201187786;chr1:201190572-201190874;chr1:201186415-201186588	chr1:201190572-201190874;chr1:201196010-201196336;chr1:201166346-201166445;chr1:201187658-201187786;chr1:201162375-201162428;chr1:201164967-201165106;chr1:201159953-201160035;chr1:201163282-201163401;chr1:201170847-201170960;chr1:201183305-201183429;chr1:201185582-201185881;chr1:201184667-201185272;chr1:201168462-201168506;chr1:201184141-201184282;chr1:201186415-201186588;chr1:201193807-201194002…
ENSG00000143786	CNIH3	cornichon_homolog_3_(Drosophila)_[Source:HGNC_Symbol;Acc:26802]	chr1:224622362-224622564;chr1:224753067-224753524;chr1:224774842-224775122;chr1:224753901-224753966;chr1:224803995-224804957;chr1:224770866-224770969;chr1:224872498-224872545;chr1:224868660-224868728;chr1:224701483-224701638;chr1:224701390-224701482;chr1:224776063-224776318	chr1:224716893-224717122;chr1:224753067-224753524
ENSG00000077522	ACTN2	actinin,_alpha_2_[Source:HGNC_Symbol;Acc:164]	chr1:236881158-236881272;chr1:236907926-236908076;chr1:236924315-236924473;chr1:236923024-236923089;chr1:236894533-236894614	chr1:236917199-236917381;chr1:236897733-236897818;chr1:236894533-236894614;chr1:236914770-236914952;chr1:236920786-236920932;chr1:236923024-236923089;chr1:236882194-236882313;chr1:236911176-236911440;chr1:236907926-236908076;chr1:236910967-236911075;chr1:236900319-236900514;chr1:236902602-236902832;chr1:236890978-236891056;chr1:236912424-236912564;chr1:236906196-236906343;chr1:236898935-236899020…
ENSG00000215912	TTC34	tetratricopeptide_repeat_domain_34_[Source:HGNC_Symbol;Acc:34297]	chr1:2567415-2568003;chr1:2575703-2575917;chr1:2571539-2571599;chr1:2700154-2700320;chr1:2576732-2577002
ENSG00000142611	PRDM16	PR_domain_containing_16_[Source:HGNC_Symbol;Acc:14000]	chr1:3331124-3331211;chr1:3334392-3334561;chr1:2985732-2985860;chr1:3102689-3103038;chr1:3322059-3322212;chr1:3335231-3335308;chr1:3342145-3342314	chr1:3335231-3335308;chr1:3331124-3331211;chr1:3313055-3313157;chr1:3319355-3319562;chr1:3321303-3321450;chr1:3347436-3347672
ENSG00000186409	CCDC30	coiled-coil_domain_containing_30_[Source:HGNC_Symbol;Acc:26103]	chr1:43001525-43001582;chr1:43011081-43011250;chr1:43119047-43119114;chr1:42946132-42946237;chr1:42934331-42934389	chr1:42995273-42995392;chr1:42986834-42986927;chr1:43000111-43000290;chr1:43110364-43110478;chr1:43042691-43042900;chr1:43004844-43004981;chr1:43023810-43023947
ENSG00000117400	MPL	myeloproliferative_leukemia_virus_oncogene_[Source:HGNC_Symbol;Acc:7217]	chr1:43803770-43803902;chr1:43812463-43812605	chr1:43804942-43805240;chr1:43803770-43803902;chr1:43812463-43812605;chr1:43805635-43805797;chr1:43804213-43804391;chr1:43812116-43812300;chr1:43814514-43814673
ENSG00000050628	PTGER3	prostaglandin_E_receptor_3_(subtype_EP3)_[Source:HGNC_Symbol;Acc:9595]	chr1:71331372-71331516;chr1:71318036-71318542;chr1:71334927-71335002	chr1:71349439-71349766;chr1:71351961-71352011;chr1:71327988-71328080
ENSG00000137959	IFI44L	interferon-induced_protein_44-like_[Source:HGNC_Symbol;Acc:17817]	chr1:79086563-79086656;chr1:79101022-79101668;chr1:79102377-79102888;chr1:79095320-79095600	chr1:79095320-79095600;chr1:79101022-79101668;chr1:79102377-79102888;chr1:79107120-79107294;chr1:79106706-79106806
ENSG00000180509	KCNE1	potassium_voltage-gated_channel,_Isk-related_family,_member_1_[Source:HGNC_Symbol;Acc:6240]	chr21:35827684-35828039;chr21:35831827-35831902
ENSG00000099954	CECR2	cat_eye_syndrome_chromosome_region,_candidate_2_[Source:HGNC_Symbol;Acc:1840]	chr22:18003144-18003357;chr22:18031716-18031827;chr22:18032535-18033845	chr22:18018682-18018834;chr22:18020101-18020489;chr22:17979663-17979767;chr22:18018329-18018420;chr22:17956135-17956201;chr22:18032535-18033845;chr22:18016792-18016921;chr22:18018209-18018246;chr22:18021528-18021656;chr22:18031716-18031827
ENSG00000196460	RFX8	regulatory_factor_X,_8_[Source:HGNC_Symbol;Acc:37253]	chr2:102090664-102090737;chr2:102035313-102035426;chr2:102045418-102045481;chr2:102033996-102034146;chr2:102068847-102068908;chr2:102029377-102029533;chr2:102067056-102067142;chr2:102038824-102038934;chr2:102037845-102038239;chr2:102083239-102083362;chr2:102091098-102091165;chr2:102051301-102051568;chr2:102031316-102031374
ENSG00000144130	NT5DC4	5'-nucleotidase_domain_containing_4_[Source:HGNC_Symbol;Acc:27678]	chr2:113479063-113479124;chr2:113480291-113480348;chr2:113488658-113489250;chr2:113480075-113480166;chr2:113480541-113480751;chr2:113481296-113481379;chr2:113482959-113483129;chr2:113479563-113479680;chr2:113479395-113479468	chr2:113481671-113482817;chr2:113481296-113481379;chr2:113480995-113481045;chr2:113483815-113483866;chr2:113487204-113487281;chr2:113480291-113480348;chr2:113482959-113483129
ENSG00000125618	PAX8	paired_box_8_[Source:HGNC_Symbol;Acc:8622]	chr2:113999585-113999707;chr2:114035947-114036046;chr2:114004331-114004496;chr2:114000267-114000355;chr2:113998655-113999356;chr2:114036408-114036527
ENSG00000222038	POTEJ	POTE_ankyrin_domain_family,_member_J_[Source:HGNC_Symbol;Acc:37094]	chr2:131412494-131412614;chr2:131388982-131389026;chr2:131403310-131403354;chr2:131387522-131387592	chr2:131374363-131374477;chr2:131374638-131374811;chr2:131390063-131390229;chr2:131403702-131403883;chr2:131401556-131401626;chr2:131403310-131403354;chr2:131412494-131412614
ENSG00000115935	WIPF1	WAS/WASL_interacting_protein_family,_member_1_[Source:HGNC_Symbol;Acc:12736]	chr2:175435167-175435374;chr2:175494394-175494596;chr2:175462329-175462586;chr2:175490352-175490688;chr2:175537995-175538544;chr2:175488209-175488236	chr2:175537995-175538544;chr2:175462329-175462586;chr2:175433335-175433551;chr2:175445868-175446167;chr2:175495110-175495424;chr2:175541065-175541394;chr2:175488209-175488236;chr2:175547502-175547644;chr2:175435167-175435374;chr2:175494394-175494596
ENSG00000128656	CHN1	chimerin_(chimaerin)_1_[Source:HGNC_Symbol;Acc:1943]	chr2:175701841-175702064;chr2:175809898-175809989;chr2:175711037-175711143	chr2:175712447-175712479
ENSG00000118997	DNAH7	dynein,_axonemal,_heavy_chain_7_[Source:HGNC_Symbol;Acc:18661]	chr2:196660537-196660603;chr2:196674469-196674595;chr2:196933076-196933211;chr2:196651734-196651895;chr2:196659062-196659262	chr2:196689686-196689833;chr2:196709726-196709889;chr2:196722101-196722447;chr2:196736974-196737193;chr2:196757203-196759948;chr2:196762391-196762489;chr2:196605490-196605855;chr2:196671464-196671556;chr2:196681352-196681687;chr2:196750865-196750996;chr2:196756379-196756528;chr2:196765006-196770486;chr2:196774751-196774919;chr2:196849356-196849434;chr2:196619061-196619238;chr2:196698930-196699153…
ENSG00000127831	VIL1	villin_1_[Source:HGNC_Symbol;Acc:12690]	chr2:219292950-219293060;chr2:219294320-219294398;chr2:219288488-219288576;chr2:219296580-219296680;chr2:219305445-219305585;chr2:219290338-219290534;chr2:219303381-219303449;chr2:219292688-219292796;chr2:219301205-219301349;chr2:219296769-219296906;chr2:219301847-219302035;chr2:219297516-219297674;chr2:219283815-219283891;chr2:219294008-219294210;chr2:219295448-219295939	chr2:219301847-219302035;chr2:219283815-219283891;chr2:219294008-219294210;chr2:219294320-219294398;chr2:219294572-219294670;chr2:219292688-219292796;chr2:219301205-219301349
ENSG00000115194	SLC30A3	solute_carrier_family_30_(zinc_transporter),_member_3_[Source:HGNC_Symbol;Acc:11014]	chr2:27486214-27486327;chr2:27485680-27486127	chr2:27484862-27485028;chr2:27485680-27486127;chr2:27486878-27487004;chr2:27479656-27479761;chr2:27486214-27486327
ENSG00000163803	PLB1	phospholipase_B1_[Source:HGNC_Symbol;Acc:30041]	chr2:28741333-28741399;chr2:28772877-28772951;chr2:28739675-28739736;chr2:28742572-28742630;chr2:28771727-28771798;chr2:28766079-28766135;chr2:28763233-28763308;chr2:28718938-28719036;chr2:28764574-28764678;chr2:28680012-28680064;chr2:28754975-28755061	chr2:28816548-28816621;chr2:28785908-28785966;chr2:28788147-28788220;chr2:28752184-28752274;chr2:28754975-28755061;chr2:28748134-28748174
ENSG00000214711	CAPN14	calpain_14_[Source:HGNC_Symbol;Acc:16664]	chr2:31424728-31424864;chr2:31414797-31414964;chr2:31399892-31400008;chr2:31425936-31426005;chr2:31401377-31401445;chr2:31423317-31423491;chr2:31428089-31428365;chr2:31456657-31456724;chr2:31422336-31422398;chr2:31449394-31449517;chr2:31425000-31425118	chr2:31440322-31440411;chr2:31399892-31400008;chr2:31399453-31399508;chr2:31417275-31417349;chr2:31420115-31420200
ENSG00000239605	C2orf61	chromosome_2_open_reading_frame_61_[Source:HGNC_Symbol;Acc:26850]	chr2:47317409-47317513;chr2:47382310-47382517	chr2:47382310-47382517;chr2:47314130-47314269
ENSG00000068781	STON1-GTF2A1L	STON1-GTF2A1L_readthrough_[Source:HGNC_Symbol;Acc:30651]	chr2:48847990-48848091;chr2:48996093-48996260;chr2:48796159-48796225;chr2:48898730-48898819;chr2:48829171-48829188;chr2:48872172-48872256;chr2:48848306-48848429;chr2:48873592-48874181;chr2:48896861-48897121;chr2:48818792-48818994;chr2:48906474-48906742;chr2:48869541-48869596
ENSG00000115423	DNAH6	dynein,_axonemal,_heavy_chain_6_[Source:HGNC_Symbol;Acc:2951]	chr2:84771357-84771624;chr2:85011846-85011934;chr2:84851589-84851744;chr2:84852026-84852187;chr2:84928221-84928463;chr2:84930519-84930686;chr2:85042985-85043207;chr2:85046429-85046713;chr2:84921373-84921604;chr2:85008617-85008777;chr2:85035539-85035666;chr2:84774392-84774526;chr2:84844010-84844106	chr2:84934644-84934840;chr2:85046429-85046713;chr2:84936467-84936670;chr2:84934020-84934143;chr2:84774616-84774736;chr2:85032789-85032918;chr2:84822770-84822913;chr2:84972204-84972373;chr2:85035539-85035666;chr2:84926718-84926858;chr2:85042985-85043207;chr2:84775412-84775541;chr2:84780042-84780158;chr2:85040182-85040254;chr2:84897452-84897599;chr2:85041095-85041246;chr2:84821096-84821209;chr2:848…
ENSG00000186854	C2orf89	chromosome_2_open_reading_frame_89_[Source:HGNC_Symbol;Acc:27013]	chr2:85108986-85109099;chr2:85048774-85049224;chr2:85051077-85051328;chr2:85066191-85066447;chr2:85097349-85097909;chr2:85059179-85059269
ENSG00000168658	VWA3B	von_Willebrand_factor_A_domain_containing_3B_[Source:HGNC_Symbol;Acc:28385]	chr2:98795707-98795780;chr2:98737762-98737921;chr2:98916542-98916679;chr2:98732115-98732209;chr2:98844665-98844795;chr2:98920165-98920265;chr2:98735976-98736226;chr2:98738408-98738563;chr2:98872587-98872637;chr2:98914370-98914494;chr2:98703579-98703826;chr2:98744616-98744871;chr2:98750145-98750445;chr2:98887145-98887346;chr2:98809361-98809499;chr2:98852853-98852940;chr2:98709524-98709751;chr2:988…
ENSG00000186265	BTLA	B_and_T_lymphocyte_associated_[Source:HGNC_Symbol;Acc:21087]	chr3:112188819-112189300;chr3:112190059-112190202;chr3:112188603-112188651
ENSG00000181722	ZBTB20	zinc_finger_and_BTB_domain_containing_20_[Source:HGNC_Symbol;Acc:13503]	chr3:114221645-114221711;chr3:114462559-114462626;chr3:114173426-114173664	chr3:114623174-114623215;chr3:114106912-114106992;chr3:114462559-114462626;chr3:114102463-114102488
ENSG00000114547	ROPN1B	rhophilin_associated_tail_protein_1B_[Source:HGNC_Symbol;Acc:31927]	chr3:125688376-125688446;chr3:125688864-125688994	chr3:125694347-125694523;chr3:125687987-125688243
ENSG00000144908	ALDH1L1	aldehyde_dehydrogenase_1_family,_member_L1_[Source:HGNC_Symbol;Acc:3978]	chr3:125853919-125854505;chr3:125873397-125873486;chr3:125850227-125850377;chr3:125898558-125898762;chr3:125833400-125834345;chr3:125865678-125865769;chr3:125822412-125824768;chr3:125843207-125843294;chr3:125856656-125856803;chr3:125836848-125836941;chr3:125899155-125900029;chr3:125828787-125829131;chr3:125831625-125831723;chr3:125844459-125844564;chr3:125825984-125826089	chr3:125877248-125877482;chr3:125865678-125865769;chr3:125853919-125854505;chr3:125876186-125876351;chr3:125831625-125831723;chr3:125855607-125855726
ENSG00000114656	KIAA1257	KIAA1257_[Source:HGNC_Symbol;Acc:29231]	chr3:128721417-128721533;chr3:128707571-128707761	chr3:128696888-128697158;chr3:128694622-128694746;chr3:128710322-128710740
ENSG00000169282	KCNAB1	potassium_voltage-gated_channel,_shaker-related_subfamily,_beta_member_1_[Source:HGNC_Symbol;Acc:6228]	chr3:155836000-155836128;chr3:156170688-156171049;chr3:156174713-156174832;chr3:156192439-156192609;chr3:156183432-156183475	chr3:156175242-156175321;chr3:156181491-156181535;chr3:156174999-156175147;chr3:156177616-156177660;chr3:156174713-156174832;chr3:156192439-156192609;chr3:156232889-156233009
ENSG00000188958	UTS2D	urotensin_2_domain_containing_[Source:HGNC_Symbol;Acc:30894]	chr3:190995861-190995959;chr3:191033825-191034228;chr3:190999876-191000192;chr3:191046020-191046244;chr3:191022281-191022337;chr3:191046420-191046498;chr3:190984957-190986230;chr3:190993041-190993134;chr3:190995380-190995425;chr3:190994596-190994633
ENSG00000010282	HHATL	hedgehog_acyltransferase-like_[Source:HGNC_Symbol;Acc:13242]	chr3:42742213-42742331;chr3:42744071-42744319;chr3:42739000-42739171;chr3:42741250-42741317;chr3:42738493-42738638	chr3:42738334-42738369
ENSG00000173421	CCDC36	coiled-coil_domain_containing_36_[Source:HGNC_Symbol;Acc:27945]	chr3:49235975-49236095;chr3:49235861-49235893;chr3:49237050-49237302;chr3:49249199-49249269;chr3:49273981-49274155	chr3:49278659-49278822;chr3:49235861-49235893;chr3:49235975-49236095;chr3:49292823-49292926
ENSG00000144550	CPNE9	copine_family_member_IX_[Source:HGNC_Symbol;Acc:24336]	chr3:9746271-9746479;chr3:9768797-9768870;chr3:9746575-9746717;chr3:9757658-9757719;chr3:9754225-9754288;chr3:9747671-9747747;chr3:9756598-9756639;chr3:9768349-9768406;chr3:9769031-9769134	chr3:9769031-9769134
ENSG00000164037	SLC9B1	solute_carrier_family_9,_subfamily_B_(cation_proton_antiporter_2),_member_1_[Source:HGNC_Symbol;Acc:24244]	chr4:103822085-103822489;chr4:103870414-103870584;chr4:103912800-103912869;chr4:103910957-103911098;chr4:103937862-103938140;chr4:103832588-103832698;chr4:103867804-103867946;chr4:103831591-103831745;chr4:103811738-103811830;chr4:103826671-103826807	chr4:103806205-103806485;chr4:103870414-103870584;chr4:103833165-103833286
ENSG00000151475	SLC25A31	solute_carrier_family_25_(mitochondrial_carrier;_adenine_nucleotide_translocator),_member_31_[Source:HGNC_Symbol;Acc:25319]	chr4:128665827-128665954;chr4:128688221-128688375;chr4:128694541-128695448;chr4:128689907-128690032	chr4:128688221-128688375
ENSG00000198948	MFAP3L	microfibrillar-associated_protein_3-like_[Source:HGNC_Symbol;Acc:29083]	chr4:170948011-170948361;chr4:170923116-170923377;chr4:170916121-170916268	chr4:170923116-170923377;chr4:170927754-170928126
ENSG00000249428	NA	Uncharacterized_protein_[Source:UniProtKB/TrEMBL;Acc:D6REC4]	chr4:2460450-2460591;chr4:2460834-2460985	chr4:2461764-2461969;chr4:2452674-2452745;chr4:2460450-2460591;chr4:2453869-2454073;chr4:2452991-2453079;chr4:2460834-2460985
ENSG00000072832	CRMP1	collapsin_response_mediator_protein_1_[Source:HGNC_Symbol;Acc:2365]	chr4:5868395-5868483;chr4:5841249-5841405;chr4:5843035-5843155;chr4:5837642-5837812;chr4:5838492-5838633;chr4:5857870-5858034;chr4:5844820-5844888;chr4:5851119-5851199;chr4:5853135-5853196;chr4:5894316-5894785;chr4:5889955-5890208
ENSG00000138669	PRKG2	protein_kinase,_cGMP-dependent,_type_II_[Source:HGNC_Symbol;Acc:9416]	chr4:82125741-82126215;chr4:82088315-82088378;chr4:82092845-82092958;chr4:82095947-82096113	chr4:82025524-82025586;chr4:82065386-82065484;chr4:82009837-82010957;chr4:82031602-82031765;chr4:82058547-82058636;chr4:82075256-82075407;chr4:82095947-82096113;chr4:82026967-82027089;chr4:82090817-82090922;chr4:82092845-82092958;chr4:82056309-82056450;chr4:82088315-82088378;chr4:82063948-82064101;chr4:82061687-82061823
ENSG00000145287	PLAC8	placenta-specific_8_[Source:HGNC_Symbol;Acc:19254]	chr4:84035819-84035955;chr4:84030881-84030996;chr4:84055688-84055787;chr4:84026049-84026173	chr4:84028957-84029103;chr4:84030881-84030996
ENSG00000184838	PRR16	proline_rich_16_[Source:HGNC_Symbol;Acc:29654]	chr5:119954137-119954260;chr5:119816864-119816988	chr5:119799973-119800340
ENSG00000158458	NRG2	neuregulin_2_[Source:HGNC_Symbol;Acc:7998]	chr5:139283892-139283982;chr5:139230590-139231416;chr5:139244700-139244758;chr5:139251306-139251426;chr5:139232017-139232144	chr5:139248984-139249303;chr5:139250629-139250733
ENSG00000039600	SOX30	SRY_(sex_determining_region_Y)-box_30_[Source:HGNC_Symbol;Acc:30635]	chr5:157075665-157075904;chr5:157078120-157079428;chr5:157098338-157098488	chr5:157052687-157053729;chr5:157073645-157073824;chr5:157094806-157094860;chr5:157075665-157075904;chr5:157098338-157098488
ENSG00000160883	HK3	hexokinase_3_(white_cell)_[Source:HGNC_Symbol;Acc:4925]	chr5:176310771-176310870;chr5:176308303-176308536;chr5:176308693-176308873;chr5:176317636-176317731;chr5:176308945-176309155;chr5:176314452-176314747;chr5:176318389-176318551;chr5:176316382-176316565;chr5:176316646-176316745;chr5:176315333-176315648;chr5:176315710-176315865	chr5:176318389-176318551;chr5:176317823-176317942;chr5:176323065-176323186;chr5:176326268-176326333
ENSG00000204677	FAM153C	family_with_sequence_similarity_153,_member_C_[Source:HGNC_Symbol;Acc:33936]	chr5:177447261-177447454;chr5:177462097-177462155	chr5:177463013-177463082;chr5:177462097-177462155;chr5:177468694-177468764;chr5:177473873-177474656;chr5:177475666-177476322;chr5:177481717-177481808;chr5:177457525-177457624;chr5:177479420-177479688;chr5:177465839-177465918;chr5:177479804-177479990;chr5:177466388-177466412;chr5:177433839-177434061;chr5:177473415-177473452;chr5:177469196-177469226
ENSG00000050767	COL23A1	collagen,_type_XXIII,_alpha_1_[Source:HGNC_Symbol;Acc:22990]	chr5:177987683-177987749;chr5:177988845-177989007;chr5:177950506-177950714;chr5:177684524-177684568;chr5:177688723-177688749;chr5:177689218-177689253;chr5:177690209-177690325;chr5:177679545-177679598;chr5:178016905-178017556;chr5:177673255-177673308;chr5:177686722-177686748;chr5:177733876-177733920;chr5:177672943-177672969;chr5:177683354-177683398;chr5:177681950-177682027;chr5:177695731-177695757…	chr5:177674527-177674553;chr5:177989027-177989239
ENSG00000132837	DMGDH	dimethylglycine_dehydrogenase_[Source:HGNC_Symbol;Acc:24475]	chr5:78293438-78294120;chr5:78399987-78400101;chr5:78329062-78329231	chr5:78301096-78301230;chr5:78359436-78359610;chr5:78347110-78347314;chr5:78320094-78320153;chr5:78322247-78322404;chr5:78293438-78294120;chr5:78340127-78340375;chr5:78350007-78350171;chr5:78517969-78518204;chr5:78325727-78325857;chr5:78326656-78326821;chr5:78338106-78338304;chr5:78351633-78351731;chr5:78519631-78519749;chr5:78365343-78365497
ENSG00000171408	PDE7B	phosphodiesterase_7B_[Source:HGNC_Symbol;Acc:8792]	chr6:136476765-136477213;chr6:136494935-136495026;chr6:136359177-136359666;chr6:136429869-136429952;chr6:136500135-136500279;chr6:136468489-136468640	chr6:136172834-136173157;chr6:136500135-136500279
ENSG00000137261	KIAA0319	KIAA0319_[Source:HGNC_Symbol;Acc:21580]	chr6:24554769-24554859;chr6:24645855-24646383;chr6:24559241-24559383;chr6:24569009-24569157;chr6:24570131-24570263;chr6:24556835-24556957	chr6:24564430-24564568;chr6:24645855-24646383;chr6:24566825-24566976;chr6:24578338-24578470;chr6:24600847-24600937;chr6:24583832-24583930;chr6:24582477-24582574;chr6:24581154-24581241;chr6:24554769-24554859;chr6:24563587-24563746;chr6:24596101-24596846;chr6:24601277-24601436
ENSG00000235109	ZNF323	zinc_finger_protein_323_[Source:HGNC_Symbol;Acc:14097]	chr6:28323100-28323451;chr6:28300062-28300170;chr6:28303144-28303228;chr6:28305533-28305670	chr6:28300062-28300170
ENSG00000204616	TRIM31	tripartite_motif_containing_31_[Source:HGNC_Symbol;Acc:16289]	chr6:30078225-30078455;chr6:30079857-30079963;chr6:30080841-30080883;chr6:30075830-30075976	chr6:30078225-30078455;chr6:30078995-30079520
ENSG00000146197	SCUBE3	signal_peptide,_CUB_domain,_EGF-like_3_[Source:HGNC_Symbol;Acc:13655]	chr6:35182190-35182280;chr6:35200627-35200752	chr6:35200962-35201078;chr6:35200627-35200752;chr6:35182190-35182280;chr6:35211740-35211907;chr6:35205679-35205795;chr6:35207529-35207651;chr6:35195357-35195479;chr6:35208918-35209043;chr6:35196391-35196516;chr6:35208151-35208267
ENSG00000189325	C6orf222	chromosome_6_open_reading_frame_222_[Source:HGNC_Symbol;Acc:33769]	chr6:36296375-36296491	chr6:36294287-36294530;chr6:36287133-36287387;chr6:36291906-36291967;chr6:36290088-36290219;chr6:36293060-36293191;chr6:36304489-36304662;chr6:36288932-36288996;chr6:36291070-36291310;chr6:36294807-36294871;chr6:36283534-36285168;chr6:36296375-36296491
ENSG00000164627	KIF6	kinesin_family_member_6_[Source:HGNC_Symbol;Acc:21202]	chr6:39311485-39311591;chr6:39398829-39399150;chr6:39554037-39554180	chr6:39310413-39311212;chr6:39328171-39328306;chr6:39353398-39353448;chr6:39554037-39554180;chr6:39607386-39607533;chr6:39330210-39330294;chr6:39398829-39399150;chr6:39512280-39512469;chr6:39552674-39552760;chr6:39507779-39507997;chr6:39513359-39513464;chr6:39545832-39545935;chr6:39682468-39682542;chr6:39693021-39693181;chr6:39657754-39659638;chr6:39297766-39304324;chr6:39313476-39313565;chr6:393…
ENSG00000048545	GUCA1A	guanylate_cyclase_activator_1A_(retina)_[Source:HGNC_Symbol;Acc:4678]	chr6:42130658-42131204;chr6:42141029-42141552;chr6:42146018-42146167;chr6:42146981-42147794	chr6:42123144-42123331
ENSG00000153294	GPR115	G_protein-coupled_receptor_115_[Source:HGNC_Symbol;Acc:19011]	chr6:47653600-47653751;chr6:47686125-47686181	chr6:47674966-47675074;chr6:47685028-47685087;chr6:47686125-47686181;chr6:47684542-47684583;chr6:47678471-47678622;chr6:47675960-47676014
ENSG00000186231	KLHL32	kelch-like_32_(Drosophila)_[Source:HGNC_Symbol;Acc:21221]	chr6:97575280-97575338;chr6:97372496-97372902	chr6:97580529-97580623;chr6:97561659-97562385;chr6:97414872-97414959;chr6:97578633-97578825;chr6:97372496-97372902
ENSG00000205277	MUC12	mucin_12,_cell_surface_associated_[Source:HGNC_Symbol;Acc:7510]	chr7:100658896-100658972;chr7:100660159-100660226;chr7:100649752-100649853	chr7:100616140-100616349;chr7:100651915-100652042;chr7:100656261-100656423
ENSG00000189056	RELN	reelin_[Source:HGNC_Symbol;Acc:9957]	chr7:103122388-103122717;chr7:103629578-103629963;chr7:103280990-103281056;chr7:103473984-103474119;chr7:103557522-103557632;chr7:103163838-103163978;chr7:103417004-103417074;chr7:103338300-103338540;chr7:103393629-103393661;chr7:103301823-103301974;chr7:103341357-103341453;chr7:103389873-103389951;chr7:103162469-103162646;chr7:103294540-103294652;chr7:103322563-103322708;chr7:103368558-103368654…	chr7:103122388-103122717;chr7:103268356-103268799
ENSG00000157680	DGKI	diacylglycerol_kinase,_iota_[Source:HGNC_Symbol;Acc:2855]	chr7:137339478-137339534;chr7:137374640-137374748;chr7:137080344-137080719;chr7:137092621-137092741;chr7:137170120-137170164;chr7:137341212-137341286;chr7:137363303-137363398;chr7:137082123-137082159;chr7:137304570-137304686;chr7:137330218-137330283;chr7:137154296-137154365;chr7:137206612-137206712;chr7:137263016-137263071;chr7:137172356-137172435;chr7:137148235-137148357;chr7:137150654-137150781…	chr7:137178529-137178582;chr7:137363303-137363398
ENSG00000197993	KEL	Kell_blood_group,_metallo-endopeptidase_[Source:HGNC_Symbol;Acc:6308]	chr7:142655391-142655515;chr7:142651552-142651614;chr7:142641410-142641487;chr7:142641730-142642003	chr7:142638201-142638500;chr7:142641410-142641487;chr7:142639153-142639616;chr7:142639962-142640241;chr7:142650895-142651043;chr7:142658447-142658588;chr7:142658882-142658959;chr7:142649596-142649725
ENSG00000188037	CLCN1	chloride_channel_1,_skeletal_muscle_[Source:HGNC_Symbol;Acc:2019]	chr7:143036346-143036415;chr7:143039022-143039235;chr7:143028644-143028745;chr7:143044004-143044042;chr7:143039465-143039598;chr7:143043672-143043751;chr7:143018808-143018941;chr7:143036604-143036714;chr7:143029512-143029596;chr7:143029817-143029966	chr7:143020912-143020990;chr7:143020666-143020720;chr7:143016848-143016968;chr7:143028325-143028409
ENSG00000160868	CYP3A4	cytochrome_P450,_family_3,_subfamily_A,_polypeptide_4_[Source:HGNC_Symbol;Acc:2637]	chr7:99381634-99381888;chr7:99364754-99364881;chr7:99380969-99381026;chr7:99365977-99366125;chr7:99361478-99361638	chr7:99365977-99366125;chr7:99370213-99370321;chr7:99375651-99375703;chr7:99381634-99381888;chr7:99377615-99377747;chr7:99364754-99364881
ENSG00000015592	STMN4	stathmin-like_4_[Source:HGNC_Symbol;Acc:16078]	chr8:27099194-27099274;chr8:27115868-27115937;chr8:27096857-27097679;chr8:27098571-27098779	chr8:27099627-27100009;chr8:27101228-27101318;chr8:27099194-27099274;chr8:27115868-27115937
ENSG00000169495	HTRA4	HtrA_serine_peptidase_4_[Source:HGNC_Symbol;Acc:26909]	chr8:38832550-38832649;chr8:38839172-38839286;chr8:38840017-38840074;chr8:38835472-38835666	chr8:38840017-38840074;chr8:38839172-38839286;chr8:38835472-38835666;chr8:38834054-38834258;chr8:38832550-38832649
ENSG00000221947	XKR9	XK,_Kell_blood_group_complex_subunit-related_family,_member_9_[Source:HGNC_Symbol;Acc:20937]	chr8:71701574-71701696;chr8:71582808-71582896;chr8:71595748-71595865;chr8:71702316-71702606;chr8:71581600-71581773
ENSG00000119514	GALNT12	UDP-N-acetyl-alpha-D-galactosamine:polypeptide_N-acetylgalactosaminyltransferase_12_(GalNAc-T12)_[Source:HGNC_Symbol;Acc:19877]	chr9:101611054-101611142;chr9:101597531-101597648;chr9:101569981-101570351;chr9:101585538-101585707	chr9:101608259-101608405;chr9:101589034-101589223;chr9:101597531-101597648;chr9:101585538-101585707;chr9:101602284-101602415
ENSG00000095370	SH2D3C	SH2_domain_containing_3C_[Source:HGNC_Symbol;Acc:16884]	chr9:130501961-130502167;chr9:130502537-130502648;chr9:130517115-130517309	chr9:130513451-130513579;chr9:130536269-130536746;chr9:130523890-130523929;chr9:130517115-130517309;chr9:130529180-130529490
ENSG00000130720	FIBCD1	fibrinogen_C_domain_containing_1_[Source:HGNC_Symbol;Acc:25922]	chr9:133811598-133811763	chr9:133813923-133814239;chr9:133787179-133787275;chr9:133799131-133799267;chr9:133804954-133805433;chr9:133813404-133813602;chr9:133799624-133799783;chr9:133814390-133814527
ENSG00000164989	C9orf93	chromosome_9_open_reading_frame_93_[Source:HGNC_Symbol;Acc:29828]	chr9:15887793-15888086;chr9:15587530-15587691;chr9:16036091-16036204;chr9:16022330-16022583;chr9:16022737-16022906;chr9:16035455-16035523;chr9:15883072-15883189	chr9:15883072-15883189;chr9:15888981-15889099;chr9:15922109-15922201;chr9:15777598-15777824;chr9:15745513-15745629;chr9:15778966-15779148;chr9:15623265-15623411;chr9:16022330-16022583
ENSG00000120160	C9orf11	chromosome_9_open_reading_frame_11_[Source:HGNC_Symbol;Acc:1359]	chr9:27296978-27297137;chr9:27289670-27289729;chr9:27292133-27292485;chr9:27294314-27294493
ENSG00000148082	SHC3	SHC_(Src_homology_2_domain_containing)_transforming_protein_3_[Source:HGNC_Symbol;Acc:18181]	chr9:91692755-91692818;chr9:91690024-91690143;chr9:91628060-91628490;chr9:91727471-91727541;chr9:91652281-91652441	chr9:91652908-91653203;chr9:91792902-91793682;chr9:91656941-91657099;chr9:91660661-91660748;chr9:91680444-91680495;chr9:91686114-91686167
ENSG00000009694	ODZ1	odz,_odd_Oz/ten-m_homolog_1_(Drosophila)_[Source:HGNC_Symbol;Acc:8117]	chrX:123785764-123785974;chrX:123587187-123587341;chrX:123615582-123615814;chrX:123554161-123554671;chrX:124029830-124030090;chrX:123654367-123654634;chrX:123787434-123787633;chrX:123838863-123839101;chrX:124097386-124097666;chrX:123538881-123539116;chrX:123780559-123780660	chrX:123870807-123871047;chrX:124028145-124028201;chrX:123778993-123779187;chrX:123525902-123526198;chrX:123663714-123663833;chrX:123775641-123775841;chrX:123556122-123556488
ENSG00000165694	FRMD7	FERM_domain_containing_7_[Source:HGNC_Symbol;Acc:8079]	chrX:131216391-131216554;chrX:131218518-131218613;chrX:131228070-131228291;chrX:131214226-131214294;chrX:131211021-131212994;chrX:131219609-131219756;chrX:131214034-131214109;chrX:131219948-131220062	chrX:131219948-131220062;chrX:131219609-131219756
ENSG00000198910	L1CAM	L1_cell_adhesion_molecule_[Source:HGNC_Symbol;Acc:6470]	chrX:153149319-153149960;chrX:153133453-153133577	chrX:153130543-153130665;chrX:153131159-153131370;chrX:153132104-153132326;chrX:153141216-153141494;chrX:153130754-153130955;chrX:153130276-153130449;chrX:153137607-153137809;chrX:153138047-153138152;chrX:153134975-153135118;chrX:153135258-153135389;chrX:153145737-153145818
ENSG00000180815	MAP3K15	mitogen-activated_protein_kinase_kinase_kinase_15_[Source:HGNC_Symbol;Acc:31689]	chrX:19418694-19418781;chrX:19425306-19425401;chrX:19416344-19416477;chrX:19478103-19478271;chrX:19482331-19482524;chrX:19410120-19410225;chrX:19449556-19449726;chrX:19475031-19475137;chrX:19410461-19410591;chrX:19504600-19504642	chrX:19418694-19418781;chrX:19426646-19426743;chrX:19533019-19533379
ENSG00000215274	GAGE10	G_antigen_10_[Source:HGNC_Symbol;Acc:30968]	chrX:49160148-49160232;chrX:49176207-49176323;chrX:49161331-49161419;chrX:49173642-49173767	chrX:49173642-49173767;chrX:49160148-49160232
ENSG00000219626	NA	Uncharacterized_protein_[Source:UniProtKB/TrEMBL;Acc:B5MD07]	chr2:24388242-24388369	chr2:24346350-24346403;chr2:24360779-24360970;chr2:24362240-24362320;chr2:24365362-24365616
ENSG00000203805	PPAPDC1A	phosphatidic_acid_phosphatase_type_2_domain_containing_1A_[Source:HGNC_Symbol;Acc:23531]	chr10:122278345-122278408;chr10:122334643-122334813;chr10:122216466-122216873;chr10:122263330-122263438;chr10:122348815-122349367	chr10:122340410-122341158;chr10:122334643-122334813;chr10:122278345-122278408
ENSG00000150076	C10orf68	chromosome_10_open_reading_frame_68_[Source:HGNC_Symbol;Acc:25779]	chr10:32970403-32970572;chr10:33014279-33014310;chr10:32964593-32964741;chr10:32871962-32872235;chr10:32860787-32860821	chr10:32863357-32863454;chr10:32983807-32983920;chr10:33017815-33017925;chr10:33140735-33140860;chr10:33018260-33018385;chr10:33143328-33143417;chr10:33134471-33134554;chr10:32977981-32978091;chr10:33067905-33068012;chr10:33135304-33135387;chr10:33000548-33000658;chr10:32912647-32912745;chr10:33134804-33134887;chr10:33165275-33165508;chr10:32860787-32860821
ENSG00000204179	PTPN20A	protein_tyrosine_phosphatase,_non-receptor_type_20A_[Source:HGNC_Symbol;Acc:23422]	chr10:46619902-46620058;chr10:46640599-46640660;chr10:46626304-46626433;chr10:46608423-46608520	chr10:46570814-46571152;chr10:46619902-46620058;chr10:46640599-46640660;chr10:46604487-46604601
ENSG00000138311	ZNF365	zinc_finger_protein_365_[Source:HGNC_Symbol;Acc:18194]	chr10:64135303-64135619;chr10:64416156-64416246;chr10:64382863-64383010;chr10:64403502-64403723;chr10:64414603-64414690	chr10:64239635-64240047
ENSG00000214688	C10orf105	chromosome_10_open_reading_frame_105_[Source:HGNC_Symbol;Acc:20304]	chr10:73479384-73479578;chr10:73497485-73497581	chr10:73479384-73479578
ENSG00000149295	DRD2	dopamine_receptor_D2_[Source:HGNC_Symbol;Acc:3023]	chr11:113318293-113318443;chr11:113345798-113346111;chr11:113346380-113346413;chr11:113283278-113283605
ENSG00000166105	GLB1L3	galactosidase,_beta_1-like_3_[Source:HGNC_Symbol;Acc:25147]	chr11:134156996-134157221;chr11:134182710-134182781;chr11:134177018-134177102;chr11:134158692-134158895;chr11:134162026-134163103;chr11:134179520-134182383;chr11:134184224-134184341;chr11:134188771-134189458;chr11:134183835-134183922;chr11:134144139-134146657;chr11:134147220-134147345
ENSG00000168070	C11orf85	chromosome_11_open_reading_frame_85_[Source:HGNC_Symbol;Acc:27441]	chr11:64727561-64727609;chr11:64708046-64708118	chr11:64739349-64739557;chr11:64713562-64713625;chr11:64726777-64726894;chr11:64717215-64717340;chr11:64708046-64708118;chr11:64715260-64715291;chr11:64717827-64717902;chr11:64705702-64706045;chr11:64721515-64722274;chr11:64707134-64707337;chr11:64714846-64714937
ENSG00000174527	MYO1H	myosin_IH_[Source:HGNC_Symbol;Acc:13879]	chr12:109835537-109835617;chr12:109845599-109845759;chr12:109849699-109849790;chr12:109870702-109870815;chr12:109839210-109839289;chr12:109863751-109863856;chr12:109858786-109858832;chr12:109878372-109878632;chr12:109882237-109882334;chr12:109883318-109883417;chr12:109880022-109880077;chr12:109879420-109879513;chr12:109881319-109881475	chr12:109841787-109841885;chr12:109870702-109870815;chr12:109845599-109845759;chr12:109879420-109879513;chr12:109881319-109881475;chr12:109876341-109876425;chr12:109874293-109874361;chr12:109872842-109872918
ENSG00000111305	GSG1	germ_cell_associated_1_[Source:HGNC_Symbol;Acc:19716]	chr12:13242142-13242282;chr12:13240086-13240197;chr12:13256399-13256619;chr12:13248533-13248740;chr12:13243437-13243752	chr12:13243437-13243752;chr12:13240841-13240993
ENSG00000111713	GYS2	glycogen_synthase_2_(liver)_[Source:HGNC_Symbol;Acc:4707]	chr12:21728800-21728991;chr12:21711134-21711247;chr12:21733276-21733457;chr12:21727078-21727260;chr12:21695430-21695525;chr12:21721799-21721943;chr12:21716162-21716279;chr12:21692192-21692272;chr12:21712025-21712103;chr12:21693344-21693507	chr12:21693344-21693507
ENSG00000196876	SCN8A	sodium_channel,_voltage_gated,_type_VIII,_alpha_subunit_[Source:HGNC_Symbol;Acc:10596]	chr12:52174433-52174555;chr12:52082542-52082633;chr12:51985020-51985143;chr12:52080152-52080241;chr12:52094928-52094991;chr12:52080875-52081003;chr12:52184182-52184286;chr12:52077943-52078078	chr12:52082542-52082633
ENSG00000180881	CAPS2	calcyphosine_2_[Source:HGNC_Symbol;Acc:16471]	chr12:75711888-75711953;chr12:75683401-75683555;chr12:75723612-75723836;chr12:75692467-75692560;chr12:75687029-75687147;chr12:75678741-75678860;chr12:75685524-75685600;chr12:75676031-75676127	chr12:75716716-75716867;chr12:75716957-75717002;chr12:75719019-75719068
ENSG00000166535	A2ML1	alpha-2-macroglobulin-like_1_[Source:HGNC_Symbol;Acc:23336]	chr12:9033120-9033212	chr12:8975068-8975309;chr12:9028057-9028410;chr12:9000145-9000294;chr12:9002265-9002355;chr12:9027567-9027608;chr12:8988851-8988935;chr12:9007376-9007427;chr12:9004806-9004932;chr12:9002756-9002870;chr12:9006724-9006845;chr12:9013477-9013551;chr12:8975778-8975961;chr12:8990036-8990162;chr12:9016390-9016604;chr12:9021133-9021223;chr12:9021731-9021799;chr12:9010103-9010460;chr12:9008105-9008188;chr…
ENSG00000075673	ATP12A	ATPase,_H+/K+_transporting,_nongastric,_alpha_polypeptide_[Source:HGNC_Symbol;Acc:13816]	chr13:25259452-25259511;chr13:25264476-25264610;chr13:25274885-25275060;chr13:25254549-25254890;chr13:25255700-25255858;chr13:25264742-25264859;chr13:25265102-25265388;chr13:25266567-25266765;chr13:25272796-25272988;chr13:25268582-25268716;chr13:25263400-25263513;chr13:25262457-25262660;chr13:25266925-25267034;chr13:25276073-25276209;chr13:25281161-25281329;chr13:25285632-25285921;chr13:25283821-…	chr13:25263400-25263513;chr13:25284930-25285031;chr13:25283821-25283966;chr13:25266567-25266765;chr13:25284598-25284731;chr13:25266925-25267034;chr13:25281417-25281571;chr13:25285456-25285547
ENSG00000133083	DCLK1	doublecortin-like_kinase_1_[Source:HGNC_Symbol;Acc:2700]	chr13:36429647-36429921;chr13:36413229-36413313;chr13:36384972-36385105;chr13:36410170-36410278;chr13:36428636-36428730;chr13:36383155-36383232;chr13:36361995-36362422
ENSG00000166664	CHRFAM7A	CHRNA7_(cholinergic_receptor,_nicotinic,_alpha_7,_exons_5-10)_and_FAM7A_(family_with_sequence_similarity_7A,_exons_A-E)_fusion_[Source:HGNC_Symbol;Acc:15781]	chr15:30659621-30659730;chr15:30669233-30669312;chr15:30664350-30664544;chr15:30665181-30665348;chr15:30673906-30674079;chr15:30672556-30672602
ENSG00000188089	PLA2G4E	phospholipase_A2,_group_IVE_[Source:HGNC_Symbol;Acc:24791]	chr15:42302277-42302445	chr15:42289322-42289720;chr15:42291722-42291759;chr15:42280247-42280354;chr15:42276634-42276817;chr15:42281613-42281750;chr15:42278037-42278203;chr15:42297136-42297176;chr15:42292115-42292198
ENSG00000166450	PRTG	protogenin_[Source:HGNC_Symbol;Acc:26373]	chr15:56034364-56034732	chr15:56035036-56035288;chr15:55929368-55929538;chr15:55969995-55970242;chr15:56030421-56030697
ENSG00000172349	IL16	interleukin_16_[Source:HGNC_Symbol;Acc:5980]	chr15:81451916-81452341;chr15:81582245-81582386;chr15:81552113-81552221;chr15:81561879-81561989;chr15:81565431-81565545;chr15:81574980-81575097;chr15:81598761-81599193;chr15:81571899-81572115;chr15:81578039-81578171;chr15:81587673-81587861;chr15:81558000-81558142;chr15:81598087-81598507;chr15:81595890-81595991
ENSG00000183921	SDR42E2	short_chain_dehydrogenase/reductase_family_42E,_member_2_[Source:HGNC_Symbol;Acc:35414]	chr16:22189451-22189533;chr16:22183577-22183652;chr16:22180766-22180823;chr16:22178282-22178320	chr16:22192840-22192929
ENSG00000205457	TP53TG3B	TP53_target_3B_[Source:HGNC_Symbol;Acc:37202]	chr16:33204156-33205976;chr16:33262137-33262511;chr16:33206647-33207494;chr16:33262617-33262653
ENSG00000167984	NLRC3	NLR_family,_CARD_domain_containing_3_[Source:HGNC_Symbol;Acc:29889]	chr16:3602196-3602280;chr16:3599697-3599780;chr16:3615320-3615381;chr16:3599142-3599225;chr16:3600414-3600497;chr16:3592191-3592274;chr16:3611703-3611789	chr16:3598135-3598218;chr16:3599142-3599225;chr16:3612901-3614759;chr16:3627150-3627401;chr16:3600414-3600497
ENSG00000159753	RLTPR	RGD_motif,_leucine_rich_repeats,_tropomodulin_domain_and_proline-rich_containing_[Source:HGNC_Symbol;Acc:27089]	chr16:67681411-67681505;chr16:67681202-67681290;chr16:67686375-67686441;chr16:67682796-67682877;chr16:67685304-67685417;chr16:67685588-67685748;chr16:67685090-67685218;chr16:67680329-67680420;chr16:67681749-67681861;chr16:67682979-67683075;chr16:67680803-67680876;chr16:67681583-67681669;chr16:67682588-67682657	chr16:67681583-67681669;chr16:67679030-67679189;chr16:67679921-67679983;chr16:67679627-67679680;chr16:67682301-67682405;chr16:67686102-67686242;chr16:67686922-67687157;chr16:67679443-67679534;chr16:67690131-67690202;chr16:67683709-67683871;chr16:67680329-67680420;chr16:67680089-67680213
ENSG00000180638	SLC47A2	solute_carrier_family_47,_member_2_[Source:HGNC_Symbol;Acc:26439]	chr17:19619746-19620756;chr17:19607383-19607491;chr17:19607966-19608007;chr17:19617138-19617286;chr17:19617760-19618530;chr17:19611059-19611156;chr17:19605918-19605987;chr17:19608324-19608816;chr17:19621424-19622292;chr17:19583265-19583352;chr17:19609961-19610074;chr17:19581628-19582219;chr17:19606401-19606480;chr17:19611615-19612073;chr17:19595588-19595607	chr17:19616016-19616058
ENSG00000083457	ITGAE	integrin,_alpha_E_(antigen_CD103,_human_mucosal_lymphocyte_antigen_1;_alpha_polypeptide)_[Source:HGNC_Symbol;Acc:6147]	chr17:3638111-3638243;chr17:3643099-3643172;chr17:3659124-3659191	chr17:3638111-3638243;chr17:3646783-3646911;chr17:3664307-3664471;chr17:3704405-3704537;chr17:3667163-3667254
ENSG00000188755	TBC1D3P2	TBC1_domain_family,_member_3_pseudogene_2_[Source:HGNC_Symbol;Acc:27783]	chr17:60348718-60348825	chr17:60348718-60348825;chr17:60352906-60353016;chr17:60349269-60349349;chr17:60344494-60344592;chr17:60345056-60345121
ENSG00000141576	RNF157	ring_finger_protein_157_[Source:HGNC_Symbol;Acc:29402]	chr17:74151333-74151398;chr17:74151643-74151815;chr17:74152291-74152402;chr17:74163732-74163878;chr17:74160829-74160876;chr17:74163090-74163207;chr17:74161583-74161626;chr17:74169783-74169871	chr17:74163732-74163878;chr17:74150364-74150409;chr17:74236234-74236390;chr17:74154474-74154582
ENSG00000189144	ZNF573	zinc_finger_protein_573_[Source:HGNC_Symbol;Acc:26420]	chr19:38231542-38231611	chr19:38249687-38249779;chr19:38263578-38263622
ENSG00000104814	MAP4K1	mitogen-activated_protein_kinase_kinase_kinase_kinase_1_[Source:HGNC_Symbol;Acc:6863]	chr19:39096049-39096131;chr19:39108437-39108643;chr19:39090565-39090625;chr19:39090717-39090793;chr19:39104520-39104592;chr19:39105030-39105085;chr19:39106835-39106899;chr19:39104683-39104725;chr19:39104885-39104932	chr19:39108437-39108643;chr19:39086952-39087126;chr19:39101691-39101772;chr19:39098752-39098810;chr19:39106835-39106899;chr19:39086125-39086195;chr19:39108208-39108265;chr19:39086280-39086369;chr19:39096208-39096370;chr19:39105030-39105085;chr19:39086579-39086641;chr19:39098504-39098551;chr19:39078281-39078457;chr19:39087674-39087777
ENSG00000174521	TTC9B	tetratricopeptide_repeat_domain_9B_[Source:HGNC_Symbol;Acc:26395]	chr19:40723094-40723276;chr19:40721965-40722179	chr19:40723862-40724306
ENSG00000105464	GRIN2D	glutamate_receptor,_ionotropic,_N-methyl_D-aspartate_2D_[Source:HGNC_Symbol;Acc:4588]	chr19:48918121-48918289;chr19:48917630-48917841;chr19:48919259-48919412;chr19:48898132-48898193;chr19:48922491-48922616	chr19:48919259-48919412
ENSG00000152467	ZSCAN1	zinc_finger_and_SCAN_domain_containing_1_[Source:HGNC_Symbol;Acc:23712]	chr19:58545400-58545529;chr19:58563858-58563996	chr19:58551818-58551912
ENSG00000130377	ACSBG2	acyl-CoA_synthetase_bubblegum_family_member_2_[Source:HGNC_Symbol;Acc:24174]	chr19:6141524-6141621;chr19:6161226-6161306;chr19:6135710-6135920;chr19:6147457-6147686;chr19:6156442-6156562;chr19:6151718-6151806;chr19:6185447-6185664;chr19:6177240-6177407;chr19:6187294-6187433;chr19:6182762-6182943;chr19:6190595-6190703;chr19:6192679-6193112;chr19:6165877-6166026
ENSG00000143552	NUP210L	nucleoporin_210kDa-like_[Source:HGNC_Symbol;Acc:29915]	chr1:154042749-154042941;chr1:154108290-154108448;chr1:154115922-154116053;chr1:154112278-154112428;chr1:154033016-154033117;chr1:154034062-154034150;chr1:154026704-154026883;chr1:154101753-154101821;chr1:154113907-154114000;chr1:154027246-154027308;chr1:154029291-154029423;chr1:154090201-154090356;chr1:154110582-154110714;chr1:154098799-154098939;chr1:154099787-154099893;chr1:154127318-154127592…	chr1:154031041-154031169;chr1:154033418-154033522;chr1:154061897-154062070;chr1:154067411-154067632;chr1:154091147-154091284;chr1:153995598-153995773;chr1:153999982-154000073;chr1:154029291-154029423;chr1:154026704-154026883;chr1:154027246-154027308
ENSG00000132692	BCAN	brevican_[Source:HGNC_Symbol;Acc:23059]	chr1:156628819-156629324;chr1:156627919-156628063;chr1:156621248-156621481;chr1:156617775-156617902;chr1:156618360-156618653	chr1:156611182-156611226;chr1:156626074-156626181
ENSG00000240021	C1orf49	chromosome_1_open_reading_frame_49_[Source:HGNC_Symbol;Acc:25366]	chr1:178502092-178502206;chr1:178502860-178503020;chr1:178483162-178483320;chr1:178489507-178489571;chr1:178499256-178499312;chr1:178511022-178511113;chr1:178517411-178517734;chr1:178483835-178483903;chr1:178494506-178494603	chr1:178482212-178482386
ENSG00000143469	SYT14	synaptotagmin_XIV_[Source:HGNC_Symbol;Acc:23143]	chr1:210111538-210111622;chr1:210186978-210187142;chr1:210273357-210273806	chr1:210126400-210126604;chr1:210267667-210267938;chr1:210273357-210273806;chr1:210334074-210337636;chr1:210329066-210329255;chr1:210194384-210194599
ENSG00000162814	SPATA17	spermatogenesis_associated_17_[Source:HGNC_Symbol;Acc:25184]	chr1:218039820-218039945;chr1:218036116-218036198	chr1:217822224-217822313;chr1:217915317-217915440
ENSG00000188822	CNR2	cannabinoid_receptor_2_(macrophage)_[Source:HGNC_Symbol;Acc:2160]	chr1:24239736-24239852
ENSG00000179397	C1orf101	chromosome_1_open_reading_frame_101_[Source:HGNC_Symbol;Acc:28491]	chr1:244678579-244678629;chr1:244804307-244804479;chr1:244715624-244716116;chr1:244799875-244800048;chr1:244756697-244756730;chr1:244756801-244756880;chr1:244803230-244803806;chr1:244723970-244724447;chr1:244798791-244798844	chr1:244773542-244773890;chr1:244681894-244682000;chr1:244653749-244653773;chr1:244627210-244627258;chr1:244804307-244804479;chr1:244747166-244747241;chr1:244751784-244751836
ENSG00000188672	RHCE	Rh_blood_group,_CcEe_antigens_[Source:HGNC_Symbol;Acc:10008]	chr1:25735174-25735360;chr1:25755444-25755540	chr1:25696958-25697031;chr1:25737831-25737969;chr1:25729087-25729237;chr1:25715467-25715604;chr1:25701840-25701919;chr1:25717240-25717406;chr1:25718485-25718632
ENSG00000153898	MCOLN2	mucolipin_2_[Source:HGNC_Symbol;Acc:13357]	chr1:85437619-85437717;chr1:85403438-85403560;chr1:85412716-85412815;chr1:85405236-85405385;chr1:85417926-85418022;chr1:85403664-85403765;chr1:85418129-85418213;chr1:85403143-85403276;chr1:85397045-85397251	chr1:85437619-85437717;chr1:85431232-85431391
ENSG00000213512	GBP7	guanylate_binding_protein_7_[Source:HGNC_Symbol;Acc:29606]	chr1:89607229-89607331;chr1:89598941-89599134	chr1:89617951-89618147;chr1:89616013-89616258;chr1:89637429-89637637;chr1:89614975-89615255;chr1:89618351-89618460
ENSG00000131044	TTLL9	tubulin_tyrosine_ligase-like_family,_member_9_[Source:HGNC_Symbol;Acc:16118]	chr20:30458505-30458752;chr20:30458925-30458998;chr20:30522125-30522211;chr20:30513676-30513763	chr20:30522125-30522211;chr20:30526945-30527069;chr20:30512812-30512852;chr20:30521603-30521661;chr20:30531569-30531648;chr20:30510766-30510856;chr20:30513852-30513894
ENSG00000215529	EFCAB8	EF-hand_calcium_binding_domain_8_[Source:HGNC_Symbol;Acc:34532]	chr20:31473311-31473446;chr20:31494368-31494435;chr20:31548942-31549006;chr20:31451589-31451640	chr20:31547651-31547788;chr20:31466510-31466613;chr20:31547869-31547967;chr20:31506168-31506380;chr20:31518984-31519144;chr20:31499459-31499513;chr20:31480019-31480103;chr20:31507884-31508025;chr20:31491259-31491476;chr20:31473311-31473446;chr20:31477107-31477212;chr20:31500600-31500670;chr20:31463732-31463850;chr20:31486191-31486429
ENSG00000100985	MMP9	matrix_metallopeptidase_9_(gelatinase_B,_92kDa_gelatinase,_92kDa_type_IV_collagenase)_[Source:HGNC_Symbol;Acc:7176]	chr20:44644889-44645200;chr20:44638505-44638737;chr20:44639122-44639270	chr20:44642296-44642435;chr20:44642763-44642913;chr20:44639782-44639955
ENSG00000243440	NA	NA	chr21:15966041-15966399;chr21:15984826-15985234;chr21:15988297-15988337	chr21:15964251-15964960;chr21:16031069-16031142;chr21:15991969-15991995
ENSG00000177398	UMODL1	uromodulin-like_1_[Source:HGNC_Symbol;Acc:12560]	chr21:43496114-43496356;chr21:43483068-43483323;chr21:43533683-43533940;chr21:43557549-43557751;chr21:43562206-43563105;chr21:43541197-43541334;chr21:43547782-43547941;chr21:43548114-43548255;chr21:43523978-43524197;chr21:43539221-43539434;chr21:43549823-43549907;chr21:43535983-43536095;chr21:43491426-43491501;chr21:43505401-43505584;chr21:43513514-43513632;chr21:43533044-43533228;chr21:43504194-…	chr21:43521818-43521927;chr21:43508404-43508590;chr21:43510408-43510548
ENSG00000176635	HORMAD2	HORMA_domain_containing_2_[Source:HGNC_Symbol;Acc:28383]	chr22:30517621-30517778;chr22:30517953-30518203;chr22:30489905-30489992;chr22:30500390-30500566;chr22:30572052-30573064;chr22:30476163-30476480;chr22:30508485-30508511;chr22:30499426-30499489;chr22:30507785-30507805;chr22:30514969-30515036	chr22:30477000-30477247;chr22:30500390-30500566;chr22:30494841-30494982;chr22:30508485-30508511
ENSG00000128242	GAL3ST1	galactose-3-O-sulfotransferase_1_[Source:HGNC_Symbol;Acc:24240]	chr22:30960812-30961188;chr22:30953249-30953717;chr22:30954247-30954377;chr22:30956728-30956763;chr22:30959217-30959265	chr22:30962101-30962148;chr22:30959217-30959265;chr22:30956264-30956405
ENSG00000184792	OSBP2	oxysterol_binding_protein_2_[Source:HGNC_Symbol;Acc:8504]	chr22:31089769-31090059;chr22:31166570-31166668;chr22:31169110-31169232	chr22:31199073-31199164
ENSG00000115607	IL18RAP	interleukin_18_receptor_accessory_protein_[Source:HGNC_Symbol;Acc:5989]	chr2:103039616-103039807;chr2:103061649-103061800;chr2:103059660-103059783;chr2:103053672-103053822;chr2:103057772-103057837;chr2:103035149-103035400;chr2:103035905-103036257;chr2:103068226-103069025;chr2:103063530-103063667;chr2:103067308-103067481;chr2:103040691-103040874	chr2:103040271-103040650;chr2:103035905-103036257;chr2:103039616-103039807;chr2:103067308-103067481;chr2:103063530-103063667
ENSG00000144152	FBLN7	fibulin_7_[Source:HGNC_Symbol;Acc:26740]	chr2:112939460-112939595;chr2:112939316-112939453;chr2:112922578-112922748;chr2:112917253-112917412	chr2:112939460-112939595
ENSG00000170745	KCNS3	potassium_voltage-gated_channel,_delayed-rectifier,_subfamily_S,_member_3_[Source:HGNC_Symbol;Acc:6302]	chr2:18059114-18059313;chr2:18351656-18351774	chr2:18059934-18060073
ENSG00000123999	INHA	inhibin,_alpha_[Source:HGNC_Symbol;Acc:6065]	chr2:220433884-220434168;chr2:220436917-220437364	chr2:220436917-220437364
ENSG00000186453	C2orf84	chromosome_2_open_reading_frame_84_[Source:HGNC_Symbol;Acc:34418]	chr2:24423449-24423718;chr2:24406364-24406514;chr2:24398336-24398442	chr2:24397938-24398043;chr2:24400671-24400739;chr2:24401980-24402166;chr2:24398336-24398442
ENSG00000118004	COLEC11	collectin_sub-family_member_11_[Source:HGNC_Symbol;Acc:17213]	chr2:3660901-3660972;chr2:3685123-3685194;chr2:3651905-3652060;chr2:3642426-3642758;chr2:3649496-3649613;chr2:3688830-3689022;chr2:3687868-3687921	chr2:3653291-3653833;chr2:3642426-3642758
ENSG00000134326	CMPK2	cytidine_monophosphate_(UMP-CMP)_kinase_2,_mitochondrial_[Source:HGNC_Symbol;Acc:27015]	chr2:7002149-7002196	chr2:6980701-6980809;chr2:7003595-7003709;chr2:7005153-7005936;chr2:7001315-7001516
ENSG00000159374	C2orf65	chromosome_2_open_reading_frame_65_[Source:HGNC_Symbol;Acc:25183]	chr2:74875100-74875164	chr2:74789344-74789550;chr2:74802565-74802706;chr2:74875392-74875465;chr2:74803583-74803745;chr2:74867163-74867454;chr2:74842091-74842276;chr2:74808801-74808974;chr2:74834182-74834350;chr2:74786825-74786836
ENSG00000172139	SLC9A10	solute_carrier_family_9,_member_10_[Source:HGNC_Symbol;Acc:31401]	chr3:112005551-112005726;chr3:111993744-111993872;chr3:111996542-111996707;chr3:112012940-112013105;chr3:111988763-111988924;chr3:111997576-111997781;chr3:111981771-111981945;chr3:111958687-111958853;chr3:111939975-111940072;chr3:111962842-111962923;chr3:111985085-111985187;chr3:111950208-111950333;chr3:111999530-111999630;chr3:111918168-111918316;chr3:111919558-111919609	chr3:111900980-111901105;chr3:111873844-111873896
ENSG00000173175	ADCY5	adenylate_cyclase_5_[Source:HGNC_Symbol;Acc:236]	chr3:123135031-123135189;chr3:123015827-123015901;chr3:123016104-123016229;chr3:123014931-123015063;chr3:123022914-123023030;chr3:123021902-123022066;chr3:123071279-123071428;chr3:123036867-123036999;chr3:123046465-123046606;chr3:123047491-123047649;chr3:123049736-123049863;chr3:123051411-123051522;chr3:123033082-123033169;chr3:123039596-123039618;chr3:123044169-123044309;chr3:123038521-123038665…	chr3:123123286-123123408
ENSG00000163710	PCOLCE2	procollagen_C-endopeptidase_enhancer_2_[Source:HGNC_Symbol;Acc:8739]	chr3:142534764-142534843;chr3:142562087-142562151;chr3:142539720-142539887;chr3:142557612-142557748;chr3:142536711-142537307;chr3:142542374-142542457;chr3:142548519-142548697;chr3:142561766-142561890	chr3:142536711-142537307
ENSG00000163746	PLSCR2	phospholipid_scramblase_2_[Source:HGNC_Symbol;Acc:16494]	chr3:146176198-146176240;chr3:146177959-146178071	chr3:146159545-146159608;chr3:146186892-146187088;chr3:146151082-146151304;chr3:146173026-146173246;chr3:146171789-146171950;chr3:146166993-146167154;chr3:146179621-146179743;chr3:146213682-146213778;chr3:146212381-146212819;chr3:146113547-146113708
ENSG00000145075	CCDC39	coiled-coil_domain_containing_39_[Source:HGNC_Symbol;Acc:25244]	chr3:180337599-180337758;chr3:180429098-180429191;chr3:180469136-180469198;chr3:180588588-180588793;chr3:180364867-180365031;chr3:180349257-180349380;chr3:180369951-180370054;chr3:180365953-180366147;chr3:180369189-180369321;chr3:180337047-180337153;chr3:180327291-180327588;chr3:180425377-180426692;chr3:180451267-180451470;chr3:180465668-180465831;chr3:180587835-180587966	chr3:180378358-180378516;chr3:180377240-180377368;chr3:180331602-180331652;chr3:180377465-180377557;chr3:180429098-180429191;chr3:180565295-180565412;chr3:180361908-180362045;chr3:180369951-180370054
ENSG00000168314	MOBP	myelin-associated_oligodendrocyte_basic_protein_[Source:HGNC_Symbol;Acc:7189]	chr3:39540958-39541023;chr3:39565935-39567859;chr3:39565734-39565817	chr3:39541358-39541558;chr3:39559214-39559276
ENSG00000178055	PRSS42	protease,_serine,_42_[Source:HGNC_Symbol;Acc:30716]	chr3:46875201-46875313;chr3:46875010-46875166	chr3:46875010-46875166;chr3:46871032-46871983;chr3:46874437-46874696
ENSG00000164076	CAMKV	CaM_kinase-like_vesicle-associated_[Source:HGNC_Symbol;Acc:28788]	chr3:49898872-49899298;chr3:49897604-49897691	chr3:49897904-49897982
ENSG00000114854	TNNC1	troponin_C_type_1_(slow)_[Source:HGNC_Symbol;Acc:11943]	chr3:52485407-52485543;chr3:52486122-52486268	chr3:52486499-52486850;chr3:52486122-52486268
ENSG00000109819	PPARGC1A	peroxisome_proliferator-activated_receptor_gamma,_coactivator_1_alpha_[Source:HGNC_Symbol;Acc:9237]	chr4:23766737-23766836;chr4:23881572-23881651;chr4:23882711-23882932;chr4:23883401-23883755;chr4:23814644-23814748;chr4:23803847-23803968;chr4:23877405-23877604;chr4:23814370-23814490;chr4:23825903-23826007;chr4:23905617-23905712	chr4:23877405-23877604;chr4:23882711-23882932;chr4:23891527-23891700;chr4:23879319-23879488
ENSG00000138759	FRAS1	Fraser_syndrome_1_[Source:HGNC_Symbol;Acc:19185]	chr4:79240514-79240807;chr4:79387362-79387589;chr4:79345542-79345574;chr4:78989707-78989843	chr4:78989707-78989843
ENSG00000254106	NA	Uncharacterized_protein_[Source:UniProtKB/TrEMBL;Acc:E5RJE8]	chr5:109220138-109220452;chr5:109219572-109219671	chr5:109218883-109218985
ENSG00000198108	CHSY3	chondroitin_sulfate_synthase_3_[Source:HGNC_Symbol;Acc:24293]	chr5:129387777-129387864
ENSG00000112137	PHACTR1	phosphatase_and_actin_regulator_1_[Source:HGNC_Symbol;Acc:20990]	chr6:12958214-12958269;chr6:13253236-13253281;chr6:13206047-13206368;chr6:13230269-13230636;chr6:13228048-13228295;chr6:13185031-13185237;chr6:13160436-13160516;chr6:12957591-12957983;chr6:13182751-13182918	chr6:12718542-12718672;chr6:12749667-12750022;chr6:13272444-13272700
ENSG00000204511	MCCD1	mitochondrial_coiled-coil_domain_1_[Source:HGNC_Symbol;Acc:20668]	chr6:31496494-31496962	chr6:31496494-31496962
ENSG00000178233	TMEM151B	transmembrane_protein_151B_[Source:HGNC_Symbol;Acc:21315]	chr6:44329568-44329729;chr6:44240803-44241243;chr6:44320463-44320610;chr6:44238203-44238614;chr6:44336116-44336236	chr6:44320463-44320610;chr6:44328183-44328307;chr6:44337788-44337850
ENSG00000164690	SHH	sonic_hedgehog_[Source:HGNC_Symbol;Acc:10848]	chr7:155599276-155599533;chr7:155598990-155599251;chr7:155599819-155600064
ENSG00000147223	RIPPLY1	ripply1_homolog_(zebrafish)_[Source:HGNC_Symbol;Acc:25117]	chrX:106145370-106145445;chrX:106143293-106144138;chrX:106144704-106144768	chrX:106146363-106146565
ENSG00000047648	ARHGAP6	Rho_GTPase_activating_protein_6_[Source:HGNC_Symbol;Acc:676]	chrX:11283806-11284124;chrX:11369506-11369656;chrX:11200183-11200238;chrX:11204356-11204551;chrX:11682360-11683821;chrX:11272668-11272827;chrX:11215045-11215116;chrX:11174649-11174746;chrX:11196220-11196368	chrX:11283806-11284124;chrX:11445668-11445893
ENSG00000123496	IL13RA2	interleukin_13_receptor,_alpha_2_[Source:HGNC_Symbol;Acc:5975]	chrX:114253463-114253536;chrX:114239760-114239878;chrX:114254413-114254540;chrX:114244084-114244229;chrX:114251739-114251865;chrX:114252116-114252258	chrX:114250233-114250384
ENSG00000186471	AKAP14	A_kinase_(PRKA)_anchor_protein_14_[Source:HGNC_Symbol;Acc:24061]	chrX:119053747-119053926;chrX:119037458-119037618;chrX:119048662-119048841;chrX:119030118-119030230;chrX:119037177-119037355	chrX:119053747-119053926;chrX:119029800-119029950
ENSG00000102032	RENBP	renin_binding_protein_[Source:HGNC_Symbol;Acc:9959]	chrX:153202545-153202641;chrX:153208307-153208531;chrX:153206931-153207106;chrX:153205555-153205686;chrX:153200716-153200857;chrX:153207698-153207994;chrX:153209532-153209870;chrX:153201452-153201558;chrX:153200942-153201029;chrX:153208987-153209170	chrX:153207403-153207484
ENSG00000238269	PAGE2B	P_antigen_family,_member_2B_[Source:HGNC_Symbol;Acc:31805]	chrX:55102467-55102558;chrX:55103002-55103110;chrX:55105215-55105342	chrX:55103831-55103957
ENSG00000130052	STARD8	StAR-related_lipid_transfer_(START)_domain_containing_8_[Source:HGNC_Symbol;Acc:19161]	chrX:67913493-67913668;chrX:67935136-67935217;chrX:67942264-67942488;chrX:67936210-67936273;chrX:67940106-67940265;chrX:67941889-67942003;chrX:67941378-67941588;chrX:67932756-67932827;chrX:67940766-67940964;chrX:67867508-67867769;chrX:67885341-67885374
ENSG00000108001	EBF3	early_B-cell_factor_3_[Source:HGNC_Symbol;Acc:19087]	chr10:131762489-131762538;chr10:131638509-131638706;chr10:131760205-131761787;chr10:131639108-131639296;chr10:131761899-131762105;chr10:131755522-131755590;chr10:131665405-131665531;chr10:131666046-131666176;chr10:131676032-131676113;chr10:131637347-131637459;chr10:131646656-131646744;chr10:131640380-131640557;chr10:131641401-131641466
ENSG00000072444	ASAH2C	N-acylsphingosine_amidohydrolase_(non-lysosomal_ceramidase)_2C_[Source:HGNC_Symbol;Acc:23457]	chr10:48013519-48013614;chr10:48048894-48049021;chr10:48050357-48050533;chr10:48047653-48047730	chr10:48017297-48017392;chr10:48050357-48050533;chr10:48007124-48007183;chr10:48011243-48011389;chr10:48003968-48004056;chr10:48047653-48047730;chr10:48020450-48020565;chr10:48032985-48033105;chr10:48013519-48013614;chr10:48025300-48025381
ENSG00000165633	VSTM4	V-set_and_transmembrane_domain_containing_4_[Source:HGNC_Symbol;Acc:26470]	chr10:50315639-50316040;chr10:50285264-50285371;chr10:50294000-50294068;chr10:50255028-50255089;chr10:50272300-50272781;chr10:50323476-50323554;chr10:50256523-50256629
ENSG00000237149	ZNF503-AS2	ZNF503_antisense_RNA_2_(non-protein_coding)_[Source:HGNC_Symbol;Acc:23525]	chr10:77163923-77164042;chr10:77163514-77163815
ENSG00000148600	CDHR1	cadherin-related_family_member_1_[Source:HGNC_Symbol;Acc:14550]	chr10:85954410-85954571;chr10:85955250-85955345;chr10:85956261-85956406;chr10:85960357-85960443;chr10:85962736-85962879;chr10:85970757-85970921;chr10:85964283-85964361;chr10:85965583-85965683;chr10:85967930-85968133;chr10:85958788-85958877;chr10:85961563-85961676;chr10:85968485-85968637;chr10:85971935-85972163;chr10:85978835-85979377	chr10:85978835-85979377
ENSG00000166268	C12orf28	chromosome_12_open_reading_frame_28_[Source:HGNC_Symbol;Acc:26316]	chr12:70272808-70272875;chr12:70272975-70273233	chr12:70249060-70249150;chr12:70321465-70321528
ENSG00000180481	GLIPR1L2	GLI_pathogenesis-related_1_like_2_[Source:HGNC_Symbol;Acc:28592]	chr12:75796797-75796926;chr12:75824604-75826468;chr12:75824495-75824521;chr12:75804214-75804459;chr12:75785310-75785348
ENSG00000165805	C12orf50	chromosome_12_open_reading_frame_50_[Source:HGNC_Symbol;Acc:26665]	chr12:88390346-88390423;chr12:88423955-88424014;chr12:88391810-88391967;chr12:88373816-88374133;chr12:88420728-88420847;chr12:88380089-88380193;chr12:88420265-88420385;chr12:88383041-88383148;chr12:88388410-88388520;chr12:88421541-88421740;chr12:88390151-88390264	chr12:88381627-88381743;chr12:88380089-88380193;chr12:88383041-88383148;chr12:88421541-88421740;chr12:88423955-88424014
ENSG00000188596	C12orf63	chromosome_12_open_reading_frame_63_[Source:HGNC_Symbol;Acc:24777]	chr12:96933915-96934023;chr12:97041653-97041795;chr12:96906764-96906822;chr12:97268896-97269333;chr12:97180453-97180676;chr12:97078426-97078513;chr12:97186107-97186277;chr12:97211553-97211691;chr12:96912706-96912849;chr12:97043669-97043850;chr12:96915635-96915748;chr12:97037956-97038186;chr12:97057608-97057710;chr12:96958422-96958543;chr12:97045366-97045593;chr12:97078807-97079016;chr12:97102386-…	chr12:97051989-97052124;chr12:96974698-96974883;chr12:96983205-96983341;chr12:96933915-96934023
ENSG00000214702	NA	NA	chr15:74390684-74390758;chr15:74387926-74388002	chr15:74387926-74388002;chr15:74389454-74389534;chr15:74390133-74390172
ENSG00000125409	TEKT3	tektin_3_[Source:HGNC_Symbol;Acc:14293]	chr17:15243345-15243378;chr17:15243739-15243836;chr17:15210166-15210318	chr17:15222394-15222464;chr17:15243739-15243836
ENSG00000179761	PIPOX	pipecolic_acid_oxidase_[Source:HGNC_Symbol;Acc:17804]	chr17:27378974-27379029;chr17:27369918-27370357	chr17:27371236-27371412;chr17:27379938-27380151;chr17:27378974-27379029
ENSG00000083454	P2RX5	purinergic_receptor_P2X,_ligand-gated_ion_channel,_5_[Source:HGNC_Symbol;Acc:8536]	chr17:3591306-3591399;chr17:3582884-3583078;chr17:3592786-3592924;chr17:3579473-3579620	chr17:3591920-3592053;chr17:3594938-3595296;chr17:3575748-3575787
ENSG00000188039	NWD1	NACHT_and_WD_repeat_domain_containing_1_[Source:HGNC_Symbol;Acc:27619]	chr19:16849037-16849103;chr19:16830787-16831104;chr19:16890154-16890276;chr19:16918397-16918947;chr19:16902161-16902433;chr19:16835177-16835274;chr19:16832206-16832497;chr19:16870036-16870239;chr19:16908543-16908697;chr19:16841978-16842089;chr19:16875845-16876003;chr19:16923556-16923661	chr19:16923556-16923661;chr19:16870036-16870239;chr19:16908543-16908697;chr19:16910697-16910973;chr19:16905274-16905364;chr19:16883937-16884134;chr19:16899793-16900001;chr19:16890154-16890276;chr19:16902161-16902433
ENSG00000166359	WDR88	WD_repeat_domain_88_[Source:HGNC_Symbol;Acc:26999]	chr19:33651320-33651402;chr19:33635750-33635838;chr19:33639678-33639816;chr19:33642087-33642216	chr19:33628583-33628693;chr19:33639678-33639816;chr19:33665088-33665202;chr19:33647261-33647448;chr19:33666302-33666705
ENSG00000075702	WDR62	WD_repeat_domain_62_[Source:HGNC_Symbol;Acc:24502]	chr19:36549879-36549962;chr19:36545783-36546050	chr19:36572696-36572776
ENSG00000180279	NA	HCG2008078MGC45922_proteinUncharacterized_protein_[Source:UniProtKB/TrEMBL;Acc:Q8N4W5]	chr19:51321164-51321293	chr19:51321164-51321293;chr19:51320937-51320998
ENSG00000174898	TMEM146	transmembrane_protein_146_[Source:HGNC_Symbol;Acc:28598]	chr19:5768179-5768253;chr19:5775253-5775300;chr19:5749112-5749194;chr19:5772104-5772479;chr19:5776172-5776326;chr19:5766114-5766166	chr19:5749112-5749194;chr19:5745924-5746074;chr19:5753522-5753698;chr19:5770955-5771083;chr19:5773098-5774699
ENSG00000027869	SH2D2A	SH2_domain_containing_2A_[Source:HGNC_Symbol;Acc:10821]	chr1:156783997-156784116;chr1:156786467-156786654;chr1:156785798-156785886	chr1:156783997-156784116;chr1:156776967-156777137
ENSG00000158714	SLAMF8	SLAM_family_member_8_[Source:HGNC_Symbol;Acc:21391]	chr1:159796540-159796728;chr1:159802666-159802971;chr1:159799656-159799982;chr1:159803052-159803159
ENSG00000198756	GLT25D2	glycosyltransferase_25_domain_containing_2_[Source:HGNC_Symbol;Acc:16790]	chr1:183938403-183938607;chr1:183944231-183944348;chr1:183942750-183942884;chr1:184006229-184006863;chr1:183914566-183915752;chr1:183920141-183920247	chr1:183920141-183920247;chr1:183898796-183899423;chr1:183933035-183933634;chr1:183938403-183938607;chr1:183923896-183923972;chr1:183913330-183913457
ENSG00000198691	ABCA4	ATP-binding_cassette,_sub-family_A_(ABC1),_member_4_[Source:HGNC_Symbol;Acc:34]	chr1:94528133-94528309;chr1:94578529-94578622;chr1:94491119-94491151;chr1:94544146-94544262;chr1:94548908-94548997;chr1:94576994-94577135;chr1:94568571-94568698;chr1:94586536-94586688	chr1:94477140-94477181;chr1:94564350-94564547;chr1:94544878-94545017;chr1:94546034-94546274;chr1:94568571-94568698;chr1:94544146-94544262;chr1:94576994-94577135;chr1:94574133-94574272;chr1:94526939-94526995
ENSG00000183798	EMILIN3	elastin_microfibril_interfacer_3_[Source:HGNC_Symbol;Acc:16123]	chr20:39992278-39992501;chr20:39993675-39993797
ENSG00000133475	GGT2	gamma-glutamyltransferase_2_[Source:HGNC_Symbol;Acc:4251]	chr22:21580883-21580951;chr22:21576373-21576503;chr22:21579680-21579850;chr22:21563648-21563835;chr22:21562878-21562991;chr22:21562262-21562573	chr22:21579680-21579850;chr22:21562262-21562573;chr22:21562878-21562991;chr22:21576155-21576241;chr22:21563288-21563415;chr22:21568014-21568163;chr22:21570214-21570367;chr22:21570760-21570956;chr22:21581685-21581926;chr22:21567354-21567490
ENSG00000078098	FAP	fibroblast_activation_protein,_alpha_[Source:HGNC_Symbol;Acc:3590]	chr2:163050069-163050690;chr2:163059551-163059655;chr2:163051211-163051547;chr2:163039924-163040093;chr2:163099418-163099612;chr2:163083033-163083131;chr2:163059382-163059452;chr2:163080976-163081050;chr2:163046166-163046264;chr2:163080118-163080170;chr2:163081993-163082087;chr2:163057076-163057129;chr2:163066130-163066506;chr2:163054689-163054808;chr2:163074496-163074650;chr2:163072408-163072511…
ENSG00000169031	COL4A3	collagen,_type_IV,_alpha_3_(Goodpasture_antigen)_[Source:HGNC_Symbol;Acc:2204]	chr2:228029281-228029529;chr2:228115856-228115918;chr2:228109659-228109711;chr2:228109036-228109080;chr2:228116052-228116087;chr2:228111401-228111454;chr2:228144509-228144606;chr2:228118012-228118053;chr2:228135486-228135668;chr2:228131709-228131804;chr2:228145609-228145722;chr2:228154715-228154804;chr2:228155463-228155755;chr2:228168575-228168646;chr2:228134626-228134696;chr2:228119372-228119431…	chr2:228118012-228118053
ENSG00000189350	FAM179A	family_with_sequence_similarity_179,_member_A_[Source:HGNC_Symbol;Acc:33715]	chr2:29241127-29241442;chr2:29221009-29221119;chr2:29226358-29226548;chr2:29217591-29217728;chr2:29240658-29240822;chr2:29245024-29245174;chr2:29222047-29222334;chr2:29259407-29259623;chr2:29204164-29204404;chr2:29255637-29255917;chr2:29234321-29234367	chr2:29204164-29204404;chr2:29245952-29246057
ENSG00000174776	WDR49	WD_repeat_domain_49_[Source:HGNC_Symbol;Acc:26587]	chr3:167245608-167245805;chr3:167254658-167254788;chr3:167338217-167338391;chr3:167250667-167250765;chr3:167284618-167284682;chr3:167248903-167249067;chr3:167240103-167240272;chr3:167344640-167345080;chr3:167196472-167196784;chr3:167319915-167320063;chr3:167272438-167272586;chr3:167217941-167218087;chr3:167277852-167278016;chr3:167322089-167322256;chr3:167371049-167371289	chr3:167351197-167351320;chr3:167292888-167293019;chr3:167338217-167338391;chr3:167339255-167339431;chr3:167284618-167284682
ENSG00000053524	MCF2L2	MCF.2_cell_line_derived_transforming_sequence-like_2_[Source:HGNC_Symbol;Acc:30319]	chr3:182937644-182937712;chr3:182948739-182948805;chr3:182947454-182947569;chr3:183145690-183146063;chr3:183107484-183107567;chr3:183006908-183007008;chr3:183056588-183056707;chr3:183041023-183041139;chr3:182994454-182994745;chr3:182900290-182900481;chr3:182910437-182910884;chr3:183028304-183028443;chr3:182897859-182898101;chr3:182923664-182923742;chr3:182925396-182925611;chr3:182923910-182924002…	chr3:183028304-183028443
ENSG00000081189	MEF2C	myocyte_enhancer_factor_2C_[Source:HGNC_Symbol;Acc:6996]	chr5:88180306-88180385;chr5:88173755-88173794;chr5:88176741-88176839;chr5:88081156-88081359;chr5:88135196-88135440;chr5:88056805-88056942	chr5:88184868-88185141;chr5:88176741-88176839
ENSG00000128536	CDHR3	cadherin-related_family_member_3_[Source:HGNC_Symbol;Acc:26308]	chr7:105564069-105564629;chr7:105559981-105560053	chr7:105658292-105658518;chr7:105603657-105603810;chr7:105615290-105615492;chr7:105641908-105642056;chr7:105636696-105636800
ENSG00000146966	DENND2A	DENN/MADD_domain_containing_2A_[Source:HGNC_Symbol;Acc:22212]	chr7:140227116-140227295;chr7:140287453-140287580;chr7:140246599-140246739;chr7:140301203-140302342;chr7:140255436-140255513;chr7:140268563-140268613;chr7:140269445-140269538;chr7:140259508-140259617;chr7:140243378-140244566;chr7:140273608-140273808;chr7:140218220-140218538;chr7:140341206-140341285;chr7:140219432-140219518;chr7:140340304-140340586;chr7:140305505-140305606;chr7:140285389-140285510	chr7:140225551-140225592;chr7:140340040-140340098;chr7:140373674-140373793
ENSG00000214102	WEE2	WEE1_homolog_2_(S._pombe)_[Source:HGNC_Symbol;Acc:19684]	chr7:141420735-141420856;chr7:141418872-141419044;chr7:141408153-141408900;chr7:141424826-141424996;chr7:141427104-141427246	chr7:141429331-141429473;chr7:141414009-141414205;chr7:141422934-141423080;chr7:141423741-141423848;chr7:141420735-141420856
ENSG00000170379	FAM115C	family_with_sequence_similarity_115,_member_C_[Source:HGNC_Symbol;Acc:26878]	chr7:143318542-143318596;chr7:143417899-143418078	chr7:143412939-143413093;chr7:143318542-143318596;chr7:143411868-143411970;chr7:143418374-143418471;chr7:143318043-143318113
ENSG00000130226	DPP6	dipeptidyl-peptidase_6_[Source:HGNC_Symbol;Acc:3010]	chr7:154675278-154677454;chr7:154378876-154379111;chr7:154681167-154682940;chr7:154672598-154672794;chr7:154667616-154668096;chr7:154664334-154664403;chr7:154659705-154659803;chr7:154679386-154679444;chr7:154680982-154681054;chr7:153749503-153750148;chr7:154172024-154172998;chr7:154143299-154143413;chr7:154263927-154264001;chr7:154684044-154685995;chr7:154645490-154645537;chr7:154237617-154237711…	chr7:154672598-154672794;chr7:153584182-153584819;chr7:154668567-154668853
ENSG00000158683	PKD1L1	polycystic_kidney_disease_1_like_1_[Source:HGNC_Symbol;Acc:18053]	chr7:47913497-47913608;chr7:47849271-47849360;chr7:47848715-47849175;chr7:47835587-47835748;chr7:47842808-47842942;chr7:47853529-47853612;chr7:47847845-47847985;chr7:47840247-47840477;chr7:47987994-47988088;chr7:47852719-47852891;chr7:47894753-47894863;chr7:47971533-47971653;chr7:47925284-47925652;chr7:47906017-47906212;chr7:47943975-47944214;chr7:47982993-47983108;chr7:47851415-47851649;chr7:479…	chr7:47842808-47842942;chr7:47848715-47849175;chr7:47874731-47874841;chr7:47913497-47913608;chr7:47849271-47849360;chr7:47873937-47873983
ENSG00000146700	SRCRB4D	scavenger_receptor_cysteine_rich_domain_containing,_group_B_(4_domains)_[Source:HGNC_Symbol;Acc:14461]	chr7:76038731-76039012;chr7:76021281-76021358;chr7:76022704-76023033;chr7:76023147-76023221;chr7:76033624-76033822;chr7:76030325-76030360	chr7:76029603-76029908;chr7:76021281-76021358;chr7:76033624-76033822;chr7:76024570-76024647
ENSG00000138835	RGS3	regulator_of_G-protein_signaling_3_[Source:HGNC_Symbol;Acc:9999]	chr9:116207011-116207207	chr9:116284536-116284620;chr9:116226009-116226161;chr9:116260305-116260360;chr9:116267542-116267803;chr9:116268668-116268773;chr9:116291501-116291544;chr9:116279648-116279904;chr9:116246418-116246512;chr9:116222520-116222616;chr9:116265635-116265691;chr9:116259594-116259684;chr9:116258066-116258126;chr9:116247905-116247973
ENSG00000165182	CXorf58	chromosome_X_open_reading_frame_58_[Source:HGNC_Symbol;Acc:26356]	chrX:23957361-23957624;chrX:23945356-23945487;chrX:23953313-23953542;chrX:23956664-23956817;chrX:23933817-23933911	chrX:23953313-23953542;chrX:23945356-23945487;chrX:23929874-23929973;chrX:23928400-23928535
ENSG00000135439	AGAP2	ArfGAP_with_GTPase_domain,_ankyrin_repeat_and_PH_domain_2_[Source:HGNC_Symbol;Acc:16921]	chr12:58126186-58126295;chr12:58124574-58124736;chr12:58125592-58125750;chr12:58135695-58135940;chr12:58128375-58128462;chr12:58125149-58125253
ENSG00000107954	NEURL	neuralized_homolog_(Drosophila)_[Source:HGNC_Symbol;Acc:7761]	chr10:105331258-105331579;chr10:105337359-105337659	chr10:105314989-105315170
ENSG00000215244	NA	NA	chr10:6373173-6373268;chr10:6372915-6372978	chr10:6319650-6319770;chr10:6373463-6373565
ENSG00000188649	CC2D2B	coiled-coil_and_C2_domain_containing_2B_[Source:HGNC_Symbol;Acc:31666]	chr10:97709744-97709862;chr10:97743363-97744785;chr10:97769582-97769680;chr10:97786969-97787148	chr10:97728483-97728658;chr10:97755026-97755122;chr10:97748007-97748099;chr10:97759848-97759970;chr10:97721331-97721726;chr10:97772289-97772486;chr10:97773545-97773634;chr10:97779459-97779581;chr10:97725947-97726059;chr10:97733766-97733913;chr10:97725653-97725755
ENSG00000137674	MMP20	matrix_metallopeptidase_20_[Source:HGNC_Symbol;Acc:7167]	chr11:102454194-102454338;chr11:102480636-102480761;chr11:102482486-102482634;chr11:102479668-102479829	chr11:102477660-102477771;chr11:102477266-102477407;chr11:102480636-102480761;chr11:102465352-102465488;chr11:102487543-102487790;chr11:102475977-102476159;chr11:102479668-102479829
ENSG00000070019	GUCY2C	guanylate_cyclase_2C_(heat_stable_enterotoxin_receptor)_[Source:HGNC_Symbol;Acc:4688]	chr12:14825807-14825892;chr12:14796508-14796640;chr12:14813915-14813996;chr12:14822656-14822767;chr12:14809446-14809551;chr12:14804893-14804964;chr12:14849166-14849519;chr12:14804341-14804445;chr12:14794016-14794153;chr12:14781580-14781671;chr12:14778691-14778849;chr12:14792796-14792884;chr12:14798163-14798249;chr12:14839095-14839159;chr12:14805886-14805948;chr12:14829788-14829905	chr12:14792796-14792884
ENSG00000080618	CPB2	carboxypeptidase_B2_(plasma)_[Source:HGNC_Symbol;Acc:2300]	chr13:46632314-46632516;chr13:46648008-46648112;chr13:46629897-46629984;chr13:46627321-46627933;chr13:46652935-46653036	chr13:46656576-46656684;chr13:46652935-46653036;chr13:46648008-46648112
ENSG00000151322	NPAS3	neuronal_PAS_domain_protein_3_[Source:HGNC_Symbol;Acc:19311]	chr14:33684743-33684793;chr14:34204420-34204538;chr14:34263103-34263250;chr14:34047445-34047542	chr14:34249837-34250077;chr14:34051288-34051372;chr14:34149809-34150248;chr14:33684743-33684793;chr14:34081611-34081795
ENSG00000205832	C16orf96	chromosome_16_open_reading_frame_96_[Source:HGNC_Symbol;Acc:40031]	chr16:4628941-4629026;chr16:4638168-4638332	chr16:4638168-4638332;chr16:4630016-4630126;chr16:4637040-4637114
ENSG00000103154	NECAB2	N-terminal_EF-hand_calcium_binding_protein_2_[Source:HGNC_Symbol;Acc:23746]	chr16:84034329-84034406;chr16:84027907-84028025;chr16:84028214-84028293	chr16:84035923-84036381;chr16:84002231-84002454
ENSG00000187242	KRT12	keratin_12_[Source:HGNC_Symbol;Acc:6414]	chr17:39019955-39020116	chr17:39017195-39018010;chr17:39018817-39018887;chr17:39021058-39021214;chr17:39022407-39022489;chr17:39019955-39020116;chr17:39019375-39019595;chr17:39019737-39019862
ENSG00000073670	ADAM11	ADAM_metallopeptidase_domain_11_[Source:HGNC_Symbol;Acc:189]	chr17:42848952-42849037;chr17:42849124-42849199;chr17:42853495-42853575;chr17:42855320-42855434;chr17:42852066-42852117;chr17:42849767-42849834;chr17:42851860-42851950;chr17:42854534-42854633;chr17:42849635-42849701;chr17:42850629-42850795;chr17:42852952-42853044;chr17:42854267-42854330;chr17:42850382-42850453;chr17:42850225-42850299	chr17:42847350-42847416;chr17:42837090-42837265;chr17:42847086-42847162;chr17:42836693-42836855;chr17:42836568-42836628;chr17:42852066-42852117
ENSG00000170579	DLGAP1	discs,_large_(Drosophila)_homolog-associated_protein_1_[Source:HGNC_Symbol;Acc:2905]	chr18:3874148-3874325	chr18:3845232-3845359;chr18:3679844-3680212;chr18:4005116-4005201;chr18:3534192-3534613;chr18:3879112-3880140;chr18:4151180-4151290;chr18:3814059-3814273;chr18:3708342-3708501
ENSG00000221857	FXYD1	FXYD_domain_containing_ion_transport_regulator_1_[Source:HGNC_Symbol;Acc:4025]	chr19:35632036-35632110;chr19:35633624-35633675;chr19:35631501-35631533;chr19:35630392-35630492;chr19:35629728-35629798	chr19:35630980-35631044;chr19:35629728-35629798
ENSG00000143627	PKLR	pyruvate_kinase,_liver_and_RBC_[Source:HGNC_Symbol;Acc:9020]	chr1:155265228-155265359;chr1:155270672-155270792;chr1:155264907-155265093;chr1:155269889-155270071;chr1:155264273-155264543;chr1:155263229-155263381	chr1:155262968-155263134;chr1:155264907-155265093;chr1:155271087-155271225;chr1:155264273-155264543;chr1:155261547-155261728;chr1:155265456-155265547
ENSG00000101082	SLA2	Src-like-adaptor_2_[Source:HGNC_Symbol;Acc:17329]	chr20:35242708-35242840;chr20:35260998-35261101;chr20:35274240-35274619
ENSG00000187045	TMPRSS6	transmembrane_protease,_serine_6_[Source:HGNC_Symbol;Acc:16517]	chr22:37464656-37464721;chr22:37471175-37471320;chr22:37470650-37470748;chr22:37469572-37469685;chr22:37466524-37466692;chr22:37461476-37462278;chr22:37466956-37467072	chr22:37479980-37480444;chr22:37485618-37485822;chr22:37499256-37499696;chr22:37480767-37480879;chr22:37491946-37492130;chr22:37492688-37492755;chr22:37464656-37464721;chr22:37491591-37491632;chr22:37505543-37505603
ENSG00000072182	ACCN4	amiloride-sensitive_cation_channel_4,_pituitary_[Source:HGNC_Symbol;Acc:21263]	chr2:220401788-220401879;chr2:220396480-220396624;chr2:220399893-220400046	chr2:220381858-220381990;chr2:220396480-220396624
ENSG00000170044	ZPLD1	zona_pellucida-like_domain_containing_1_[Source:HGNC_Symbol;Acc:27022]	chr3:102102634-102102738	chr3:101820350-101820415;chr3:101894527-101894652;chr3:102102634-102102738;chr3:102103971-102104161;chr3:102136904-102137051;chr3:101911188-101911575;chr3:102176625-102176697;chr3:101947190-101947258;chr3:102181125-102181222;chr3:102183015-102183095;chr3:102195856-102195885;chr3:102155704-102155817
ENSG00000196639	HRH1	histamine_receptor_H1_[Source:HGNC_Symbol;Acc:5182]	chr3:11196214-11196240	chr3:11294385-11294454;chr3:11294819-11294904;chr3:11267717-11268217;chr3:11196214-11196240
ENSG00000173950	C3orf21	chromosome_3_open_reading_frame_21_[Source:HGNC_Symbol;Acc:26639]	chr3:194874616-194874832;chr3:194901120-194901244;chr3:194904205-194904358	chr3:194928154-194928227;chr3:194896360-194896582;chr3:194814472-194814938;chr3:194806631-194806751
ENSG00000007402	CACNA2D2	calcium_channel,_voltage-dependent,_alpha_2/delta_subunit_2_[Source:HGNC_Symbol;Acc:1400]	chr3:50471744-50471860;chr3:50418426-50418557;chr3:50513549-50513630;chr3:50431540-50431599;chr3:50424999-50425043;chr3:50415439-50415528;chr3:50402319-50402615;chr3:50418179-50418236;chr3:50417156-50417255;chr3:50416523-50416630	chr3:50410496-50410516
ENSG00000163995	ABLIM2	actin_binding_LIM_protein_family,_member_2_[Source:HGNC_Symbol;Acc:19195]	chr4:8098826-8099009;chr4:8108221-8108364;chr4:7984991-7985159;chr4:7994593-7994654;chr4:8008752-8009927;chr4:8031383-8031503;chr4:8037876-8038022;chr4:8055915-8055973;chr4:7986566-7986620;chr4:8046891-8046968;chr4:8062694-8062781	chr4:8034375-8034407;chr4:8012157-8012455;chr4:8021345-8021398;chr4:8082403-8082529;chr4:8160407-8160559;chr4:7986566-7986620
ENSG00000178199	ZC3H12D	zinc_finger_CCCH-type_containing_12D_[Source:HGNC_Symbol;Acc:21175]	chr6:149805949-149806197;chr6:149804187-149804311	chr6:149780660-149780814
ENSG00000112293	GPLD1	glycosylphosphatidylinositol_specific_phospholipase_D1_[Source:HGNC_Symbol;Acc:4459]	chr6:24447066-24447207;chr6:24448362-24448436;chr6:24473307-24473895;chr6:24460507-24460627;chr6:24462958-24463023;chr6:24495195-24495433;chr6:24466908-24467047	chr6:24486303-24486358;chr6:24456726-24456865;chr6:24445954-24446059;chr6:24489643-24489850;chr6:24447066-24447207;chr6:24475349-24475459;chr6:24480109-24480187;chr6:24476409-24476506;chr6:24437341-24437517;chr6:24445774-24445867;chr6:24495195-24495433;chr6:24467395-24467502;chr6:24424793-24425210;chr6:24433591-24433774;chr6:24454243-24454429;chr6:24472810-24472864;chr6:24450017-24450127;chr6:244…
ENSG00000112782	CLIC5	chloride_intracellular_channel_5_[Source:HGNC_Symbol;Acc:13517]	chr6:45869357-45869456;chr6:45881965-45882284;chr6:45900431-45900535;chr6:45859882-45859969;chr6:45922872-45922981	chr6:45905142-45905334;chr6:45900431-45900535;chr6:45901961-45902068;chr6:45881515-45881549;chr6:45888388-45888451;chr6:45886672-45886805;chr6:45982020-45982451;chr6:45983217-45983586;chr6:45922872-45922981;chr6:45869357-45869456;chr6:45887863-45888101
ENSG00000135314	KHDC1	KH_homology_domain_containing_1_[Source:HGNC_Symbol;Acc:21366]	chr6:74020029-74020088;chr6:73951037-73951451;chr6:73972497-73972907;chr6:73952129-73952253;chr6:74001721-74001763	chr6:74020029-74020088
ENSG00000008277	ADAM22	ADAM_metallopeptidase_domain_22_[Source:HGNC_Symbol;Acc:201]	chr7:87564071-87564501;chr7:87815930-87816016;chr7:87808250-87808444;chr7:87593949-87593999;chr7:87704941-87705007;chr7:87743899-87743963;chr7:87774440-87774511;chr7:87607651-87607727;chr7:87746060-87746129;chr7:87737491-87737573;chr7:87754904-87754974;chr7:87822431-87822554;chr7:87757917-87757991;chr7:87780572-87780635;chr7:87785202-87785321;chr7:87760584-87762119;chr7:87813607-87813717;chr7:877…	chr7:87564071-87564501;chr7:87815145-87815737;chr7:87719234-87719329
ENSG00000174226	SNX31	sorting_nexin_31_[Source:HGNC_Symbol;Acc:28605]	chr8:101596339-101596416;chr8:101612577-101612669;chr8:101620722-101620791;chr8:101601094-101601207;chr8:101625223-101625313;chr8:101624228-101624315;chr8:101608867-101609070;chr8:101589247-101589303;chr8:101661677-101661893;chr8:101669952-101670095	chr8:101594573-101594783;chr8:101630559-101630621
ENSG00000183690	EFHC2	EF-hand_domain_(C-terminal)_containing_2_[Source:HGNC_Symbol;Acc:26233]	chrX:44202788-44202923;chrX:44091727-44091923;chrX:44088895-44089025;chrX:44037613-44037810;chrX:44035538-44035630;chrX:44107518-44107656	chrX:44091727-44091923;chrX:44101367-44101535;chrX:44035538-44035630;chrX:44084931-44085002;chrX:44094551-44094693
ENSG00000186871	ERCC6L	excision_repair_cross-complementing_rodent_repair_deficiency,_complementation_group_6-like_[Source:HGNC_Symbol;Acc:20794]	chrX:71458694-71458897;chrX:71457681-71457798	chrX:71457681-71457798
ENSG00000179057	IGSF22	immunoglobulin_superfamily,_member_22_[Source:HGNC_Symbol;Acc:26750]	chr11:18741733-18741832;chr11:18735399-18735695;chr11:18736979-18737263;chr11:18745675-18745816;chr11:18735824-18735965;chr11:18741611-18741650;chr11:18736047-18736171;chr11:18733629-18733931;chr11:18739478-18739640	chr11:18736979-18737263;chr11:18741611-18741650;chr11:18740162-18740275;chr11:18743349-18743588
ENSG00000165490	C11orf82	chromosome_11_open_reading_frame_82_[Source:HGNC_Symbol;Acc:26351]	chr11:82624697-82624788;chr11:82624999-82625212;chr11:82668456-82669319;chr11:82620300-82620373
ENSG00000184497	FAM70B	family_with_sequence_similarity_70,_member_B_[Source:HGNC_Symbol;Acc:28297]	chr13:114502861-114503044;chr13:114471109-114471238;chr13:114471860-114471942;chr13:114502791-114502830;chr13:114506023-114506305;chr13:114514709-114514926;chr13:114469088-114469230
ENSG00000175267	VWA3A	von_Willebrand_factor_A_domain_containing_3A_[Source:HGNC_Symbol;Acc:27088]	chr16:22108180-22108266;chr16:22103862-22103972;chr16:22128432-22128497;chr16:22130223-22130348;chr16:22134406-22134486;chr16:22137499-22137618;chr16:22134934-22135028;chr16:22167172-22167237	chr16:22132835-22132938;chr16:22108180-22108266
ENSG00000212719	C17orf51	chromosome_17_open_reading_frame_51_[Source:HGNC_Symbol;Acc:27904]	chr17:21469833-21469968;chr17:21477504-21477781;chr17:21476490-21476999;chr17:21429434-21429582;chr17:21430625-21430800;chr17:21449969-21450062;chr17:21428051-21428258
ENSG00000150656	CNDP1	carnosine_dipeptidase_1_(metallopeptidase_M20_family)_[Source:HGNC_Symbol;Acc:20675]	chr18:72226558-72226707;chr18:72238421-72238505	chr18:72228091-72228253
ENSG00000205744	DENND1C	DENN/MADD_domain_containing_1C_[Source:HGNC_Symbol;Acc:26225]	chr19:6471276-6471316;chr19:6477229-6477294;chr19:6479870-6479913;chr19:6479998-6480062;chr19:6475495-6475596	chr19:6472900-6473004
ENSG00000198821	CD247	CD247_molecule_[Source:HGNC_Symbol;Acc:1677]	chr1:167408581-167408877;chr1:167407807-167407887;chr1:167402261-167402296	chr1:167487645-167487847
ENSG00000054392	HHAT	hedgehog_acyltransferase_[Source:HGNC_Symbol;Acc:18270]	chr1:210501596-210501728;chr1:210502644-210502827;chr1:210536196-210536263	chr1:210804341-210804507;chr1:210502250-210502448;chr1:210573812-210574006;chr1:210577808-210578023;chr1:210502644-210502827
ENSG00000158008	EXTL1	exostoses_(multiple)-like_1_[Source:HGNC_Symbol;Acc:3515]	chr1:26355684-26355777;chr1:26356091-26356198;chr1:26360187-26360347;chr1:26359720-26359806	chr1:26359720-26359806;chr1:26356967-26357086
ENSG00000169598	DFFB	DNA_fragmentation_factor,_40kDa,_beta_polypeptide_(caspase-activated_DNase)_[Source:HGNC_Symbol;Acc:2773]	chr1:3789578-3789701;chr1:3776984-3777070
ENSG00000173406	DAB1	disabled_homolog_1_(Drosophila)_[Source:HGNC_Symbol;Acc:2661]	chr1:57476353-57476463;chr1:57476818-57476945;chr1:57499196-57499246;chr1:58616183-58616260;chr1:57499059-57499106;chr1:57480556-57481104;chr1:57537956-57538087;chr1:57602216-57602314;chr1:57610963-57611102;chr1:57756636-57756838;chr1:57528557-57528616	chr1:58809024-58809075
ENSG00000057468	MSH4	mutS_homolog_4_(E._coli)_[Source:HGNC_Symbol;Acc:7327]	chr1:76342621-76342685;chr1:76333199-76333273;chr1:76344677-76344813;chr1:76343834-76344003;chr1:76288094-76288266	chr1:76378381-76378923;chr1:76288094-76288266;chr1:76354936-76355054
ENSG00000125864	BFSP1	beaded_filament_structural_protein_1,_filensin_[Source:HGNC_Symbol;Acc:1040]	chr20:17541352-17541428;chr20:17543619-17543740	chr20:17539333-17539605;chr20:17541002-17541223;chr20:17541352-17541428;chr20:17511598-17512014;chr20:17543619-17543740;chr20:17477583-17477668;chr20:17505493-17505553;chr20:17489534-17489641;chr20:17492621-17492713;chr20:17479465-17479685;chr20:17495366-17495461
ENSG00000100341	PNPLA5	patatin-like_phospholipase_domain_containing_5_[Source:HGNC_Symbol;Acc:24888]	chr22:44286942-44287174;chr22:44282183-44282368;chr22:44277438-44277554;chr22:44280093-44280225;chr22:44287568-44287893	chr22:44285679-44285744;chr22:44286942-44287174
ENSG00000081052	COL4A4	collagen,_type_IV,_alpha_4_[Source:HGNC_Symbol;Acc:2206]	chr2:228028723-228028829;chr2:227973940-227974002;chr2:227954584-227954673;chr2:227946831-227946903;chr2:228012129-228012300;chr2:227942610-227942793;chr2:227922155-227922316;chr2:227924121-227924339;chr2:227973549-227973584;chr2:228009232-228009274;chr2:227927246-227927314;chr2:227973297-227973338;chr2:228004877-228004954;chr2:227985730-227985864;chr2:227966220-227966273;chr2:227920661-227920831…	chr2:227896661-227896771;chr2:227946831-227946903
ENSG00000121207	LRAT	lecithin_retinol_acyltransferase_(phosphatidylcholine--retinol_O-acyltransferase)_[Source:HGNC_Symbol;Acc:6685]	chr4:155649855-155649935;chr4:155557481-155557548;chr4:155661990-155662050	chr4:155669341-155669540
ENSG00000183148	ANKRD20A2	ankyrin_repeat_domain_20_family,_member_A2_[Source:HGNC_Symbol;Acc:31979]	chr9:42396395-42396467	chr9:42396395-42396467;chr9:42396275-42396303;chr9:42386747-42386777
ENSG00000101977	MCF2	MCF.2_cell_line_derived_transforming_sequence_[Source:HGNC_Symbol;Acc:6940]	chrX:138692460-138692497;chrX:138687872-138687938;chrX:138714494-138714613;chrX:138727727-138727817;chrX:138774074-138774315;chrX:138728948-138729062;chrX:138790265-138790386;chrX:138698441-138698632;chrX:138708352-138708466;chrX:138701746-138701865;chrX:138684565-138684657;chrX:138686840-138686909;chrX:138687028-138687143;chrX:138699672-138699863;chrX:138679619-138679744;chrX:138680565-138680657…	chrX:138668537-138668646;chrX:138790265-138790386;chrX:138727727-138727817;chrX:138708782-138708915;chrX:138695375-138695422
ENSG00000064692	SNCAIP	synuclein,_alpha_interacting_protein_[Source:HGNC_Symbol;Acc:11139]	chr5:121648262-121648615;chr5:121779266-121779380;chr5:121726784-121726886	chr5:121776157-121776211;chr5:121736681-121736825
ENSG00000187398	LUZP2	leucine_zipper_protein_2_[Source:HGNC_Symbol;Acc:23206]	chr11:24518516-24518851;chr11:25098875-25098952;chr11:24912465-24914883;chr11:24784792-24784854;chr11:24927537-24927599;chr11:25071584-25071676;chr11:24759767-24759848;chr11:24853450-24853595
ENSG00000182450	KCNK4	potassium_channel,_subfamily_K,_member_4_[Source:HGNC_Symbol;Acc:6279]	chr11:64065582-64065721;chr11:64060131-64060679;chr11:64070954-64071033	chr11:64059482-64059590
ENSG00000021300	PLEKHB1	pleckstrin_homology_domain_containing,_family_B_(evectins)_member_1_[Source:HGNC_Symbol;Acc:19079]	chr11:73366848-73366952;chr11:73362466-73362614	chr11:73366848-73366952
ENSG00000187726	DNAJB13	DnaJ_(Hsp40)_homolog,_subfamily_B,_member_13_[Source:HGNC_Symbol;Acc:30718]	chr11:73669362-73669465;chr11:73670539-73670916;chr11:73678984-73679207	chr11:73681006-73681411;chr11:73680291-73680367;chr11:73675873-73676080
ENSG00000140107	SLC25A47	solute_carrier_family_25,_member_47_[Source:HGNC_Symbol;Acc:20115]	chr14:100792125-100792168;chr14:100792433-100792565	chr14:100789674-100789779;chr14:100793525-100793707
ENSG00000172717	FAM71D	family_with_sequence_similarity_71,_member_D_[Source:HGNC_Symbol;Acc:20101]	chr14:67663671-67663746;chr14:67663491-67663601;chr14:67674919-67675166	chr14:67691835-67691982;chr14:67694188-67694451;chr14:67695105-67695267;chr14:67690470-67690657;chr14:67688496-67688742
ENSG00000100583	SAMD15	sterile_alpha_motif_domain_containing_15_[Source:HGNC_Symbol;Acc:18631]	chr14:77843032-77843083;chr14:77846726-77846824
ENSG00000175202	HIGD2B	HIG1_hypoxia_inducible_domain_family,_member_2B_[Source:HGNC_Symbol;Acc:26984]	chr15:72978159-72978490;chr15:72972356-72972534	chr15:72972356-72972534
ENSG00000158865	SLC5A11	solute_carrier_family_5_(sodium/glucose_cotransporter),_member_11_[Source:HGNC_Symbol;Acc:23091]	chr16:24881222-24881326;chr16:24895372-24895452;chr16:24873922-24873993;chr16:24869941-24870099;chr16:24870508-24870616;chr16:24886948-24887052	chr16:24888579-24888684;chr16:24869941-24870099;chr16:24873922-24873993;chr16:24870508-24870616;chr16:24883481-24883540
ENSG00000185842	DNAH14	dynein,_axonemal,_heavy_chain_14_[Source:HGNC_Symbol;Acc:2945]	chr1:225139140-225139179;chr1:225465112-225465204;chr1:225328433-225328723;chr1:225459608-225459775;chr1:225488571-225488732;chr1:225534158-225534356;chr1:225458437-225458568;chr1:225460657-225460827;chr1:225463616-225463783;chr1:225539349-225539585;chr1:225541505-225541590;chr1:225341452-225341528;chr1:225477587-225477784;chr1:225492610-225492791;chr1:225519139-225519279;chr1:225555507-225555734…	chr1:225525961-225525989;chr1:225459608-225459775;chr1:225440003-225440119;chr1:225525763-225525884;chr1:225545470-225545572;chr1:225445662-225445820;chr1:225524968-225525198;chr1:225140691-225140779;chr1:225270251-225270441;chr1:225428295-225428524;chr1:225446823-225446955;chr1:225586756-225586996;chr1:225541876-225541975
ENSG00000069424	KCNAB2	potassium_voltage-gated_channel,_shaker-related_subfamily,_beta_member_2_[Source:HGNC_Symbol;Acc:6229]	chr1:6086360-6086505;chr1:6101891-6101932;chr1:6055923-6056144;chr1:6078695-6078895;chr1:6157329-6157417;chr1:6142255-6142334;chr1:6149068-6149111	chr1:6111571-6111814;chr1:6145800-6146423;chr1:6151323-6151367
ENSG00000149646	C20orf152	chromosome_20_open_reading_frame_152_[Source:HGNC_Symbol;Acc:16145]	chr20:34556512-34556735;chr20:34575317-34575455;chr20:34582960-34583074;chr20:34563871-34563924	chr20:34611524-34611693;chr20:34556512-34556735
ENSG00000100314	CABP7	calcium_binding_protein_7_[Source:HGNC_Symbol;Acc:20834]	chr22:30123651-30123794;chr22:30116073-30116522
ENSG00000121964	GTDC1	glycosyltransferase-like_domain_containing_1_[Source:HGNC_Symbol;Acc:20887]	chr2:145052842-145052885;chr2:144994811-144994908	chr2:145052842-145052885;chr2:145075046-145075155;chr2:145051932-145052060;chr2:144968402-144968804;chr2:145077286-145077437
ENSG00000173567	GPR113	G_protein-coupled_receptor_113_[Source:HGNC_Symbol;Acc:18989]	chr2:26568579-26568682;chr2:26532812-26532973;chr2:26536628-26536771;chr2:26533064-26533105;chr2:26540364-26540430;chr2:26536245-26536441;chr2:26541740-26541970;chr2:26563233-26563384	chr2:26540879-26540991;chr2:26540364-26540430
ENSG00000188001	TPRG1	tumor_protein_p63_regulated_1_[Source:HGNC_Symbol;Acc:24759]	chr3:188841368-188841489;chr3:189033282-189033482;chr3:188929424-188930001;chr3:188694543-188694659;chr3:188838036-188838176;chr3:189030860-189030981;chr3:188839451-188839650;chr3:188889763-188889920;chr3:188741539-188741735;chr3:189027683-189027966;chr3:189028175-189028328;chr3:188985385-188985513	chr3:188841368-188841489;chr3:188865373-188865436;chr3:188817910-188817993
ENSG00000088538	DOCK3	dedicator_of_cytokinesis_3_[Source:HGNC_Symbol;Acc:2989]	chr3:51387719-51387823;chr3:51183980-51184061;chr3:51196675-51196735;chr3:51284157-51284238;chr3:51126674-51126715;chr3:51347663-51347757	chr3:51274921-51275021;chr3:50712672-50712731;chr3:51376366-51376459;chr3:51370432-51370458
ENSG00000214814	FER1L6	fer-1-like_6_(C._elegans)_[Source:HGNC_Symbol;Acc:28065]	chr8:124968225-124968314;chr8:124987390-124987546;chr8:125072421-125072531;chr8:125088439-125088566;chr8:124978247-124978301;chr8:125033790-125033909;chr8:125061848-125061997;chr8:125113338-125113579;chr8:125025671-125025771;chr8:125083747-125083872;chr8:125035684-125035836;chr8:125022834-125022954;chr8:125047518-125047695;chr8:125082708-125082839;chr8:125110026-125110124;chr8:125052123-125052247…	chr8:125109512-125109600
ENSG00000147485	PXDNL	peroxidasin_homolog_(Drosophila)-like_[Source:HGNC_Symbol;Acc:26359]	chr8:52258393-52258507;chr8:52232138-52232582;chr8:52252184-52252745;chr8:52325710-52325818;chr8:52359564-52359722;chr8:52366079-52366345;chr8:52384747-52384864;chr8:52387532-52387701;chr8:52233344-52233457;chr8:52323810-52323967;chr8:52469400-52469471;chr8:52567249-52567320;chr8:52336135-52336291;chr8:52505187-52505258;chr8:52284433-52284641;chr8:52339206-52339318;chr8:52287157-52287291	chr8:52412259-52412330;chr8:52567249-52567320;chr8:52396203-52396274
ENSG00000067840	PDZD4	PDZ_domain_containing_4_[Source:HGNC_Symbol;Acc:21167]	chrX:153072734-153072824;chrX:153095694-153096020;chrX:153071526-153071588;chrX:153072197-153072295;chrX:153070548-153070662;chrX:153070960-153071061	chrX:153073306-153073594
ENSG00000178115	NA	Putative_golgin_subfamily_A_member_6-like_protein_11_[Source:UniProtKB/Swiss-Prot;Acc:A6NCC3]	chr15:30847245-30847325;chr15:30847004-30847063;chr15:30850450-30850537	chr15:30851426-30851659;chr15:30847245-30847325
ENSG00000109072	SEBOX	SEBOX_homeobox_[Source:HGNC_Symbol;Acc:32942]	chr17:26691817-26691977;chr17:26691290-26691670;chr17:26696310-26696449;chr17:26696528-26696872;chr17:26694472-26694502;chr17:26695542-26695694;chr17:26695893-26696049;chr17:26694736-26695080	chr17:26692143-26692265
ENSG00000122188	LAX1	lymphocyte_transmembrane_adaptor_1_[Source:HGNC_Symbol;Acc:26005]	chr1:203740495-203740605;chr1:203738766-203738824	chr1:203734304-203734782;chr1:203739956-203740065;chr1:203741196-203741275
ENSG00000138792	ENPEP	glutamyl_aminopeptidase_(aminopeptidase_A)_[Source:HGNC_Symbol;Acc:3355]	chr4:111452354-111452433;chr4:111463907-111464043;chr4:111441164-111441229;chr4:111441371-111441522;chr4:111427793-111427913;chr4:111470584-111470788;chr4:111430809-111430963;chr4:111464171-111464226;chr4:111470872-111471042;chr4:111470502-111470575;chr4:111469332-111469482;chr4:111480264-111480335;chr4:111421185-111421319	chr4:111421185-111421319;chr4:111480264-111480335
ENSG00000138738	PRDM5	PR_domain_containing_5_[Source:HGNC_Symbol;Acc:9349]	chr4:121606074-121606180;chr4:121733706-121734161;chr4:121675708-121675793;chr4:121631464-121631568;chr4:121806660-121806940;chr4:121613070-121616430;chr4:121652773-121652945;chr4:121702298-121702458;chr4:121698343-121698436;chr4:121720816-121720900;chr4:121732525-121732604;chr4:121737218-121738079;chr4:121719422-121719579;chr4:121706153-121706246;chr4:121774573-121774695
ENSG00000163749	CCDC158	coiled-coil_domain_containing_158_[Source:HGNC_Symbol;Acc:26374]	chr4:77342894-77343021;chr4:77278527-77278679;chr4:77305241-77305568;chr4:77276477-77276589;chr4:77304815-77304891;chr4:77303763-77303873;chr4:77244455-77244562	chr4:77317422-77317639;chr4:77324291-77324433;chr4:77335414-77335517;chr4:77255118-77255320
ENSG00000131730	CKMT2	creatine_kinase,_mitochondrial_2_(sarcomeric)_[Source:HGNC_Symbol;Acc:1996]	chr5:80546932-80547103;chr5:80529104-80529200;chr5:80554939-80555203;chr5:80548514-80548712;chr5:80552734-80552819;chr5:80559310-80559435;chr5:80550215-80550366;chr5:80539861-80540024;chr5:80547715-80548105;chr5:80561958-80562216	chr5:80547715-80548105
ENSG00000161911	TREML1	triggering_receptor_expressed_on_myeloid_cells-like_1_[Source:HGNC_Symbol;Acc:20434]	chr6:41121496-41121828;chr6:41117999-41118051;chr6:41119020-41119122;chr6:41121984-41122075;chr6:41117001-41117656;chr6:41118557-41118645	chr6:41121496-41121828
ENSG00000165731	RET	ret_proto-oncogene_[Source:HGNC_Symbol;Acc:9967]	chr10:43620331-43620430;chr10:43614979-43615193;chr10:43615529-43615651	chr10:43601824-43602019;chr10:43572475-43572779;chr10:43607547-43607672;chr10:43612032-43612179;chr10:43620331-43620430;chr10:43604479-43604678
ENSG00000100490	CDKL1	cyclin-dependent_kinase-like_1_(CDC2-related_kinase)_[Source:HGNC_Symbol;Acc:1781]	chr14:50829939-50830032;chr14:50863461-50863604;chr14:50830563-50830694;chr14:50809624-50809776;chr14:50828904-50829112;chr14:50802711-50802938	chr14:50829608-50829755
ENSG00000232653	NA	Putative_golgin_subfamily_A_member_6-like_protein_11_[Source:UniProtKB/Swiss-Prot;Acc:A6NCC3]	chr15:32894214-32894289;chr15:32894721-32894812;chr15:32891924-32892011	chr15:32885657-32885802
ENSG00000103888	KIAA1199	KIAA1199_[Source:HGNC_Symbol;Acc:29213]	chr15:81071684-81071955;chr15:81166205-81166314;chr15:81171062-81171208;chr15:81216962-81217047;chr15:81172057-81172195;chr15:81213373-81213442;chr15:81173241-81173477;chr15:81165879-81166037
ENSG00000214109	NA	NA	chr19:13900051-13900105;chr19:13900149-13900157;chr19:13890884-13890900	chr19:13892140-13892311;chr19:13891002-13891017
ENSG00000183091	NEB	nebulin_[Source:HGNC_Symbol;Acc:7720]	chr2:152589635-152589699;chr2:152586129-152586170;chr2:152581967-152582074;chr2:152584205-152584420;chr2:152566948-152567053;chr2:152357905-152357997;chr2:152514497-152514604;chr2:152515579-152515683;chr2:152472393-152472623;chr2:152543933-152544046;chr2:152492741-152492848;chr2:152467030-152467137;chr2:152468700-152468903;chr2:152473878-152473999;chr2:152521847-152522053;chr2:152474789-152474992…	chr2:152512667-152512978;chr2:152566170-152566277;chr2:152579896-152580000;chr2:152551036-152551143;chr2:152359307-152359399;chr2:152590912-152591001;chr2:152472393-152472623;chr2:152499279-152499383;chr2:152531801-152531905;chr2:152573930-152574034;chr2:152581371-152581475;chr2:152499088-152499195;chr2:152548378-152548482;chr2:152474789-152474992;chr2:152530991-152531098;chr2:152534079-152534285…
ENSG00000132205	EMILIN2	elastin_microfibril_interfacer_2_[Source:HGNC_Symbol;Acc:19881]	chr18:2847807-2847929;chr18:2884962-2885137;chr18:2847028-2847320;chr18:2890559-2892484
ENSG00000150637	CD226	CD226_molecule_[Source:HGNC_Symbol;Acc:16961]	chr18:67614597-67614669	chr18:67623991-67624160;chr18:67534593-67534647;chr18:67613970-67614305
ENSG00000143199	ADCY10	adenylate_cyclase_10_(soluble)_[Source:HGNC_Symbol;Acc:21285]	chr1:167870900-167871080;chr1:167871254-167871292;chr1:167844369-167844424;chr1:167806487-167806556;chr1:167830109-167830301;chr1:167863091-167863179;chr1:167792246-167792361;chr1:167791262-167791379
ENSG00000105784	RUNDC3B	RUN_domain_containing_3B_[Source:HGNC_Symbol;Acc:30286]	chr7:87407114-87407271;chr7:87256988-87257172;chr7:87256864-87256929;chr7:87257729-87258261;chr7:87445456-87445577;chr7:87399897-87400065;chr7:87369107-87369196;chr7:87339886-87339971;chr7:87370815-87370895;chr7:87329732-87329888;chr7:87436688-87436834	chr7:87258546-87258624
ENSG00000204624	PTCHD2	patched_domain_containing_2_[Source:HGNC_Symbol;Acc:29251]	chr1:11576058-11576218;chr1:11575426-11575560;chr1:11595068-11595181;chr1:11574447-11574583;chr1:11579412-11579560;chr1:11579776-11579937;chr1:11585233-11585369;chr1:11580744-11580905;chr1:11589613-11589743;chr1:11589844-11590016;chr1:11594438-11594597;chr1:11595535-11595701;chr1:11577520-11577659	chr1:11585233-11585369
ENSG00000116852	KIF21B	kinesin_family_member_21B_[Source:HGNC_Symbol;Acc:29442]	chr1:200952184-200952222	chr1:200992471-200992828;chr1:200952184-200952222
ENSG00000177752	YIPF7	Yip1_domain_family,_member_7_[Source:HGNC_Symbol;Acc:26825]	chr4:44626618-44626799;chr4:44652001-44652118;chr4:44637934-44638102;chr4:44631188-44631565	chr4:44626618-44626799;chr4:44653571-44653658
ENSG00000175471	MCTP1	multiple_C2_domains,_transmembrane_1_[Source:HGNC_Symbol;Acc:26183]	chr5:94404489-94404533;chr5:94202848-94203087	chr5:94373773-94373891;chr5:94259667-94259726;chr5:94253601-94253678;chr5:94265333-94265406
ENSG00000149380	P4HA3	prolyl_4-hydroxylase,_alpha_polypeptide_III_[Source:HGNC_Symbol;Acc:30135]	chr11:73984590-73984652;chr11:73988030-73988189;chr11:74000124-74000175;chr11:73954433-73954613;chr11:73980697-73980765;chr11:73979190-73979286	chr11:73988030-73988189;chr11:73984590-73984652;chr11:73980697-73980765;chr11:73946846-73947036
ENSG00000166743	ACSM1	acyl-CoA_synthetase_medium-chain_family_member_1_[Source:HGNC_Symbol;Acc:18049]	chr16:20696515-20696725;chr16:20710174-20710212	chr16:20636745-20636844;chr16:20687447-20687483;chr16:20685366-20685422
ENSG00000072818	ACAP1	ArfGAP_with_coiled-coil,_ankyrin_repeat_and_PH_domains_1_[Source:HGNC_Symbol;Acc:16467]	chr17:7247368-7247442;chr17:7249563-7249614	chr17:7240631-7240688;chr17:7245267-7245386;chr17:7249563-7249614;chr17:7249710-7249810;chr17:7247180-7247275;chr17:7251446-7251540;chr17:7251625-7251794;chr17:7251241-7251310;chr17:7245594-7245647;chr17:7247025-7247069
ENSG00000042062	FAM65C	family_with_sequence_similarity_65,_member_C_[Source:HGNC_Symbol;Acc:16168]	chr20:49232539-49232617;chr20:49307663-49308065;chr20:49247275-49247393;chr20:49253118-49253426;chr20:49213515-49214247;chr20:49227390-49227443;chr20:49226110-49226259;chr20:49225449-49225492;chr20:49225830-49225893
ENSG00000100385	IL2RB	interleukin_2_receptor,_beta_[Source:HGNC_Symbol;Acc:6009]	chr22:37539561-37539675;chr22:37532268-37532448;chr22:37515126-37515198	chr22:37535112-37535262;chr22:37538474-37538791;chr22:37533627-37533775;chr22:37539561-37539675;chr22:37528424-37528508;chr22:37545865-37546030
ENSG00000189367	KIAA0408	KIAA0408_[Source:HGNC_Symbol;Acc:21636]	chr6:127772427-127772462;chr6:127770967-127771046;chr6:127771135-127772361;chr6:127774992-127775387
ENSG00000021461	CYP3A43	cytochrome_P450,_family_3,_subfamily_A,_polypeptide_43_[Source:HGNC_Symbol;Acc:17450]	chr7:99447169-99447317;chr7:99457453-99457613;chr7:99454456-99454522;chr7:99447602-99447722;chr7:99453111-99453341;chr7:99445111-99445877;chr7:99436300-99436421	chr7:99436300-99436421;chr7:99447169-99447317
ENSG00000066923	STAG3	stromal_antigen_3_[Source:HGNC_Symbol;Acc:11356]	chr7:99779713-99779815;chr7:99778116-99778518;chr7:99779001-99779163;chr7:99780345-99780462;chr7:99818383-99818443;chr7:99809282-99809499;chr7:99811358-99811429
ENSG00000204291	COL15A1	collagen,_type_XV,_alpha_1_[Source:HGNC_Symbol;Acc:2192]	chr9:101778258-101778401;chr9:101777699-101777848;chr9:101797632-101797700;chr9:101785639-101785731;chr9:101798452-101798487;chr9:101767180-101767332;chr9:101787156-101787281;chr9:101788186-101788248;chr9:101797296-101797436;chr9:101706444-101706532;chr9:101807017-101807052;chr9:101810068-101810121;chr9:101796831-101796866;chr9:101749576-101749650;chr9:101751460-101751540;chr9:101705921-101706354…
ENSG00000044459	CNTLN	centlein,_centrosomal_protein_[Source:HGNC_Symbol;Acc:23432]	chr9:17444195-17444244;chr9:17484293-17484478;chr9:17502549-17503921;chr9:17409291-17409471;chr9:17464495-17464621;chr9:17366615-17366715;chr9:17415786-17415879;chr9:17273731-17273868;chr9:17494905-17495003	chr9:17166816-17168554;chr9:17465979-17466116
ENSG00000107719	KIAA1274	KIAA1274_[Source:HGNC_Symbol;Acc:23530]	chr10:72285679-72285892;chr10:72289645-72289824;chr10:72291046-72291210;chr10:72238564-72238815	chr10:72238564-72238815;chr10:72297567-72297662
ENSG00000197959	DNM3	dynamin_3_[Source:HGNC_Symbol;Acc:29125]	chr1:172062836-172062865;chr1:172277868-172280424;chr1:172102029-172102532;chr1:171810621-171810957;chr1:172061964-172062015;chr1:172348158-172348322;chr1:172050972-172051042;chr1:172100315-172100428;chr1:172222713-172222822;chr1:172011149-172011284;chr1:172387421-172387606	chr1:171939262-171939385
ENSG00000112164	GLP1R	glucagon-like_peptide_1_receptor_[Source:HGNC_Symbol;Acc:4324]	chr6:39024173-39024269;chr6:39025248-39025355;chr6:39033487-39033605;chr6:39016574-39016694	chr6:39016574-39016694
ENSG00000158560	DYNC1I1	dynein,_cytoplasmic_1,_intermediate_chain_1_[Source:HGNC_Symbol;Acc:2963]	chr7:95668589-95668733;chr7:95664931-95665064;chr7:95685080-95685476;chr7:95739291-95739634;chr7:95606824-95606913;chr7:95401866-95402085;chr7:95616368-95616467	chr7:95705369-95705509;chr7:95709675-95709800
ENSG00000119121	TRPM6	transient_receptor_potential_cation_channel,_subfamily_M,_member_6_[Source:HGNC_Symbol;Acc:17995]	chr9:77352311-77352366;chr9:77435148-77435343;chr9:77403530-77403658;chr9:77431585-77431685;chr9:77425731-77425784;chr9:77427215-77427349;chr9:77502147-77502263	chr9:77442615-77442865;chr9:77354283-77354365;chr9:77436585-77436753;chr9:77354639-77354925;chr9:77357477-77357542;chr9:77359011-77359099;chr9:77365580-77365638;chr9:77386619-77386751;chr9:77352311-77352366;chr9:77362805-77362830
ENSG00000172572	PDE3A	phosphodiesterase_3A,_cGMP-inhibited_[Source:HGNC_Symbol;Acc:8778]	chr12:20787836-20787990;chr12:20786627-20786712;chr12:20769164-20769318;chr12:20790034-20790171;chr12:20522179-20523178;chr12:20803379-20803534;chr12:20799424-20799537;chr12:20792780-20792891;chr12:20806881-20807139
ENSG00000150783	TEX12	testis_expressed_12_[Source:HGNC_Symbol;Acc:11734]	chr11:112039968-112040054;chr11:112041142-112041253;chr11:112041346-112041397	chr11:112038095-112038210
ENSG00000177627	C12orf54	chromosome_12_open_reading_frame_54_[Source:HGNC_Symbol;Acc:28553]	chr12:48880471-48880509;chr12:48881610-48882283;chr12:48886677-48886778;chr12:48889964-48890295;chr12:48889335-48889378;chr12:48888581-48888762;chr12:48884595-48884619	chr12:48880471-48880509;chr12:48876286-48876359;chr12:48877023-48877144;chr12:48882879-48883077
ENSG00000159433	STARD9	StAR-related_lipid_transfer_(START)_domain_containing_9_[Source:HGNC_Symbol;Acc:19162]	chr15:42957984-42958046;chr15:42967862-42967944;chr15:42957451-42957528;chr15:42968070-42968173;chr15:42956018-42956115;chr15:42877719-42877835;chr15:42987941-42988078;chr15:42867857-42867960;chr15:42954992-42955089;chr15:42966638-42966689;chr15:42961356-42961535;chr15:43010175-43010377;chr15:43010633-43010712;chr15:42930898-42931010;chr15:42944718-42944790;chr15:42943214-42943283
ENSG00000108821	COL1A1	collagen,_type_I,_alpha_1_[Source:HGNC_Symbol;Acc:2197]	chr17:48278772-48278993
ENSG00000138829	FBN2	fibrillin_2_[Source:HGNC_Symbol;Acc:3604]	chr5:127663762-127664513;chr5:127685039-127685164;chr5:127685647-127685697;chr5:127872095-127872177;chr5:127854966-127855061;chr5:127654571-127654693;chr5:127866288-127866386;chr5:127638665-127638781;chr5:127863565-127863660;chr5:127609532-127609660;chr5:127627221-127627346;chr5:127670862-127670987;chr5:127777691-127778065;chr5:127646992-127647117;chr5:127647577-127647645;chr5:127611730-127611852…
ENSG00000254349	NA	Uncharacterized_protein_[Source:UniProtKB/TrEMBL;Acc:E5RIT5]	chr8:75664676-75664768;chr8:75615841-75615917;chr8:75537484-75537576;chr8:75614575-75614691;chr8:75527311-75527374	chr8:75512010-75512143
ENSG00000159648	TEPP	testis,_prostate_and_placenta_expressed_[Source:HGNC_Symbol;Acc:33745]	chr16:58019110-58019171;chr16:58019305-58019450;chr16:58021300-58022015;chr16:58019813-58019845
ENSG00000138115	CYP2C8	cytochrome_P450,_family_2,_subfamily_C,_polypeptide_8_[Source:HGNC_Symbol;Acc:2622]	chr10:96800678-96800717;chr10:96828954-96829254
ENSG00000129204	USP6	ubiquitin_specific_peptidase_6_(Tre-2_oncogene)_[Source:HGNC_Symbol;Acc:12629]	chr17:5040416-5040481;chr17:5050378-5050489;chr17:5030799-5030934;chr17:5064823-5064909;chr17:5040946-5041045;chr17:5041416-5041568;chr17:5058717-5058901;chr17:5044720-5044794;chr17:5019733-5020035;chr17:5047985-5048158;chr17:5074882-5074974;chr17:5035691-5035730;chr17:5036205-5036285;chr17:5042550-5042969;chr17:5037182-5037291;chr17:5039935-5040029;chr17:5024670-5025045;chr17:5021495-5021585;chr…
ENSG00000177707	PVRL3	poliovirus_receptor-related_3_[Source:HGNC_Symbol;Acc:17664]	chr3:110793051-110793097;chr3:110792263-110792338;chr3:110793742-110794089;chr3:110863746-110863884;chr3:110866250-110866331;chr3:110796032-110796124
ENSG00000113296	THBS4	thrombospondin_4_[Source:HGNC_Symbol;Acc:11788]	chr5:79354029-79354137;chr5:79354531-79354613;chr5:79331171-79331448;chr5:79369095-79369150;chr5:79378903-79379110;chr5:79366129-79366233;chr5:79368101-79368219;chr5:79366466-79366573;chr5:79372678-79372871;chr5:79378229-79378368;chr5:79361232-79361300;chr5:79363796-79363948	chr5:79371027-79371193;chr5:79287134-79287235;chr5:79348854-79348954
ENSG00000214338	C6orf174	chromosome_6_open_reading_frame_174_[Source:HGNC_Symbol;Acc:21494]	chr6:127770967-127771046;chr6:127774992-127775246;chr6:127771135-127771497
ENSG00000109390	NDUFC1	NADH_dehydrogenase_(ubiquinone)_1,_subcomplex_unknown,_1,_6kDa_[Source:HGNC_Symbol;Acc:7705]	chr4:140196443-140196546;chr4:140188034-140188195;chr4:140189826-140189919
ENSG00000180210	F2	coagulation_factor_II_(thrombin)_[Source:HGNC_Symbol;Acc:3535]	chr11:46749546-46749713;chr11:46750214-46750387;chr11:46750930-46751111	chr11:46741252-46741742;chr11:46750930-46751111;chr11:46748261-46748387;chr11:46742340-46742390;chr11:46747409-46747723;chr11:46748048-46748176;chr11:46744730-46745068
ENSG00000107518	ATRNL1	attractin-like_1_[Source:HGNC_Symbol;Acc:29063]	chr10:116888171-116888272;chr10:117228682-117228839	chr10:116853124-116853802;chr10:117486758-117486865;chr10:117607388-117607502;chr10:116856402-116856596;chr10:117228682-117228839;chr10:116888171-116888272;chr10:117026274-117026482;chr10:117027803-117027921;chr10:117226684-117226762;chr10:117278773-117278834;chr10:117093792-117093929;chr10:117154169-117154262;chr10:117221451-117221545;chr10:117075028-117075246;chr10:117308968-117309046;chr10:117…
ENSG00000180066	C10orf91	chromosome_10_open_reading_frame_91_[Source:HGNC_Symbol;Acc:27275]		chr10:134259200-134259283;chr10:134257831-134258024;chr10:134258693-134258782
ENSG00000077327	SPAG6	sperm_associated_antigen_6_[Source:HGNC_Symbol;Acc:11215]	chr10:22699960-22700599	chr10:22653782-22653948;chr10:22648340-22648465;chr10:22657424-22657607;chr10:22699960-22700599;chr10:22678089-22678241;chr10:22680658-22680849;chr10:22676752-22676925;chr10:22690090-22690206
ENSG00000138336	TET1	tet_methylcytosine_dioxygenase_1_[Source:HGNC_Symbol;Acc:29484]		chr10:70411603-70411693;chr10:70433158-70433244;chr10:70360738-70360791
ENSG00000122367	LDB3	LIM_domain_binding_3_[Source:HGNC_Symbol;Acc:15710]	chr10:88441193-88441560;chr10:88439124-88439275;chr10:88439839-88439914;chr10:88428370-88428541;chr10:88459035-88459810;chr10:88426549-88426605;chr10:88452292-88452328	chr10:88459035-88459810;chr10:88478484-88478604;chr10:88477721-88477901;chr10:88466288-88466476
ENSG00000175773	NA	Uncharacterized_protein_[Source:UniProtKB/TrEMBL;Acc:E9PPS3]	chr11:130271679-130272195;chr11:130272234-130273133	chr11:130193809-130193956;chr11:130263614-130263694;chr11:130196890-130197014
ENSG00000167359	OR51I1	olfactory_receptor,_family_51,_subfamily_I,_member_1_[Source:HGNC_Symbol;Acc:15200]	chr11:5461800-5462744;chr11:5451898-5452269	chr11:5461800-5462744
ENSG00000171631	P2RY6	pyrimidinergic_receptor_P2Y,_G-protein_coupled,_6_[Source:HGNC_Symbol;Acc:8543]	chr11:72980939-72981200	chr11:72976275-72976510;chr11:73003827-73003965;chr11:72980939-72981200
ENSG00000135116	HRK	harakiri,_BCL2_interacting_protein_(contains_only_BH3_domain)_[Source:HGNC_Symbol;Acc:5185]		chr12:117318781-117319232;chr12:117305454-117305596;chr12:117316263-117316349;chr12:117316878-117317422
ENSG00000111404	RERGL	RERG/RAS-like_[Source:HGNC_Symbol;Acc:26213]	chr12:18438239-18438335;chr12:18241834-18241890;chr12:18243023-18243127;chr12:18242163-18242319;chr12:18238554-18238627;chr12:18296118-18296227;chr12:18293726-18293807	chr12:18242163-18242319;chr12:18354944-18355004;chr12:18438239-18438335;chr12:18243023-18243127;chr12:18296118-18296227
ENSG00000111181	SLC6A12	solute_carrier_family_6_(neurotransmitter_transporter,_betaine/GABA),_member_12_[Source:HGNC_Symbol;Acc:11045]		chr12:319371-319771;chr12:308869-308937;chr12:322456-322883;chr12:310394-311015;chr12:307837-308226;chr12:321192-321276;chr12:309817-309949;chr12:320301-320382;chr12:311906-312046;chr12:306543-306667;chr12:307066-307169;chr12:312435-312673
ENSG00000185640	KRT79	keratin_79_[Source:HGNC_Symbol;Acc:28930]		chr12:53225190-53225410;chr12:53227568-53228079;chr12:53217671-53217796;chr12:53223807-53223902;chr12:53217982-53218146;chr12:53216800-53217020
ENSG00000127329	PTPRB	protein_tyrosine_phosphatase,_receptor_type,_B_[Source:HGNC_Symbol;Acc:9665]	chr12:71003541-71003624	chr12:71029451-71029846;chr12:71031121-71031220;chr12:71016170-71016426;chr12:70928268-70928431;chr12:71002509-71003119;chr12:71003541-71003624;chr12:70954451-70954714;chr12:70960215-70960484;chr12:70983744-70984013;chr12:70970162-70970425;chr12:70931935-70932011;chr12:70938337-70938443;chr12:70928613-70928735;chr12:70929805-70929939;chr12:70978745-70979075
ENSG00000166428	PLD4	phospholipase_D_family,_member_4_[Source:HGNC_Symbol;Acc:23792]	chr14:105398349-105398692;chr14:105395086-105395381;chr14:105398085-105398224	chr14:105394010-105394203;chr14:105395644-105395764;chr14:105399102-105399574;chr14:105391153-105391327;chr14:105393440-105393567;chr14:105395086-105395381;chr14:105398085-105398224;chr14:105398349-105398692
ENSG00000198133	TMEM229B	transmembrane_protein_229B_[Source:HGNC_Symbol;Acc:20130]		chr14:67981803-67982146;chr14:67933821-67934063;chr14:67970204-67970268;chr14:67982162-67982202;chr14:67934448-67934582;chr14:67913801-67914646;chr14:68000353-68000456;chr14:67920797-67920861;chr14:67955225-67955449;chr14:67921037-67921398
ENSG00000205683	DPF3	D4,_zinc_and_double_PHD_fingers,_family_3_[Source:HGNC_Symbol;Acc:17427]	chr14:73086611-73086692;chr14:73302792-73303191;chr14:73159784-73159921	chr14:73358855-73359357;chr14:73086611-73086692;chr14:73273483-73273580;chr14:73198126-73198375;chr14:73209150-73209419;chr14:73346512-73346655;chr14:73086004-73086075
ENSG00000182256	GABRG3	gamma-aminobutyric_acid_(GABA)_A_receptor,_gamma_3_[Source:HGNC_Symbol;Acc:4088]	chr15:27573953-27574035;chr15:27777746-27778373;chr15:27772579-27772775;chr15:27765118-27765270;chr15:27271901-27272221;chr15:27595273-27595542;chr15:27725796-27726483;chr15:27571956-27572176	chr15:27775760-27776066;chr15:27773079-27773138;chr15:27216429-27216735;chr15:27222149-27222297
ENSG00000104059	FAM189A1	family_with_sequence_similarity_189,_member_A1_[Source:HGNC_Symbol;Acc:29075]	chr15:29488634-29488891	chr15:29744774-29745003;chr15:29862709-29862927;chr15:29420992-29421067;chr15:29488634-29488891;chr15:29443937-29444044;chr15:29429237-29429397;chr15:29861707-29862189;chr15:29428569-29428704;chr15:29673975-29674035;chr15:29418470-29418694
ENSG00000137825	ITPKA	inositol-trisphosphate_3-kinase_A_[Source:HGNC_Symbol;Acc:6178]	chr15:41794600-41794843;chr15:41794195-41794399;chr15:41794986-41795057	chr15:41794600-41794843;chr15:41794195-41794399;chr15:41795161-41795749;chr15:41794986-41795057;chr15:41786059-41786614;chr15:41793637-41793757
ENSG00000062524	LTK	leukocyte_receptor_tyrosine_kinase_[Source:HGNC_Symbol;Acc:6721]	chr15:41805865-41806085;chr15:41799293-41799488;chr15:41796971-41797072;chr15:41803620-41803776;chr15:41804015-41804161;chr15:41804313-41804463	chr15:41800267-41800419;chr15:41801229-41801327;chr15:41804905-41805076;chr15:41797911-41797975;chr15:41797406-41797503;chr15:41799687-41799855;chr15:41797599-41797728;chr15:41796540-41796630;chr15:41805175-41805318;chr15:41797170-41797262
ENSG00000138622	HCN4	hyperpolarization_activated_cyclic_nucleotide-gated_potassium_channel_4_[Source:HGNC_Symbol;Acc:16882]	chr15:73621914-73622132;chr15:73624472-73624633	chr15:73659827-73661605;chr15:73635726-73636149;chr15:73616430-73616594
ENSG00000140522	RLBP1	retinaldehyde_binding_protein_1_[Source:HGNC_Symbol;Acc:10024]	chr15:89761796-89761924;chr15:89753098-89753674;chr15:89762968-89763090;chr15:89762195-89762306;chr15:89760351-89760555;chr15:89753930-89754040	chr15:89764766-89764922;chr15:89762968-89763090
ENSG00000175643	RMI2	RMI2,_RecQ_mediated_genome_instability_2,_homolog_(S._cerevisiae)_[Source:HGNC_Symbol;Acc:28349]	chr16:11410636-11410741	chr16:11439288-11439623
ENSG00000076344	RGS11	regulator_of_G-protein_signaling_11_[Source:HGNC_Symbol;Acc:9993]		chr16:325838-325980;chr16:325402-325567;chr16:325283-325333;chr16:320743-320830;chr16:320522-320660;chr16:320983-321098;chr16:324043-325082;chr16:323760-323836
ENSG00000182885	GPR97	G_protein-coupled_receptor_97_[Source:HGNC_Symbol;Acc:13728]	chr16:57723713-57723975	chr16:57702157-57702317;chr16:57714177-57714277;chr16:57713728-57713767
ENSG00000168676	KCTD19	potassium_channel_tetramerisation_domain_containing_19_[Source:HGNC_Symbol;Acc:24753]		chr16:67325212-67325366;chr16:67333266-67333476;chr16:67335694-67335825;chr16:67354492-67354788;chr16:67325549-67325740;chr16:67328876-67328959;chr16:67337049-67337240;chr16:67328483-67328597;chr16:67331406-67331566;chr16:67324788-67324889;chr16:67360608-67360661;chr16:67327447-67328074
ENSG00000154016	GRAP	GRB2-related_adaptor_protein_[Source:HGNC_Symbol;Acc:4562]	chr17:18950162-18950439;chr17:18945120-18945217	chr17:18950162-18950439;chr17:18945637-18945798;chr17:18945120-18945217
ENSG00000176927	EFCAB5	EF-hand_calcium_binding_domain_5_[Source:HGNC_Symbol;Acc:24801]	chr17:28418889-28419175;chr17:28434852-28435470;chr17:28383082-28383174;chr17:28323324-28323378;chr17:28382906-28382983	chr17:28407771-28407999;chr17:28417439-28417692;chr17:28418889-28419175;chr17:28434852-28435470;chr17:28268623-28268856;chr17:28320183-28320339;chr17:28384694-28384908;chr17:28361248-28361403;chr17:28378136-28378235;chr17:28256218-28256347
ENSG00000205045	SLFN12L	schlafen_family_member_12-like_[Source:HGNC_Symbol;Acc:33920]		chr17:33805094-33805204;chr17:33806136-33807214;chr17:33814745-33814876
ENSG00000161405	IKZF3	IKAROS_family_zinc_finger_3_(Aiolos)_[Source:HGNC_Symbol;Acc:13178]		chr17:37934138-37934263;chr17:37985640-37985741;chr17:37933904-37934020;chr17:38020373-38020441;chr17:37948926-37949186;chr17:37988351-37988404;chr17:37944511-37944627;chr17:37947669-37947836
ENSG00000131737	KRT34	keratin_34_[Source:HGNC_Symbol;Acc:6452]	chr17:39533902-39534398	chr17:39538151-39538655;chr17:39535208-39535428;chr17:39535822-39535983;chr17:39535605-39535730;chr17:39537965-39538047
ENSG00000186185	KIF18B	kinesin_family_member_18B_[Source:HGNC_Symbol;Acc:27102]	chr17:43008970-43009097;chr17:43013400-43013728;chr17:43003360-43003867;chr17:43009424-43009610;chr17:43012627-43012784;chr17:43024996-43025082	chr17:43013400-43013728;chr17:43011875-43011985;chr17:43024996-43025082;chr17:43012199-43012303;chr17:43010041-43010141;chr17:43011601-43011798;chr17:43012627-43012784;chr17:43004357-43004446;chr17:43011291-43011467;chr17:43003360-43003867
ENSG00000120075	HOXB5	homeobox_B5_[Source:HGNC_Symbol;Acc:5116]		chr17:46668619-46669818;chr17:46670483-46671323
ENSG00000141485	SLC13A5	solute_carrier_family_13_(sodium-dependent_citrate_transporter),_member_5_[Source:HGNC_Symbol;Acc:23089]	chr17:6597416-6597516	chr17:6616551-6616740;chr17:6599045-6599260;chr17:6597416-6597516;chr17:6610347-6610475;chr17:6609961-6610097;chr17:6604323-6604445
ENSG00000215644	GCGR	glucagon_receptor_[Source:HGNC_Symbol;Acc:4192]	chr17:79771350-79771889	chr17:79766718-79766954;chr17:79769098-79769204;chr17:79768886-79769007;chr17:79769762-79769822;chr17:79770683-79770821;chr17:79767658-79767760;chr17:79770453-79770541;chr17:79768701-79768808;chr17:79769280-79769436;chr17:79769527-79769686;chr17:79762010-79762125;chr17:79770059-79770128
ENSG00000178999	AURKB	aurora_kinase_B_[Source:HGNC_Symbol;Acc:11390]	chr17:8110494-8110688;chr17:8113495-8113567	chr17:8113848-8113936;chr17:8113495-8113567;chr17:8108051-8108362;chr17:8110889-8110943;chr17:8111056-8111158;chr17:8108534-8108708;chr17:8109809-8109957;chr17:8110068-8110206
ENSG00000171885	AQP4	aquaporin_4_[Source:HGNC_Symbol;Acc:637]		chr18:24442146-24442560;chr18:24440736-24440816;chr18:24445622-24445749
ENSG00000130307	USHBP1	Usher_syndrome_1C_binding_protein_1_[Source:HGNC_Symbol;Acc:24058]	chr19:17367280-17367529;chr19:17370098-17370238;chr19:17360838-17361223;chr19:17366194-17366415	chr19:17369393-17369510;chr19:17373361-17373799;chr19:17369021-17369194;chr19:17362391-17362513;chr19:17367280-17367529;chr19:17362720-17362826
ENSG00000167483	FAM129C	family_with_sequence_similarity_129,_member_C_[Source:HGNC_Symbol;Acc:24130]	chr19:17650412-17650574;chr19:17662595-17662832;chr19:17654333-17654440;chr19:17644396-17644510;chr19:17650156-17650260	chr19:17650412-17650574;chr19:17641564-17641694;chr19:17652945-17653103
ENSG00000213967	ZNF726	zinc_finger_protein_726_[Source:HGNC_Symbol;Acc:32462]		chr19:24118022-24118276;chr19:24116916-24116998;chr19:24126296-24126391;chr19:24115145-24116754;chr19:24097678-24097799
ENSG00000011600	TYROBP	TYRO_protein_tyrosine_kinase_binding_protein_[Source:HGNC_Symbol;Acc:12449]	chr19:36395312-36395536	chr19:36399070-36399211;chr19:36398348-36398482
ENSG00000090932	DLL3	delta-like_3_(Drosophila)_[Source:HGNC_Symbol;Acc:2909]	chr19:39997679-39998258;chr19:39989557-39989683;chr19:39993455-39993697	chr19:39993455-39993697;chr19:39989557-39989683
ENSG00000176909	MAMSTR	MEF2_activating_motif_and_SAP_domain_containing_transcriptional_regulator_[Source:HGNC_Symbol;Acc:26689]	chr19:49218063-49218165;chr19:49222936-49222978	chr19:49217623-49217817;chr19:49218519-49218703
ENSG00000034063	UHRF1	ubiquitin-like_with_PHD_and_ring_finger_domains_1_[Source:HGNC_Symbol;Acc:12556]	chr19:4956720-4956824;chr19:4954690-4954833	chr19:4950623-4950785;chr19:4910387-4910506;chr19:4945873-4945977;chr19:4956720-4956824;chr19:4910192-4910258;chr19:4944355-4944462;chr19:4950871-4951008;chr19:4947117-4947223;chr19:4954362-4954500;chr19:4941540-4941640;chr19:4954662-4954687
ENSG00000167759	KLK13	kallikrein-related_peptidase_13_[Source:HGNC_Symbol;Acc:6361]	chr19:51567855-51568141	chr19:51566843-51567118;chr19:51567855-51568141;chr19:51568273-51568367;chr19:51561795-51561931
ENSG00000142347	MYO1F	myosin_IF_[Source:HGNC_Symbol;Acc:7600]	chr19:8612920-8613006;chr19:8618023-8618112	chr19:8601383-8601481;chr19:8609181-8609348;chr19:8587518-8587713;chr19:8620543-8620680;chr19:8585689-8586488;chr19:8616917-8617048;chr19:8591337-8591485
ENSG00000174876	AMY1B	amylase,_alpha_1B_(salivary)_[Source:HGNC_Symbol;Acc:475]	chr1:104238094-104238307	chr1:104231580-104231705;chr1:104231816-104231934;chr1:104235922-104236152;chr1:104235049-104235182;chr1:104238664-104239302;chr1:104236601-104236798;chr1:104230986-104231156;chr1:104233916-104234015
ENSG00000143452	HORMAD1	HORMA_domain_containing_1_[Source:HGNC_Symbol;Acc:25245]	chr1:150680732-150680883	chr1:150686204-150686597;chr1:150671330-150671441;chr1:150687091-150687154;chr1:150672588-150672659;chr1:150680732-150680883;chr1:150670536-150671210;chr1:150679029-150679299;chr1:150689614-150689783
ENSG00000163357	DCST1	DC-STAMP_domain_containing_1_[Source:HGNC_Symbol;Acc:26539]		chr1:155011879-155012007;chr1:155012961-155013100;chr1:155013873-155014089;chr1:155014190-155014333;chr1:155015211-155015332;chr1:155020533-155020646;chr1:155006300-155006330;chr1:155020263-155020405;chr1:155018601-155018696;chr1:155018836-155018962;chr1:155018369-155018468
ENSG00000142615	CELA2A	chymotrypsin-like_elastase_family,_member_2A_[Source:HGNC_Symbol;Acc:24609]	chr1:15798485-15798586;chr1:15788616-15788707	chr1:15783581-15784118
ENSG00000142623	PADI1	peptidyl_arginine_deiminase,_type_I_[Source:HGNC_Symbol;Acc:18367]		chr1:17555120-17555292;chr1:17566127-17567255;chr1:17559776-17559933;chr1:17570505-17572500
ENSG00000120341	NA	Protein_transport_protein_Sec16B_[Source:UniProtKB/Swiss-Prot;Acc:Q96JE7]	chr1:177936701-177937174;chr1:177934182-177934302;chr1:177935028-177935140;chr1:177939019-177939057	chr1:177917269-177917416;chr1:177896701-177897158;chr1:177916960-177917077;chr1:177914467-177915666;chr1:177923414-177923511;chr1:177927263-177927554;chr1:177921049-177921130;chr1:177933306-177933414;chr1:177913694-177913801
ENSG00000135773	CAPN9	calpain_9_[Source:HGNC_Symbol;Acc:1486]		chr1:230883130-230883455;chr1:230903287-230903455;chr1:230914719-230914879;chr1:230923268-230923348;chr1:230898399-230898532;chr1:230891083-230891152;chr1:230916246-230916454;chr1:230895258-230895376;chr1:230915925-230916082;chr1:230927610-230927674;chr1:230925878-230925935;chr1:230933908-230933966;chr1:230928596-230928674;chr1:230910300-230910377;chr1:230904926-230905009;chr1:230907760-230907845…
ENSG00000162511	LAPTM5	lysosomal_protein_transmembrane_5_[Source:HGNC_Symbol;Acc:29612]	chr1:31214487-31215396;chr1:31230506-31230667;chr1:31218765-31219076	chr1:31208020-31208112;chr1:31214487-31215396;chr1:31210451-31210546;chr1:31230506-31230667
ENSG00000160097	FNDC5	fibronectin_type_III_domain_containing_5_[Source:HGNC_Symbol;Acc:20240]		chr1:33333354-33333443;chr1:33333791-33333989;chr1:33336254-33336414;chr1:33337995-33338083;chr1:33334483-33334598
ENSG00000243710	WDR65	WD_repeat_domain_65_[Source:HGNC_Symbol;Acc:26485]	chr1:43687043-43687136;chr1:43698179-43698295;chr1:43699950-43700084;chr1:43687776-43687966	chr1:43642792-43642882;chr1:43685053-43685302;chr1:43652378-43652530;chr1:43650549-43651027;chr1:43663224-43663363;chr1:43687043-43687136;chr1:43719648-43720029;chr1:43649262-43649548;chr1:43665061-43665174;chr1:43708898-43709030;chr1:43680926-43681087;chr1:43687776-43687966;chr1:43688495-43688668
ENSG00000142700	DMRTA2	DMRT-like_family_A2_[Source:HGNC_Symbol;Acc:13908]	chr1:50886650-50887304	chr1:50886650-50887304;chr1:50888788-50889172
ENSG00000203943	SAMD13	sterile_alpha_motif_domain_containing_13_[Source:HGNC_Symbol;Acc:24582]	chr1:84764049-84764250	chr1:84764049-84764250;chr1:84768886-84769961;chr1:84815314-84816480;chr1:84853963-84854076;chr1:84791320-84791431
ENSG00000183347	GBP6	guanylate_binding_protein_family,_member_6_[Source:HGNC_Symbol;Acc:25395]	chr1:89847253-89847533;chr1:89848223-89848435;chr1:89849211-89849313;chr1:89845945-89846190	chr1:89835105-89835232;chr1:89843662-89843771;chr1:89849211-89849313;chr1:89834088-89834300;chr1:89849652-89849845;chr1:89847253-89847533;chr1:89850789-89852020
ENSG00000162676	GFI1	growth_factor_independent_1_transcription_repressor_[Source:HGNC_Symbol;Acc:4237]	chr1:92950003-92950239;chr1:92948930-92949143;chr1:92946158-92946645;chr1:92948421-92948603	chr1:92946158-92946645;chr1:92945905-92946042;chr1:92948421-92948603;chr1:92951571-92951628;chr1:92952283-92952433
ENSG00000175170	FAM182B	family_with_sequence_similarity_182,_member_B_[Source:HGNC_Symbol;Acc:34503]	chr20:25848589-25848786;chr20:25745530-25745637;chr20:25744102-25744340	chr20:25848589-25848786;chr20:25843696-25843837
ENSG00000124256	ZBP1	Z-DNA_binding_protein_1_[Source:HGNC_Symbol;Acc:16176]		chr20:56190568-56193137;chr20:56195275-56195632;chr20:56187947-56188386;chr20:56189943-56190229;chr20:56186783-56186986;chr20:56182109-56182356;chr20:56185589-56185751;chr20:56178902-56179825;chr20:56185205-56185423
ENSG00000156265	C21orf7	chromosome_21_open_reading_frame_7_[Source:HGNC_Symbol;Acc:16457]		chr21:30502806-30503244;chr21:30474829-30474961;chr21:30494376-30494534;chr21:30449792-30450034;chr21:30458134-30458238;chr21:30452873-30453029;chr21:30457393-30457464
ENSG00000159261	CLDN14	claudin_14_[Source:HGNC_Symbol;Acc:2035]		chr21:37849672-37849861;chr21:37851793-37852388;chr21:37914863-37915153;chr21:37838665-37838739;chr21:37882661-37882798
ENSG00000159263	SIM2	single-minded_homolog_2_(Drosophila)_[Source:HGNC_Symbol;Acc:10883]		chr21:38071433-38072221;chr21:38114018-38114165;chr21:38095346-38095431;chr21:38081468-38082913;chr21:38092122-38092662;chr21:38131452-38131815;chr21:38115688-38115856;chr21:38103346-38103452;chr21:38098420-38098619;chr21:38084833-38084922
ENSG00000099960	SLC7A4	solute_carrier_family_7_(orphan_transporter),_member_4_[Source:HGNC_Symbol;Acc:11062]		chr22:21385120-21386144;chr22:21384000-21384640;chr22:21383007-21383519;chr22:21383625-21383733;chr22:21386820-21386847
ENSG00000099953	MMP11	matrix_metallopeptidase_11_(stromelysin_3)_[Source:HGNC_Symbol;Acc:7157]	chr22:24122769-24122902;chr22:24113305-24113494	chr22:24110413-24110980;chr22:24113305-24113494;chr22:24123975-24124815
ENSG00000007001	UPP2	uridine_phosphorylase_2_[Source:HGNC_Symbol;Acc:23061]	chr2:158977921-158978130;chr2:158982938-158983287	chr2:158980261-158980407;chr2:158872313-158872398;chr2:158962611-158962728;chr2:158851691-158851771
ENSG00000163331	DAPL1	death_associated_protein-like_1_[Source:HGNC_Symbol;Acc:21490]		chr2:159672217-159672505;chr2:159651829-159651942;chr2:159660794-159660881;chr2:159663567-159663627
ENSG00000128683	GAD1	glutamate_decarboxylase_1_(brain,_67kDa)_[Source:HGNC_Symbol;Acc:4092]		chr2:171673072-171673562;chr2:171673765-171673926;chr2:171702216-171702295;chr2:171704186-171704302;chr2:171715314-171715403;chr2:171713528-171713635;chr2:171672624-171672766;chr2:171705193-171705304;chr2:171705577-171705860;chr2:171699079-171699269
ENSG00000138411	HECW2	HECT,_C2_and_WW_domain_containing_E3_ubiquitin_protein_ligase_2_[Source:HGNC_Symbol;Acc:29853]	chr2:197086935-197087064;chr2:197092826-197092978;chr2:197226536-197226946;chr2:197081732-197081817;chr2:197090496-197090594;chr2:197084763-197084877;chr2:197135917-197136013	chr2:197171212-197171336;chr2:197458232-197458416;chr2:197208381-197208488;chr2:197297856-197298182;chr2:197138745-197138847;chr2:197199148-197199242;chr2:197172659-197172809;chr2:197085519-197085665;chr2:197171854-197171957;chr2:197122460-197122630;chr2:197183276-197184628;chr2:197194299-197194374;chr2:197135917-197136013;chr2:197181998-197182093;chr2:197105173-197105286;chr2:197143252-197143403…
ENSG00000115507	OTX1	orthodenticle_homeobox_1_[Source:HGNC_Symbol;Acc:8521]	chr2:63277876-63279342;chr2:63277192-63277287	chr2:63277876-63279342;chr2:63280015-63280681
ENSG00000240891	PLCXD2	phosphatidylinositol-specific_phospholipase_C,_X_domain_containing_2_[Source:HGNC_Symbol;Acc:26462]		chr3:111451308-111451550;chr3:111410195-111410333;chr3:111497115-111497305;chr3:111564668-111565294
ENSG00000197415	VEPH1	ventricular_zone_expressed_PH_domain_homolog_1_(zebrafish)_[Source:HGNC_Symbol;Acc:25735]	chr3:157034851-157034990	chr3:157081082-157081550;chr3:157132917-157133059;chr3:157221260-157221415;chr3:157082092-157082301;chr3:157131670-157131879;chr3:156983315-156983451;chr3:157031410-157031544;chr3:156977531-156979159;chr3:157098945-157099165;chr3:157034851-157034990;chr3:157213001-157213295;chr3:157146111-157146277;chr3:157127458-157127697
ENSG00000187492	CDHR4	cadherin-related_family_member_4_[Source:HGNC_Symbol;Acc:34527]	chr3:49835665-49836589;chr3:49831016-49831155;chr3:49833376-49833479	chr3:49829147-49829234;chr3:49832380-49832533;chr3:49830594-49830744;chr3:49831236-49831439;chr3:49833061-49833197;chr3:49832629-49832812;chr3:49833376-49833479;chr3:49836680-49836870;chr3:49837197-49837268;chr3:49834355-49834465;chr3:49828165-49828320;chr3:49832041-49832134;chr3:49835665-49836589;chr3:49829336-49829392;chr3:49829901-49830043;chr3:49830287-49830507
ENSG00000114349	GNAT1	guanine_nucleotide_binding_protein_(G_protein),_alpha_transducing_activity_polypeptide_1_[Source:HGNC_Symbol;Acc:4393]	chr3:50231186-50231314;chr3:50230566-50230608;chr3:50230939-50231096;chr3:50230698-50230839;chr3:50231934-50232087;chr3:50231501-50231654	chr3:50229045-50229264;chr3:50231501-50231654;chr3:50232198-50232389;chr3:50230698-50230839;chr3:50230566-50230608
ENSG00000163687	DNASE1L3	deoxyribonuclease_I-like_3_[Source:HGNC_Symbol;Acc:2959]		chr3:58186724-58186836;chr3:58190496-58190608;chr3:58193487-58194033;chr3:58191198-58191287;chr3:58199835-58199923;chr3:58200028-58200424;chr3:58200651-58200853
ENSG00000163689	C3orf67	chromosome_3_open_reading_frame_67_[Source:HGNC_Symbol;Acc:24763]	chr3:59035337-59035810;chr3:59031955-59032048;chr3:59032891-59032980;chr3:58711595-58713864;chr3:58939213-58939547;chr3:58727733-58728299	chr3:58727733-58728299;chr3:58817412-58817615;chr3:58978234-58978341;chr3:58852292-58852414;chr3:58853543-58853662;chr3:58846954-58849618;chr3:58720199-58720285;chr3:58898292-58898468;chr3:58792121-58792182
ENSG00000164303	ENPP6	ectonucleotide_pyrophosphatase/phosphodiesterase_6_[Source:HGNC_Symbol;Acc:23409]	chr4:185009859-185012535;chr4:185033745-185033962	chr4:185038009-185038188;chr4:185138732-185139114;chr4:185045314-185045425;chr4:185074707-185074886;chr4:185125132-185125278;chr4:185142286-185142383;chr4:185018398-185018521;chr4:185033745-185033962;chr4:185038912-185039053;chr4:185137715-185138156
ENSG00000174343	CHRNA9	cholinergic_receptor,_nicotinic,_alpha_9_[Source:HGNC_Symbol;Acc:14079]	chr4:40339227-40339381	chr4:40340069-40340258;chr4:40339227-40339381;chr4:40349804-40350156;chr4:40350899-40351431;chr4:40351604-40351952;chr4:40355996-40357234
ENSG00000074211	PPP2R2C	protein_phosphatase_2,_regulatory_subunit_B,_gamma_[Source:HGNC_Symbol;Acc:9306]	chr4:6330989-6331080;chr4:6525170-6525274;chr4:6536998-6537104;chr4:6565287-6565327	chr4:6473887-6474173;chr4:6536998-6537104;chr4:6415630-6415758;chr4:6380134-6380299;chr4:6349573-6349737;chr4:6374250-6374427
ENSG00000155269	GPR78	G_protein-coupled_receptor_78_[Source:HGNC_Symbol;Acc:4528]		chr4:8588781-8589477;chr4:8603697-8605915;chr4:8616086-8616225;chr4:8613754-8613889;chr4:8607716-8607912;chr4:8602850-8603224;chr4:8620156-8620255;chr4:8612890-8612996;chr4:8601180-8601212;chr4:8584258-8584371
ENSG00000109625	CPZ	carboxypeptidase_Z_[Source:HGNC_Symbol;Acc:2333]	chr4:8594387-8594648	chr4:8601180-8601688;chr4:8603697-8605915;chr4:8616086-8616225;chr4:8613754-8613889;chr4:8619819-8620255;chr4:8602684-8603235;chr4:8607716-8607912;chr4:8599142-8599323;chr4:8612890-8612996;chr4:8594387-8594648
ENSG00000113492	AGXT2	alanine--glyoxylate_aminotransferase_2_[Source:HGNC_Symbol;Acc:14412]	chr5:35014092-35014224;chr5:35026515-35026615	chr5:35012502-35013150;chr5:35014092-35014224;chr5:35025868-35026500;chr5:35039429-35039613;chr5:35047910-35048198;chr5:34998206-34998931;chr5:35033116-35033658;chr5:35035327-35035421;chr5:35040680-35040768;chr5:35003868-35003966
ENSG00000113448	PDE4D	phosphodiesterase_4D,_cAMP-specific_[Source:HGNC_Symbol;Acc:8783]		chr5:59668361-59668541;chr5:59558225-59558386;chr5:58854386-58854619;chr5:59817878-59817947;chr5:58386909-58386952;chr5:58452893-58453189;chr5:59783769-59783925;chr5:59282225-59284544;chr5:58511280-58511794;chr5:59064073-59064471;chr5:58489326-58489362;chr5:58856656-58856740;chr5:58882155-58882325;chr5:59092886-59092958;chr5:59188995-59189625;chr5:58462087-58462260;chr5:59481384-59481514;chr5:584…
ENSG00000035499	DEPDC1B	DEP_domain_containing_1B_[Source:HGNC_Symbol;Acc:24902]	chr5:59924041-59924518	chr5:59995873-59996017;chr5:59924041-59924518
ENSG00000132840	BHMT2	betaine--homocysteine_S-methyltransferase_2_[Source:HGNC_Symbol;Acc:1048]	chr5:78378215-78378779;chr5:78379015-78379197	chr5:78379015-78379197;chr5:78365540-78365638;chr5:78373303-78373964
ENSG00000189127	ANKRD34B	ankyrin_repeat_domain_34B_[Source:HGNC_Symbol;Acc:33736]	chr5:79864779-79864926;chr5:79860203-79860288;chr5:79862508-79862593;chr5:79859554-79859634	chr5:79862508-79862593;chr5:79865973-79866307;chr5:79859554-79859634
ENSG00000184530	C6orf58	chromosome_6_open_reading_frame_58_[Source:HGNC_Symbol;Acc:20960]	chr6:127911232-127911470;chr6:127912688-127912962	chr6:127891898-127891973;chr6:127899831-127899917;chr6:127901410-127901594
ENSG00000112530	PACRG	PARK2_co-regulated_[Source:HGNC_Symbol;Acc:19152]	chr6:163600248-163600433;chr6:163733811-163733927	chr6:163418438-163418576;chr6:163313030-163313053;chr6:163733811-163733927
ENSG00000179165	PXT1	peroxisomal,_testis_specific_1_[Source:HGNC_Symbol;Acc:18312]	chr6:36406544-36406663	chr6:36368231-36368361;chr6:36393691-36393868;chr6:36406544-36406663
ENSG00000169894	MUC3A	mucin_3A,_cell_surface_associated_[Source:HGNC_Symbol;Acc:7513]	chr7:100549481-100552774;chr7:100552881-100553066	chr7:100607746-100607894;chr7:100609805-100609896;chr7:100610052-100610104;chr7:100609340-100609712;chr7:100608307-100608372;chr7:100547187-100547317
ENSG00000128610	FEZF1	FEZ_family_zinc_finger_1_[Source:HGNC_Symbol;Acc:22788]	chr7:121941448-121942409	chr7:121943691-121944565;chr7:121942853-121942985;chr7:121943231-121943365
ENSG00000171115	GIMAP8	GTPase,_IMAP_family_member_8_[Source:HGNC_Symbol;Acc:21792]	chr7:150147718-150148263;chr7:150163759-150164422	chr7:150147718-150148263;chr7:150163759-150164422;chr7:150167917-150167962
ENSG00000106560	GIMAP2	GTPase,_IMAP_family_member_2_[Source:HGNC_Symbol;Acc:21789]		chr7:150384140-150384606;chr7:150382785-150382873;chr7:150386577-150386790
ENSG00000185811	IKZF1	IKAROS_family_zinc_finger_1_(Ikaros)_[Source:HGNC_Symbol;Acc:13176]	chr7:50444231-50445025;chr7:50459427-50459561;chr7:50437220-50437537	chr7:50343720-50343955;chr7:50437220-50437537;chr7:50455043-50455168
ENSG00000077800	FKBP6	FK506_binding_protein_6,_36kDa_[Source:HGNC_Symbol;Acc:3722]		chr7:72743363-72743837;chr7:72772190-72772634
ENSG00000184647	PRSS55	protease,_serine,_55_[Source:HGNC_Symbol;Acc:30824]	chr8:10386922-10387209;chr8:10402482-10402708	chr8:10390416-10390558;chr8:10395986-10396328
ENSG00000137561	TTPA	tocopherol_(alpha)_transfer_protein_[Source:HGNC_Symbol;Acc:12404]	chr8:63998377-63998612;chr8:63985494-63985647	chr8:63998377-63998612
ENSG00000215428	NA	Hemicentin-2_[Source:UniProtKB/Swiss-Prot;Acc:Q8NDA2]	chr9:133278176-133278283;chr9:133274898-133275019;chr9:133274029-133274094;chr9:133276170-133276334	chr9:133281342-133282639;chr9:133280256-133280446;chr9:133274029-133274094;chr9:133279128-133279262
ENSG00000126882	FAM78A	family_with_sequence_similarity_78,_member_A_[Source:HGNC_Symbol;Acc:25465]	chr9:134138865-134140102	chr9:134138865-134140102;chr9:134145663-134145910
ENSG00000102048	ASB9	ankyrin_repeat_and_SOCS_box_containing_9_[Source:HGNC_Symbol;Acc:17184]	chrX:15272859-15272966;chrX:15252900-15252973	chrX:15266805-15267057;chrX:15268552-15268686;chrX:15262109-15262752;chrX:15252900-15252973
ENSG00000160219	GAB3	GRB2-associated_binding_protein_3_[Source:HGNC_Symbol;Acc:17515]	chrX:153941482-153941701	chrX:153907255-153907616;chrX:153903529-153906571;chrX:153979229-153979352;chrX:153908409-153908525;chrX:153928279-153928334
ENSG00000090889	KIF4A	kinesin_family_member_4A_[Source:HGNC_Symbol;Acc:13339]	chrX:69622416-69622545;chrX:69594001-69594104;chrX:69595054-69595198;chrX:69607034-69607147;chrX:69637738-69637854;chrX:69573472-69573657;chrX:69563727-69563832	chrX:69518963-69519052;chrX:69595054-69595198;chrX:69516848-69517038;chrX:69595950-69596060;chrX:69606468-69606551;chrX:69572450-69572506;chrX:69637738-69637854;chrX:69563553-69563611;chrX:69550007-69550182;chrX:69639912-69640682;chrX:69561649-69561781;chrX:69615799-69615899;chrX:69510288-69510428;chrX:69521750-69521916;chrX:69522154-69522248;chrX:69625678-69625755;chrX:69510541-69510655;chrX:696…
ENSG00000133640	LRRIQ1	leucine-rich_repeats_and_IQ_motif_containing_1_[Source:HGNC_Symbol;Acc:25708]	chr12:85434268-85434379;chr12:85460526-85460676	chr12:85466685-85466876;chr12:85638567-85638883;chr12:85556541-85556575;chr12:85656693-85657002;chr12:85517848-85518636;chr12:85521610-85521811;chr12:85515475-85515654;chr12:85492133-85492326;chr12:85492645-85492772
ENSG00000120049	KCNIP2	Kv_channel_interacting_protein_2_[Source:HGNC_Symbol;Acc:15522]	chr10:103599510-103599629;chr10:103587908-103588015;chr10:103588384-103588474;chr10:103590825-103590924	chr10:103589601-103589699;chr10:103599510-103599629;chr10:103602106-103602153;chr10:103590825-103590924
ENSG00000176769	TCERG1L	transcription_elongation_regulator_1-like_[Source:HGNC_Symbol;Acc:23533]		chr10:133107416-133107562;chr10:133058522-133058707;chr10:133106474-133106654;chr10:132961385-132961473;chr10:132932642-132932711;chr10:132958995-132961246;chr10:132944769-132944923;chr10:132915062-132915197;chr10:132965060-132965148
ENSG00000128805	ARHGAP22	Rho_GTPase_activating_protein_22_[Source:HGNC_Symbol;Acc:30320]	chr10:49687086-49687249	chr10:49687086-49687249;chr10:49860279-49860661;chr10:49687631-49687807;chr10:49783367-49783703;chr10:49701482-49701692
ENSG00000172731	LRRC20	leucine_rich_repeat_containing_20_[Source:HGNC_Symbol;Acc:23421]		chr10:72142250-72142382;chr10:72136208-72136352;chr10:72083619-72083786;chr10:72100309-72100458
ENSG00000138134	STAMBPL1	STAM_binding_protein-like_1_[Source:HGNC_Symbol;Acc:24105]	chr10:90641840-90641893	chr10:90641840-90641893;chr10:90639491-90640395;chr10:90653628-90653670
ENSG00000174370	C11orf45	chromosome_11_open_reading_frame_45_[Source:HGNC_Symbol;Acc:28584]	chr11:128769460-128772608;chr11:128775444-128775592	chr11:128775805-128775930;chr11:128773262-128773406
ENSG00000110693	SOX6	SRY_(sex_determining_region_Y)-box_6_[Source:HGNC_Symbol;Acc:16421]	chr11:16628725-16629274;chr11:16757886-16758019;chr11:16036488-16036596;chr11:16036799-16036873;chr11:16759972-16760190	chr11:16633628-16633807;chr11:16332791-16339548;chr11:16305302-16305464;chr11:16487248-16487363;chr11:16627448-16627538;chr11:16117542-16117664;chr11:16036799-16036873;chr11:16119155-16119234;chr11:16077298-16077447;chr11:16071259-16071484;chr11:16497862-16497935;chr11:16339576-16340199;chr11:16208327-16208501;chr11:16362557-16362815;chr11:16205432-16205500;chr11:16256128-16256217
ENSG00000158113	LRRC43	leucine_rich_repeat_containing_43_[Source:HGNC_Symbol;Acc:28562]	chr12:122667664-122667841	chr12:122667664-122667841;chr12:122672248-122672473;chr12:122684736-122684877;chr12:122685079-122685207;chr12:122671925-122672024
ENSG00000126218	F10	coagulation_factor_X_[Source:HGNC_Symbol;Acc:3528]	chr13:113777128-113777239;chr13:113793671-113793784;chr13:113783766-113783926;chr13:113792771-113792795;chr13:113798165-113798532	chr13:113784308-113784620
ENSG00000120669	SOHLH2	spermatogenesis_and_oogenesis_specific_basic_helix-loop-helix_2_[Source:HGNC_Symbol;Acc:26026]		chr13:36748859-36749006;chr13:36764083-36764193;chr13:36748613-36748704;chr13:36767758-36767862;chr13:36801485-36801518;chr13:36765932-36766031;chr13:36747829-36747947;chr13:36871774-36871979;chr13:36857729-36857839;chr13:36822743-36822819;chr13:36776016-36776230;chr13:36828182-36828280;chr13:36827940-36827993
ENSG00000250709	CCDC169-SOHLH2	CCDC169_-SOHLH2_readthrough_[Source:HGNC_Symbol;Acc:38866]		chr13:36748859-36749006;chr13:36764083-36764193;chr13:36748613-36748704;chr13:36767758-36767862;chr13:36801485-36801518;chr13:36765932-36766031;chr13:36747829-36747947;chr13:36871774-36871979;chr13:36857729-36857839;chr13:36822743-36822819;chr13:36776016-36776230;chr13:36828182-36828280;chr13:36827940-36827993
ENSG00000242715	CCDC169	coiled-coil_domain_containing_169_[Source:HGNC_Symbol;Acc:34361]	chr13:36848439-36848664	chr13:36848439-36848664;chr13:36804912-36805429;chr13:36871774-36871977;chr13:36869915-36869994;chr13:36857729-36857839;chr13:36822727-36822819;chr13:36828182-36828280;chr13:36827940-36827993;chr13:36857606-36857646
ENSG00000139734	DIAPH3	diaphanous_homolog_3_(Drosophila)_[Source:HGNC_Symbol;Acc:15480]	chr13:60348193-60348382;chr13:60498909-60499004	chr13:60737721-60738119;chr13:60435388-60435670;chr13:60490289-60490383;chr13:60566607-60566717;chr13:60582678-60582783;chr13:60498909-60499004;chr13:60707091-60707123;chr13:60384922-60385057;chr13:60407241-60407405;chr13:60544078-60544192;chr13:60565292-60565408;chr13:60587183-60587343;chr13:60269386-60269579
ENSG00000185567	AHNAK2	AHNAK_nucleoprotein_2_[Source:HGNC_Symbol;Acc:20125]		chr14:105444520-105444694;chr14:105436793-105436818;chr14:105423951-105424009;chr14:105423747-105423845
ENSG00000127152	BCL11B	B-cell_CLL/lymphoma_11B_(zinc_finger_protein)_[Source:HGNC_Symbol;Acc:13222]	chr14:99723808-99724176;chr14:99697682-99697894	chr14:99723808-99724176
ENSG00000168907	PLA2G4F	phospholipase_A2,_group_IVF_[Source:HGNC_Symbol;Acc:27396]		chr15:42439322-42439544;chr15:42439824-42439966;chr15:42441911-42442046;chr15:42442302-42442339;chr15:42444886-42444952;chr15:42437964-42438101;chr15:42433332-42434402;chr15:42438325-42438439;chr15:42445818-42445858;chr15:42446290-42446418;chr15:42437773-42437880;chr15:42442571-42442684;chr15:42445498-42445540;chr15:42436648-42436842;chr15:42436176-42436342;chr15:42434726-42434912;chr15:42446520-…
ENSG00000140534	C15orf42	chromosome_15_open_reading_frame_42_[Source:HGNC_Symbol;Acc:28704]	chr15:90146027-90146123;chr15:90169167-90169292;chr15:90159636-90159726;chr15:90152034-90152180;chr15:90135278-90135407;chr15:90137646-90137785;chr15:90128939-90129173	chr15:90127517-90127758;chr15:90128939-90129173;chr15:90137646-90137785;chr15:90138624-90138842;chr15:90125917-90126196;chr15:90142555-90142706;chr15:90118713-90119471;chr15:90144720-90144799;chr15:90161383-90161441;chr15:90159636-90159726
ENSG00000179580	RNF151	ring_finger_protein_151_[Source:HGNC_Symbol;Acc:23235]	chr16:2017275-2017420	chr16:2017726-2017822;chr16:2018435-2018976
ENSG00000159723	AGRP	agouti_related_protein_homolog_(mouse)_[Source:HGNC_Symbol;Acc:330]	chr16:67516928-67517013	chr16:67516928-67517013;chr16:67517172-67517304
ENSG00000171916	LGALS9C	lectin,_galactoside-binding,_soluble,_9C_[Source:HGNC_Symbol;Acc:33874]		chr17:18380098-18380207;chr17:18389248-18389449;chr17:18387189-18387280;chr17:18396011-18396173;chr17:18395259-18395303;chr17:18395771-18395859;chr17:18397535-18398259;chr17:18394587-18394637;chr17:18394047-18394082
ENSG00000197689	TBC1D29	TBC1_domain_family,_member_29_[Source:HGNC_Symbol;Acc:24509]	chr17:28889887-28889935	chr17:28886584-28886744;chr17:28890218-28890507;chr17:28887635-28887734;chr17:28887135-28887200
ENSG00000161381	PLXDC1	plexin_domain_containing_1_[Source:HGNC_Symbol;Acc:20945]	chr17:37309177-37309485;chr17:37237678-37237702;chr17:37307615-37307902	chr17:37288009-37288290;chr17:37253121-37253226;chr17:37295907-37296085;chr17:37228703-37228738
ENSG00000188176	SMTNL2	smoothelin-like_2_[Source:HGNC_Symbol;Acc:24764]	chr17:4496224-4496466;chr17:4487834-4488299;chr17:4500155-4500272;chr17:4495656-4495743;chr17:4500467-4500618;chr17:4498440-4498622	chr17:4500467-4500618
ENSG00000073861	TBX21	T-box_21_[Source:HGNC_Symbol;Acc:11599]	chr17:45821848-45821909;chr17:45821561-45821719	chr17:45820437-45820558;chr17:45819976-45820130
ENSG00000198003	CCDC151	coiled-coil_domain_containing_151_[Source:HGNC_Symbol;Acc:28303]	chr19:11534546-11534698;chr19:11541519-11541596;chr19:11541719-11541840;chr19:11536964-11537086;chr19:11546511-11546603	chr19:11533139-11533295;chr19:11541519-11541596;chr19:11533369-11533529;chr19:11531796-11531880
ENSG00000187867	PALM3	paralemmin_3_[Source:HGNC_Symbol;Acc:33274]		chr19:14167474-14167616;chr19:14167241-14167325;chr19:14166192-14166237;chr19:14168163-14168243
ENSG00000178297	TMPRSS9	transmembrane_protease,_serine_9_[Source:HGNC_Symbol;Acc:30079]	chr19:2396537-2396664	chr19:2396537-2396664;chr19:2425355-2425491;chr19:2418000-2418136;chr19:2425000-2425265;chr19:2425925-2426086;chr19:2398793-2398860;chr19:2401973-2402014
ENSG00000105605	CACNG7	calcium_channel,_voltage-dependent,_gamma_subunit_7_[Source:HGNC_Symbol;Acc:13626]	chr19:54418619-54418759;chr19:54417754-54417840	chr19:54444724-54444915;chr19:54417754-54417840
ENSG00000196420	S100A5	S100_calcium_binding_protein_A5_[Source:HGNC_Symbol;Acc:10495]	chr1:153514061-153514241;chr1:153513861-153513947	chr1:153513861-153513947;chr1:153512530-153512681;chr1:153513097-153513170
ENSG00000082482	KCNK2	potassium_channel,_subfamily_K,_member_2_[Source:HGNC_Symbol;Acc:6277]	chr1:215255136-215255204;chr1:215255465-215255485	chr1:215255136-215255204;chr1:215256467-215256774;chr1:215342542-215342702
ENSG00000142606	MMEL1	membrane_metallo-endopeptidase-like_1_[Source:HGNC_Symbol;Acc:14668]	chr1:2526229-2526332;chr1:2560770-2560960;chr1:2561197-2561636	chr1:2526715-2526798;chr1:2535586-2535720;chr1:2535323-2535412;chr1:2538413-2538508;chr1:2525824-2525882;chr1:2528000-2528128;chr1:2530093-2530229;chr1:2522996-2523072;chr1:2524094-2524405;chr1:2537687-2537805;chr1:2523133-2523466
ENSG00000188782	CATSPER4	cation_channel,_sperm_associated_4_[Source:HGNC_Symbol;Acc:23220]	chr1:26527321-26527566	chr1:26524777-26524910;chr1:26517052-26517331;chr1:26517778-26517921;chr1:26524177-26524274
ENSG00000176092	AIM1L	absent_in_melanoma_1-like_[Source:HGNC_Symbol;Acc:17295]		chr1:26663744-26663870;chr1:26669245-26669374;chr1:26663332-26663471;chr1:26680527-26680621;chr1:26670236-26671014;chr1:26665781-26665920;chr1:26663638-26663737;chr1:26662957-26663223;chr1:26664503-26664538;chr1:26669538-26669650;chr1:26669737-26669784;chr1:26671747-26673203;chr1:26664842-26664968;chr1:26664029-26664165
ENSG00000092853	CLSPN	claspin_[Source:HGNC_Symbol;Acc:19715]	chr1:36185819-36186581;chr1:36212367-36212593;chr1:36211052-36211163;chr1:36215234-36215412;chr1:36235448-36235568;chr1:36230819-36230927	chr1:36235448-36235568;chr1:36214006-36214375;chr1:36202940-36203022;chr1:36219346-36219537;chr1:36202515-36202676;chr1:36215068-36215132;chr1:36208742-36208842;chr1:36203593-36203698
ENSG00000169174	PCSK9	proprotein_convertase_subtilisin/kexin_type_9_[Source:HGNC_Symbol;Acc:20001]	chr1:55509516-55509707;chr1:55516607-55518084;chr1:55512196-55512319;chr1:55518323-55518464;chr1:55524172-55524320;chr1:55527048-55527229;chr1:55523709-55523882	chr1:55516607-55518084;chr1:55523709-55523882;chr1:55518323-55518464;chr1:55521666-55521862;chr1:55524172-55524320;chr1:55523004-55523187;chr1:55527048-55527229
ENSG00000088320	REM1	RAS_(RAD_and_GEM)-like_GTP-binding_1_[Source:HGNC_Symbol;Acc:15922]	chr20:30063096-30063169	chr20:30065631-30065713;chr20:30070090-30070291
ENSG00000124191	TOX2	TOX_high_mobility_group_box_family_member_2_[Source:HGNC_Symbol;Acc:16095]	chr20:42693417-42693497;chr20:42543492-42543630;chr20:42602007-42602072	chr20:42574345-42574678;chr20:42602007-42602072;chr20:42667644-42667869
ENSG00000183067	IGSF5	immunoglobulin_superfamily,_member_5_[Source:HGNC_Symbol;Acc:5952]	chr21:41123099-41123304	chr21:41142843-41143142;chr21:41137462-41137779;chr21:41173189-41174023;chr21:41151017-41151232;chr21:41165461-41165540
ENSG00000183038	GGTLC3	gamma-glutamyltransferase_light_chain_3_[Source:HGNC_Symbol;Acc:33426]	chr22:20367014-20367126;chr22:20367589-20367798;chr22:20366206-20366514	chr22:20366206-20366514;chr22:20367014-20367126;chr22:20366819-20366932
ENSG00000133466	C1QTNF6	C1q_and_tumor_necrosis_factor_related_protein_6_[Source:HGNC_Symbol;Acc:14343]	chr22:37586905-37586968;chr22:37595364-37595425	chr22:37580377-37580477;chr22:37578776-37578867;chr22:37587712-37587777
ENSG00000115616	SLC9A2	solute_carrier_family_9_(sodium/hydrogen_exchanger),_member_2_[Source:HGNC_Symbol;Acc:11072]		chr2:103236166-103236596;chr2:103306153-103306249;chr2:103324578-103327777;chr2:103322305-103322395;chr2:103321003-103321134;chr2:103274023-103274486;chr2:103317529-103317690;chr2:103318865-103318961;chr2:103302869-103303227;chr2:103300593-103300795;chr2:103299720-103299937
ENSG00000176771	NCKAP5	NCK-associated_protein_5_[Source:HGNC_Symbol;Acc:29847]	chr2:133429374-133430878;chr2:133547596-133547778;chr2:133554201-133554302;chr2:133531389-133531467	chr2:134284637-134284756;chr2:134060609-134060682;chr2:133486389-133486525;chr2:133636421-133636489;chr2:134316621-134316688;chr2:133626509-133626547;chr2:134275029-134275158;chr2:134325787-134326034;chr2:133483200-133483332;chr2:133971288-133971351;chr2:133721293-133721442;chr2:133887550-133887683;chr2:133489310-133489624;chr2:134179246-134179363
ENSG00000150722	PPP1R1C	protein_phosphatase_1,_regulatory_(inhibitor)_subunit_1C_[Source:HGNC_Symbol;Acc:14940]		chr2:182850551-182850918;chr2:182968328-182968549;chr2:182852545-182852626;chr2:182928458-182928850;chr2:182926169-182926206;chr2:182818968-182819361;chr2:182888549-182888640;chr2:182839946-182839991;chr2:182895610-182895706
ENSG00000144395	CCDC150	coiled-coil_domain_containing_150_[Source:HGNC_Symbol;Acc:26834]	chr2:197531443-197532658;chr2:197576869-197577463;chr2:197577823-197578407;chr2:197596757-197596876	chr2:197577823-197578407;chr2:197541839-197541916;chr2:197521357-197522153;chr2:197541278-197541455;chr2:197597150-197597530;chr2:197523516-197523584;chr2:197542017-197542085;chr2:197530291-197530407;chr2:197584898-197584958
ENSG00000182329	NA	Uncharacterized_protein_[Source:UniProtKB/TrEMBL;Acc:E7EP55]	chr2:202970484-202970738;chr2:202955493-202955652;chr2:203052875-203052989;chr2:203058024-203058226;chr2:203061523-203062585;chr2:202957753-202957908;chr2:202967669-202967837;chr2:202937978-202938434;chr2:202962158-202962300;chr2:203054897-203055216;chr2:202964336-202964519;chr2:202989937-202990005;chr2:203049476-203049566;chr2:202978059-202978169;chr2:203051656-203051821	chr2:202941655-202941822;chr2:202970484-202970738;chr2:202964336-202964519;chr2:203054897-203055216;chr2:202965030-202965172;chr2:203051656-203051821;chr2:202989937-202990005;chr2:203049476-203049566;chr2:203058024-203058226
ENSG00000158428	C2orf62	chromosome_2_open_reading_frame_62_[Source:HGNC_Symbol;Acc:25062]	chr2:219221579-219221632	chr2:219227458-219227625;chr2:219230231-219232241;chr2:219225296-219225382
ENSG00000163793	DNAJC5G	DnaJ_(Hsp40)_homolog,_subfamily_C,_member_5_gamma_[Source:HGNC_Symbol;Acc:24844]		chr2:27498289-27498439;chr2:27498974-27499255;chr2:27500622-27501200;chr2:27499511-27499709;chr2:27503034-27503101
ENSG00000132164	SLC6A11	solute_carrier_family_6_(neurotransmitter_transporter,_GABA),_member_11_[Source:HGNC_Symbol;Acc:11044]	chr3:10979936-10982419	chr3:10885899-10886031;chr3:10857885-10858206;chr3:10974837-10974939;chr3:10953775-10953878;chr3:10960014-10960138
ENSG00000214216	IQCJ	IQ_motif_containing_J_[Source:HGNC_Symbol;Acc:32406]	chr3:158983004-158984096;chr3:158680717-158681086	chr3:158680717-158681086;chr3:158980337-158981536
ENSG00000090534	THPO	thrombopoietin_[Source:HGNC_Symbol;Acc:11795]	chr3:184089723-184091026;chr3:184093676-184093803;chr3:184095863-184095932;chr3:184093303-184093389;chr3:184094035-184094192	chr3:184091203-184091370;chr3:184095863-184095932;chr3:184093676-184093803;chr3:184094035-184094192
ENSG00000163576	EFHB	EF-hand_domain_family,_member_B_[Source:HGNC_Symbol;Acc:26330]	chr3:19961325-19961468	chr3:19961997-19962059;chr3:19920964-19921296;chr3:19940269-19940337;chr3:19938033-19938333;chr3:19925854-19926107;chr3:19924042-19924223;chr3:19959724-19959904;chr3:19935983-19936448
ENSG00000244607	CCDC13	coiled-coil_domain_containing_13_[Source:HGNC_Symbol;Acc:26358]	chr3:42760770-42761017;chr3:42755419-42755641	chr3:42755419-42755641;chr3:42754654-42754808
ENSG00000138778	CENPE	centromere_protein_E,_312kDa_[Source:HGNC_Symbol;Acc:1856]	chr4:104116271-104116390;chr4:104117320-104117409;chr4:104117077-104117195	chr4:104060946-104061236;chr4:104084636-104084710;chr4:104106967-104107018;chr4:104066680-104066938;chr4:104104358-104104445;chr4:104095893-104096060;chr4:104079771-104080043;chr4:104066986-104067264;chr4:104080167-104080481;chr4:104054852-104055049;chr4:104053850-104054053;chr4:104084294-104084413;chr4:104097117-104097205;chr4:104035612-104035709;chr4:104029960-104030246;chr4:104074204-104074407…
ENSG00000152953	STK32B	serine/threonine_kinase_32B_[Source:HGNC_Symbol;Acc:14217]	chr4:5053169-5053642	chr4:5448400-5449057;chr4:5439644-5439806;chr4:5434013-5434097;chr4:5458534-5458650;chr4:5418572-5418661;chr4:5399934-5399971;chr4:5332947-5333120;chr4:5468430-5468561;chr4:5469733-5469797;chr4:5461830-5461955;chr4:5170026-5170177
ENSG00000163116	C4orf37	chromosome_4_open_reading_frame_37_[Source:HGNC_Symbol;Acc:28712]	chr4:98893431-98893591;chr4:98865048-98865158;chr4:98902310-98902469	chr4:98480027-98480268;chr4:98184599-98184732;chr4:99049579-99049743;chr4:99055498-99055610;chr4:98814203-98814354;chr4:99027104-99027215
ENSG00000205089	CCNI2	cyclin_I_family,_member_2_[Source:HGNC_Symbol;Acc:33869]		chr5:132083137-132083616;chr5:132084039-132084167
ENSG00000146021	KLHL3	kelch-like_3_(Drosophila)_[Source:HGNC_Symbol;Acc:6354]	chr5:136988447-136988765;chr5:137008356-137008616;chr5:137071322-137071779;chr5:136961442-136961585;chr5:137013106-137013158	chr5:136988447-136988765;chr5:137009364-137009586;chr5:137027974-137028374;chr5:137071322-137071779;chr5:137043238-137043298;chr5:137007456-137007641;chr5:136972983-136973084
ENSG00000082074	FYB	FYN_binding_protein_[Source:HGNC_Symbol;Acc:4036]	chr5:39269747-39269921	chr5:39269747-39269921;chr5:39274505-39274630;chr5:39130692-39130714;chr5:39153550-39153706;chr5:39110458-39110491;chr5:39108333-39108364;chr5:39105338-39107567;chr5:39126100-39126237;chr5:39208966-39209066;chr5:39134310-39134451;chr5:39201928-39203129;chr5:39212780-39213119;chr5:39127843-39127909;chr5:39134957-39135116;chr5:39124355-39124380;chr5:39141197-39141243;chr5:39137702-39137822;chr5:391…
ENSG00000146070	PLA2G7	phospholipase_A2,_group_VII_(platelet-activating_factor_acetylhydrolase,_plasma)_[Source:HGNC_Symbol;Acc:9040]	chr6:46671938-46672433;chr6:46675728-46675898;chr6:46684712-46684833;chr6:46679233-46679356;chr6:46680006-46680074;chr6:46684121-46684265;chr6:46703287-46703430;chr6:46672890-46673038;chr6:46690520-46690662;chr6:46682197-46682290	chr6:46703287-46703430;chr6:46690520-46690662
ENSG00000164393	GPR111	G_protein-coupled_receptor_111_[Source:HGNC_Symbol;Acc:18991]	chr6:47641107-47641227;chr6:47624172-47624420	chr6:47646719-47646870;chr6:47641107-47641227
ENSG00000128573	FOXP2	forkhead_box_P2_[Source:HGNC_Symbol;Acc:13875]		chr7:114006560-114006695;chr7:114138938-114139783;chr7:114178381-114178438;chr7:114210862-114210936;chr7:114268595-114269037;chr7:114269647-114269697;chr7:114174672-114174761;chr7:114298121-114298322;chr7:113728221-113728325;chr7:114302120-114302241;chr7:114299411-114299487;chr7:114299627-114299728;chr7:114282465-114282678;chr7:114066555-114066734;chr7:114271583-114271760;chr7:114269842-114270060…
ENSG00000128604	IRF5	interferon_regulatory_factor_5_[Source:HGNC_Symbol;Acc:6120]	chr7:128577666-128577888;chr7:128580260-128580517;chr7:128578271-128578299;chr7:128583113-128583188	chr7:128580260-128580517;chr7:128577991-128578103;chr7:128583113-128583188;chr7:128581333-128581478
ENSG00000215018	COL28A1	collagen,_type_XXVIII,_alpha_1_[Source:HGNC_Symbol;Acc:22442]		chr7:7546748-7546792;chr7:7557427-7557468;chr7:7550722-7550766;chr7:7575381-7575484;chr7:7551283-7551475;chr7:7530209-7530277;chr7:7472263-7472331;chr7:7559693-7559746;chr7:7563860-7563880;chr7:7484049-7484120;chr7:7572383-7572543;chr7:7483216-7483284;chr7:7561536-7561598;chr7:7516743-7516811;chr7:7495675-7495743;chr7:7514232-7514300;chr7:7421175-7421243;chr7:7395834-7396726;chr7:7470849-7471277;…
ENSG00000186523	FAM86B1	family_with_sequence_similarity_86,_member_B1_[Source:HGNC_Symbol;Acc:28268]	chr8:12052409-12052469	chr8:12045581-12045725;chr8:12048295-12048443
ENSG00000171320	ESCO2	establishment_of_cohesion_1_homolog_2_(S._cerevisiae)_[Source:HGNC_Symbol;Acc:27230]	chr8:27669494-27670157;chr8:27657058-27657233;chr8:27631903-27632124;chr8:27645402-27645519;chr8:27665711-27665855;chr8:27646364-27646495	chr8:27657058-27657233;chr8:27649480-27649569;chr8:27650185-27650328;chr8:27645402-27645519;chr8:27646364-27646495;chr8:27637691-27637784;chr8:27641517-27641574;chr8:27669494-27670157
ENSG00000082556	OPRK1	opioid_receptor,_kappa_1_[Source:HGNC_Symbol;Acc:8154]	chr8:54138284-54142389;chr8:54147319-54147671	chr8:54151078-54151292;chr8:54163341-54163972;chr8:54164008-54164257;chr8:54155299-54155472
ENSG00000147596	PRDM14	PR_domain_containing_14_[Source:HGNC_Symbol;Acc:14001]		chr8:70983385-70983562;chr8:70967535-70967636;chr8:70963886-70964539;chr8:70970875-70971077;chr8:70978470-70978740;chr8:70980465-70980622;chr8:70980714-70980767
ENSG00000095303	PTGS1	prostaglandin-endoperoxide_synthase_1_(prostaglandin_G/H_synthase_and_cyclooxygenase)_[Source:HGNC_Symbol;Acc:9604]	chr9:125152477-125152624	chr9:125137601-125137723;chr9:125133892-125134113;chr9:125133359-125133370
ENSG00000198870	C9orf96	chromosome_9_open_reading_frame_96_[Source:HGNC_Symbol;Acc:28669]	chr9:136263099-136263182;chr9:136262291-136262421	chr9:136243117-136243431;chr9:136250385-136250539;chr9:136256457-136256572;chr9:136258998-136259536;chr9:136268007-136268141;chr9:136266867-136267007;chr9:136263099-136263182;chr9:136253231-136253332;chr9:136251401-136251475
ENSG00000130948	HSD17B3	hydroxysteroid_(17-beta)_dehydrogenase_3_[Source:HGNC_Symbol;Acc:5212]		chr9:99013409-99013543;chr9:99017150-99017225;chr9:99060698-99060744;chr9:99012033-99012068;chr9:99007627-99007708;chr9:99006573-99006676;chr9:98997588-98997852;chr9:99002105-99002186
ENSG00000157399	ARSE	arylsulfatase_E_(chondrodysplasia_punctata_1)_[Source:HGNC_Symbol;Acc:719]	chrX:2867345-2867768;chrX:2873457-2873578;chrX:2878419-2878509;chrX:2854783-2854904;chrX:2871184-2871306;chrX:2886190-2886286;chrX:2876315-2876476	chrX:2856136-2856298;chrX:2876315-2876476;chrX:2886190-2886286;chrX:2852699-2853231;chrX:2877644-2877929
ENSG00000158571	PFKFB1	6-phosphofructo-2-kinase/fructose-2,6-biphosphatase_1_[Source:HGNC_Symbol;Acc:8872]	chrX:54971872-54971976;chrX:54975508-54975654;chrX:54987257-54987350;chrX:54984739-54984795;chrX:54985284-54985358;chrX:54986260-54986326	chrX:54975508-54975654;chrX:54960254-54960318;chrX:54978338-54978545;chrX:54961380-54961442;chrX:54982586-54982707;chrX:55020344-55020511
ENSG00000152782	PANK1	pantothenate_kinase_1_[Source:HGNC_Symbol;Acc:8598]	chr10:91353570-91353746;chr10:91385452-91385610;chr10:91403454-91403713	chr10:91385950-91386006;chr10:91398906-91398999
ENSG00000166323	C11orf65	chromosome_11_open_reading_frame_65_[Source:HGNC_Symbol;Acc:28519]		chr11:108302473-108302565;chr11:108277490-108277690;chr11:108332206-108332296;chr11:108210886-108211091;chr11:108276156-108276286;chr11:108253727-108253902;chr11:108256647-108256702;chr11:108263935-108264105;chr11:108338198-108338258;chr11:108201926-108202294;chr11:108333275-108333368;chr11:108277823-108277876;chr11:108225642-108226836
ENSG00000149548	CCDC15	coiled-coil_domain_containing_15_[Source:HGNC_Symbol;Acc:25798]	chr11:124824017-124824266;chr11:124907969-124908500;chr11:124910486-124911385;chr11:124862476-124862583;chr11:124861357-124861479;chr11:124844992-124845105	chr11:124824017-124824266;chr11:124861357-124861479
ENSG00000184224	C11orf72	chromosome_11_open_reading_frame_72_[Source:HGNC_Symbol;Acc:26915]	chr11:67374090-67374177;chr11:67373364-67373482	chr11:67373364-67373482;chr11:67374090-67374177
ENSG00000076555	ACACB	acetyl-CoA_carboxylase_beta_[Source:HGNC_Symbol;Acc:85]	chr12:109697870-109697954;chr12:109604666-109605085;chr12:109611937-109612035;chr12:109637207-109637357	chr12:109554400-109554509;chr12:109697870-109697954;chr12:109592487-109592745;chr12:109629283-109629568;chr12:109671743-109671850;chr12:109629652-109629755
ENSG00000240654	C1QTNF9	C1q_and_tumor_necrosis_factor_related_protein_9_[Source:HGNC_Symbol;Acc:28732]		chr13:24892956-24893018;chr13:24890120-24890307;chr13:24881304-24881366;chr13:24883716-24883754;chr13:24889899-24890004;chr13:24889624-24889708
ENSG00000139988	RDH12	retinol_dehydrogenase_12_(all-trans/9-cis/11-cis)_[Source:HGNC_Symbol;Acc:19977]	chr14:68184523-68184599;chr14:68168603-68168652	chr14:68191190-68191308;chr14:68184523-68184599;chr14:68191816-68191971;chr14:68189141-68189427;chr14:68187531-68187619
ENSG00000214646	NA	NA	chr15:78232253-78232347	chr15:78232253-78232347;chr15:78233784-78233864;chr15:78234467-78234506
ENSG00000105694	NA	Fos39347_1Uncharacterized_protein_[Source:UniProtKB/TrEMBL;Acc:O75863]	chr19:2538645-2538786	chr19:2538108-2538328
ENSG00000130528	HRC	histidine_rich_calcium_binding_protein_[Source:HGNC_Symbol;Acc:5178]		chr19:49655261-49655315;chr19:49656518-49656588;chr19:49655567-49655635;chr19:49654774-49654810
ENSG00000162571	TTLL10	tubulin_tyrosine_ligase-like_family,_member_10_[Source:HGNC_Symbol;Acc:26693]		chr1:1132818-1133315;chr1:1115414-1115720;chr1:1117121-1117195;chr1:1115863-1116264;chr1:1115037-1115233;chr1:1119300-1119471;chr1:1131980-1132096;chr1:1118256-1118427;chr1:1109646-1109701;chr1:1117741-1117826;chr1:1109804-1109869;chr1:1109901-1110414;chr1:1131766-1131868;chr1:1114569-1114713
ENSG00000143412	ANXA9	annexin_A9_[Source:HGNC_Symbol;Acc:547]		chr1:150959078-150959137;chr1:150954963-150955059;chr1:150960759-150960817;chr1:150956451-150956545;chr1:150956757-150956870;chr1:150955566-150955656;chr1:150960348-150960432;chr1:150960567-150960662;chr1:150954493-150954855;chr1:150957062-150957152;chr1:150955814-150955910;chr1:150958812-150958891;chr1:150967053-150967175
ENSG00000163467	C1orf182	chromosome_1_open_reading_frame_182_[Source:HGNC_Symbol;Acc:30636]	chr1:156309425-156309582	chr1:156316559-156316786;chr1:156309425-156309582;chr1:156314371-156314499;chr1:156308419-156308655
ENSG00000228208	C1orf143	chromosome_1_open_reading_frame_143_[Source:HGNC_Symbol;Acc:32045]	chr1:218698182-218698422	chr1:218696695-218696792;chr1:218683438-218683529
ENSG00000116783	FPGT-TNNI3K	FPGT-TNNI3K_readthrough_[Source:HGNC_Symbol;Acc:42952]	chr1:75009590-75010112;chr1:74883852-74884027	chr1:74705640-74706367;chr1:74929125-74929234;chr1:74832940-74833026;chr1:74833592-74833648;chr1:74904749-74905306;chr1:74867523-74867641;chr1:74841249-74841532;chr1:74902158-74902210;chr1:74835075-74835603;chr1:74835972-74836076;chr1:74808759-74808863;chr1:74808526-74808670;chr1:74663937-74664044;chr1:74667002-74667094;chr1:74665348-74665515;chr1:74706492-74706519
ENSG00000259030	NA	FPGT-TNNI3K_fusion_protein_isoform_a__[Source:RefSeq_peptide;Acc:NP_001106279]	chr1:75009590-75009666	chr1:74929125-74929234;chr1:74832940-74833026;chr1:74833592-74833648;chr1:74902158-74902210;chr1:74905174-74905306;chr1:74808759-74808863;chr1:74808526-74808670;chr1:74663926-74664044;chr1:74835075-74835269;chr1:74667002-74667094;chr1:74665348-74665515
ENSG00000244588	RAD21L1	RAD21-like_1_(S._pombe)_[Source:HGNC_Symbol;Acc:16271]	chr20:1226854-1226949	chr20:1220965-1221078;chr20:1212170-1212263;chr20:1223741-1223840;chr20:1206700-1207042;chr20:1214729-1214835;chr20:1219956-1220051;chr20:1224690-1224814;chr20:1234913-1235145;chr20:1218688-1218858;chr20:1223263-1223489;chr20:1209066-1209241
ENSG00000174306	ZHX3	zinc_fingers_and_homeoboxes_3_[Source:HGNC_Symbol;Acc:15935]		chr20:39900567-39900913;chr20:39883228-39883275;chr20:39945502-39945826;chr20:39842374-39842539
ENSG00000092758	COL9A3	collagen,_type_IX,_alpha_3_[Source:HGNC_Symbol;Acc:2219]	chr20:61458119-61458172;chr20:61460116-61460169;chr20:61457556-61457609;chr20:61460275-61460328;chr20:61451281-61451334;chr20:61458593-61458646;chr20:61459275-61459328;chr20:61452859-61452882;chr20:61452533-61452568;chr20:61460807-61460851	chr20:61447596-61447669;chr20:61456816-61457018;chr20:61448414-61448494;chr20:61449870-61449905;chr20:61450574-61450645;chr20:61456320-61456382;chr20:61453109-61453162;chr20:61455774-61455853
ENSG00000183145	DSCR6	Down_syndrome_critical_region_gene_6_[Source:HGNC_Symbol;Acc:3047]		chr21:38378450-38378533;chr21:38380457-38380523;chr21:38378863-38379176;chr21:38385851-38385918
ENSG00000184058	TBX1	T-box_1_[Source:HGNC_Symbol;Acc:11592]		chr22:19751678-19751849;chr22:19748428-19748803;chr22:19750764-19751225;chr22:19753912-19754855;chr22:19747081-19747200;chr22:19770436-19770555;chr22:19770837-19771116
ENSG00000186998	EMID1	EMI_domain_containing_1_[Source:HGNC_Symbol;Acc:18036]	chr22:29651260-29651601;chr22:29627582-29629457;chr22:29629603-29629851	chr22:29601840-29602128;chr22:29630126-29630188;chr22:29621122-29621205;chr22:29622411-29622540;chr22:29627007-29627129;chr22:29630294-29630338;chr22:29639434-29639478
ENSG00000186684	CYP27C1	cytochrome_P450,_family_27,_subfamily_C,_polypeptide_1_[Source:HGNC_Symbol;Acc:33480]	chr2:127963235-127963343	chr2:127963235-127963343;chr2:127977565-127977654;chr2:127951365-127951443;chr2:127952911-127953077;chr2:127960948-127961147
ENSG00000181804	SLC9A9	solute_carrier_family_9_(sodium/hydrogen_exchanger),_member_9_[Source:HGNC_Symbol;Acc:20653]	chr3:143100902-143100956;chr3:143214172-143214290;chr3:143271204-143271292;chr3:143212495-143212606;chr3:143292930-143293035	chr3:143416922-143416991;chr3:142987717-142987822;chr3:143515668-143515749
ENSG00000008226	DLEC1	deleted_in_lung_and_esophageal_cancer_1_[Source:HGNC_Symbol;Acc:2899]		chr3:38156474-38156544;chr3:38138060-38138228;chr3:38138673-38138766;chr3:38163562-38163685;chr3:38125649-38125736;chr3:38153168-38153238;chr3:38127732-38127868;chr3:38157944-38158149;chr3:38080696-38081127;chr3:38104072-38104292;chr3:38105332-38105410;chr3:38158264-38158380;chr3:38141777-38141916;chr3:38138998-38139128;chr3:38134281-38134371;chr3:38151301-38151772;chr3:38129787-38129879;chr3:381…
ENSG00000187672	ERC2	ELKS/RAB6-interacting/CAST_family_member_2_[Source:HGNC_Symbol;Acc:31922]	chr3:55681065-55681254	chr3:55800712-55800827;chr3:55681065-55681254;chr3:56467817-56468077;chr3:56502276-56502391;chr3:56501100-56501162
ENSG00000168743	NPNT	nephronectin_[Source:HGNC_Symbol;Acc:27405]		chr4:106819259-106819293;chr4:106816594-106816880;chr4:106833700-106833808;chr4:106853771-106853860;chr4:106823851-106823952;chr4:106832794-106832889;chr4:106833020-106833395;chr4:106924871-106925184
ENSG00000173930	SLCO4C1	solute_carrier_organic_anion_transporter_family,_member_4C1_[Source:HGNC_Symbol;Acc:23612]	chr5:101606328-101606510;chr5:101631612-101632253;chr5:101585342-101585492;chr5:101599388-101599484;chr5:101582956-101583146	chr5:101599388-101599484;chr5:101606328-101606510;chr5:101627047-101627310;chr5:101592819-101593014;chr5:101593647-101593791;chr5:101597616-101597737
ENSG00000145832	SLC25A48	solute_carrier_family_25,_member_48_[Source:HGNC_Symbol;Acc:30451]	chr5:135223721-135224326;chr5:135215657-135215820	chr5:135218751-135219139;chr5:135207150-135208436;chr5:135178105-135178148;chr5:135170793-135170839;chr5:135209710-135209843;chr5:135215657-135215820
ENSG00000170482	SLC23A1	solute_carrier_family_23_(nucleobase_transporters),_member_1_[Source:HGNC_Symbol;Acc:10974]	chr5:138714896-138715043	chr5:138714268-138714373;chr5:138718907-138719039;chr5:138714896-138715043;chr5:138707676-138707942;chr5:138716126-138716210;chr5:138716487-138716575;chr5:138713911-138714040;chr5:138716222-138716400;chr5:138717581-138718102
ENSG00000123219	CENPK	centromere_protein_K_[Source:HGNC_Symbol;Acc:29479]	chr5:64848320-64848376;chr5:64858630-64858835	chr5:64837182-64837263
ENSG00000122012	SV2C	synaptic_vesicle_glycoprotein_2C_[Source:HGNC_Symbol;Acc:30670]	chr5:75378997-75379337;chr5:75427475-75428155;chr5:75648955-75649764;chr5:75594619-75594752	chr5:75587590-75587681;chr5:75581606-75581695;chr5:75596554-75596757;chr5:75597211-75597370;chr5:75587046-75587156
ENSG00000185261	KIAA0825	KIAA0825_[Source:HGNC_Symbol;Acc:28532]	chr5:93488671-93489829;chr5:93739274-93739498;chr5:93808997-93809224;chr5:93812816-93812910;chr5:93731806-93732214	chr5:93951255-93951400;chr5:93798092-93798274;chr5:93805666-93805816;chr5:93854911-93856622;chr5:93859635-93859803;chr5:93720073-93720167;chr5:93775687-93775826;chr5:93918138-93918288;chr5:93800574-93800764;chr5:93872701-93872832
ENSG00000112425	EPM2A	epilepsy,_progressive_myoclonus_type_2A,_Lafora_disease_(laforin)_[Source:HGNC_Symbol;Acc:3413]		chr6:146001219-146001266;chr6:145823658-145823711;chr6:146003545-146003795;chr6:146027041-146027064;chr6:145954855-145955023
ENSG00000185345	PARK2	parkinson_protein_2,_E3_ubiquitin_protein_ligase_(parkin)_[Source:HGNC_Symbol;Acc:8607]	chr6:163148694-163148803	chr6:161966144-161966469;chr6:161781120-161781237;chr6:162864342-162864509;chr6:161768452-161771243;chr6:161990387-161990448;chr6:162206804-162206940;chr6:161969886-161970035;chr6:161807826-161807909;chr6:162622163-162622284;chr6:162394334-162394449;chr6:162475123-162475206
ENSG00000137218	FRS3	fibroblast_growth_factor_receptor_substrate_3_[Source:HGNC_Symbol;Acc:16970]	chr6:41744157-41744360;chr6:41745223-41745565	chr6:41754231-41754280
ENSG00000168078	PBK	PDZ_binding_kinase_[Source:HGNC_Symbol;Acc:18282]	chr8:27685622-27685715;chr8:27690559-27690650;chr8:27679836-27680005	chr8:27695169-27695612;chr8:27678082-27678211;chr8:27685622-27685715;chr8:27679836-27680005;chr8:27668475-27668684;chr8:27690559-27690650
ENSG00000136895	GARNL3	GTPase_activating_Rap/RanGAP_domain-like_3_[Source:HGNC_Symbol;Acc:25425]	chr9:129986544-129986617;chr9:130131301-130131397	chr9:130025941-130026278
ENSG00000157502	MUM1L1	melanoma_associated_antigen_(mutated)_1-like_1_[Source:HGNC_Symbol;Acc:26583]		chrX:105412298-105412418;chrX:105415005-105415132;chrX:105447978-105448163;chrX:105421217-105421352
ENSG00000129673	AANAT	aralkylamine_N-acetyltransferase_[Source:HGNC_Symbol;Acc:19]	chr17:74463630-74463809;chr17:74464754-74464991	chr17:74458398-74458562;chr17:74455329-74455448;chr17:74449433-74449864
ENSG00000170312	CDK1	cyclin-dependent_kinase_1_[Source:HGNC_Symbol;Acc:1722]	chr10:62547429-62547992	chr10:62539899-62539960;chr10:62538089-62538426
ENSG00000204022	LIPJ	lipase,_family_member_J_[Source:HGNC_Symbol;Acc:21773]	chr10:90356037-90356173;chr10:90356547-90356693;chr10:90362333-90362404;chr10:90365390-90365461	chr10:90354424-90354533;chr10:90351135-90354069
ENSG00000173876	NA	Tubulin_beta-8_chain_[Source:UniProtKB/Swiss-Prot;Acc:Q3ZCM7]	chr10:94365-94852;chr10:95122-96053	chr10:94365-94852
ENSG00000155629	PIK3AP1	phosphoinositide-3-kinase_adaptor_protein_1_[Source:HGNC_Symbol;Acc:30034]	chr10:98480139-98480271;chr10:98383229-98383294;chr10:98392645-98392998	chr10:98378408-98378545;chr10:98480139-98480271;chr10:98388155-98388250;chr10:98369469-98369624;chr10:98362037-98362155;chr10:98386465-98386662;chr10:98376396-98376468;chr10:98412455-98412599;chr10:98416555-98416691
ENSG00000137757	CASP5	caspase_5,_apoptosis-related_cysteine_peptidase_[Source:HGNC_Symbol;Acc:1506]	chr11:104868110-104868219;chr11:104879534-104879780;chr11:104866467-104866569;chr11:104872755-104872928;chr11:104877810-104878061;chr11:104864962-104865074	chr11:104877810-104878061;chr11:104869612-104869755
ENSG00000182185	RAD51B	RAD51_homolog_B_(S._cerevisiae)_[Source:HGNC_Symbol;Acc:9822]	chr14:69196525-69196935	chr14:68288882-68289047;chr14:68331505-68331602;chr14:68853854-68853903;chr14:68935000-68935013;chr14:68937240-68937436;chr14:68375022-68375570;chr14:68353738-68354267;chr14:68758601-68758697;chr14:68536286-68536364;chr14:68878141-68878244;chr14:69077723-69078282;chr14:69012279-69012341;chr14:69030267-69030335;chr14:68935272-68935316;chr14:68466996-68467030
ENSG00000225362	CT62	cancer/testis_antigen_62_[Source:HGNC_Symbol;Acc:27286]		chr15:71407468-71407839
ENSG00000127564	PKMYT1	protein_kinase,_membrane_associated_tyrosine/threonine_1_[Source:HGNC_Symbol;Acc:29650]		chr16:3024246-3024418;chr16:3024551-3024657;chr16:3024001-3024158;chr16:3029649-3029913;chr16:3026665-3027032;chr16:3018103-3018516;chr16:3030287-3030505
ENSG00000108381	ASPA	aspartoacylase_[Source:HGNC_Symbol;Acc:756]	chr17:3384897-3385092;chr17:3386793-3386886;chr17:3392529-3392636;chr17:3397644-3397753	chr17:3377404-3377468
ENSG00000171401	KRT13	keratin_13_[Source:HGNC_Symbol;Acc:6415]		chr17:39657233-39657996;chr17:39659189-39659350;chr17:39659539-39659695;chr17:39659895-39659977;chr17:39661308-39661849;chr17:39658939-39659064
ENSG00000161594	KLHL10	kelch-like_10_(Drosophila)_[Source:HGNC_Symbol;Acc:18829]	chr17:39998031-39998564;chr17:40004185-40004636;chr17:39994032-39994378;chr17:40003513-40003662	chr17:39993742-39993840;chr17:40004185-40004636;chr17:40003513-40003662
ENSG00000161940	BCL6B	B-cell_CLL/lymphoma_6,_member_B_[Source:HGNC_Symbol;Acc:1002]	chr17:6928395-6928519;chr17:6933135-6933219;chr17:6927402-6927623	chr17:6933135-6933219
ENSG00000080986	NDC80	NDC80_homolog,_kinetochore_complex_component_(S._cerevisiae)_[Source:HGNC_Symbol;Acc:16909]	chr18:2616436-2616634;chr18:2571510-2571682;chr18:2574988-2575065;chr18:2595415-2595620;chr18:2590017-2590161	chr18:2616436-2616634;chr18:2571510-2571682;chr18:2572976-2573085;chr18:2585112-2585201;chr18:2587829-2587922;chr18:2574988-2575065;chr18:2578926-2579028;chr18:2610758-2610860;chr18:2599018-2599170;chr18:2606414-2606506;chr18:2601395-2601484
ENSG00000088756	ARHGAP28	Rho_GTPase_activating_protein_28_[Source:HGNC_Symbol;Acc:25509]	chr18:6876130-6876207;chr18:6908959-6909023;chr18:6873683-6873774	chr18:6774001-6774233;chr18:6824761-6824963;chr18:6873683-6873774;chr18:6729821-6729942;chr18:6870589-6870731;chr18:6778945-6779035;chr18:6898435-6898720
ENSG00000099308	MAST3	microtubule_associated_serine/threonine_kinase_3_[Source:HGNC_Symbol;Acc:19036]		chr19:18208603-18208641;chr19:18239210-18239268;chr19:18245389-18245521;chr19:18242719-18242857
ENSG00000170909	OSCAR	osteoclast_associated,_immunoglobulin-like_receptor_[Source:HGNC_Symbol;Acc:29960]		chr19:54597933-54599418;chr19:54605962-54606000;chr19:54603039-54603071;chr19:54600149-54600451
ENSG00000143318	CASQ1	calsequestrin_1_(fast-twitch,_skeletal_muscle)_[Source:HGNC_Symbol;Acc:1512]	chr1:160162428-160162676;chr1:160165687-160165817;chr1:160168000-160168114	chr1:160162428-160162676;chr1:160163530-160163637;chr1:160168467-160168521;chr1:160160285-160160820;chr1:160164802-160164913;chr1:160165251-160165324;chr1:160171035-160171676
ENSG00000066279	ASPM	asp_(abnormal_spindle)_homolog,_microcephaly_associated_(Drosophila)_[Source:HGNC_Symbol;Acc:19048]	chr1:197108897-197109001;chr1:197115271-197115824;chr1:197098317-197098447;chr1:197099045-197099186;chr1:197104226-197104372;chr1:197059060-197059214;chr1:197091518-197091725;chr1:197094176-197094321	chr1:197053258-197053556;chr1:197065128-197065294;chr1:197091518-197091725;chr1:197104226-197104372;chr1:197061037-197061186;chr1:197059980-197060171;chr1:197094176-197094321;chr1:197093240-197093461;chr1:197108897-197109001;chr1:197094000-197094085;chr1:197091045-197091173;chr1:197057246-197057562;chr1:197091289-197091431;chr1:197055933-197056102;chr1:197102480-197102725;chr1:197063214-197063310
ENSG00000159173	TNNI1	troponin_I_type_1_(skeletal,_slow)_[Source:HGNC_Symbol;Acc:11945]	chr1:201384341-201384386;chr1:201397966-201398402;chr1:201398827-201398994;chr1:201386875-201386940;chr1:201390801-201390874	chr1:201384341-201384386;chr1:201391147-201391295;chr1:201382160-201382249
ENSG00000101057	MYBL2	v-myb_myeloblastosis_viral_oncogene_homolog_(avian)-like_2_[Source:HGNC_Symbol;Acc:7548]	chr20:42344599-42345136;chr20:42295754-42295943	chr20:42341642-42341746;chr20:42340128-42340241;chr20:42333859-42333998;chr20:42343774-42343923;chr20:42315492-42315712;chr20:42320797-42320959
ENSG00000100312	ACR	acrosin_[Source:HGNC_Symbol;Acc:126]		chr22:51176624-51176740;chr22:51179049-51179185;chr22:51177699-51177902
ENSG00000169679	BUB1	budding_uninhibited_by_benzimidazoles_1_homolog_(yeast)_[Source:HGNC_Symbol;Acc:1148]	chr2:111416191-111416319;chr2:111417555-111417613	chr2:111435547-111435691;chr2:111415123-111415222;chr2:111414613-111414694;chr2:111415987-111416097;chr2:111416191-111416319;chr2:111417555-111417613;chr2:111398884-111399041;chr2:111398611-111398782;chr2:111400026-111400367;chr2:111408123-111408361;chr2:111430238-111430434;chr2:111395275-111395736;chr2:111413316-111413493;chr2:111431663-111431801;chr2:111425098-111425282;chr2:111425374-111425426
ENSG00000153237	CCDC148	coiled-coil_domain_containing_148_[Source:HGNC_Symbol;Acc:25191]	chr2:159145100-159145348;chr2:159249740-159249822;chr2:159222526-159222588;chr2:159033033-159033173;chr2:159035391-159035508	chr2:159237333-159237472
ENSG00000065371	ROPN1	rhophilin_associated_tail_protein_1_[Source:HGNC_Symbol;Acc:17692]		chr3:123695711-123695828;chr3:123693393-123694573;chr3:123700226-123700271
ENSG00000159674	SPON2	spondin_2,_extracellular_matrix_protein_[Source:HGNC_Symbol;Acc:11253]	chr4:1166868-1166999;chr4:1190615-1190920;chr4:1198770-1198904;chr4:1173236-1173329	chr4:1166868-1166999;chr4:1173236-1173329;chr4:1202364-1202750
ENSG00000109794	FAM149A	family_with_sequence_similarity_149,_member_A_[Source:HGNC_Symbol;Acc:24527]	chr4:187065215-187065869	chr4:187088122-187088250;chr4:187026231-187026796;chr4:187086498-187086618;chr4:187084578-187084787;chr4:187083999-187084102;chr4:187088335-187088809;chr4:187070327-187070437
ENSG00000205838	TTC23L	tetratricopeptide_repeat_domain_23-like_[Source:HGNC_Symbol;Acc:26355]		chr5:34839269-34839468;chr5:34899495-34899561
ENSG00000251606	NA	Uncharacterized_protein_[Source:UniProtKB/TrEMBL;Acc:D6RF79]	chr5:96519209-96519354	chr5:96424779-96424908;chr5:96518712-96518944
ENSG00000214871	NA	NA	chr7:23210760-23210807;chr7:23211775-23211796	chr7:23210760-23210807;chr7:23234316-23234503
ENSG00000196335	STK31	serine/threonine_kinase_31_[Source:HGNC_Symbol;Acc:11407]	chr7:23762379-23762568;chr7:23765497-23766030	chr7:23765497-23766030;chr7:23793934-23794093;chr7:23854763-23854831;chr7:23871755-23872132;chr7:23825097-23825222;chr7:23809259-23809375;chr7:23808614-23808793;chr7:23826457-23826543;chr7:23830443-23830565;chr7:23821038-23821139;chr7:23823202-23823282;chr7:23826127-23826252;chr7:23827599-23827748;chr7:23751718-23751764;chr7:23751853-23751905;chr7:23757100-23757198;chr7:23768710-23768868
ENSG00000042980	ADAM28	ADAM_metallopeptidase_domain_28_[Source:HGNC_Symbol;Acc:206]		chr8:24166154-24166281;chr8:24178828-24178961;chr8:24180121-24180174;chr8:24211283-24211345;chr8:24157356-24157590;chr8:24151553-24151708;chr8:24209500-24209565;chr8:24167407-24167483;chr8:24167676-24167885;chr8:24201019-24201101;chr8:24208745-24209053;chr8:24211897-24216531;chr8:24187498-24187628;chr8:24192959-24193633;chr8:24177749-24177820;chr8:24200473-24200694;chr8:24184067-24184148;chr8:241…
ENSG00000178460	C8orf45	chromosome_8_open_reading_frame_45_[Source:HGNC_Symbol;Acc:26368]	chr8:67795992-67796857;chr8:67813441-67814016;chr8:67782984-67783066;chr8:67808405-67808571;chr8:67783737-67783784	chr8:67786561-67786821;chr8:67789584-67789779;chr8:67790809-67790962;chr8:67803100-67803305
ENSG00000101850	GPR143	G_protein-coupled_receptor_143_[Source:HGNC_Symbol;Acc:20145]	chrX:9733608-9734005	chrX:9734160-9734229;chrX:9754282-9754337;chrX:9728757-9728866
ENSG00000121380	BCL2L14	BCL2-like_14_(apoptosis_facilitator)_[Source:HGNC_Symbol;Acc:16657]	chr12:12207542-12208703;chr12:12363833-12363947;chr12:12291770-12291913	chr12:12202797-12202888;chr12:12207542-12208703;chr12:12204730-12204781;chr12:12268229-12268261;chr12:12224402-12224774;chr12:12243713-12243783;chr12:12223869-12224071;chr12:12230640-12231001
ENSG00000121361	KCNJ8	potassium_inwardly-rectifying_channel,_subfamily_J,_member_8_[Source:HGNC_Symbol;Acc:6269]	chr12:21927480-21927755;chr12:21928421-21928515	chr12:21928421-21928515
ENSG00000178401	DNAJC22	DnaJ_(Hsp40)_homolog,_subfamily_C,_member_22_[Source:HGNC_Symbol;Acc:25802]	chr12:49740700-49741334	chr12:49747762-49747925;chr12:49741427-49741888;chr12:49750932-49751309
ENSG00000165948	IFI27L1	interferon,_alpha-inducible_protein_27-like_1_[Source:HGNC_Symbol;Acc:19754]		chr14:94555390-94555645;chr14:94563838-94564024;chr14:94561096-94561245
ENSG00000196859	KRT39	keratin_39_[Source:HGNC_Symbol;Acc:32971]	chr17:39118414-39118539;chr17:39118654-39118815;chr17:39120698-39120780;chr17:39119879-39120035	chr17:39120698-39120780;chr17:39118414-39118539;chr17:39122641-39123144
ENSG00000238283	NA	Uncharacterized_protein_[Source:UniProtKB/TrEMBL;Acc:F8WD16]		chr17:58090404-58090452;chr17:58094540-58094625;chr17:58094788-58094860;chr17:58091661-58091770;chr17:58092101-58092208;chr17:58092652-58092732
ENSG00000101746	NOL4	nucleolar_protein_4_[Source:HGNC_Symbol;Acc:7870]	chr18:31537290-31537481;chr18:31463208-31463388;chr18:31708813-31708853	chr18:31708813-31708853;chr18:31685013-31685124;chr18:31599282-31599565;chr18:31709835-31709984
ENSG00000007264	MATK	megakaryocyte-associated_tyrosine_kinase_[Source:HGNC_Symbol;Acc:6906]		chr19:3784823-3784882;chr19:3784122-3784237;chr19:3784336-3784449;chr19:3786167-3786415;chr19:3783124-3783217;chr19:3785062-3785284;chr19:3779531-3779615;chr19:3779376-3779449;chr19:3781605-3781670;chr19:3783812-3784031;chr19:3779696-3779795
ENSG00000183856	IQGAP3	IQ_motif_containing_GTPase_activating_protein_3_[Source:HGNC_Symbol;Acc:20669]	chr1:156530726-156530813;chr1:156514181-156514264;chr1:156532926-156533104;chr1:156498301-156498402;chr1:156520053-156520143;chr1:156518373-156518540;chr1:156533345-156533458	chr1:156542285-156542396;chr1:156530726-156530813;chr1:156513773-156513842;chr1:156517865-156518035;chr1:156539168-156539255;chr1:156532379-156532457;chr1:156534407-156534483
ENSG00000162782	TDRD5	tudor_domain_containing_5_[Source:HGNC_Symbol;Acc:20614]	chr1:179587734-179587817;chr1:179590170-179590226	chr1:179561025-179561260;chr1:179623336-179623497;chr1:179564763-179564953;chr1:179659831-179660407;chr1:179562595-179563002;chr1:179609514-179609580;chr1:179599902-179600055;chr1:179621174-179621332;chr1:179631239-179631421;chr1:179561445-179561982;chr1:179632483-179632626;chr1:179620002-179620202;chr1:179603592-179603764;chr1:179604802-179605022;chr1:179608974-179609186;chr1:179560748-179560800
ENSG00000186973	FAM183A	family_with_sequence_similarity_183,_member_A_[Source:HGNC_Symbol;Acc:34347]	chr1:43621877-43622067;chr1:43613464-43613762;chr1:43613254-43613354	chr1:43613254-43613354;chr1:43610029-43610675;chr1:43610798-43610968
ENSG00000161133	USP41	ubiquitin_specific_peptidase_41_[Source:HGNC_Symbol;Acc:20070]	chr22:20723719-20723865;chr22:20724410-20724489	chr22:20718476-20718607;chr22:20720857-20721024;chr22:20729780-20729925;chr22:20717911-20717964
ENSG00000187715	KBTBD12	kelch_repeat_and_BTB_(POZ)_domain_containing_12_[Source:HGNC_Symbol;Acc:25731]	chr3:127641793-127642974;chr3:127646607-127646963;chr3:127648976-127649126	chr3:127646607-127646963;chr3:127641793-127642974;chr3:127648976-127649126;chr3:127682032-127682229
ENSG00000186314	PRELID2	PRELI_domain_containing_2_[Source:HGNC_Symbol;Acc:28306]	chr5:145133728-145133942;chr5:144852763-144852878	chr5:145198942-145198977
ENSG00000170624	SGCD	sarcoglycan,_delta_(35kDa_dystrophin-associated_glycoprotein)_[Source:HGNC_Symbol;Acc:10807]	chr5:155753756-155754242;chr5:156021942-156022061;chr5:156016241-156016328	chr5:155756544-155756589;chr5:155771499-155771687;chr5:156016241-156016328;chr5:156021942-156022061;chr5:155935611-155935712;chr5:156074474-156074546;chr5:156184592-156185068;chr5:155550866-155551029;chr5:155753756-155754242
ENSG00000203734	ECT2L	epithelial_cell_transforming_sequence_2_oncogene-like_[Source:HGNC_Symbol;Acc:21118]	chr6:139135628-139135740;chr6:139164116-139164368;chr6:139175163-139175291;chr6:139206811-139206967;chr6:139222085-139222257;chr6:139159489-139159651	chr6:139135628-139135740;chr6:139165549-139165717;chr6:139134309-139134477;chr6:139203861-139204008;chr6:139164116-139164368;chr6:139117063-139117257;chr6:139206643-139206716;chr6:139183764-139183856;chr6:139175163-139175291
ENSG00000171611	PTCRA	pre_T-cell_antigen_receptor_alpha_[Source:HGNC_Symbol;Acc:21290]	chr6:42890765-42891085;chr6:42889956-42889998;chr6:42883727-42883865	chr6:42889956-42889998;chr6:42892999-42893898;chr6:42883727-42883865
ENSG00000137225	CAPN11	calpain_11_[Source:HGNC_Symbol;Acc:1478]		chr6:44134495-44134566;chr6:44144979-44145161;chr6:44140039-44140157;chr6:44140677-44140810;chr6:44137643-44137712
ENSG00000146856	AGBL3	ATP/GTP_binding_protein-like_3_[Source:HGNC_Symbol;Acc:27981]	chr7:134735773-134735905;chr7:134766471-134766542;chr7:134832565-134832715;chr7:134785908-134786029	chr7:134735773-134735905;chr7:134784711-134784831
ENSG00000005421	PON1	paraoxonase_1_[Source:HGNC_Symbol;Acc:9204]	chr7:94937323-94937523;chr7:94940763-94940889;chr7:94931517-94931715;chr7:94935597-94935678;chr7:94947635-94947899	chr7:94953714-94954019;chr7:95025589-95025673;chr7:94947635-94947899;chr7:94935597-94935678
ENSG00000188385	JAKMIP3	Janus_kinase_and_microtubule_interacting_protein_3_[Source:HGNC_Symbol;Acc:23523]		chr10:133967263-133967331;chr10:133963486-133963539;chr10:133966462-133966527;chr10:133957220-133958201;chr10:133930581-133931078;chr10:133948545-133948664;chr10:133918175-133918447;chr10:133950758-133950793;chr10:133949434-133949580;chr10:133950523-133950654;chr10:133951623-133951682;chr10:133962916-133963014;chr10:133953955-133954083;chr10:133983360-133983756
ENSG00000148516	ZEB1	zinc_finger_E-box_binding_homeobox_1_[Source:HGNC_Symbol;Acc:11642]	chr10:31609042-31609136	chr10:31644073-31644121;chr10:31678534-31678638
ENSG00000171840	NINJ2	ninjurin_2_[Source:HGNC_Symbol;Acc:7825]		chr12:674383-675344;chr12:673462-673847;chr12:772494-772945
ENSG00000180998	GPR137C	G_protein-coupled_receptor_137C_[Source:HGNC_Symbol;Acc:25445]	chr14:53063635-53063700;chr14:53064990-53065033	chr14:53063635-53063700
ENSG00000100629	CEP128	centrosomal_protein_128kDa_[Source:HGNC_Symbol;Acc:20359]	chr14:81407925-81408129;chr14:81405729-81405884	chr14:80956822-80957065;chr14:80962817-80963925;chr14:81382745-81382906;chr14:81329101-81329217;chr14:81307026-81307112;chr14:81380660-81380752;chr14:80993513-80993605
ENSG00000159289	GOLGA6A	golgin_A6_family,_member_A_[Source:HGNC_Symbol;Acc:13567]	chr15:74372957-74373076;chr15:74364559-74364650;chr15:74368024-74368131;chr15:74363708-74363811;chr15:74363465-74363618	chr15:74374767-74374891;chr15:74370056-74370094;chr15:74366489-74366557;chr15:74368024-74368131;chr15:74369359-74369465;chr15:74368240-74368326;chr15:74363708-74363811;chr15:74369562-74369643;chr15:74367744-74367831
ENSG00000149927	DOC2A	double_C2-like_domains,_alpha_[Source:HGNC_Symbol;Acc:2985]		chr16:30021282-30021556;chr16:30020799-30020878;chr16:30018352-30018411;chr16:30020523-30020597;chr16:30020317-30020426;chr16:30017917-30017998;chr16:30018494-30018620;chr16:30022224-30022401
ENSG00000120093	HOXB3	homeobox_B3_[Source:HGNC_Symbol;Acc:5114]	chr17:46655769-46655825	chr17:46634136-46634305;chr17:46631647-46632202;chr17:46655769-46655825;chr17:46652405-46652912;chr17:46632753-46632980;chr17:46633782-46633883;chr17:46651199-46651849;chr17:46667487-46667634
ENSG00000161509	GRIN2C	glutamate_receptor,_ionotropic,_N-methyl_D-aspartate_2C_[Source:HGNC_Symbol;Acc:4587]	chr17:72842205-72842392;chr17:72850833-72851246;chr17:72842899-72843059;chr17:72846345-72846510;chr17:72848152-72848750	chr17:72842899-72843059;chr17:72847716-72847830;chr17:72848152-72848750;chr17:72856572-72856966
ENSG00000181409	AATK	apoptosis-associated_tyrosine_kinase_[Source:HGNC_Symbol;Acc:21]	chr17:79093736-79093883;chr17:79104861-79105005;chr17:79100227-79100360;chr17:79098730-79098814;chr17:79096994-79097143	chr17:79104861-79105005;chr17:79100227-79100360;chr17:79101592-79101710;chr17:79108168-79108301;chr17:79105702-79105748;chr17:79102270-79102349;chr17:79139738-79139872;chr17:79101383-79101470
ENSG00000215910	C1orf167	chromosome_1_open_reading_frame_167_[Source:HGNC_Symbol;Acc:25262]	chr1:11826793-11827142;chr1:11838983-11839137;chr1:11845205-11845346;chr1:11836521-11836695;chr1:11824388-11824539	chr1:11836521-11836695;chr1:11828134-11828376;chr1:11844231-11844650;chr1:11838983-11839137;chr1:11839859-11840067
ENSG00000211452	DIO1	deiodinase,_iodothyronine,_type_I_[Source:HGNC_Symbol;Acc:2883]	chr1:54368730-54368939;chr1:54357840-54357949	chr1:54370339-54370527;chr1:54368730-54368939;chr1:54359860-54360220;chr1:54371768-54371967
ENSG00000125869	C20orf103	chromosome_20_open_reading_frame_103_[Source:HGNC_Symbol;Acc:16097]	chr20:9498687-9498875;chr20:9496903-9497008;chr20:9496647-9496778	chr20:9496100-9496272;chr20:9496903-9497008
ENSG00000085276	MECOM	MDS1_and_EVI1_complex_locus_[Source:HGNC_Symbol;Acc:3498]	chr3:168864511-168865522;chr3:168812864-168813033;chr3:168867270-168867543;chr3:168818673-168818750	chr3:168804301-168804353;chr3:168864265-168864463;chr3:168833171-168834527;chr3:168807788-168808024;chr3:168825714-168825740;chr3:168862785-168864093
ENSG00000153132	CLGN	calmegin_[Source:HGNC_Symbol;Acc:2060]		chr4:141348691-141349122;chr4:141334089-141334241;chr4:141317246-141317359;chr4:141320005-141320194;chr4:141321511-141321703;chr4:141331707-141331780;chr4:141313740-141313865;chr4:141314980-141315195;chr4:141330991-141331049;chr4:141323139-141323220;chr4:141327096-141327237
ENSG00000150471	LPHN3	latrophilin_3_[Source:HGNC_Symbol;Acc:20974]	chr4:62383033-62383236;chr4:62801641-62801763;chr4:62799561-62799676;chr4:62800558-62800741;chr4:62679527-62679607;chr4:62758374-62758676;chr4:62761449-62761552;chr4:62845281-62845490;chr4:62248842-62248907	chr4:62251129-62251487;chr4:62248842-62248907;chr4:62596340-62596354;chr4:62542544-62543121;chr4:62778437-62778475;chr4:62383033-62383236
ENSG00000205464	ATP6AP1L	ATPase,_H+_transporting,_lysosomal_accessory_protein_1-like_[Source:HGNC_Symbol;Acc:28091]	chr5:81600434-81600669	chr5:81637518-81637609;chr5:81575281-81575697;chr5:81613817-81614225;chr5:81644410-81644482
ENSG00000164199	GPR98	G_protein-coupled_receptor_98_[Source:HGNC_Symbol;Acc:17416]	chr5:89968363-89968539;chr5:89986614-89986858;chr5:90002048-90002211;chr5:90055226-90055799;chr5:90000206-90000305;chr5:90016752-90016876;chr5:90124761-90125003;chr5:89999482-89999612;chr5:90004633-90004726;chr5:89985678-89985893;chr5:90020649-90020806;chr5:90281161-90281339;chr5:89972576-89972676;chr5:90151558-90151718;chr5:90159574-90159674;chr5:90261232-90261348	chr5:89972576-89972676;chr5:90024486-90024750;chr5:90025459-90025581;chr5:90088598-90089022;chr5:90144454-90144638;chr5:90007001-90007139;chr5:90085519-90085668;chr5:90119242-90119413;chr5:90142207-90142416;chr5:90012284-90012546;chr5:90021366-90021473;chr5:89930931-89931107;chr5:89977132-89977271;chr5:89979403-89980012;chr5:90098556-90098699
ENSG00000112183	RBM24	RNA_binding_motif_protein_24_[Source:HGNC_Symbol;Acc:21539]	chr6:17283275-17283321;chr6:17290086-17290299	chr6:17290086-17290299;chr6:17291080-17291124;chr6:17285284-17285396
ENSG00000105929	ATP6V0A4	ATPase,_H+_transporting,_lysosomal_V0_subunit_a4_[Source:HGNC_Symbol;Acc:866]	chr7:138484060-138484305	chr7:138484060-138484305;chr7:138432170-138432420;chr7:138406642-138406770;chr7:138433912-138434062;chr7:138447085-138447179;chr7:138444497-138444623;chr7:138440434-138440736;chr7:138429868-138430025;chr7:138418881-138418999;chr7:138424285-138424378;chr7:138482779-138483042;chr7:138447645-138447770;chr7:138391040-138391462;chr7:138470903-138471005;chr7:138394369-138394540;chr7:138453525-138453619…
ENSG00000102524	TNFSF13B	tumor_necrosis_factor_(ligand)_superfamily,_member_13b_[Source:HGNC_Symbol;Acc:11929]	chr13:108903588-108903664	chr13:108903588-108903664;chr13:108939151-108939207
ENSG00000197299	BLM	Bloom_syndrome,_RecQ_helicase-like_[Source:HGNC_Symbol;Acc:1058]	chr15:91354435-91354636;chr15:91312363-91312461;chr15:91341420-91341567	chr15:91260558-91260671;chr15:91308526-91308644;chr15:91347397-91347589;chr15:91346751-91346950;chr15:91326052-91326158;chr15:91333519-91334074;chr15:91337031-91337587;chr15:91295017-91295176;chr15:91306184-91306387
ENSG00000168904	LRRC28	leucine_rich_repeat_containing_28_[Source:HGNC_Symbol;Acc:28355]	chr15:99872102-99872229	chr15:99837477-99837543;chr15:99825973-99825989;chr15:99895611-99895924;chr15:99826907-99827115;chr15:99900423-99900491;chr15:99866718-99866793
ENSG00000214725	NA	NA	chr16:29875155-29875325;chr16:29876049-29876196;chr16:29879185-29879374	chr16:29879185-29879374;chr16:29876481-29876558
ENSG00000140839	CLEC18B	C-type_lectin_domain_family_18,_member_B_[Source:HGNC_Symbol;Acc:33849]	chr16:74455517-74455649;chr16:74447477-74447574	chr16:74443448-74443539;chr16:74446276-74446359;chr16:74455517-74455649;chr16:74454399-74454490
ENSG00000197472	ZNF695	zinc_finger_protein_695_[Source:HGNC_Symbol;Acc:30954]	chr1:247130132-247130152	chr1:247130132-247130152;chr1:247171208-247171395
ENSG00000187642	C1orf170	chromosome_1_open_reading_frame_170_[Source:HGNC_Symbol;Acc:28208]		chr1:911879-912021;chr1:916517-916553
ENSG00000160298	C21orf58	chromosome_21_open_reading_frame_58_[Source:HGNC_Symbol;Acc:1300]		chr21:47720268-47720708;chr21:47722399-47722490;chr21:47720095-47720150
ENSG00000112394	SLC16A10	solute_carrier_family_16,_member_10_(aromatic_amino_acid_transporter)_[Source:HGNC_Symbol;Acc:17027]	chr6:111494641-111494728;chr6:111408706-111409298	chr6:111514496-111514527;chr6:111499605-111499914
ENSG00000026297	RNASET2	ribonuclease_T2_[Source:HGNC_Symbol;Acc:21686]	chr6:167360242-167360285	chr6:167360242-167360285;chr6:167368983-167369115;chr6:167357483-167357541;chr6:167362041-167362113;chr6:167360307-167360342
ENSG00000204904	CXorf31	chromosome_X_open_reading_frame_31_[Source:HGNC_Symbol;Acc:17986]	chrX:46759039-46759138	chrX:46753959-46754016;chrX:46746852-46747127;chrX:46759039-46759138;chrX:46749728-46749814
ENSG00000147082	CCNB3	cyclin_B3_[Source:HGNC_Symbol;Acc:18709]		chrX:50027536-50027616;chrX:50028127-50028259;chrX:50055537-50055632;chrX:50031780-50031887;chrX:49969146-49969261;chrX:50037863-50037993;chrX:49969416-49969601
ENSG00000137745	MMP13	matrix_metallopeptidase_13_(collagenase_3)_[Source:HGNC_Symbol;Acc:7159]	chr11:102825187-102825335	chr11:102826315-102826463;chr11:102819754-102819887;chr11:102820839-102820956;chr11:102813724-102815095;chr11:102816375-102816478;chr11:102818620-102818779;chr11:102825981-102826222;chr11:102822741-102822902
ENSG00000176834	VSIG10	V-set_and_immunoglobulin_domain_containing_10_[Source:HGNC_Symbol;Acc:26078]	chr12:118555454-118555687;chr12:118559306-118559423	chr12:118564286-118564475;chr12:118573662-118573831
ENSG00000119686	NA	Feline_leukemia_virus_subgroup_C_receptor-related_protein_2_[Source:UniProtKB/Swiss-Prot;Acc:Q9UPI3]		chr14:76098057-76098168;chr14:76072158-76072337;chr14:76098953-76099295
ENSG00000070729	CNGB1	cyclic_nucleotide_gated_channel_beta_1_[Source:HGNC_Symbol;Acc:2151]	chr16:57931301-57931447;chr16:57945657-57945779;chr16:57946834-57946898	chr16:57957177-57957284;chr16:57950033-57950083;chr16:57921759-57921978;chr16:57937726-57937885;chr16:57953003-57953158;chr16:57951172-57951380;chr16:57935432-57935529;chr16:57965620-57965782;chr16:57973334-57973496;chr16:57946834-57946898
ENSG00000180336	C17orf104	chromosome_17_open_reading_frame_104_[Source:HGNC_Symbol;Acc:26670]	chr17:42739685-42739839	chr17:42765546-42765661;chr17:42765018-42765116;chr17:42765222-42765391;chr17:42742472-42742856;chr17:42734495-42734629;chr17:42739685-42739839
ENSG00000120088	CRHR1	corticotropin_releasing_hormone_receptor_1_[Source:HGNC_Symbol;Acc:2357]		chr17:43911080-43911215;chr17:43910504-43910576;chr17:43884376-43884463;chr17:43906581-43906687;chr17:43893829-43893948;chr17:43907460-43907580;chr17:43898721-43898806;chr17:43910818-43910903;chr17:43907783-43907936;chr17:43908246-43908306
ENSG00000185761	ADAMTSL5	ADAMTS-like_5_[Source:HGNC_Symbol;Acc:27912]		chr19:1511624-1511679;chr19:1512962-1513188;chr19:1506589-1506660;chr19:1506738-1506927
ENSG00000237763	AMY1A	amylase,_alpha_1A_(salivary)_[Source:HGNC_Symbol;Acc:474]		chr1:104202982-104203104;chr1:104203199-104203298;chr1:104201062-104201292;chr1:104202032-104202165;chr1:104198907-104199120;chr1:104200416-104200613;chr1:104197912-104198550
ENSG00000188610	FAM72B	family_with_sequence_similarity_72,_member_B_[Source:HGNC_Symbol;Acc:24805]		chr1:120841975-120842052;chr1:120854492-120855681;chr1:120840627-120840676
ENSG00000172264	MACROD2	MACRO_domain_containing_2_[Source:HGNC_Symbol;Acc:16126]	chr20:14868789-14869314	chr20:14868789-14869314;chr20:15948198-15948275;chr20:15967372-15967446;chr20:15210586-15210707;chr20:15966433-15966607
ENSG00000198326	TMEM239	transmembrane_protein_239_[Source:HGNC_Symbol;Acc:40044]		chr20:2795614-2795663;chr20:2795798-2796090;chr20:2796948-2797061
ENSG00000143995	MEIS1	Meis_homeobox_1_[Source:HGNC_Symbol;Acc:7000]	chr2:66660584-66660699	chr2:66688930-66689019;chr2:66723158-66723332
ENSG00000145113	MUC4	mucin_4,_cell_surface_associated_[Source:HGNC_Symbol;Acc:7514]	chr3:195497549-195497757	chr3:195498523-195498687;chr3:195490916-195491035;chr3:195491868-195491993;chr3:195492141-195492320;chr3:195493533-195493622;chr3:195497087-195497242;chr3:195495893-195496023;chr3:195505160-195505326;chr3:195488355-195488456;chr3:195487755-195487988;chr3:195484018-195484199;chr3:195485995-195486132;chr3:195536515-195537201;chr3:195496228-195496559;chr3:195489726-195489816;chr3:195501043-195501176…
ENSG00000074966	TXK	TXK_tyrosine_kinase_[Source:HGNC_Symbol;Acc:12434]	chr4:48075952-48076070	chr4:48136172-48136273;chr4:48116365-48116562;chr4:48115224-48115326;chr4:48106918-48106972
ENSG00000112053	SLC26A8	solute_carrier_family_26,_member_8_[Source:HGNC_Symbol;Acc:14468]	chr6:35927237-35927368;chr6:35919222-35919276;chr6:35987297-35987486	chr6:35987297-35987486;chr6:35944981-35945128;chr6:35918940-35919124;chr6:35959436-35959585;chr6:35927704-35928876;chr6:35930303-35930398;chr6:35967769-35967885;chr6:35936654-35937599;chr6:35943152-35943265;chr6:35980010-35980149;chr6:35927491-35927583
ENSG00000105928	DFNA5	deafness,_autosomal_dominant_5_[Source:HGNC_Symbol;Acc:2810]	chr7:24797326-24797732	chr7:24801748-24801859;chr7:24800950-24801058
ENSG00000172728	FUT10	fucosyltransferase_10_(alpha_(1,3)_fucosyltransferase)_[Source:HGNC_Symbol;Acc:19234]	chr8:33313288-33313413	chr8:33235036-33235098
ENSG00000137101	CD72	CD72_molecule_[Source:HGNC_Symbol;Acc:1696]	chr9:35618219-35618434;chr9:35619509-35619539	chr9:35619509-35619539;chr9:35618739-35618862
ENSG00000173698	GPR64	G_protein-coupled_receptor_64_[Source:HGNC_Symbol;Acc:4516]	chrX:19057380-19057398;chrX:19140560-19140755;chrX:19100820-19100864	chrX:19055707-19055754;chrX:19055585-19055608;chrX:19058307-19058342;chrX:19024120-19024223;chrX:19025353-19025475;chrX:19022876-19022997;chrX:19028731-19028896;chrX:19017114-19017397;chrX:19017979-19018078;chrX:19024338-19024383;chrX:19027744-19027900;chrX:19045337-19045392;chrX:19046301-19046356;chrX:19042027-19042066;chrX:19100820-19100864;chrX:19086835-19086953;chrX:19026098-19026241;chrX:190…
ENSG00000204131	NHSL2	NHS-like_2_[Source:HGNC_Symbol;Acc:33737]	chrX:71356944-71357075;chrX:71130938-71131217	chrX:71356944-71357075;chrX:71351929-71352084
ENSG00000066629	EML1	echinoderm_microtubule_associated_protein_like_1_[Source:HGNC_Symbol;Acc:3330]	chr14:100365749-100365815	chr14:100349578-100349883;chr14:100259021-100259239;chr14:100365749-100365815;chr14:100316461-100316669
ENSG00000141469	SLC14A1	solute_carrier_family_14_(urea_transporter),_member_1_(Kidd_blood_group)_[Source:HGNC_Symbol;Acc:10918]		chr18:43310265-43310436;chr18:43310980-43311169;chr18:43328341-43328390;chr18:43316421-43316613;chr18:43329743-43332485;chr18:43319493-43319627;chr18:43306918-43307383;chr18:43304915-43304978;chr18:43304092-43304238;chr18:43319128-43319275
ENSG00000161270	NPHS1	nephrosis_1,_congenital,_Finnish_type_(nephrin)_[Source:HGNC_Symbol;Acc:7908]	chr19:36339539-36339696;chr19:36333281-36333452;chr19:36334374-36334495;chr19:36340452-36340555	chr19:36322545-36322664;chr19:36326607-36326663;chr19:36322378-36322402;chr19:36342359-36342574;chr19:36330398-36330509;chr19:36342164-36342286;chr19:36322198-36322273;chr19:36340138-36340265;chr19:36321955-36322048;chr19:36334374-36334495;chr19:36339878-36340049;chr19:36335005-36335145;chr19:36338943-36339067;chr19:36341863-36341991;chr19:36342682-36342895;chr19:36330139-36330320;chr19:36339155-…
ENSG00000122420	PTGFR	prostaglandin_F_receptor_(FP)_[Source:HGNC_Symbol;Acc:9600]		chr1:78963559-78963629;chr1:78958357-78959226;chr1:78997898-78998038;chr1:78956757-78956921
ENSG00000124134	KCNS1	potassium_voltage-gated_channel,_delayed-rectifier,_subfamily_S,_member_1_[Source:HGNC_Symbol;Acc:6300]	chr20:43728801-43729002	chr20:43729562-43729753;chr20:43727802-43727880
ENSG00000101265	RASSF2	Ras_association_(RalGDS/AF-6)_domain_family_member_2_[Source:HGNC_Symbol;Acc:9883]	chr20:4773640-4773700;chr20:4803967-4804102	chr20:4773640-4773700;chr20:4803967-4804102;chr20:4768863-4768914;chr20:4770238-4770343;chr20:4768279-4768400;chr20:4775902-4776150
ENSG00000198768	APCDD1L	adenomatosis_polyposis_coli_down-regulated_1-like_[Source:HGNC_Symbol;Acc:26892]	chr20:57036885-57037036	chr20:57045665-57045803;chr20:57089715-57090187;chr20:57088873-57089043
ENSG00000126787	DLGAP5	discs,_large_(Drosophila)_homolog-associated_protein_5_[Source:HGNC_Symbol;Acc:16864]	chr14:55614830-55615191;chr14:55643780-55644054;chr14:55655660-55655898;chr14:55621335-55621524;chr14:55642612-55642736;chr14:55615312-55615402;chr14:55637420-55637505;chr14:55650278-55650471	chr14:55657787-55657894;chr14:55658181-55658396;chr14:55615312-55615402;chr14:55621335-55621524;chr14:55642612-55642736;chr14:55629689-55629793;chr14:55617046-55617566;chr14:55619308-55619365;chr14:55625240-55625459;chr14:55618413-55618659;chr14:55614830-55615191;chr14:55655660-55655898
ENSG00000042317	SPATA7	spermatogenesis_associated_7_[Source:HGNC_Symbol;Acc:20423]	chr14:88851268-88851405;chr14:88877008-88877127;chr14:88936191-88936694	chr14:88877008-88877127;chr14:88873027-88873080;chr14:88881549-88881610;chr14:88881018-88881076;chr14:88857725-88857799
ENSG00000141744	PNMT	phenylethanolamine_N-methyltransferase_[Source:HGNC_Symbol;Acc:9160]		chr17:37824507-37824930;chr17:37825882-37826089;chr17:37824234-37824323
ENSG00000131400	NAPSA	napsin_A_aspartic_peptidase_[Source:HGNC_Symbol;Acc:13395]		chr19:50868796-50868931
ENSG00000116701	NCF2	neutrophil_cytosolic_factor_2_[Source:HGNC_Symbol;Acc:7661]		chr1:183559975-183560011;chr1:183559291-183559739;chr1:183536055-183536123;chr1:183532330-183532441;chr1:183538277-183538360
ENSG00000162390	ACOT11	acyl-CoA_thioesterase_11_[Source:HGNC_Symbol;Acc:18156]	chr1:55014140-55014292;chr1:55013893-55014015;chr1:55007930-55008110	chr1:55058219-55058279;chr1:55060229-55060364;chr1:55059614-55059712;chr1:55051508-55051577;chr1:55067804-55068397;chr1:55096407-55096559;chr1:55064969-55065331;chr1:55066942-55067086
ENSG00000168702	LRP1B	low_density_lipoprotein_receptor-related_protein_1B_[Source:HGNC_Symbol;Acc:6693]	chr2:142562933-142563323;chr2:140995721-140995865;chr2:141026837-141026950;chr2:141128748-141128854;chr2:141130577-141130706;chr2:141214024-141214172;chr2:141643707-141643904;chr2:141762904-141763026;chr2:140997011-140997101;chr2:141027811-141027915;chr2:141208137-141208230;chr2:141641386-141641590	chr2:141208137-141208230;chr2:141459710-141459861;chr2:141214024-141214172;chr2:141459290-141459414;chr2:141083331-141083447;chr2:141660489-141660734;chr2:141253134-141253317;chr2:141597560-141597654;chr2:141747101-141747226;chr2:141528450-141528575;chr2:141777491-141777671;chr2:141259256-141259443;chr2:141474251-141474385;chr2:141609221-141609352;chr2:141122230-141122352;chr2:141457819-141458190…
ENSG00000127249	ATP13A4	ATPase_type_13A4_[Source:HGNC_Symbol;Acc:25422]		chr3:193134782-193134866;chr3:193310810-193310900;chr3:193156264-193156373;chr3:193160182-193160345;chr3:193132368-193132539;chr3:193153437-193153533;chr3:193151634-193151706;chr3:193157904-193158426;chr3:193176387-193177020;chr3:193156812-193156884;chr3:193185105-193185275;chr3:193175168-193175254;chr3:193183814-193183971;chr3:193210706-193210786;chr3:193125102-193125182;chr3:193128771-193128859…
ENSG00000145990	GFOD1	glucose-fructose_oxidoreductase_domain_containing_1_[Source:HGNC_Symbol;Acc:21096]		chr6:13486243-13486415;chr6:13408142-13408369
ENSG00000187461	NA	NA	chr6:13486243-13486415	chr6:13486243-13486415
ENSG00000099834	CDHR5	cadherin-related_family_member_5_[Source:HGNC_Symbol;Acc:7521]	chr11:621080-621263	chr11:626021-626078;chr11:621345-621455;chr11:621812-621904;chr11:621562-621663
ENSG00000118307	CASC1	cancer_susceptibility_candidate_1_[Source:HGNC_Symbol;Acc:29599]	chr12:25299935-25300038;chr12:25308245-25308346;chr12:25338683-25338720;chr12:25345628-25345760	chr12:25343548-25343565;chr12:25345628-25345760;chr12:25276145-25276220;chr12:25272079-25272235;chr12:25338683-25338720;chr12:25307253-25307390
ENSG00000133106	EPSTI1	epithelial_stromal_interaction_1_(breast)_[Source:HGNC_Symbol;Acc:16465]	chr13:43500472-43500565;chr13:43463347-43463378	chr13:43493436-43493468;chr13:43537391-43537474;chr13:43538202-43538275
ENSG00000143353	LYPLAL1	lysophospholipase-like_1_[Source:HGNC_Symbol;Acc:20440]	chr1:219352723-219352768;chr1:219348313-219348362	chr1:219348313-219348362
ENSG00000174130	TLR6	toll-like_receptor_6_[Source:HGNC_Symbol;Acc:16711]		chr4:38845260-38845412;chr4:38858382-38858438
ENSG00000118777	ABCG2	ATP-binding_cassette,_sub-family_G_(WHITE),_member_2_[Source:HGNC_Symbol;Acc:74]	chr4:89022382-89022471;chr4:89020476-89020600;chr4:89060945-89061166;chr4:89015729-89015811;chr4:89018605-89018759;chr4:89016672-89016761	chr4:89053728-89053787;chr4:89079538-89080064;chr4:89080357-89080391;chr4:89036109-89036210;chr4:89034455-89034705;chr4:89042787-89042944
ENSG00000112742	TTK	TTK_protein_kinase_[Source:HGNC_Symbol;Acc:12401]	chr6:80718103-80718209;chr6:80749413-80749589	chr6:80750323-80750420;chr6:80744983-80745134;chr6:80744702-80744859;chr6:80732041-80732189;chr6:80746192-80746316;chr6:80751836-80752244;chr6:80715519-80715699;chr6:80736095-80736231;chr6:80721603-80721697;chr6:80723172-80723279;chr6:80718103-80718209
ENSG00000125675	GRIA3	glutamate_receptor,_ionotrophic,_AMPA_3_[Source:HGNC_Symbol;Acc:4573]	chrX:122336488-122336633;chrX:122492197-122492470;chrX:122551253-122551942;chrX:122616574-122616897;chrX:122622564-122624766;chrX:122538559-122538765;chrX:122387154-122387553;chrX:122536845-122536949;chrX:122537263-122537370;chrX:122528819-122528980;chrX:122532487-122532654;chrX:122492556-122492651;chrX:122598716-122598963;chrX:122319684-122319842;chrX:122613914-122614028	chrX:122492556-122492651;chrX:122599525-122599639;chrX:122613914-122614028
ENSG00000216937	CCDC7	coiled-coil_domain_containing_7_[Source:HGNC_Symbol;Acc:26533]	chr10:32860787-32860821	chr10:32806873-32806903;chr10:32807344-32807433;chr10:32770639-32770710;chr10:32788035-32788309;chr10:32780850-32780925;chr10:32860787-32860821
ENSG00000187733	AMY1C	amylase,_alpha_1C_(salivary)_[Source:HGNC_Symbol;Acc:476]		chr1:104296171-104296304;chr1:104295201-104295431;chr1:104297121-104297243;chr1:104297337-104297436;chr1:104299417-104299535;chr1:104294555-104294752
ENSG00000174059	CD34	CD34_molecule_[Source:HGNC_Symbol;Acc:1662]	chr1:208084347-208084747;chr1:208073166-208073348;chr1:208072318-208072571	chr1:208057594-208057890
ENSG00000004809	SLC22A16	solute_carrier_family_22_(organic_cation/carnitine_transporter),_member_16_[Source:HGNC_Symbol;Acc:20302]		chr6:110763447-110763978;chr6:110768076-110768193;chr6:110759923-110760050;chr6:110757055-110757164;chr6:110745890-110746585;chr6:110774731-110774898;chr6:110776632-110778220;chr6:110797725-110797844
ENSG00000146521	C6orf123	chromosome_6_open_reading_frame_123_[Source:HGNC_Symbol;Acc:21235]	chr6:168185217-168186176	chr6:168197289-168197539;chr6:168191627-168191773
ENSG00000107242	PIP5K1B	phosphatidylinositol-4-phosphate_5-kinase,_type_I,_beta_[Source:HGNC_Symbol;Acc:8995]	chr9:71320901-71321140;chr9:71439012-71439131;chr9:71578099-71578237	chr9:71354750-71354808;chr9:71578099-71578237;chr9:71578944-71579043;chr9:71580505-71580564
ENSG00000170537	TMC7	transmembrane_channel-like_7_[Source:HGNC_Symbol;Acc:23000]		chr16:18995609-18995903;chr16:18995274-18995452;chr16:19056663-19056760;chr16:19034435-19034517;chr16:19058385-19058571
ENSG00000154645	CHODL	chondrolectin_[Source:HGNC_Symbol;Acc:17807]	chr21:19289990-19290104	chr21:19400187-19400289;chr21:19289537-19289717;chr21:19635108-19635210;chr21:19165801-19165875
ENSG00000144218	AFF3	AF4/FMR2_family,_member_3_[Source:HGNC_Symbol;Acc:6473]	chr2:100247040-100247144;chr2:100247378-100247477	chr2:100189086-100189101;chr2:100726307-100726795;chr2:100722134-100722590;chr2:100721130-100721178;chr2:100360566-100360602
ENSG00000128655	PDE11A	phosphodiesterase_11A_[Source:HGNC_Symbol;Acc:8773]	chr2:178534221-178534295;chr2:178969029-178969203	chr2:178576497-178576606;chr2:178534221-178534295;chr2:178740586-178740650;chr2:178528594-178528677;chr2:178592386-178592493;chr2:178634051-178634101;chr2:178682585-178682652;chr2:178936253-178937482;chr2:178681556-178681648;chr2:178879029-178879187;chr2:178562060-178562160;chr2:178592754-178592900;chr2:178565849-178565939;chr2:178542609-178542675;chr2:178548022-178548198;chr2:178764232-178764317…
ENSG00000119866	BCL11A	B-cell_CLL/lymphoma_11A_(zinc_finger_protein)_[Source:HGNC_Symbol;Acc:13221]	chr2:60771365-60771526;chr2:60754790-60754929	chr2:60735741-60735959;chr2:60754790-60754929;chr2:60769017-60769060
ENSG00000213809	KLRK1	killer_cell_lectin-like_receptor_subfamily_K,_member_1_[Source:HGNC_Symbol;Acc:18788]		chr12:10544434-10544473;chr12:10541370-10541575;chr12:10530731-10530834
ENSG00000074706	IPCEF1	interaction_protein_for_cytohesin_exchange_factors_1_[Source:HGNC_Symbol;Acc:21204]		chr6:154651155-154651215;chr6:154610847-154610890;chr6:154627829-154627902;chr6:154544095-154544377;chr6:154542391-154542462;chr6:154568583-154568816;chr6:154677806-154677926;chr6:154587046-154587098
ENSG00000121270	ABCC11	ATP-binding_cassette,_sub-family_C_(CFTR/MRP),_member_11_[Source:HGNC_Symbol;Acc:14639]	chr16:48200821-48201277;chr16:48204016-48204129;chr16:48218351-48218537;chr16:48221111-48221338;chr16:48250025-48250198;chr16:48220864-48221001;chr16:48226431-48226628;chr16:48258193-48258340;chr16:48227790-48227893;chr16:48237139-48237211;chr16:48244859-48245110	chr16:48204800-48204878;chr16:48209169-48209328;chr16:48237139-48237211;chr16:48242336-48242407;chr16:48204016-48204129;chr16:48281225-48281305
[truncated: 14 more rows]

## Sheet: lum vs stem-like
ID	Name	Description	lum-specific	stem-like-specific
[truncated: 1,616 more rows]

## Sheet: myo vs stem-like
ID	Name	Description	myo-specific	stem-like-specific
[truncated: 1,687 more rows]

[truncated: 3 more sheets: vHMEC vs fibr, vHMEC vs lum, vHMEC vs myo]
