# Supplementary material for: Epigenetic and transcriptional determinants of the human breast
Source: Nat Commun. 2015 Feb 18;6:6351. doi: 10.1038/ncomms7351 (PMC4346612; doi:10.1038/ncomms7351)
Supplement: Supplementary Data 4 — Myoepithelial and luminal epithelial gene intronic retention events. [file ncomms7351-s5.xlsx]

## Sheet: lum_specific
Position of retained intron	Strand
chr10:100174053-100174488	-1
chr10:100174592-100174765	-1
chr10:101950726-101952215	-1
chr10:103372911-103384501	-1
chr10:103587158-103587397	-1
chr10:103904592-103904776	1
chr10:104139712-104140005	1
chr10:104140120-104140262	1
chr10:104629351-104629561	1
chr10:104629603-104629840	1
chr10:105420873-105421394	-1
chr10:105881955-105882004	1
chr10:105990602-105991939	-1
chr10:114208248-114208639	1
chr10:116199849-116200606	-1
chr10:118646078-118659822	-1
chr10:120070999-120073737	-1
chr10:120073937-120081816	-1
chr10:12195820-12197309	1
chr10:12391910-12595223	1
chr10:123989002-123989865	1
chr10:124001517-124005987	1
chr10:124758188-124766541	-1
chr10:124766693-124768209	-1
chr10:126694583-126705068	-1
chr10:126705205-126714650	-1
chr10:126716460-126716526	-1
chr10:126776889-126789155	-1
chr10:126811438-126822080	-1
chr10:126822182-126826575	-1
chr10:126826674-126826779	-1
chr10:126826820-126847203	-1
chr10:126847286-126848425	-1
chr10:127430235-127430788	1
chr10:127678057-127683985	1
chr10:133748511-133753279	1
chr10:133782074-133783190	-1
chr10:135193002-135193031	1
chr10:135213309-135214926	1
chr10:135215095-135215652	1
chr10:14570039-14571526	-1
chr10:14576868-14584577	-1
chr10:14584686-14590438	-1
chr10:14590670-14595320	-1
chr10:14595454-14596102	-1
chr10:14596229-14597819	-1
chr10:14597885-14598014	-1
chr10:14614189-14614227	-1
chr10:14614339-14630742	-1
chr10:14630788-14644455	-1
chr10:14644850-14646238	-1
chr10:21104755-21106526	-1
chr10:21358947-21459190	-1
chr10:21415088-21435270	-1
chr10:22605897-22606422	1
chr10:22634566-22634651	1
chr10:27059470-27060003	-1
chr10:28823112-28823162	1
chr10:29821102-29821457	-1
chr10:29822388-29824917	-1
chr10:30723308-30723593	1
chr10:3180808-3180882	-1
chr10:33195509-33195990	-1
chr10:45938665-45938689	1
chr10:46344361-46349102	-1
chr10:47212923-47213291	-1
chr10:48209649-48215723	1
chr10:48216059-48216427	1
chr10:51247975-51252726	-1
chr10:51594456-51603183	-1
chr10:51603447-51605132	-1
chr10:52087874-52100146	-1
chr10:52100225-52101059	-1
chr10:5734882-5741410	1
chr10:5741701-5751492	1
chr10:5756538-5759621	1
chr10:5933080-5936348	1
chr10:6154425-6154664	1
chr10:6155032-6155325	1
chr10:69718894-69724548	-1
chr10:69798123-69799173	-1
chr10:69865941-69866296	1
chr10:70098445-70098562	1
chr10:70661228-70661649	1
chr10:75566570-75566633	-1
chr10:75868915-75871666	1
chr10:88717426-88728798	-1
chr10:88851381-88852338	-1
chr10:88852412-88853689	-1
chr10:949284-949369	-1
chr10:95096345-95097284	-1
chr10:96117973-96121080	-1
chr10:99514616-99516959	1
chr1:10271797-10290821	1
chr1:1027675-1027945	-1
chr1:1028194-1041335	-1
chr1:1042252-1050401	-1
chr1:110026703-110027953	1
chr1:110028132-110028167	1
chr1:110031088-110031468	1
chr1:110164976-110166435	1
chr11:10472063-10472227	1
chr11:108422933-108438644	-1
chr11:111597782-111606004	-1
chr11:111606050-111608171	-1
chr11:111961857-111963803	1
chr11:112099082-112099316	1
chr11:113563972-113564325	-1
chr1:1116265-1117120	1
chr11:117042463-117045608	1
chr11:117198621-117198644	1
chr11:118782003-118789534	-1
chr11:118870296-118870480	1
chr11:11895407-11900170	1
chr11:119004609-119004731	1
chr11:119180626-119180696	-1
chr11:119186531-119186692	-1
chr1:111969445-111969683	-1
chr1:111984012-111984120	-1
chr11:119991609-119992072	-1
chr11:119993980-119994040	-1
chr11:119994151-119994507	-1
chr1:112019701-112019955	1
chr11:12138464-12143021	1
chr11:12174864-12182989	1
chr11:12217748-12219033	1
chr11:12262710-12263728	1
chr11:12263980-12264217	1
chr11:12264320-12264425	1
chr11:12264532-12264746	1
chr11:12264949-12265533	1
chr11:12271821-12274078	1
chr11:123609619-123610141	-1
chr11:124493130-124494826	1
chr11:124646139-124669766	-1
chr11:125825563-125825711	1
chr11:126226198-126228309	1
chr11:126228409-126244914	1
chr11:126273382-126275481	1
chr11:128807790-128812688	-1
chr11:12887087-12900435	1
chr11:129817518-129817950	-1
chr1:113160840-113160868	-1
chr11:13395749-13397158	1
chr11:13398319-13399883	1
chr11:134023945-134024040	-1
chr11:134025927-134026769	-1
chr11:16770139-16770660	1
chr11:16903167-17034624	-1
chr1:117057445-117061321	-1
chr11:17450218-17452110	-1
chr1:117640861-117640867	1
chr11:19799529-19799894	1
chr1:1200211-1201477	-1
chr11:234005-236047	-1
chr1:1241310-1242451	-1
chr11:2422716-2423068	1
chr1:1242537-1242716	-1
chr11:3003030-3004975	-1
chr11:3012223-3013023	-1
chr11:31470639-31473744	-1
chr11:33563693-33563820	1
chr11:33720061-33721086	-1
chr11:3390086-3390470	-1
chr11:34127695-34128599	1
chr11:34181556-34181794	-1
chr11:34264093-34378247	-1
chr11:34643737-34643749	1
chr11:35220103-35222085	1
chr11:35222184-35222628	1
chr11:3688995-3689729	-1
chr11:3691172-3692481	-1
chr11:4110033-4110113	1
chr1:1418526-1418864	1
chr11:418590-418719	-1
chr11:43418369-43418546	1
chr11:43489914-43507965	1
chr11:43852561-43855623	1
chr1:144825526-144825782	1
chr1:145295526-145296356	1
chr1:145302869-145303909	1
chr1:145586957-145587348	-1
chr1:145788856-145789110	-1
chr11:45907473-45918100	1
chr11:45918502-45919635	1
chr1:146036031-146036688	-1
chr1:146216939-146217597	-1
chr1:146227916-146228528	-1
chr11:46383514-46385923	1
chr11:46385929-46387793	1
chr11:46394448-46394510	1
chr11:46517062-46526028	-1
chr11:46539977-46552132	-1
chr11:46677949-46678500	1
chr11:46685700-46686398	1
chr11:47176023-47176494	1
chr11:47348738-47349692	1
chr1:147438985-147439002	1
chr11:47459599-47460035	-1
chr11:47462764-47463092	-1
chr11:47516074-47521004	-1
chr11:47521316-47522412	-1
chr11:47522485-47528409	-1
chr11:47528450-47535156	-1
chr11:47536442-47544799	-1
chr11:47545541-47546075	-1
chr1:147577812-147578465	-1
chr1:148014907-148015624	-1
chr1:148320507-148321144	-1
chr1:148568878-148574736	1
chr1:148574988-148577071	1
chr1:149805431-149805700	1
chr1:149831246-149831515	-1
chr1:149859674-149871012	1
chr1:150255029-150255181	1
chr11:505882-506077	-1
chr1:151186024-151188437	1
chr1:151265510-151265875	-1
chr1:151265939-151266094	-1
chr1:151319498-151319626	-1
chr1:151414955-151423385	-1
chr1:151956660-151957633	-1
chr1:153603837-153603966	-1
chr1:154230323-154231106	1
chr1:154943224-154945768	-1
chr11:551303-551650	1
chr11:551828-551902	1
chr1:155185192-155185353	-1
chr1:155254549-155254955	1
chr1:155583844-155583849	1
chr1:155658365-155658369	-1
chr11:558249-558475	-1
chr1:156096015-156096335	1
chr1:156096443-156096526	1
chr1:156145035-156145123	1
chr1:156214703-156214932	-1
chr1:156215453-156215572	-1
chr1:156216042-156216471	-1
chr1:156216548-156217300	-1
chr1:156217424-156217705	-1
chr1:156308717-156309424	1
chr11:57156791-57157359	-1
chr11:57157430-57157955	-1
chr11:57531605-57549074	1
chr11:57549119-57556508	1
chr1:15766888-15766988	1
chr11:60146138-60150601	1
chr1:160188759-160192440	-1
chr1:160191001-160192440	-1
chr1:160231593-160231906	-1
chr1:16065224-16065529	1
chr11:60693557-60694050	1
chr1:161026323-161029403	-1
chr1:161029507-161029945	-1
chr1:161030053-161039317	-1
chr11:61100802-61101020	1
chr1:161100973-161101895	-1
chr1:161132181-161132404	1
chr1:161132517-161132708	1
chr11:61252874-61253270	1
chr11:61256435-61256509	1
chr11:61305739-61309682	-1
chr11:62388766-62389337	-1
chr11:62401403-62401781	-1
chr11:62439338-62439424	1
chr11:62475481-62476182	-1
chr11:62572666-62572800	-1
chr11:62607340-62607549	-1
chr11:637590-639056	1
chr11:639159-639432	1
chr11:63974287-63974822	1
chr11:63978916-63979116	1
chr11:63988142-63988306	1
chr11:64008711-64009137	1
chr11:64040329-64044232	-1
chr11:64526177-64527127	-1
chr11:64539080-64540494	-1
chr11:64601132-64601209	-1
chr11:65222803-65222907	1
chr11:65223053-65233555	1
chr11:65325700-65326074	-1
chr1:16555542-16558194	-1
chr1:16555559-16555977	-1
chr1:165601380-165601467	1
chr11:6561314-6565350	1
chr1:165617133-165617686	1
chr11:65640414-65641005	-1
chr11:6568897-6569092	1
chr11:66046009-66048887	1
chr11:66049046-66049729	1
chr11:66385022-66385966	1
chr11:66386033-66386515	1
chr11:66386976-66388316	1
chr11:66388410-66391371	1
chr11:66433132-66433376	-1
chr11:67159362-67159422	1
chr11:67160254-67160352	1
chr11:67221141-67222817	1
chr11:67435442-67438533	-1
chr11:67849988-67857287	-1
chr11:68377097-68377242	1
chr11:68697903-68699772	1
chr11:68700950-68701149	1
chr1:1690082-1690539	-1
chr1:1690683-1691172	-1
chr11:69483167-69483182	-1
chr11:69488153-69489318	-1
chr11:70187204-70187978	1
chr11:70341960-70343093	-1
chr11:70343114-70346674	-1
chr11:70797179-70798845	-1
chr11:71171260-71171767	1
chr11:71214350-71214590	1
chr11:71214788-71214909	1
chr11:72491280-72491410	-1
chr11:72530061-72531181	1
chr11:72531384-72532243	1
chr1:17278451-17279574	1
chr11:73087545-73087712	1
chr11:73585521-73586803	-1
chr1:173684218-173684441	1
chr1:173855775-173865797	1
chr11:74700200-74701007	1
chr11:74701209-74705553	1
chr11:74706089-74715349	1
chr11:75166400-75167586	-1
chr11:75627829-75641903	1
chr11:75691083-75691103	1
chr11:7619713-7626968	1
chr11:7676730-7677957	1
chr11:76914263-76915120	1
chr11:77322420-77323275	-1
chr11:77323563-77324004	-1
chr11:77633852-77635487	-1
chr11:778286-783529	1
chr1:178090223-178092190	1
chr1:17942698-17944810	1
chr1:179838332-179842840	-1
chr1:179852914-179853071	1
chr1:18017688-18020541	1
chr1:180244548-180250440	-1
chr11:85426181-85427323	-1
chr11:85427705-85428087	-1
chr11:85428770-85429277	-1
chr11:85429532-85429832	-1
chr11:862330-862344	1
chr11:874911-882327	-1
chr11:89942647-89943703	-1
chr11:89949722-89950914	-1
chr11:9193793-9196786	-1
chr11:95556380-95558846	1
chr11:9841053-9849672	-1
chr1:19927799-19940994	1
chr1:19941089-19943751	1
chr1:19952127-19952880	1
chr11:995386-996063	1
chr1:201927157-201931343	1
chr1:203697439-203702350	1
chr1:204167625-204168069	-1
chr1:206627875-206628223	1
chr1:207989426-207990581	-1
chr1:207990760-207992306	-1
chr1:207992492-207995548	-1
chr12:102020689-102021546	1
chr12:102021959-102022803	1
chr12:102058401-102059980	1
chr12:104683182-104683243	1
chr12:104683321-104684770	1
chr12:104684883-104703536	1
chr12:105541684-105543251	1
chr12:106698010-106701059	1
chr12:107273726-107279681	1
chr12:107372550-107374398	-1
chr12:107374492-107378892	-1
chr12:107436957-107443548	-1
chr12:107444138-107466712	-1
chr12:10793334-10819887	-1
chr12:10820055-10826114	-1
chr12:10826258-10826564	-1
chr12:10874646-10874658	-1
chr12:109124328-109124337	-1
chr12:110160631-110172571	1
chr12:110460270-110461423	1
chr12:112035612-112035719	-1
chr12:112331390-112334023	1
chr12:112467458-112471036	-1
chr12:113757131-113757778	-1
chr12:114255992-114259861	-1
chr12:116395938-116396380	-1
chr12:117592108-117592858	-1
chr12:118470039-118470289	1
chr12:120546508-120554402	-1
chr12:120653221-120653362	-1
chr12:120653465-120653732	-1
chr12:120654920-120657009	-1
chr12:121249246-121273241	-1
chr12:121273461-121339680	-1
chr12:121339752-121341118	-1
chr12:121341174-121341242	-1
chr12:121766639-121766801	-1
chr12:122760371-122760985	-1
chr12:122998465-122999258	-1
chr12:123076001-123077364	1
chr12:123077732-123077962	1
chr12:123177346-123194295	-1
chr12:123355609-123355758	-1
chr12:123462747-123462871	1
chr12:124415091-124418611	-1
chr12:124431321-124440830	-1
chr12:125451552-125451668	-1
chr12:125603312-125604403	1
chr12:125609583-125610287	1
chr12:12973256-12973281	1
chr12:132570055-132575195	1
chr12:132633450-132635385	1
chr12:133312099-133313478	-1
chr12:133404300-133404393	-1
chr12:133424460-133424670	-1
chr12:13352468-13362033	1
chr12:133578318-133580989	1
chr12:133707601-133721019	1
chr12:14922557-14922833	-1
chr12:14923211-14923488	-1
chr1:21625493-21671429	-1
chr1:217665093-217665842	-1
chr12:19593305-19593514	1
chr1:22053064-22054343	-1
chr12:21661044-21661316	1
chr1:223711834-223712762	-1
chr1:223718737-223722680	-1
chr1:223803848-223804599	-1
chr1:223805984-223806994	-1
chr1:223945200-223945325	1
chr12:25348575-25348641	1
chr12:27529321-27530373	1
chr1:227844132-227844818	1
chr12:27950283-27950647	1
chr1:22828178-22828791	1
chr1:228329535-228332028	1
chr1:228480488-228481053	1
chr12:2927827-2928823	1
chr12:31253782-31253932	1
chr12:31256153-31256250	1
chr1:2324671-2325443	1
chr12:32732575-32733965	1
chr12:32734175-32734258	1
chr1:233766550-233767000	1
chr1:233767034-233772269	1
chr1:233785796-233791440	1
chr1:234543702-234546149	-1
chr1:234743599-234743779	-1
chr1:235992337-235992707	-1
chr12:3716797-3724100	-1
chr12:42606287-42625025	-1
chr12:42749481-42753058	1
chr12:44162396-44164840	1
chr12:46287702-46298124	1
chr12:46349976-46354413	-1
chr1:246357030-246469220	-1
chr12:49402383-49406395	-1
chr12:50538845-50541108	-1
chr12:50542372-50547611	-1
chr12:50548104-50559604	-1
chr12:51418627-51419557	-1
chr12:51419925-51420076	-1
chr12:51591951-51592332	-1
chr12:51601478-51611425	-1
chr12:51784722-51785070	-1
chr12:51785201-51785384	-1
chr12:53433128-53433413	1
chr12:53571690-53571854	-1
chr12:53846161-53846600	1
chr12:54674749-54674789	1
chr12:54675080-54675169	1
chr12:54778787-54779018	-1
chr12:54779049-54779456	-1
chr12:54806301-54806928	-1
chr12:56116443-56117150	1
chr12:56117834-56118105	1
chr12:56393375-56395092	1
chr12:56405279-56405341	1
chr12:56413200-56414831	1
chr12:56495146-56500371	1
chr12:57935156-57936643	-1
chr12:57936650-57936728	-1
chr12:57937664-57937918	-1
chr12:58191779-58193577	-1
chr12:58200351-58201113	-1
chr12:58203479-58203594	-1
chr12:58204335-58204598	-1
chr12:58204911-58207009	-1
chr12:58208010-58209360	-1
chr12:58209476-58209757	-1
chr1:26147495-26148013	1
chr12:62982697-62986365	1
chr12:6484391-6484518	-1
chr12:64845968-64845969	1
chr12:65005431-65023000	1
chr1:26513733-26513783	1
chr1:26633068-26633082	-1
chr12:6638338-6638425	1
chr12:66533468-66533469	-1
chr1:26759215-26759216	1
chr12:69018654-69034813	1
chr12:69043822-69044023	1
chr12:69931764-69951579	1
chr12:7023479-7023490	1
chr12:7052408-7052595	1
chr12:70695646-70701477	1
chr12:7170717-7171212	1
chr12:72004538-72004837	-1
chr12:72235012-72248342	1
chr12:72248383-72248564	1
chr12:72301543-72301642	1
chr12:72301770-72307139	1
chr12:7283781-7283915	1
chr12:7284435-7284981	1
chr1:28086276-28086468	1
chr12:83154139-83154650	1
chr12:92381571-92382098	-1
chr12:92438325-92480325	-1
chr12:93818167-93834919	-1
chr1:29385365-29386933	1
chr12:94673957-94675610	-1
chr12:94700402-94702055	-1
chr12:94706955-94721980	-1
chr12:94794898-94794980	-1
chr12:94795058-94796026	-1
chr12:94796113-94796554	-1
chr12:95478423-95479318	-1
chr12:95618013-95625187	1
chr12:95625322-95635939	1
chr12:95692720-95692869	1
chr13:101186029-101236078	-1
chr13:111303555-111315184	-1
chr13:113532774-113534614	1
chr13:113744498-113745282	1
chr13:113745510-113747914	1
chr13:113978893-113979376	-1
chr13:114143569-114144747	-1
chr13:114144924-114144981	-1
chr13:114550057-114550649	-1
chr13:115048419-115051449	1
chr13:115052105-115056963	1
chr13:21141396-21141808	1
chr1:32129058-32130772	-1
chr1:32135096-32135411	-1
chr1:32389767-32396533	-1
chr1:32398302-32401189	-1
chr13:25877294-25881943	1
chr1:32671899-32672109	1
chr1:32713284-32713971	1
chr1:32834940-32840293	-1
chr13:33099717-33101011	-1
chr13:33760217-33779955	-1
chr13:41384488-41385485	1
chr1:3413926-3414054	-1
chr13:41836618-41837408	-1
chr13:50092971-50095029	1
chr13:52327260-52329493	1
chr13:52990059-52990151	-1
chr13:60971145-60971426	1
chr1:36773209-36773370	1
chr1:36787380-36787964	1
chr1:36788266-36789370	1
chr1:36941929-36942583	-1
chr1:37267647-37270218	-1
chr13:98653177-98653899	1
chr14:100606455-100606629	1
chr14:100762883-100764363	-1
chr14:100765867-100771251	-1
chr14:100832405-100834710	-1
chr14:100840402-100840472	-1
chr14:100840603-100841112	-1
chr14:100841287-100841619	-1
chr14:102623658-102633742	1
chr14:102634004-102637717	1
chr14:102662242-102664091	1
chr14:102701401-102701701	-1
chr14:102701907-102704358	-1
chr14:102704436-102704654	-1
chr14:102704784-102706788	-1
chr14:102706959-102712393	-1
chr14:102712585-102713731	-1
chr14:102743788-102744942	-1
chr14:102745032-102747010	-1
chr14:102747162-102749467	-1
chr14:103275467-103277000	1
chr14:103883661-103883664	1
chr14:103895711-103907806	1
chr14:103964866-103965201	1
chr14:104151374-104151974	1
chr14:104213198-104213269	-1
chr14:104225643-104230199	-1
chr14:104306445-104313111	-1
chr14:104313223-104313344	-1
chr14:105182355-105183899	1
chr14:105641799-105641820	-1
chr14:105852055-105854958	1
chr14:105934687-105935311	1
chr1:41157873-41157961	1
chr1:41161418-41175028	1
chr1:41507238-41511384	-1
chr14:20786134-20786414	-1
chr14:20786630-20787209	-1
chr14:20937935-20938684	1
chr14:21704620-21722705	-1
chr14:21977697-21978709	-1
chr14:23352600-23353882	1
chr14:23383226-23386236	-1
chr14:23519349-23521178	-1
chr14:23537911-23538241	-1
chr14:24528196-24528343	1
chr14:24610175-24610315	-1
chr14:24681316-24681756	-1
chr14:24898732-24899944	-1
chr14:36194360-36197546	-1
chr1:43736492-43736616	1
chr14:50065922-50067129	1
chr14:50579438-50581002	-1
chr14:50682151-50697553	-1
chr14:50793778-50798739	1
chr1:45104088-45108803	1
chr1:45252369-45253043	-1
chr14:53177054-53177263	1
chr1:45471261-45471316	-1
chr14:55119559-55135509	1
chr14:55135564-55154714	1
chr14:55155019-55156342	1
chr14:55161645-55163561	1
chr14:55163675-55167741	1
chr14:55738256-55738871	1
chr14:55757109-55784900	1
chr14:55821304-55821781	1
chr14:58734858-58736692	1
chr14:58894576-58894707	1
chr14:59824049-59825972	1
chr14:60592909-60600373	1
chr14:60723585-60733932	1
chr14:60734010-60735010	1
chr1:46088021-46088220	-1
chr1:46088340-46088422	-1
chr1:46163005-46163602	-1
chr14:61789515-61793630	1
chr14:61793900-61810959	1
chr14:61811135-61814608	1
chr14:61814778-61820206	1
chr14:61820708-61827791	1
chr14:61827887-61857411	1
chr14:61959030-61991807	1
chr14:61991945-61992369	1
chr14:61992526-61994654	1
chr14:61994780-61995524	1
chr14:64565365-64565442	1
chr14:64663823-64668904	1
chr14:64682073-64682149	1
chr14:64966282-64969286	-1
chr1:46763306-46763955	-1
chr14:67708251-67708343	1
chr14:67708703-67720920	1
chr14:67721028-67736417	1
chr14:68035934-68036455	1
chr1:46876170-46876485	1
chr1:47051233-47051545	-1
chr1:47051942-47059194	-1
chr14:71232205-71249939	-1
chr14:71883001-71884846	1
chr14:73408802-73408977	1
chr14:73409211-73409426	1
chr14:73604861-73612785	1
chr14:73626847-73634536	1
chr14:73673181-73675531	1
chr14:73704301-73706323	1
chr14:73711468-73712343	1
chr14:73721404-73721584	1
chr14:73733540-73735086	1
chr14:74424274-74424849	1
chr14:74552305-74557476	1
chr14:74760014-74760756	-1
chr14:75120202-75123581	-1
chr14:75123641-75123756	-1
chr14:75124226-75126923	-1
chr14:75516422-75517554	-1
chr14:77750707-77751292	-1
chr14:89040691-89040773	1
chr14:89074652-89074765	1
chr14:90731511-90733819	1
chr14:90744806-90744901	-1
chr14:91527049-91527175	1
chr14:91687111-91690022	1
chr14:92203194-92245318	-1
chr14:94642065-94642116	1
chr14:99988901-99988904	-1
chr15:100230786-100230849	1
chr15:100230862-100243566	1
chr15:101828654-101830018	-1
chr15:101833599-101835052	-1
chr1:51924406-51924712	-1
chr1:52195051-52195271	1
chr1:52218398-52221991	1
chr1:52225219-52225295	1
chr15:22921717-22925038	1
chr15:22955446-22955754	1
chr1:53377898-53378425	-1
chr1:53380965-53383215	-1
chr1:53383288-53387069	-1
chr15:34434573-34434869	-1
chr15:34438057-34438270	-1
chr15:40398650-40398784	-1
chr15:42067325-42067364	1
chr15:42120700-42121301	1
chr15:42644323-42646537	1
chr15:42694757-42694977	1
chr15:42694985-42694988	1
chr15:44043957-44044999	1
chr15:44091306-44091555	1
chr15:44719971-44719990	1
chr15:48446274-48449332	-1
chr15:51751388-51751794	-1
chr15:52213814-52216588	1
chr15:52216776-52221629	1
chr15:52221652-52223227	1
chr15:52223506-52226173	1
chr15:52226552-52228826	1
chr15:52229252-52239186	1
chr15:52320071-52334950	1
chr1:55534781-55536945	-1
chr1:55552108-55555299	-1
chr15:57694237-57694858	1
chr15:57694913-57698163	1
chr15:62148993-62155638	-1
chr15:63341120-63346647	1
chr15:63807700-63820031	1
chr15:63834392-63836823	1
chr15:63878958-63880168	1
chr15:64201741-64201875	-1
chr15:65279815-65280956	-1
chr15:65957801-65959786	-1
chr15:65988836-65989604	-1
chr15:67370380-67390919	1
chr15:67391363-67418053	1
chr15:67418323-67420440	1
chr15:67420490-67430338	1
chr15:67430439-67430572	1
chr15:67513541-67519036	-1
chr15:68497490-68497582	-1
chr15:69690139-69693311	-1
chr15:70972374-70973875	-1
chr15:74707087-74707178	-1
chr15:75645043-75646079	1
chr15:75649027-75649133	-1
chr15:75651767-75651960	-1
chr15:80353083-80364905	1
chr15:80364990-80365607	1
chr15:80365673-80367502	1
chr15:80405197-80407368	1
chr15:82724833-82725017	1
chr15:85222519-85223162	-1
chr15:85634413-85641033	1
chr15:85925402-86024103	1
chr15:86087375-86098676	1
chr15:89453898-89454010	-1
chr15:90020885-90020958	-1
chr15:91141444-91141577	1
chr15:91446206-91446221	1
chr1:59155335-59155859	-1
chr15:93352244-93352875	-1
chr15:93430216-93430985	1
chr15:93446019-93447702	1
chr15:93541075-93541378	1
chr16:11556160-11561007	-1
chr16:11569572-11570619	-1
chr16:12023495-12024306	-1
chr16:12024409-12027373	-1
chr16:1394148-1394227	1
chr16:1470614-1470692	-1
chr16:14857756-14858859	1
chr16:1486523-1486692	-1
chr16:1486813-1487817	-1
chr16:15023889-15024022	1
chr16:15457927-15458701	-1
chr16:16416409-16416484	1
chr16:1695425-1697043	1
chr16:18439897-18439972	-1
chr16:18453309-18453690	-1
chr16:21431088-21433126	-1
chr16:21452041-21458398	-1
chr1:62147023-62148943	-1
chr1:62161914-62165588	-1
chr16:21851200-21851260	-1
chr16:21862577-21862680	-1
chr16:21869078-21875103	-1
chr16:22277846-22278008	1
chr16:22530736-22532197	1
chr16:22539429-22542263	1
chr16:2317239-2317663	-1
chr16:2317798-2318055	-1
chr1:62418084-62439039	1
chr16:2620820-2621074	1
chr1:6266162-6266188	1
chr1:6268368-6268677	1
chr16:27784531-27786265	1
chr16:28354510-28355868	-1
chr16:28468348-28469706	-1
chr16:28620650-28621251	-1
chr16:28668270-28669348	1
chr16:28763914-28769318	1
chr16:28769405-28770024	1
chr16:28782115-28783473	1
chr16:28905565-28905825	1
chr16:29397177-29401261	-1
chr16:29476659-29476672	-1
chr16:29821931-29822962	-1
chr16:2983981-2984615	1
chr16:29912063-29912178	1
chr16:29999720-30000913	1
chr16:30014335-30014756	1
chr16:30210649-30212045	1
chr16:30216008-30216042	-1
chr16:30582445-30582754	-1
chr16:3075825-3075924	1
chr16:30767842-30767910	1
chr16:3077282-3077366	1
chr16:30795576-30795730	-1
chr16:3082553-3082671	1
chr16:3082744-3084898	1
chr16:3087708-3087835	1
chr16:3097018-3097415	1
chr16:3097549-3099988	1
chr16:3100548-3105831	1
chr16:31096025-31096100	-1
chr16:31096346-31096430	-1
chr16:31099021-31099126	-1
chr16:31276820-31277131	1
chr16:31338257-31339467	1
chr16:31339552-31340548	1
chr16:31725739-31733946	1
chr1:6508178-6508526	1
chr1:6528647-6529101	-1
chr16:57025039-57025826	1
chr16:57438749-57447785	1
chr16:57447915-57448992	1
chr16:57449111-57449676	1
chr16:57507408-57507524	-1
chr16:583999-586028	1
chr16:58550577-58550711	1
chr1:6592140-6592288	-1
chr16:66764127-66765911	-1
chr16:67198474-67199424	1
chr16:67201196-67201205	1
chr16:67201306-67201323	1
chr16:67204478-67205054	1
chr16:67289088-67289295	1
chr16:67289375-67289655	1
chr16:67291017-67291247	1
chr16:67291338-67291433	1
chr16:67291505-67292220	1
chr16:67292351-67293475	1
chr16:67293565-67293722	1
chr16:67293850-67296115	1
chr16:67428797-67428904	-1
chr16:67796488-67797255	-1
chr16:67915749-67915856	1
chr16:67964711-67964822	-1
chr16:67964903-67965000	-1
chr16:67965105-67965703	-1
chr16:67977116-67977850	-1
chr16:68324444-68325111	1
chr16:68509-68601	-1
chr16:693304-810764	1
chr16:70012186-70016252	-1
chr16:70148834-70154363	1
chr16:70510238-70511260	1
chr16:726897-726970	1
chr16:727389-727458	1
chr16:74411245-74411775	1
chr16:77240398-77242106	1
chr16:77242437-77242993	1
chr16:77243042-77243313	1
chr16:77246267-77246470	1
chr1:67886249-67889882	-1
chr16:80574977-80577172	1
chr16:81529100-81637016	1
chr16:84215665-84215807	-1
chr16:84225255-84227611	1
chr16:84227828-84228047	1
chr16:84228189-84228538	1
chr16:84228587-84228674	1
chr16:84229053-84229135	1
chr16:84229651-84229732	1
chr16:84229977-84230252	1
chr16:8807723-8814572	1
chr16:88770026-88772578	-1
chr16:88784727-88785379	-1
chr16:89645405-89649851	1
chr16:89662333-89662891	1
chr16:89724357-89724655	1
chr16:89753743-89753856	1
chr16:89956078-89956396	1
chr16:89981549-89984283	1
chr16:90000710-90000737	1
chr1:6934484-6946299	1
chr17:15406547-15443746	-1
chr17:16220336-16220982	1
chr17:17072431-17088808	1
chr17:17132792-17134837	-1
chr17:17754618-17761082	-1
chr17:18761575-18762652	1
chr17:19285000-19285093	1
chr17:20209396-20217288	1
chr17:21191404-21194748	1
chr17:21195030-21198986	1
chr17:21199524-21201659	1
chr17:2206814-2206926	-1
chr17:26905311-26905390	-1
chr17:26912672-26912881	-1
chr17:26938675-26938785	-1
chr17:26940707-26941104	-1
chr17:27062023-27062257	1
chr17:27064755-27064836	1
chr17:29898381-29899103	1
chr17:33363538-33369234	-1
chr17:33396678-33416123	-1
chr17:33914448-33914533	1
chr17:34503165-34503839	-1
chr17:34748589-34749051	-1
chr17:34756220-34756894	-1
chr17:3480487-3480891	-1
chr17:34807273-34807947	-1
chr17:3493687-3494257	-1
chr17:3496172-3498957	-1
chr17:3499126-3500211	-1
chr17:36284116-36284790	1
chr17:36339729-36340098	-1
chr17:36347083-36351795	-1
chr17:36347836-36348510	-1
chr17:36348667-36351935	-1
chr17:36357273-36358124	-1
chr17:37713312-37721012	1
chr17:38068751-38073334	-1
chr17:38176873-38177425	-1
chr17:38190025-38191168	-1
chr17:38333538-38333747	1
chr17:38334634-38337490	1
chr17:38796331-38796825	-1
chr17:3910265-3912176	-1
chr17:39883397-39883549	-1
chr17:39883706-39884013	-1
chr17:39887812-39887889	-1
chr17:40169184-40169357	-1
chr17:40189904-40214824	-1
chr17:40264296-40264313	-1
chr17:40659687-40660589	1
chr17:40705637-40705811	1
chr17:40934949-40935626	1
chr17:40957903-40958691	1
chr17:40959883-40961382	1
chr17:41004961-41006464	1
chr17:41292351-41294473	1
chr17:41363942-41364245	1
chr17:41369332-41369699	1
chr17:41891763-41891968	-1
chr17:41901374-41902408	-1
chr17:41907160-41907394	-1
chr17:42544483-42552076	-1
chr17:43475414-43478945	-1
chr17:43481553-43481634	-1
chr17:43511113-43511675	-1
chr17:43565225-43568017	-1
chr17:44376812-44376890	-1
chr17:44377032-44388579	-1
chr17:46002460-46002713	1
chr17:46051815-46052524	1
chr17:4645112-4645209	1
chr17:4645366-4645625	1
chr17:4648074-4648164	1
chr17:46923459-46923804	1
chr17:47010954-47011860	-1
chr17:48545440-48545689	1
chr17:48545794-48545946	1
chr17:48546000-48547266	1
chr17:48547330-48547423	1
chr17:4859439-4859461	1
chr17:4872816-4872924	-1
chr17:48800107-48801179	1
chr17:49052722-49053223	-1
chr17:49053263-49053960	-1
chr17:49073322-49073589	-1
chr17:49092015-49093586	-1
chr17:49100721-49108274	-1
chr17:56396656-56397469	-1
chr17:56692707-56693535	-1
chr17:56694981-56699010	-1
chr17:56700374-56707800	-1
chr17:62474106-62476405	-1
chr17:62476507-62479035	-1
chr17:62481986-62486912	-1
chr17:62893779-62894479	-1
chr17:65027515-65027553	1
chr17:7095555-7096263	-1
chr17:7120667-7121559	-1
chr17:7121601-7121859	-1
chr17:72428281-72429835	1
chr17:7286409-7286568	1
chr17:73084140-73085032	1
chr17:73100506-73101974	1
chr17:7350471-7350821	1
chr17:73586325-73587252	1
chr17:73590841-73590920	1
chr17:73591054-73592540	1
chr17:73615804-73615879	1
chr17:73616717-73617110	1
chr17:73625556-73625787	-1
chr17:73815312-73815662	-1
chr17:73816135-73816986	-1
chr17:74085890-74086409	-1
chr17:74086563-74087223	-1
chr17:74087317-74088395	-1
chr17:74136646-74137194	-1
chr17:7461693-7461792	1
chr17:75085032-75085234	1
chr17:76672252-76673076	-1
chr17:76713115-76719297	-1
chr17:76719833-76719974	-1
chr17:76720129-76723739	-1
chr17:77020577-77021744	1
chr17:78040002-78041303	1
chr17:78055589-78055674	1
chr17:78060016-78061405	1
chr17:78061576-78061809	1
chr17:78063684-78063937	1
chr17:7812703-7812818	1
chr17:78194915-78195216	1
chr17:7827381-7827462	-1
chr17:7831145-7832511	-1
chr17:78392638-78393385	1
chr17:78393521-78393849	1
chr17:78397617-78398033	1
chr17:79205277-79205377	-1
chr17:79520154-79520470	-1
chr17:79872044-79872169	-1
chr17:79881409-79885403	-1
chr17:80065498-80069861	-1
chr17:8012662-8013233	-1
chr17:8018376-8018924	-1
chr17:80274858-80275289	-1
chr17:80407357-80408575	-1
chr17:80551831-80553657	1
chr17:80554068-80557967	1
chr1:7809852-7811031	1
chr17:8193303-8193920	-1
chr1:78245422-78245592	1
chr18:11619919-11621269	-1
chr18:11621476-11625574	-1
chr18:32401440-32405230	1
chr18:32409293-32409363	1
chr18:32409454-32418057	1
chr18:32418136-32418708	1
chr18:32834421-32843091	-1
chr18:33067404-33069295	-1
chr18:3453855-3455149	1
chr1:85718386-85723125	-1
chr18:77160480-77170087	1
chr18:9235794-9239474	1
chr1:89294307-89294692	1
chr1:89990582-89992520	1
chr1:89992546-90015473	1
chr1:90015531-90024269	1
chr19:10221761-10224308	1
chr19:10400802-10401747	1
chr19:10403543-10403673	1
chr19:10404995-10405076	1
chr19:10463933-10464203	-1
chr19:10792006-10792668	1
chr19:11959746-11959877	1
chr19:12017083-12024223	1
chr19:12036089-12057568	1
chr19:12036089-12075868	1
chr19:12129286-12137008	1
chr19:12274022-12274574	1
chr19:12274632-12275443	1
chr19:12275690-12280096	1
chr19:12280207-12295432	1
chr19:12386980-12401842	-1
chr19:12511795-12511881	-1
chr19:13216211-13216300	-1
chr19:13906616-13910533	1
chr19:14071204-14071276	1
chr19:14183413-14183760	1
chr19:14184690-14185201	1
chr19:14185276-14185517	1
chr19:14520260-14520347	-1
chr19:14520794-14521027	-1
chr19:14583639-14584190	-1
chr19:1483463-1483648	-1
chr1:91486759-91486829	-1
chr19:15338474-15338581	-1
chr19:15341902-15342049	-1
chr19:15343232-15343730	-1
chr19:15391263-15443100	-1
chr19:16667947-16675916	-1
chr19:16675944-16676038	-1
chr19:17004151-17006986	-1
chr19:18329309-18329749	-1
chr19:18331326-18331683	-1
chr19:18547290-18547493	-1
chr19:19051114-19051129	-1
chr19:1920743-1921223	1
chr19:19516829-19538324	1
chr19:19551333-19552504	1
chr19:19552918-19553167	1
chr19:19568039-19569274	1
chr19:19569424-19575490	1
chr19:19639864-19640172	1
chr19:19643550-19643912	1
chr19:19791364-19791664	1
chr19:20808457-20827508	-1
chr19:21301255-21301970	1
chr19:2199939-2202698	1
chr19:2228382-2229783	1
chr19:2341017-2343208	1
chr19:23443737-23444421	-1
chr19:2823111-2827614	1
chr19:35084505-35085079	-1
chr19:35169719-35170732	1
chr19:35170865-35172187	1
chr1:9354654-9411489	1
chr19:35988836-35989148	-1
chr19:36135250-36135553	1
chr19:36235323-36235391	-1
chr19:37085202-37085343	1
chr19:38828145-38828232	1
chr19:39226070-39226141	-1
chr19:39293045-39294161	-1
chr19:39385051-39385495	-1
chr19:39385514-39389018	-1
chr19:39412308-39412641	-1
chr19:39412719-39412877	-1
chr19:39833217-39838927	1
chr19:39839030-39842456	1
chr19:39843015-39844645	1
chr19:39873932-39874138	1
chr19:39906080-39906987	1
chr19:39907238-39907489	1
chr19:39908333-39908484	1
chr19:39914294-39914372	1
chr19:4033579-4037371	1
chr19:40542534-40553281	-1
chr19:41190462-41192815	-1
chr19:41192901-41195944	-1
chr19:41382574-41383094	-1
chr19:41870001-41882128	1
chr19:42042146-42042959	1
chr19:42401211-42401212	1
chr19:42814338-42814422	1
chr19:44598642-44598657	1
chr19:45409181-45409616	1
chr19:45603539-45611944	1
chr19:45992238-46000488	1
chr19:46000602-46001730	1
chr19:46003325-46003713	1
chr19:46003969-46005274	1
chr19:46405084-46405827	-1
chr19:47918359-47919132	-1
chr19:49131742-49131937	1
chr19:49652976-49653336	1
chr19:49669473-49671173	1
chr19:49812375-49812557	-1
chr19:49812669-49812907	-1
chr19:49813768-49814189	-1
chr19:49832550-49834793	-1
chr19:49835578-49843428	-1
chr1:95006623-95007092	-1
chr19:50819349-50823479	-1
chr19:5111556-5111785	1
chr19:51870470-51870710	-1
chr19:53059590-53066570	1
chr19:53067718-53073292	1
chr19:53073584-53073916	1
chr19:55575202-55575663	-1
chr19:55604445-55604520	-1
chr19:56180159-56180448	1
chr19:5684917-5684975	1
chr19:57743593-57743909	1
chr19:57751993-57752052	1
chr19:5786857-5787071	-1
chr19:58054612-58055604	-1
chr19:58095758-58096319	1
chr19:58196754-58196804	1
chr19:58196813-58197848	1
chr19:58301769-58310603	1
chr19:58311963-58320588	1
chr19:58331918-58341680	1
chr19:58478001-58483830	-1
chr19:58514415-58514578	1
chr19:58593376-58595586	1
chr19:58790755-58790965	1
chr19:6007814-6008116	-1
chr19:6016283-6026173	-1
chr19:6723775-6730547	-1
chr19:6745212-6746039	1
chr19:6754437-6754626	-1
chr19:7705019-7705020	1
chr19:7705240-7705243	1
chr19:7705295-7705298	1
chr19:8661104-8661190	-1
chr19:8932508-8932678	-1
chr19:9946689-9947030	1
chr20:13797193-13797303	1
chr20:16348472-16351230	-1
chr20:19870303-19876403	1
chr20:24993301-24993447	-1
chr20:3024312-3024655	1
chr20:3104053-3137329	-1
chr20:3149208-3154100	-1
chr20:3218813-3219625	-1
chr20:32250230-32251339	-1
chr20:34323004-34324434	-1
chr20:34443495-34444277	1
chr20:35101576-35120785	1
chr20:35399877-35401796	-1
chr20:36130957-36137505	-1
chr20:36148992-36149720	-1
chr20:36150096-36152778	-1
chr20:36152954-36155975	-1
chr20:36694659-36712297	1
chr20:36714049-36718127	1
chr20:37257646-37258144	1
chr20:39791366-39791597	1
chr20:42159060-42159383	1
chr20:42836234-42838650	-1
chr20:43559368-43560202	1
chr20:44034635-44036388	-1
chr20:45005607-45008557	-1
chr20:45338380-45338621	1
chr20:48700792-48700916	-1
chr20:48701289-48711451	-1
chr20:48712808-48713019	-1
chr20:49521387-49526036	-1
chr20:52825098-52825373	1
chr20:55046004-55046669	1
chr20:56265681-56266857	-1
chr20:56266887-56275071	-1
chr20:56807979-56810295	-1
chr20:56811331-56812974	-1
chr20:57266887-57267668	1
chr20:60703087-60703980	1
chr20:61301575-61303101	1
chr20:62369256-62369325	1
chr20:62517396-62518916	1
chr20:62518959-62520309	1
chr20:62579829-62582111	-1
chr2:100041097-100041242	-1
chr2:100247145-100247377	-1
chr2:10093190-10095000	1
chr2:101436877-101437486	1
chr2:101604739-101604771	1
chr2:101889399-101889588	-1
chr2:101902966-101905169	-1
chr2:10444069-10464472	1
chr2:10566108-10566345	1
chr2:109223712-109237706	1
chr2:109237918-109271267	1
chr2:110301902-110302961	-1
chr2:110303120-110303347	-1
chr2:111309389-111315315	-1
chr2:113410376-113410465	1
chr2:114228667-114239094	1
chr2:114391473-114391729	1
chr2:114395325-114395643	1
chr2:11586650-11587752	-1
chr2:11924440-11924837	1
chr2:120866050-120885263	1
chr21:30333856-30336898	-1
chr21:30398093-30398887	1
chr2:130915527-130915756	-1
chr2:131117495-131119728	1
chr2:131865638-131876463	1
chr21:32493156-32496256	-1
chr21:33800993-33805458	1
chr21:34602522-34602713	1
chr21:34638820-34640232	1
chr21:35190041-35190329	1
chr2:135816637-135832933	1
chr21:37410572-37412872	-1
chr21:38603120-38603793	-1
chr21:38782973-38787791	1
chr2:143746474-143746910	1
chr21:45143775-45148610	1
chr21:45152529-45153551	1
chr21:45164532-45165583	1
chr21:45287228-45287373	1
chr21:45559923-45560131	1
chr21:45750210-45750345	-1
chr21:45755688-45756706	-1
chr21:46285812-46292768	-1
chr21:47687977-47690176	-1
chr21:47863086-47863722	1
chr2:150061508-150061588	1
chr2:152336742-152339712	1
chr2:152955236-152955462	-1
chr2:158731624-158732046	-1
chr2:162018419-162019043	1
chr2:162054040-162059373	1
chr2:172704787-172709177	-1
chr2:173354657-173355519	1
chr2:175223265-175234714	-1
chr2:175261022-175262063	1
chr2:175939596-175939727	-1
chr2:190648300-190648994	-1
chr2:191229879-191231420	1
chr2:201677033-201677078	1
chr2:201677217-201677398	1
chr2:201677609-201677711	1
chr2:201983901-201987199	1
chr2:201997574-201997594	1
chr2:202005459-202006096	1
chr2:202015079-202018859	1
chr2:20531699-20532727	-1
chr2:20532825-20549965	-1
chr2:206928409-206950624	-1
chr2:208611938-208615408	1
chr2:208615517-208615680	1
chr22:18355621-18358212	-1
chr22:18359639-18367040	-1
chr22:18362169-18363970	-1
chr2:219457796-219458250	1
chr22:19872028-19881780	-1
chr22:19958267-19958738	-1
chr22:19971277-19974173	-1
chr22:20043765-20048696	1
chr22:20094560-20094793	1
chr22:20127433-20127459	1
chr2:220250254-220250352	-1
chr2:220421015-220421175	-1
chr22:20843532-20844054	-1
chr22:20906036-20906825	1
chr22:20929520-20936187	1
chr22:22049107-22049225	1
chr22:22330560-22336596	-1
chr22:24219516-24219571	1
chr22:24220057-24222595	1
chr22:24226617-24226809	1
chr2:225425386-225427416	-1
chr2:225428038-225434405	-1
chr22:25445657-25465935	1
chr22:28293126-28293788	-1
chr22:29927100-29927541	-1
chr22:30661134-30661547	-1
chr22:30683852-30683877	-1
chr22:30695786-30696459	-1
chr22:30701621-30703731	-1
chr22:30703880-30714647	-1
chr2:231253502-231254633	1
chr22:32008429-32008758	1
chr22:32022281-32023988	-1
chr22:32024208-32024838	-1
chr22:32026786-32026789	-1
chr22:32026849-32028168	-1
chr22:32028278-32034351	-1
chr2:233563018-233565294	1
chr2:233583839-233587263	1
chr2:233600299-233600462	1
chr22:34252791-34257543	-1
chr22:34257613-34269095	-1
chr22:34269394-34285125	-1
chr22:36144680-36146472	-1
chr22:36146505-36148659	-1
chr2:236433184-236578247	1
chr22:37457670-37458564	1
chr2:237994686-237995374	1
chr22:38005364-38006148	1
chr22:38006494-38006583	1
chr22:38006707-38008542	1
chr22:38014154-38014409	1
chr22:38030861-38035056	1
chr22:38093097-38093594	1
chr22:38211288-38211424	1
chr22:38211842-38212206	1
chr22:38219773-38220729	1
chr2:238454413-238455047	1
chr2:238484528-238485226	-1
chr2:238488214-238494045	-1
chr22:38522231-38522377	-1
chr22:38522763-38522768	-1
chr2:238617425-238622901	1
chr2:238622920-238626402	1
chr2:238630775-238632190	1
chr2:238632230-238636518	1
chr2:238636579-238642416	1
chr2:238642462-238643910	1
chr22:38901255-38901466	-1
chr22:39025008-39032455	-1
chr2:239097236-239098331	-1
chr22:39129593-39130154	1
chr22:39130403-39131178	1
chr22:39132262-39133955	1
chr22:39410385-39417117	1
chr22:40915617-40929593	-1
chr22:41678519-41680904	-1
chr22:41681158-41681366	-1
chr22:41681970-41681989	-1
chr22:41997195-41998004	-1
chr2:242049196-242051654	-1
chr2:242052202-242052721	-1
chr2:242211387-242212175	-1
chr2:242255991-242256913	1
chr2:242257015-242257651	1
chr22:42282313-42287253	1
chr22:42295193-42295240	1
chr2:242403396-242404874	1
chr2:242423747-242427562	1
chr22:42526909-42540408	-1
chr2:242691612-242691804	1
chr22:43090993-43091151	-1
chr22:43343048-43355577	-1
chr22:43389787-43398315	-1
chr2:24428563-24429112	-1
chr2:24429145-24431105	-1
chr22:45125289-45126489	1
chr22:45731070-45731096	1
chr22:46505234-46505550	1
chr22:50212032-50214480	-1
chr22:50684166-50684338	-1
chr22:50687320-50687531	-1
chr22:50827541-50830295	1
chr22:50958182-50958838	1
chr22:51016676-51016814	-1
chr22:51160866-51162554	1
chr2:261324-262200	-1
chr2:27431317-27431481	-1
chr2:27539054-27539657	-1
chr2:27579360-27579605	-1
chr2:27694145-27694553	-1
chr2:27806010-27806150	1
chr2:28533021-28550140	1
chr2:29118220-29118669	1
chr2:3470165-3471200	1
chr2:3471778-3476191	1
chr2:36788009-36788480	-1
chr2:37303308-37304053	-1
chr2:37423813-37424396	1
chr2:39278499-39281754	-1
chr2:46386-46806	-1
chr2:46787829-46799866	1
chr2:47139798-47140838	-1
chr2:54889446-54890037	1
chr2:55459295-55459358	-1
chr2:61244329-61244371	-1
chr2:61761648-61761692	-1
chr2:61763724-61763844	-1
chr2:69708094-69708187	-1
chr2:70518442-70519806	-1
chr2:71607851-71607967	1
chr2:71608034-71615542	1
chr2:73249706-73250316	-1
chr2:73286310-73297588	-1
chr2:73298460-73298732	-1
chr2:74555363-74561153	-1
chr2:74658057-74658881	-1
chr2:74667325-74667479	-1
chr2:84659961-84660330	-1
chr2:85199369-85241058	1
chr2:86769971-86788757	-1
chr2:86789065-86790215	-1
chr2:87190348-87196350	1
chr2:88100212-88106214	-1
chr2:9001273-9002400	-1
chr2:95963202-95964430	1
chr2:95964869-95968791	1
chr2:96514603-96516913	-1
chr2:97272572-97272706	-1
chr2:97293680-97293764	-1
chr2:97293822-97294308	-1
chr2:97505566-97505733	-1
chr2:99186294-99188359	1
chr2:99221254-99222224	-1
chr3:10361001-10362192	-1
chr3:107773587-107774366	-1
chr3:108410235-108412206	1
chr3:111830628-111830738	1
chr3:111830922-111831185	1
chr3:11488411-11518607	1
chr3:122084481-122085299	-1
chr3:122085610-122086670	-1
chr3:122473919-122474106	-1
chr3:123668423-123671441	-1
chr3:12627405-12628345	-1
chr3:12629137-12629477	-1
chr3:127432990-127434316	-1
chr3:128633642-128634208	1
chr3:128634379-128634764	1
chr3:129611589-129612024	-1
chr3:141103718-141105283	1
chr3:141124599-141144957	1
chr3:141145008-141146475	1
chr3:141146664-141150564	1
chr3:141882665-141882750	-1
chr3:153972614-153973119	1
chr3:15643402-15643475	1
chr3:169686312-169687074	1
chr3:171851440-171852150	1
chr3:171852173-171866324	1
chr3:171866361-171902034	1
chr3:172035033-172039388	1
chr3:176804830-176808938	-1
chr3:180632784-180633221	1
chr3:185194936-185197947	-1
chr3:185198291-185199005	-1
chr3:185199100-185200458	-1
chr3:185363412-185364667	-1
chr3:187930620-187930720	1
chr3:187957951-188030622	1
chr3:188430631-188443055	1
chr3:194338506-194343276	-1
chr3:195621602-195622116	-1
chr3:195623169-195623613	-1
chr3:195954609-195954811	1
chr3:196010410-196014046	-1
chr3:196630482-196631815	1
chr3:196654751-196656056	1
chr3:196753936-196754626	-1
chr3:197477218-197477260	1
chr3:197477694-197482540	1
chr3:197575371-197579198	1
chr3:197581317-197585688	1
chr3:197598457-197602564	1
chr3:197633567-197639355	-1
chr3:197894743-197896655	1
chr3:27409054-27410521	-1
chr3:3172364-3172973	1
chr3:3173437-3178359	1
chr3:33429585-33444725	1
chr3:37144505-37146945	-1
chr3:37147015-37149563	-1
chr3:37149621-37150127	-1
chr3:37150176-37151017	-1
chr3:37151063-37151143	-1
chr3:37151195-37152481	-1
chr3:37152557-37153316	-1
chr3:37153407-37154405	-1
chr3:37154472-37156544	-1
chr3:37156587-37162954	-1
chr3:37163028-37163125	-1
chr3:37163183-37169120	-1
chr3:37196148-37211823	-1
chr3:37214518-37215609	-1
chr3:37216097-37216207	-1
chr3:37216627-37216653	-1
chr3:37286913-37291191	1
chr3:38538022-38538228	1
chr3:39127876-39129308	1
chr3:39161512-39162487	1
chr3:39162681-39166553	1
chr3:39167024-39167751	1
chr3:39167882-39169821	1
chr3:39171920-39172191	1
chr3:39172587-39173011	1
chr3:39173138-39174211	1
chr3:39176352-39176583	1
chr3:39176666-39177687	1
chr3:42605908-42607267	-1
chr3:42947934-42949513	1
chr3:44492066-44492359	-1
chr3:45716059-45718413	1
chr3:47169054-47179764	-1
chr3:47277640-47277915	-1
chr3:47322686-47323629	-1
chr3:47328949-47339051	1
chr3:47643300-47644834	-1
chr3:4856116-4856522	-1
chr3:4856858-4857856	-1
chr3:48671761-48672803	-1
chr3:48681364-48681648	-1
chr3:48681729-48682148	-1
chr3:48683302-48683522	-1
chr3:48689482-48689869	-1
chr3:48689987-48690434	-1
chr3:48691886-48692476	-1
chr3:48737222-48745552	-1
chr3:48962651-48964150	1
chr3:48980967-48982414	1
chr3:49045832-49046341	1
chr3:49130583-49130687	-1
chr3:49786362-49822912	-1
chr3:49822934-49823102	-1
chr3:49847862-49847892	-1
chr3:50097180-50098233	1
chr3:50149562-50150046	1
chr3:51996105-51996825	-1
chr3:52857758-52857838	-1
chr3:52857834-52857838	-1
chr3:53052245-53053045	-1
chr3:53825207-53830148	1
chr3:65433913-65438256	-1
chr3:66429352-66430540	1
chr3:66431378-66436607	1
chr3:71294317-71345235	-1
chr3:72971487-73004248	1
chr3:73064135-73064972	1
chr3:73110606-73112823	1
chr3:75834256-75834534	-1
chr3:9516950-9517166	1
chr3:9849823-9850200	1
chr3:9850342-9851383	1
chr3:9870064-9870183	1
chr3:9876188-9876364	1
chr4:100785444-100786028	1
chr4:10094659-10094666	-1
chr4:10094780-10096306	-1
chr4:10096521-10097568	-1
chr4:10097799-10097949	-1
chr4:103734131-103746395	-1
chr4:103746717-103746878	-1
chr4:106602071-106602081	1
chr4:113306003-113332070	1
chr4:113336791-113344881	1
chr4:113345160-113346206	1
chr4:119644811-119649715	-1
chr4:1215628-1217207	-1
chr4:1227013-1228474	-1
chr4:1242926-1243436	-1
chr4:128930791-128932827	1
chr4:1291904-1293317	1
chr4:13571753-13574325	-1
chr4:139984594-139987163	-1
chr4:140314877-140325551	1
chr4:140325645-140339019	1
chr4:140810388-140810389	-1
chr4:140810432-140810433	-1
chr4:152147751-152148911	-1
chr4:152375961-152403675	1
chr4:15973569-15977812	-1
chr4:186321633-186323415	-1
chr4:186350666-186353135	1
chr4:187511558-187511658	-1
chr4:1953959-1954478	1
chr4:1993972-1994129	-1
chr4:1994352-2005564	-1
chr4:2008927-2009689	-1
chr4:24821820-24822678	-1
chr4:24824668-24828561	-1
chr4:2514062-2514113	1
chr4:26385583-26386150	1
chr4:2907449-2908930	1
chr4:2965850-2966969	1
chr4:3372049-3379896	1
chr4:38056664-38062240	1
chr4:38796255-38797879	-1
chr4:39117953-39122629	1
chr4:40477767-40516532	-1
chr4:40516776-40517883	-1
chr4:40517991-40544539	-1
chr4:41629028-41631508	1
chr4:41634885-41634993	1
chr4:41635103-41635564	1
chr4:4425551-4426887	-1
chr4:52741495-52743621	1
chr4:5819982-5825343	1
chr4:669644-669861	1
chr4:670271-671710	1
chr4:671819-671977	1
chr4:674930-675681	1
chr4:68338394-68340409	-1
chr4:68376744-68377767	-1
chr4:68527974-68528204	-1
chr4:6878485-6882513	1
chr4:75046584-75047402	1
chr4:75159393-75167413	1
chr4:76597896-76597996	-1
chr4:77066974-77067135	-1
chr4:77069356-77069460	-1
chr4:77508419-77550018	1
chr4:8375895-8376194	-1
chr4:8475372-8477498	1
chr4:878179-879570	-1
chr4:87895221-87928139	1
chr4:983412-985612	1
chr4:986019-993497	1
chr4:99481385-99495607	-1
chr4:99495734-99495894	-1
chr4:99496057-99578675	-1
chr4:99812723-99816272	-1
chr5:10618575-10624836	1
chr5:115170050-115170614	-1
chr5:118651998-118668869	1
chr5:118669327-118690008	1
chr5:118691817-118727059	1
chr5:122734979-122738910	-1
chr5:131785684-131792703	1
chr5:131793114-131796253	1
chr5:131798060-131805731	1
chr5:1318569-1320322	-1
chr5:1325943-1326129	-1
chr5:1326371-1326375	-1
chr5:1326552-1330394	-1
chr5:133560085-133561131	-1
chr5:134210221-134210785	1
chr5:134296968-134300159	1
chr5:134683297-134686503	-1
chr5:139865662-139866151	1
chr5:139942493-139942922	-1
chr5:140052974-140053103	-1
chr5:141013509-141032967	-1
chr5:14143992-14183906	1
chr5:142348974-142390300	1
chr5:14420910-14440927	1
chr5:145428809-145429626	1
chr5:145429691-145435384	1
chr5:145860082-145860712	1
chr5:148620181-148620238	1
chr5:148620338-148622053	1
chr5:148622148-148622910	1
chr5:150114038-150115870	-1
chr5:150138083-150138122	-1
chr5:150412427-150413040	-1
chr5:150458005-150459633	-1
chr5:153769142-153782349	1
chr5:153782472-153783336	1
chr5:157217570-157217607	-1
chr5:16713578-16738244	-1
chr5:16738524-16741912	-1
chr5:171490605-171491368	-1
chr5:171535293-171541600	-1
chr5:171541805-171541999	-1
chr5:172345339-172347366	1
chr5:172358211-172359438	1
chr5:172487459-172495126	1
chr5:175815640-175828741	1
chr5:175832824-175833157	-1
chr5:175833710-175834553	-1
chr5:176692713-176692727	1
chr5:176692811-176693337	1
chr5:176729180-176729397	-1
chr5:176735064-176737426	-1
chr5:176738516-176738761	-1
chr5:176831474-176831499	-1
chr5:176875409-176880956	1
chr5:176917595-176917870	-1
chr5:177027262-177028426	1
chr5:177028505-177030063	1
chr5:177655591-177656698	-1
chr5:177657322-177657582	-1
chr5:177657942-177658405	-1
chr5:177658525-177658669	-1
chr5:178047675-178048809	-1
chr5:179048688-179048843	-1
chr5:179198245-179200895	1
chr5:179674729-179674854	-1
chr5:1879985-1880179	-1
chr5:1880258-1880838	-1
chr5:32594979-32595028	1
chr5:40775606-40777117	-1
chr5:459696-461744	1
chr5:52084249-52120146	1
chr5:55244811-55246017	-1
chr5:56533317-56541294	1
chr5:60063731-60064472	-1
chr5:60064518-60067729	-1
chr5:60080040-60081650	-1
chr5:640720-644252	1
chr5:64859773-64863339	1
chr5:64875441-64878382	1
chr5:68663737-68664651	-1
chr5:70299408-70299424	-1
chr5:70932539-70936829	1
chr5:710709-710923	-1
chr5:732787-733866	-1
chr5:78909907-78910897	1
chr5:79286487-79286980	-1
chr5:79454786-79462205	-1
chr5:837596-839556	-1
chr5:840766-840917	-1
chr5:86688722-86689233	-1
chr5:880214-881221	-1
chr5:90675969-90676596	-1
chr5:96077861-96077898	1
chr5:96112659-96115025	1
chr5:98105330-98106056	1
chr5:98106378-98108645	1
chr6:100014915-100016053	-1
chr6:10557576-10585978	1
chr6:10587148-10619437	1
chr6:10619865-10621583	1
chr6:10621879-10626649	1
chr6:108277311-108278425	-1
chr6:10838729-10838735	-1
chr6:109702904-109702912	-1
chr6:109776094-109776813	-1
chr6:110011874-110012349	-1
chr6:123022370-123022584	1
chr6:135348335-135356994	-1
chr6:143763115-143765693	-1
chr6:144282550-144285923	-1
chr6:151413724-151422661	1
chr6:152304696-152305109	1
chr6:15245839-15246526	1
chr6:153304154-153304368	-1
chr6:159047739-159049308	1
chr6:1626424-1679405	-1
chr6:16667784-16737081	-1
chr6:16740150-16750206	-1
chr6:1680161-1717741	-1
chr6:170063820-170064261	-1
chr6:170700540-170701377	1
chr6:170713690-170713850	1
chr6:20124832-20126124	-1
chr6:29598421-29599172	-1
chr6:2961562-2962127	-1
chr6:3004024-3004728	1
chr6:30851104-30851177	1
chr6:31107220-31107417	1
chr6:31500689-31503143	-1
chr6:31721217-31721343	1
chr6:31724694-31725198	1
chr6:31729733-31729888	1
chr6:31763277-31763322	-1
chr6:31939052-31939607	1
chr6:32077152-32082770	-1
chr6:32151528-32151657	-1
chr6:33166413-33166945	-1
chr6:33416831-33418278	1
chr6:33752447-33754510	-1
chr6:35863497-35872655	-1
chr6:37183059-37185417	-1
chr6:3739204-3739291	-1
chr6:38370680-38472269	-1
chr6:42156470-42162351	-1
chr6:42214283-42222588	-1
chr6:42584954-42584977	1
chr6:43027424-43027594	1
chr6:43171871-43171893	1
chr6:43415176-43415421	1
chr6:43468511-43468703	1
chr6:43469426-43470020	1
chr6:43494364-43494422	-1
chr6:44094810-44095290	1
chr6:44120436-44121412	1
chr6:44149059-44150677	1
chr6:4836543-4890225	1
chr6:49519813-49520065	1
chr6:49520284-49520689	1
chr6:5137101-5138941	-1
chr6:5138974-5144371	-1
chr6:5236695-5240758	-1
chr6:53142542-53152659	-1
chr6:53152741-53154892	-1
chr6:57019343-57025605	1
chr6:7108002-7108031	1
chr6:7108298-7108864	1
chr6:99998487-99998731	-1
chr7:100170836-100170919	-1
chr7:100479863-100480340	1
chr7:100861499-100861599	1
chr7:100876196-100877049	-1
chr7:101460950-101462200	1
chr7:101462260-101556067	1
chr7:102184150-102185152	-1
chr7:102185868-102206322	-1
chr7:104939227-104946882	-1
chr7:105177197-105182047	1
chr7:105621580-105624637	1
chr7:105645272-105653305	1
chr7:105656472-105658291	1
chr7:105658519-105660818	1
chr7:105667142-105668107	1
chr7:105668119-105668873	1
chr7:105894951-105901946	-1
chr7:112091194-112092112	1
chr7:116514345-116520120	1
chr7:116594164-116594292	1
chr7:116595208-116596476	1
chr7:116598740-116599206	1
chr7:116730892-116738666	1
chr7:121023065-121035611	-1
chr7:127671124-127671559	-1
chr7:127671675-127672067	-1
chr7:128324325-128326614	1
chr7:129588943-129591117	-1
chr7:129946117-129946626	1
chr7:131155938-131156399	1
chr7:134234002-134241487	1
chr7:134249522-134249539	1
chr7:139074680-139076547	1
chr7:139757110-139757206	-1
chr7:140396875-140396956	1
chr7:140397022-140397023	1
chr7:141730294-141730440	1
chr7:1468428-1473845	-1
chr7:1479508-1479560	-1
chr7:148984868-148985711	1
chr7:148985783-148987028	1
chr7:148991108-148991470	1
chr7:149535725-149541713	1
chr7:150730330-150730529	1
chr7:150733952-150734255	1
chr7:150746507-150747164	1
chr7:150747344-150747567	1
chr7:150783148-150783825	1
chr7:151195267-151214976	-1
chr7:151215156-151216117	-1
chr7:151838132-151838600	-1
chr7:156756930-156758852	1
chr7:1570535-1577122	1
chr7:157130506-157132514	1
chr7:20210405-20238147	-1
chr7:20371647-20391937	1
chr7:23570890-23571035	-1
chr7:2415163-2415609	1
chr7:2636772-2637759	1
chr7:2800087-2801803	-1
chr7:2802024-2802225	-1
chr7:28789163-28818561	1
chr7:28858407-28858732	1
chr7:30059921-30062006	-1
chr7:30177311-30185416	1
chr7:36397200-36406312	-1
chr7:43929234-43945219	-1
chr7:44116229-44116467	-1
chr7:44116626-44117920	-1
chr7:44248307-44250306	1
chr7:44836393-44837571	1
chr7:51133147-51138524	-1
chr7:5262444-5265453	1
chr7:55461806-55464638	1
chr7:56151135-56151342	-1
chr7:56151409-56151841	-1
chr7:56151938-56154567	-1
chr7:56155470-56156246	-1
chr7:56156669-56160528	-1
chr7:6212707-6213283	-1
chr7:63797741-63808467	1
chr7:64350234-64353789	1
chr7:64353835-64354125	1
chr7:64465573-64466461	-1
chr7:65670510-65670780	1
chr7:66238798-66238914	1
chr7:6740546-6743790	-1
chr7:6846810-6851171	-1
chr7:74213857-74216325	-1
chr7:74235755-74236063	-1
chr7:74539811-74540515	1
chr7:74542937-74548942	1
chr7:74559876-74562249	1
chr7:74995329-74995592	1
chr7:76129838-76130583	1
chr7:76130610-76131205	1
chr7:76157196-76276106	1
chr7:77167424-77168081	1
chr7:77569977-77572016	1
chr7:8009439-8010071	1
chr7:82580807-82581171	-1
chr7:857137-870566	1
chr7:86783595-86783705	1
chr7:870672-871558	1
chr7:882206-882557	1
chr7:89894692-89897599	1
chr7:90038499-90041276	1
chr7:917967-923179	1
chr7:92191683-92194821	-1
chr7:92195376-92198855	-1
chr7:96326685-96335533	-1
chr7:96335708-96337459	-1
chr7:98679051-98718265	-1
chr7:98718391-98718768	-1
chr7:99009607-99012758	1
chr7:99048703-99049990	1
chr7:99051292-99051309	1
chr7:99160890-99161485	1
chr7:99614554-99616853	1
chr7:99947782-99948874	1
chr7:99949524-99949781	1
chr7:99995537-99996913	1
chr8:101312880-101315387	-1
chr8:101321755-101322094	-1
chr8:101947284-101960304	-1
chr8:103251026-103251054	-1
chr8:109255063-109255521	-1
chr8:123794186-123875623	1
chr8:124539495-124544137	-1
chr8:124824418-124824758	1
chr8:130892036-130892621	-1
chr8:130892705-130906732	-1
chr8:130909101-130915206	-1
chr8:130961314-130982754	-1
chr8:130983242-131028615	-1
chr8:133673874-133673903	-1
chr8:134500683-134501780	-1
chr8:134579564-134582352	-1
chr8:141615988-141636583	-1
chr8:141636943-141645583	-1
chr8:141682257-141684222	-1
chr8:141684232-141684278	-1
chr8:141684285-141684380	-1
chr8:141760509-141762001	-1
chr8:141902709-141919647	-1
chr8:141919721-141930912	-1
chr8:141964935-141993940	-1
chr8:142153108-142154012	1
[truncated: 167 more rows]

## Sheet: myo_specific
Position of retained intron	Strand
chr10:69644910-69644938	1
chr10:75535978-75536785	1
chr10:92980085-92980127	1
chr10:97082563-97096277	-1
chr10:97146877-97150413	-1
chr10:97151044-97154367	-1
chr1:10332516-10333071	1
chr11:105866777-105866929	-1
chr1:11107177-11107259	-1
chr11:118307660-118309738	1
chr11:118478415-118481141	1
chr11:122580183-122598221	1
chr11:122644972-122646341	1
chr1:113010214-113033632	1
chr1:1139349-1139413	-1
chr11:30352950-30353190	1
chr11:3383304-3383762	-1
chr11:35219341-35219403	1
chr1:14098710-14099572	1
chr11:45230759-45241120	1
chr1:148577252-148577357	1
chr1:149754817-149765020	-1
chr1:155532485-155532569	-1
chr1:156376990-156377488	-1
chr1:156377884-156378747	-1
chr1:156379813-156381622	-1
chr1:156384546-156385188	-1
chr1:156386732-156387703	-1
chr11:61258057-61258285	1
chr11:65405892-65406606	1
chr11:65406723-65407336	1
chr11:65407493-65407591	1
chr11:67798429-67798432	1
chr1:168049930-168053279	-1
chr1:180882430-180882969	1
chr11:82922473-82923694	1
chr1:193028907-193029003	1
chr11:95599651-95615537	-1
chr11:96119466-96120303	-1
chr11:96121069-96121858	-1
chr11:96121994-96122528	-1
chr1:204506170-204506557	1
chr1:204953458-204955037	1
chr1:204955243-204955802	1
chr1:204959692-204960419	1
chr1:204960435-204962888	1
chr1:204962900-204966297	1
chr1:204969975-204970297	1
chr1:207039710-207039828	1
chr12:104179526-104181218	-1
chr1:21058085-21058673	-1
chr1:21059134-21059256	-1
chr12:112183439-112183947	1
chr12:122407873-122409463	1
chr12:1639176-1639984	1
chr12:19460495-19467698	1
chr12:2750926-2755549	1
chr12:2789742-2791115	1
chr12:30907449-30907516	-1
chr12:32491095-32491719	1
chr1:235875701-235876408	-1
chr1:243663089-243665064	-1
chr1:247261611-247263263	-1
chr1:247471330-247471776	-1
chr12:498694-499137	1
chr12:58015626-58016341	1
chr12:58016555-58016569	1
chr12:58160295-58160629	-1
chr12:62722187-62728946	1
chr12:7016898-7019053	1
chr1:27481402-27481844	-1
chr12:80084172-80084335	-1
chr12:9089561-9089771	1
chr1:29492577-29493240	-1
chr13:103423185-103425830	-1
chr13:26795841-26795918	-1
chr13:28024337-28024645	-1
chr13:37574960-37575610	1
chr13:50590208-50592958	1
chr13:51958844-51958879	-1
chr13:51995511-51997138	-1
chr1:35908857-35908862	-1
chr14:102813793-102814345	-1
chr14:102829454-102829500	1
chr14:21543925-21544518	1
chr14:21562695-21565486	-1
chr14:21566800-21566969	-1
chr14:23818972-23820127	-1
chr14:24681911-24681971	-1
chr14:24784227-24784842	1
chr1:45804329-45805570	-1
chr14:60743810-60744030	1
chr1:46086106-46086199	-1
chr14:75536652-75537257	1
chr14:90422623-90422866	1
chr15:59664979-59665193	1
chr15:64201974-64202821	-1
chr1:59154789-59154965	-1
chr16:20912512-20913807	1
chr16:67197756-67197921	1
chr16:684957-685280	-1
chr1:66999356-66999822	1
chr1:67160188-67160376	1
chr16:75656363-75657135	-1
chr16:89786991-89787392	1
chr17:15943521-15943534	1
chr17:15943569-15943652	1
chr17:33773030-33773735	-1
chr17:36700205-36703994	-1
chr17:36714639-36715820	-1
chr17:40688674-40689415	1
chr17:45401890-45403591	1
chr17:45422465-45425173	1
chr17:45473388-45479497	1
chr17:4802187-4802295	-1
chr17:4854520-4855015	1
chr17:4856405-4856566	1
chr17:5286913-5286949	1
chr17:5403271-5404718	-1
chr17:62746127-62746711	-1
chr17:67143755-67144147	-1
chr17:7254319-7254613	1
chr17:73997049-73997418	1
chr17:76200121-76200736	1
chr17:76200823-76200908	1
chr17:78010491-78011921	1
chr17:78014070-78021077	1
chr17:78021202-78022381	1
chr18:21226252-21229046	-1
chr18:29972999-30050270	-1
chr1:85489204-85490223	-1
chr1:85930828-85947965	-1
chr1:85948208-85953981	-1
chr1:85954074-85960411	-1
chr1:85960445-85960891	-1
chr1:86821691-86822126	-1
chr19:11527342-11527509	-1
chr19:16973791-16974490	1
chr19:17946861-17947535	-1
chr1:91851392-91859649	-1
chr19:20046383-20046830	1
chr19:33457373-33462741	-1
chr19:36235047-36235223	-1
chr19:36249128-36250187	1
chr19:37620663-37620938	1
chr19:40909770-40913812	-1
chr19:40913939-40914064	-1
chr19:45323611-45323961	1
chr19:51586114-51587392	-1
chr19:52391234-52394085	-1
chr19:54612565-54614677	1
chr19:55658076-55658375	-1
chr19:55851326-55852983	1
chr19:57301320-57329113	-1
chr19:57344789-57345010	-1
chr19:58355824-58361227	1
chr20:1875443-1875941	1
chr20:57276215-57280553	1
chr20:57464605-57465697	1
chr20:7999687-8000084	-1
chr20:8632166-8632274	1
chr2:111908533-111909398	1
chr2:111909471-111910905	1
chr2:128431996-128432587	-1
chr2:128432861-128433112	-1
chr21:39767503-39771993	-1
chr21:43422673-43423005	-1
chr21:43717355-43720654	1
chr2:148654684-148655809	1
chr2:152362890-152363509	1
chr2:165510425-165522356	-1
chr2:165559731-165560137	-1
chr2:165697929-165698219	-1
chr2:172544677-172544812	1
chr2:190649497-190650071	1
chr2:191080836-191085016	-1
chr2:196522006-196522172	1
chr2:20098239-20100790	-1
chr2:220110519-220110613	1
chr2:224763994-224765571	-1
chr22:36902743-36902958	-1
chr2:241812886-241813394	1
chr2:241992744-242002207	1
chr2:262787-263210	-1
chr2:31606714-31606950	-1
chr2:37545038-37551340	-1
chr2:38523843-38525072	-1
chr2:43393906-43457974	-1
chr2:68693603-68694342	-1
chr2:71211380-71211740	1
chr2:73280681-73285205	-1
chr2:73285726-73286136	-1
chr2:74645670-74648669	-1
chr2:84743708-84744942	1
chr2:88484999-88485069	1
chr2:96078291-96078424	1
chr2:97505382-97505463	-1
chr3:111838410-111847079	1
chr3:119378911-119378941	-1
chr3:138067610-138067691	1
chr3:138312972-138313039	-1
chr3:140685879-140689206	1
chr3:159558004-159563190	1
chr3:182623708-182626246	1
chr3:185796004-185796820	-1
chr3:33868370-33869071	1
chr3:42642017-42642451	-1
chr3:44686755-44687982	1
chr3:97517380-97519546	1
chr4:100001175-100001599	-1
chr4:119956991-119958266	1
chr4:153730886-153731231	1
chr4:164078607-164079376	-1
chr4:184190757-184190914	1
chr4:187511850-187513846	-1
chr4:27021223-27022622	1
chr4:71660612-71665121	1
chr4:75049649-75059756	1
chr4:76469873-76474814	1
chr4:79841836-79843294	-1
chr4:85729571-85730018	-1
chr4:99806213-99807501	-1
chr4:99957241-99958917	1
chr5:108084335-108084662	1
chr5:132201054-132201128	-1
chr5:142295250-142301095	1
chr5:43121226-43121609	1
chr5:60628776-60768507	1
chr6:119281350-119281933	-1
chr6:127518442-127518570	1
chr6:131201347-131201593	-1
chr6:131201630-131201740	-1
chr6:150141840-150147246	-1
chr6:152621917-152623003	-1
chr6:166782450-166783705	-1
chr6:168366957-168369128	1
chr6:28264723-28265671	1
chr6:2841710-2841830	-1
chr6:2900856-2903434	-1
chr6:31133064-31133347	-1
chr6:31514626-31516002	-1
chr6:32160684-32160817	-1
chr6:32162168-32162513	-1
chr6:32360688-32361739	-1
chr6:32781029-32781216	-1
chr6:32783091-32784637	-1
chr6:32784730-32797176	-1
chr6:35705130-35705775	1
chr6:36581722-36680967	1
chr6:43583398-43586578	1
chr6:46621036-46623579	1
chr6:46623772-46626161	1
chr6:56974515-56989226	1
chr6:76604978-76608089	1
chr6:89978954-89981373	-1
chr7:102074109-102076606	1
chr7:11143310-11148187	1
chr7:121738921-121741424	-1
chr7:135415030-135418303	-1
chr7:23211797-23234315	1
chr7:27179845-27191906	-1
chr7:74508557-74509641	1
chr7:75013871-75014358	1
chr7:97363132-97363265	1
chr7:97991745-98029292	-1
chr8:109244138-109245622	-1
chr8:12808891-12809571	1
chr8:144460517-144460865	1
chr8:144718316-144718331	1
chr8:146053277-146053392	1
chr8:146053439-146054113	1
chr8:146054336-146054426	1
chr8:32607422-32608580	1
chr8:38681544-38682169	1
chr8:42051246-42053165	-1
chr8:42176383-42176787	1
chr8:49644063-49647093	-1
chr8:49647244-49647652	-1
chr8:65502402-65508691	-1
chr8:94751420-94752856	-1
chr9:101890285-101890937	1
chr9:114306713-114338644	1
chr9:116064594-116065335	-1
chr9:126141033-126142241	1
chr9:135116892-135117262	1
chr9:139750672-139750708	1
chr9:139944066-139944321	-1
chr9:35105855-35105937	-1
chr9:35682902-35682926	-1
chr9:66553559-66553673	1
chr9:71357574-71400998	1
chr9:71939547-71944240	1
chr9:72785699-72833252	1
chr9:75782786-75783013	1
chr9:79239407-79239938	-1
chr9:82195288-82216329	1
chr9:82278519-82286123	1
chrX:107913467-107913910	1
chrX:107913920-107917681	1
chrX:134711353-134713712	1
chrX:151138209-151138323	-1
chrX:152957671-152957685	1
chrX:18646708-18664126	1
chrX:71347572-71348013	-1

## Sheet: common_lum_myo
Position of retained intron	Strand
chr10:101372702-101373225	-1
chr10:101473237-101473271	-1
chr10:102747371-102747551	1
chr10:102747638-102747782	1
chr10:103553853-103555085	-1
chr10:103555709-103556802	-1
chr10:112636512-112640076	1
chr10:114193244-114193298	-1
chr10:12197404-12197776	1
chr10:123239536-123239564	-1
chr10:14574710-14576784	-1
chr10:14598180-14598360	-1
chr10:14598414-14613761	-1
chr10:15138865-15139085	-1
chr10:24833411-24833909	1
chr10:28821937-28822241	1
chr10:28826594-28827188	1
chr10:38354024-38355806	1
chr10:43978116-43978328	1
chr10:49635454-49637935	1
chr10:6270259-6271071	1
chr10:6271144-6273225	1
chr10:69833951-69834406	-1
chr10:69834615-69834900	-1
chr10:71922788-71926482	-1
chr10:71926579-71927177	-1
chr10:73994565-73995100	1
chr10:75537077-75538585	1
chr10:75556119-75556128	1
chr10:94110056-94110847	1
chr10:949456-970322	-1
chr10:97175453-97175477	-1
chr1:101440555-101440774	1
chr1:10333090-10334972	1
chr1:10490626-10491314	1
chr1:110163274-110163275	1
chr1:110212857-110213280	1
chr1:110768801-110774842	1
chr11:10879367-10879408	-1
chr1:110884891-110888160	1
chr1:110888272-110888929	1
chr11:117079453-117079612	-1
chr11:118781707-118781962	-1
chr11:118870593-118872322	1
chr11:118872536-118880243	1
chr11:119186868-119187271	-1
chr1:111970135-111970318	-1
chr11:12117177-12117530	1
chr11:124496506-124496588	1
chr11:124496648-124496694	1
chr11:126139311-126140839	1
chr11:126164829-126168152	1
chr1:112938895-112939140	1
chr11:13737391-13741449	1
chr1:114241010-114242325	-1
chr11:14908881-14911977	-1
chr11:14912078-14912445	-1
chr1:11864590-11865055	-1
chr1:11865352-11865403	-1
chr1:120534106-120534231	-1
chr1:120534257-120535404	-1
chr11:2422029-2422247	1
chr1:1251078-1251536	-1
chr1:1252831-1254058	-1
chr1:1324428-1324725	-1
chr11:33095110-33102660	1
chr11:33721167-33721790	-1
chr11:3384062-3384547	-1
chr11:3384622-3387920	-1
chr11:3388350-3390021	-1
chr11:35218422-35218708	1
chr11:35226457-35227261	1
chr1:1412731-1413405	1
chr11:419416-419581	-1
chr11:43360924-43361773	1
chr11:43918905-43919175	1
chr1:145224703-145227040	1
chr1:145285913-145290421	1
chr1:145289907-145290428	1
chr1:145290512-145290780	1
chr1:145290512-145292805	1
chr1:145291655-145291854	1
chr1:146373753-146373928	1
chr11:46439603-46455023	-1
chr1:146673087-146679998	-1
chr11:47748457-47751519	-1
chr11:47753115-47753384	-1
chr1:149806195-149811166	1
chr1:149825780-149830751	-1
chr1:149858522-149859434	1
chr1:151534333-151534566	1
chr1:151534642-151534997	1
chr1:151863917-151867305	-1
chr1:153606588-153606689	-1
chr1:153930600-153930621	-1
chr1:154934513-154935994	-1
chr1:155033809-155033890	1
chr1:155034235-155034379	1
chr1:155161429-155161653	-1
chr1:155176198-155177588	-1
chr1:155177709-155178696	-1
chr1:155717199-155717353	1
chr1:156117222-156119513	1
chr1:156119670-156119809	1
chr1:156119885-156119993	1
chr1:156120055-156123317	1
chr1:156123556-156124161	1
chr1:156190679-156193136	1
chr1:156193352-156193641	1
chr1:156215069-156215325	-1
chr11:57435880-57435921	1
chr11:58343357-58345458	-1
chr11:59567421-59568327	1
chr1:160189930-160190248	-1
chr1:160190725-160190876	-1
chr1:160247178-160247920	-1
chr1:160247982-160249590	-1
chr1:161129469-161130118	1
chr11:61197023-61197106	-1
chr11:6236586-6237799	-1
chr11:62432805-62433118	1
chr11:62439242-62439598	-1
chr11:62602280-62602368	-1
chr11:63381842-63381856	-1
chr1:164528767-164528871	1
chr11:6518562-6518814	1
chr11:6518898-6519353	1
chr1:1656862-1663680	-1
chr1:165862012-165863402	1
chr11:6587996-6588124	1
chr11:67141209-67141517	-1
chr11:67944182-67946936	-1
chr11:68371010-68376940	1
chr11:68696826-68697558	1
chr11:70117021-70117325	1
chr11:70117426-70118012	1
chr11:71190129-71190339	1
chr1:171306565-171310551	1
chr11:71939760-71939770	1
chr11:72463449-72503919	-1
chr11:73087915-73095390	1
chr11:73095462-73095580	1
chr1:173793612-173793699	-1
chr11:74718744-74729735	1
chr11:805246-805776	-1
chr11:8160326-8160600	-1
chr1:193060350-193060780	1
chr11:93454579-93455119	1
chr11:93475920-93478825	1
chr11:94277156-94278451	1
chr11:9483488-9483548	1
chr11:96122577-96123007	-1
chr1:19924690-19927280	1
chr1:200623711-200623933	-1
chr1:203765917-203767973	1
chr1:204501779-204501896	1
chr1:204501948-204506045	1
chr1:205767180-205767796	-1
chr1:208203649-208204386	-1
chr1:209957055-209957722	-1
chr12:104652047-104670382	1
chr12:105623639-105626868	-1
chr1:21057345-21057504	-1
chr1:21057669-21057940	-1
chr12:106696720-106696837	1
chr12:106697033-106697270	1
chr12:107368833-107369897	1
chr12:10873532-10874516	-1
chr1:21101499-21101942	-1
chr12:11035071-11035133	-1
chr12:110939536-110940004	1
chr12:117468954-117469853	1
chr12:120653894-120654075	-1
chr12:122255425-122255502	1
chr12:122832027-122835574	-1
chr12:122884562-122884678	-1
chr12:123008304-123010716	-1
chr12:123211359-123212145	-1
chr12:123356229-123373066	-1
chr12:124440992-124456286	-1
chr1:212458826-212458878	1
chr12:12510053-12510054	1
chr12:132568945-132569024	1
chr12:133147818-133147892	1
chr12:133263952-133413292	-1
chr12:133308797-133310581	-1
chr12:133315494-133318004	-1
chr12:133404489-133404912	-1
chr12:133707601-133715784	1
chr12:133715836-133720105	1
chr12:133720209-133720454	1
chr1:220441094-220444498	-1
chr1:22051613-22052983	-1
chr1:225155627-225156460	1
chr1:225157196-225157335	1
chr1:226109345-226109903	-1
chr12:27183206-27183666	1
chr12:27183690-27199084	1
chr1:228584749-228584843	-1
chr12:2905535-2905846	1
chr12:32859037-32859623	1
chr12:32859749-32859800	1
chr12:46313093-46315191	-1
chr12:49499864-49500205	-1
chr12:50538283-50538551	-1
chr12:51475280-51476303	-1
chr12:51476478-51476789	-1
chr12:51476894-51477011	-1
chr12:52643213-52668458	1
chr12:53564675-53564960	-1
chr12:53567920-53571672	-1
chr12:53572927-53573404	-1
chr12:53573451-53573556	-1
chr12:53573797-53574311	-1
chr12:54674879-54674969	1
chr12:56214234-56215784	-1
chr12:56679876-56679943	-1
chr12:57932350-57935146	-1
chr12:58210255-58212411	-1
chr12:62698678-62699375	1
chr12:64480807-64485055	1
chr12:64615682-64615782	-1
chr12:64846176-64846230	1
chr12:66554086-66554867	-1
chr12:66583213-66590659	1
chr12:66731993-66737235	1
chr12:67664041-67664210	1
chr12:6797856-6797868	-1
chr12:6882506-6882862	1
chr12:69015272-69018287	1
chr12:69034934-69041772	1
chr12:69041876-69042449	1
chr12:6982162-6982378	-1
chr12:7023007-7023389	1
chr12:7023824-7024370	1
chr12:7055903-7060424	1
chr1:27182754-27183338	1
chr12:72005668-72007114	-1
chr12:72058361-72058648	1
chr12:7249760-7249822	-1
chr12:7282393-7282794	1
chr12:7283410-7283683	1
chr12:7283952-7284381	1
chr12:76741568-76741941	-1
chr1:27930362-27930572	-1
chr12:79991763-79997447	-1
chr12:80183461-80183576	-1
chr1:28835418-28836588	1
chr12:92480441-92530740	-1
chr1:29493425-29495014	-1
chr12:95612390-95617955	1
chr12:95636091-95637716	1
chr12:95637786-95639301	1
chr12:95652064-95656079	1
chr12:95690733-95692637	1
chr12:96674058-96674201	-1
chr13:107210044-107211168	-1
chr13:111301645-111302593	-1
chr13:111316209-111317874	-1
chr13:111364834-111365483	-1
chr13:111545611-111546455	-1
chr13:111546550-111546631	-1
chr13:111546741-111552876	-1
chr13:111553087-111555821	-1
chr13:111555887-111556377	-1
chr13:111556690-111557369	-1
chr13:20594104-20599446	1
chr13:21948654-21949141	-1
chr1:32671565-32671754	1
chr1:33476435-33477048	-1
chr1:33477312-33477674	-1
chr13:36920421-36920450	-1
chr13:42803889-42826544	1
chr13:44453430-44453539	-1
chr13:45606243-45606421	1
chr13:46105445-46106144	1
chr13:50095170-50095273	1
chr13:50095637-50096064	1
chr1:35646247-35646735	-1
chr1:35647208-35648532	-1
chr1:35901199-35904142	-1
chr1:36024086-36024106	1
chr1:36449011-36450070	1
chr1:36789671-36793320	1
chr1:37962206-37962307	-1
chr14:100764586-100764934	-1
chr14:102809064-102809362	-1
chr14:102975573-102975865	-1
chr14:104160385-104166258	1
chr14:105260866-105261347	-1
chr14:105261382-105261820	-1
chr14:105933530-105933840	1
chr14:105933850-105934445	1
chr14:23383055-23383123	-1
chr14:23386766-23386772	-1
chr14:23770150-23770404	-1
chr14:23777409-23788943	1
chr14:24682302-24682614	-1
chr14:24775074-24778160	1
chr14:24781011-24782516	1
chr14:35591259-35591508	1
chr14:35591708-35591752	1
chr14:36011014-36011232	-1
chr14:36157747-36158739	-1
chr1:45274579-45275884	1
chr1:45276099-45276225	1
chr1:45276280-45276331	1
chr1:45276395-45277351	1
chr1:45277498-45277710	1
chr1:45277771-45278129	1
chr1:45278195-45278667	1
chr1:45279213-45279309	1
chr14:55156776-55159669	1
chr14:55739024-55754315	1
chr14:56129915-56130060	1
chr14:59939809-59941156	-1
chr1:46074010-46074971	1
chr1:46086506-46086574	-1
chr1:46087668-46087912	-1
chr14:61183868-61184688	-1
chr14:64331188-64340134	1
chr14:67761705-67770776	-1
chr14:67770795-67778721	-1
chr14:67778901-67802904	-1
chr14:67803456-67804103	-1
chr1:47069967-47082382	-1
chr14:71787221-71787231	1
chr14:71884914-71933901	1
chr14:71933965-71964570	1
chr14:73603932-73604814	1
chr14:76447535-76447585	-1
chr14:76618335-76618878	1
chr14:76662929-76668033	1
chr14:76669135-76696150	1
chr14:77753553-77753575	-1
chr14:81728276-81734391	-1
chr14:96703519-96708477	1
chr14:96784636-96788448	-1
chr15:102161959-102166650	-1
chr15:102176562-102176682	-1
chr1:52222330-52222612	1
chr1:52222668-52225188	1
chr15:25228934-25244116	1
chr1:52927763-52927849	-1
chr15:31218143-31220755	1
chr1:53372284-53372685	-1
chr1:53372774-53372983	-1
chr1:53379017-53379091	-1
chr1:53379768-53380802	-1
chr15:34683467-34683553	-1
chr15:40820990-40823529	-1
chr15:40824502-40826541	-1
chr15:41100071-41100318	1
chr15:42130158-42130944	1
chr15:42131121-42132355	1
chr15:42694334-42694587	1
chr15:42783236-42783294	-1
chr15:43931227-43931619	-1
chr15:43939317-43939491	-1
chr15:44638348-44640740	1
chr15:59192137-59192615	-1
chr15:59192958-59193166	-1
chr15:60682517-60683221	-1
chr15:60683351-60683441	-1
chr15:60683497-60685236	-1
chr15:60685640-60686772	-1
chr15:60686895-60687845	-1
chr15:62156960-62159160	-1
chr15:63357028-63358094	1
chr15:63358376-63362068	1
chr15:69693367-69696183	-1
chr15:72637892-72638472	-1
chr15:75132658-75132838	-1
chr15:75646208-75646590	1
chr15:75646619-75646771	1
chr15:76223314-76225025	1
chr15:78558382-78558522	1
chr15:78730699-78730763	1
chr15:89447394-89447938	-1
chr15:89448014-89448107	-1
chr15:89454330-89455354	-1
chr16:110679-111030	-1
chr16:1407846-1408201	1
chr16:1485304-1485969	-1
chr16:15044558-15044608	1
chr16:16422056-16422507	1
chr16:1825190-1825239	1
chr16:21433465-21434027	-1
chr16:21434108-21436083	-1
chr16:21436798-21442825	-1
chr16:21442875-21451968	-1
chr16:21851330-21852123	-1
chr16:21862841-21863090	-1
chr16:21863542-21865404	-1
chr16:21865743-21868363	-1
chr16:21875425-21877447	-1
chr16:21877630-21890658	-1
chr16:22503148-22516171	1
chr16:22516379-22517165	1
chr16:22517557-22518494	1
chr16:22518721-22524378	1
chr16:22525459-22527442	1
chr16:22527523-22528085	1
chr16:22528424-22530458	1
chr16:22542366-22542812	1
chr16:2819888-2820349	1
chr16:28367976-28374023	-1
chr16:28620181-28620379	-1
chr16:2871111-2871366	1
chr16:2984669-2986332	1
chr16:2986427-2986529	1
chr16:30014848-30014970	1
chr16:30015036-30015875	1
chr16:30390022-30390338	-1
chr16:30569168-30569307	-1
chr16:30662449-30662703	1
chr16:30662990-30663073	1
chr16:30762603-30762869	1
chr16:3084996-3085338	1
chr16:3086962-3087279	1
chr16:3088014-3088308	1
chr16:30969286-30969616	1
chr1:6310064-6310499	-1
chr16:3107211-3107310	1
chr16:31095131-31095439	-1
chr16:31095657-31095878	-1
chr16:31097505-31097657	-1
chr16:31724829-31725687	1
chr16:3358837-3361752	1
chr16:3707113-3707187	1
chr16:3707818-3707906	1
chr16:3708097-3712646	1
chr16:3712806-3713487	1
chr16:4524533-4524554	-1
chr16:547159-547291	1
chr16:547449-552749	1
chr16:66600332-66601321	1
chr16:67205361-67207764	1
chr16:67290593-67290813	1
chr16:67426941-67427282	-1
chr16:70010636-70011367	-1
chr16:70024112-70024499	-1
chr16:70501375-70501788	1
chr16:70695285-70697579	-1
chr16:713554-714987	1
chr16:71842054-71842407	-1
chr16:71842581-71842665	-1
chr16:71958185-71958310	1
chr16:721001-721082	1
chr16:81062928-81066174	1
chr16:87734640-87735243	-1
chr16:89292040-89299069	1
chr16:89299703-89299794	1
chr16:89615498-89615499	1
chr16:89615530-89615531	1
chr16:89654141-89655082	1
chr16:89753957-89753996	1
chr16:89778508-89778867	-1
chr16:89787685-89787951	1
chr16:89984456-89985258	1
chr16:89986617-89986997	1
chr17:15406547-15440294	-1
chr17:15406923-15408048	-1
chr17:15408395-15466892	-1
chr17:15603092-15603328	1
chr17:1628081-1628253	1
chr17:16681196-16686936	1
chr17:16687048-16687736	1
chr17:16687795-16690261	1
chr17:17067637-17067973	1
chr17:17127820-17127866	-1
chr17:17715045-17715068	-1
chr17:17715099-17715286	-1
chr17:18175159-18176151	-1
chr17:18176651-18177531	-1
chr17:2266200-2266282	1
chr17:26904789-26905027	-1
chr17:26905547-26905689	-1
chr17:26937718-26938160	-1
chr17:26938272-26938410	-1
chr17:27071976-27072313	1
chr17:27072537-27074033	1
chr17:27074138-27074230	1
chr17:27939982-27940371	1
chr17:34890882-34891402	1
chr17:36339729-36339905	-1
chr17:37561562-37562853	-1
chr17:37704084-37706443	1
chr17:38497868-38498614	1
chr17:39881407-39882110	-1
chr17:39884089-39884452	-1
chr17:41285155-41290172	1
chr17:41290940-41291832	1
chr17:41892003-41892992	-1
chr17:41893290-41893405	-1
chr17:43364293-43364294	-1
chr17:44606226-44631397	-1
chr17:45401466-45401819	1
chr17:46053020-46053234	1
chr17:4643346-4643813	1
chr17:4647763-4647919	1
chr17:4648224-4648509	1
chr17:47369058-47371926	-1
chr17:4853926-4854374	1
chr17:48549123-48549491	1
chr17:49109084-49109250	-1
chr17:5328817-5334616	1
chr17:5330585-5331390	1
chr17:54910704-54910978	-1
chr17:56493324-56494377	-1
chr17:56688701-56690781	-1
chr17:60501374-60501579	1
chr17:62479117-62481844	-1
chr17:62746842-62747924	-1
chr17:62760667-62776460	-1
chr17:62777799-62778042	-1
chr17:67192625-67193204	-1
chr17:67311762-67323192	-1
chr17:7125401-7125495	1
chr17:7126185-7126451	1
chr17:7154921-7155117	-1
chr17:7219098-7219594	-1
chr17:73223074-73224255	1
chr17:73906097-73906617	-1
chr17:73997623-73997954	1
chr17:74381736-74381877	1
chr17:7460220-7462940	1
chr17:7461208-7462940	1
chr17:74733966-74734363	1
chr17:7492874-7493744	1
chr17:7493860-7494403	1
chr17:76201272-76201520	1
chr17:76201600-76201683	1
chr17:76673133-76676271	-1
chr17:7758603-7758762	1
chr17:78023789-78023862	1
chr17:78184811-78185332	-1
chr17:78390054-78390739	1
chr17:78390946-78391143	1
chr17:78396046-78397319	1
chr17:79082628-79082767	1
chr17:79211260-79212785	-1
chr17:79223894-79224995	-1
chr17:79780784-79781084	-1
chr17:80010336-80010445	1
chr17:80109818-80111485	-1
chr17:80151707-80151857	-1
chr17:8055754-8059624	-1
chr1:78409955-78411190	-1
chr1:78411581-78412166	-1
chr1:78414019-78414089	-1
chr18:11825015-11857438	1
chr18:225140-225336	-1
chr18:32827154-32834195	1
chr18:3452381-3453771	1
chr18:47796456-47797118	-1
chr18:51796032-51797729	1
chr18:61637422-61637482	1
chr1:86821072-86821676	-1
chr1:86851274-86851410	-1
chr18:693176-693881	-1
chr18:9103855-9104079	1
chr18:9104224-9104941	1
chr1:908707-908879	1
chr19:10202030-10202151	1
chr19:10222311-10224308	1
chr19:10222417-10222779	1
chr19:10223132-10224308	1
chr19:10398083-10398211	1
chr19:10406289-10407014	1
chr1:910489-911091	1
chr19:11039117-11039260	-1
chr19:11363227-11363458	-1
chr19:11464249-11464467	1
chr19:11465375-11465548	1
chr19:12253337-12253455	-1
chr19:12386898-12386976	-1
chr19:12883859-12885482	-1
chr19:13879262-13879374	1
chr19:14520686-14520721	-1
chr1:91487031-91487245	-1
chr19:17337679-17337802	1
chr19:17434694-17435525	-1
chr19:18344482-18358980	-1
chr19:18371519-18371950	-1
chr19:18372119-18372546	-1
chr19:18372642-18375172	-1
chr19:18378376-18380275	-1
chr19:18380398-18385212	-1
chr19:18699888-18700222	1
chr19:19101959-19102148	-1
chr19:19102363-19103176	-1
chr19:19105296-19105406	-1
chr19:1920327-1920646	1
chr19:19639801-19640172	1
chr19:19640323-19643440	1
chr19:19640327-19643440	1
chr19:19738314-19738562	-1
chr19:2046468-2046602	-1
chr19:2227222-2227361	1
chr19:2227467-2227735	1
chr19:2249744-2250335	1
chr19:2250479-2250650	1
chr19:2271439-2271442	1
chr19:24229082-24269975	1
chr19:33685213-33685598	1
chr19:35169009-35169641	1
chr19:36110661-36110913	1
chr19:36235442-36235526	-1
chr19:36235594-36236025	-1
chr19:36387172-36387293	-1
chr1:93646440-93648916	1
chr19:36705567-36705789	-1
chr19:37835677-37837198	1
chr19:39389559-39390145	-1
chr19:39904247-39904407	1
chr19:39911637-39911714	1
chr19:40871493-40871624	1
chr19:40914164-40914246	-1
chr19:41123095-41123096	1
chr19:41211087-41211229	-1
chr19:41255829-41256189	-1
chr19:436432-436629	-1
chr19:43699039-43699146	-1
chr19:45682090-45682545	1
chr19:46283862-46285450	-1
chr19:47615847-47616976	-1
chr19:48699176-48700486	1
chr19:48959116-48964505	1
chr19:48965696-48967437	1
chr19:49653409-49653492	1
chr19:49863696-49865629	-1
chr19:50168427-50168887	-1
chr19:50378543-50379130	-1
chr19:50379507-50379859	-1
chr19:50818248-50818764	-1
chr19:51580832-51581086	-1
chr19:52597225-52598827	-1
chr19:53741811-53746996	-1
chr19:54059163-54067016	1
chr19:54382635-54385037	1
chr19:54395085-54395762	1
chr19:54395898-54396241	1
chr19:54407997-54409570	1
chr19:54409712-54409960	1
chr19:55739806-55740058	-1
chr19:55853749-55853985	1
chr19:5611753-5612332	-1
chr19:5687680-5687763	1
chr19:57742675-57743109	1
chr19:57791493-57791852	1
chr19:58003845-58004223	1
chr19:58019509-58019887	1
chr19:58353165-58355623	1
chr19:58515530-58515750	1
chr19:58718362-58718363	1
chr19:58916193-58916373	-1
chr19:6414132-6414194	-1
chr19:6414241-6415071	-1
chr19:6415134-6415151	-1
chr19:6466684-6466961	1
chr1:97270496-97271974	1
chr19:7535202-7535422	1
chr19:7704822-7704825	1
chr19:7969434-7970692	1
chr19:9529308-9529437	-1
chr19:9529572-9529726	-1
chr19:9649022-9649250	-1
chr19:9673118-9676291	-1
chr20:1306352-1306473	-1
chr20:1435797-1436358	-1
chr20:17924267-17924765	-1
chr20:17942639-17942751	-1
chr20:17948933-17949017	-1
chr20:25667594-25677394	-1
chr20:256728-257209	-1
chr20:2733192-2735733	1
chr20:2820580-2820856	-1
chr20:29612118-29612260	1
chr20:30155790-30155880	1
chr20:30947138-30947367	1
chr20:30947595-30947819	1
chr20:30948390-30948512	1
chr20:31017857-31018664	1
chr20:31961166-31961406	-1
chr20:3218374-3218538	-1
chr20:328157-328943	1
chr20:33448125-33449247	-1
chr20:33510170-33510644	1
chr20:33892460-33894111	-1
chr20:34206819-34206844	1
chr20:34241600-34243123	-1
chr20:34295915-34296725	-1
chr20:34322180-34322440	-1
chr20:35093771-35101521	1
chr20:35126006-35126219	1
chr20:36712335-36713777	1
chr20:400376-401514	1
chr20:42157872-42157903	1
chr20:42835960-42836193	-1
chr20:44035373-44035846	1
chr20:44991814-44992678	-1
chr20:48700922-48701020	-1
chr20:48701044-48701277	-1
chr20:48711920-48712326	-1
chr20:57474041-57475003	1
chr20:61914881-61915202	1
chr20:61915233-61915466	1
chr20:62366917-62367634	1
chr20:62694738-62694833	1
chr20:628341-628646	-1
chr2:101888207-101889303	-1
chr2:101889804-101892552	-1
chr2:102851738-102855651	1
chr2:110571349-110576754	1
chr2:111911929-111918995	1
chr2:113409650-113409846	1
chr2:113410933-113413964	1
chr2:114384978-114385432	1
chr2:114385588-114385904	1
chr2:114463126-114470368	-1
chr21:19190643-19191174	-1
chr21:30671920-30672003	1
chr21:30672086-30672453	1
chr2:130915839-130917085	-1
chr21:34113934-34114670	-1
chr21:34114813-34115271	-1
chr21:34131581-34131712	-1
chr21:34783199-34783750	1
chr21:34941590-34941881	1
chr21:34942237-34942400	1
chr21:34942510-34944040	1
chr21:34944095-34944174	1
chr21:34944210-34944518	1
chr2:135700340-135703356	1
chr21:36193994-36202148	-1
chr21:40559344-40562144	-1
chr21:43428167-43429575	-1
chr21:44263392-44269335	-1
chr21:45480144-45482933	1
chr21:46195352-46196748	-1
chr21:47420843-47420844	1
chr21:47613180-47613540	-1
chr21:47613402-47614404	-1
chr21:47981719-47983572	1
chr21:48079343-48080744	1
chr2:148778616-148778806	1
chr2:159313731-159313966	1
chr2:159518277-159518753	1
chr2:160176930-160178368	-1
chr2:161136278-161137824	-1
chr2:162017334-162017459	1
chr2:162017616-162017795	1
chr2:163163681-163166656	-1
chr2:166727722-166729871	-1
chr2:170537835-170550770	-1
chr2:170870483-170870549	1
chr2:173461194-173462340	1
chr2:179316497-179317977	1
chr2:179319255-179320736	1
chr2:17935235-17935413	1
chr2:17935613-17941178	1
chr2:187361858-187365354	1
chr2:191369848-191373888	1
chr2:191778091-191784770	1
chr2:191789507-191791729	1
chr2:192547214-192547217	1
chr2:192547862-192548015	1
chr2:196522334-196522787	1
chr2:20101403-20101466	-1
chr2:201171325-201171430	1
chr2:201684919-201685905	1
chr2:201754376-201755245	1
chr2:201886599-201886781	-1
chr2:201981691-201981761	1
chr2:201981866-201983213	1
chr2:201983625-201983750	1
chr2:202644807-202645599	-1
chr2:204084598-204090845	1
chr2:204306137-204306193	-1
chr2:216212376-216213406	1
chr22:18358321-18362111	-1
chr2:219099776-219099918	1
chr22:19429218-19430672	-1
chr22:19966940-19967265	-1
chr2:220249296-220249307	-1
chr2:220308360-220308395	1
chr2:220493489-220493865	1
chr22:24179405-24179833	-1
chr22:24237720-24238015	-1
chr2:224617607-224621705	-1
chr2:227700916-227702239	1
chr22:29660391-29661023	-1
chr22:30229604-30230074	-1
chr2:231371482-231372707	1
chr22:32024969-32025687	-1
chr22:32025993-32026507	-1
chr2:232063413-232063466	1
chr2:232104871-232121298	1
chr2:233201909-233204426	1
chr2:233204434-233205433	1
chr2:233205710-233208054	1
chr22:36232487-36236238	-1
chr22:36630382-36632930	-1
chr22:36877388-36877610	-1
chr22:37457449-37457578	1
chr2:238485334-238485899	-1
chr2:238626453-238628165	1
chr2:238643977-238644231	1
chr2:238644320-238647874	1
chr2:238666192-238667371	1
chr2:238678462-238678585	1
chr2:238679420-238680586	1
chr22:38693162-38693607	-1
chr22:38694005-38694034	-1
chr22:39130238-39130328	1
chr22:39131316-39132033	1
chr2:242208711-242208775	-1
chr2:242208977-242211331	-1
chr22:42282169-42282272	1
chr2:242381168-242395849	1
chr2:242659335-242659390	1
chr22:45724123-45724272	1
chr22:50315682-50315944	1
chr22:51221715-51221928	-1
chr2:25602783-25606551	-1
chr2:25606759-25608895	-1
chr2:25622336-25641970	-1
chr2:264393-264541	-1
chr2:27530308-27600297	1
chr2:27677030-27677220	-1
chr2:27729759-27730101	1
chr2:27730179-27730207	1
chr2:27851759-27851816	-1
chr2:29397580-29398228	1
chr2:3453249-3458382	1
chr2:3461953-3462083	1
chr2:3464714-3466628	1
chr2:36596393-36605499	1
chr2:36606068-36606285	1
chr2:38523733-38523827	-1
chr2:38974187-38974203	-1
chr2:39347605-39348143	-1
chr2:44587816-44588518	-1
chr2:45878843-45878912	1
chr2:46769318-46769355	-1
chr2:46804265-46807422	1
chr2:48041438-48045555	-1
chr2:48093032-48115764	-1
chr2:54047382-54086964	-1
chr2:54082003-54086964	-1
chr2:64246215-64246421	-1
chr2:64681160-64681504	1
chr2:65659312-65659662	-1
chr2:69688838-69692431	-1
chr2:69688838-69702851	-1
chr2:71561727-71568839	1
chr2:71615611-71615752	1
chr2:71622818-71622848	1
chr2:73298966-73302708	-1
chr2:73307340-73308331	-1
chr2:74644845-74645467	-1
chr2:85775128-85776192	-1
chr2:86841823-86842277	-1
chr2:86842381-86843553	-1
chr2:88469976-88470745	1
chr2:88470827-88470978	1
chr2:97490597-97498249	-1
chr2:98612355-98612379	-1
chr2:99198285-99203938	1
chr3:101568762-101569106	1
chr3:111676092-111676885	1
chr3:111677143-111677557	1
chr3:111677573-111678991	1
chr3:124606145-124606446	-1
chr3:126178581-126179925	-1
chr3:127392452-127392952	1
chr3:129150422-129151018	-1
chr3:132436200-132436798	-1
chr3:132440552-132440558	-1
chr3:133969500-133969655	-1
chr3:135914689-135914991	-1
chr3:141297663-141298278	1
chr3:142743391-142744623	1
chr3:14716760-14723676	1
chr3:150140908-150141008	1
chr3:150282687-150282977	1
chr3:150283014-150285185	1
chr3:15084857-15094867	1
chr3:158291223-158300444	1
chr3:158300719-158306640	1
chr3:169804890-169813008	-1
chr3:170075645-170076296	1
chr3:171902174-171904501	1
chr3:178866008-178866310	1
chr3:182632394-182635810	1
chr3:183354239-183354358	1
chr3:183354471-183360694	1
chr3:184072762-184072842	-1
chr3:184298489-184298516	1
chr3:185200929-185201092	-1
chr3:187455063-187455384	-1
chr3:187455733-187463197	-1
chr3:193385245-193386103	1
chr3:195016030-195016174	-1
chr3:195162850-195162878	-1
chr3:196014135-196014402	-1
chr3:196632096-196650284	1
chr3:197603212-197607382	1
chr3:25705991-25706237	-1
chr3:25831639-25831970	1
chr3:28390695-28393064	1
chr3:37106826-37107300	-1
chr3:37110255-37114280	-1
chr3:37212558-37214260	-1
chr3:37427862-37440652	1
chr3:40579188-40579776	1
chr3:41241873-41263576	1
chr3:41977433-41978586	-1
chr3:47046081-47046108	1
chr3:49761165-49761272	-1
chr3:50333205-50336251	-1
chr3:51696893-51705190	1
chr3:5230000-5230033	1
chr3:5230144-5231089	1
chr3:5231269-5236790	1
chr3:52433218-52433560	1
chr3:52515931-52518219	1
chr3:52869020-52874515	-1
chr3:58406688-58409187	1
chr3:85008820-85009247	1
chr3:9859444-9862229	1
chr4:10090077-10090138	-1
chr4:108814815-108815403	1
chr4:108828531-108829099	1
chr4:110736702-110736708	1
chr4:113336274-113336398	1
chr4:1243491-1243897	1
chr4:1244235-1244313	1
chr4:140023508-140037802	-1
chr4:140037962-140038982	-1
chr4:140222388-140222445	-1
chr4:146018535-146018646	-1
chr4:146018715-146018839	-1
chr4:152087473-152091684	-1
chr4:152403801-152454163	1
chr4:152454201-152455846	1
chr4:155470294-155470815	-1
chr4:164031443-164047859	-1
chr4:166131333-166140795	1
chr4:183837781-183837825	-1
chr4:186317579-186317637	1
chr4:186347576-186350484	1
chr4:186429717-186433247	-1
chr4:2243518-2243777	-1
chr4:27022691-27022903	1
chr4:39528178-39528672	-1
chr4:518701-519153	1
chr4:527771-530047	1
chr4:530104-530493	1
chr4:56263573-56265089	1
chr4:56265421-56269402	1
chr4:5825548-5830245	1
chr4:71655800-71656941	1
chr4:73969798-73978800	-1
chr4:75047509-75048443	1
chr4:77067283-77068631	-1
chr4:77068794-77068908	-1
chr4:77068975-77069242	-1
chr4:77550137-77566451	1
chr4:77894224-77895630	1
chr4:83812420-83819141	-1
chr4:84457509-84457563	1
chr4:905963-906249	-1
chr4:95377316-95377394	1
chr4:99957163-99957193	1
chr5:115170859-115173324	-1
chr5:118406953-118407184	1
chr5:126365862-126366041	-1
chr5:131631315-131647853	1
chr5:132163300-132166285	-1
chr5:134028582-134028720	1
chr5:134687235-134688635	-1
chr5:138618934-138619219	1
chr5:140052492-140052855	-1
chr5:145884058-145885067	1
chr5:154238394-154238912	1
chr5:154239057-154239226	1
chr5:176560636-176560925	1
chr5:176739311-176739731	-1
chr5:176917101-176917246	-1
chr5:176930394-176930750	-1
chr5:177032226-177032791	1
chr5:177653700-177655125	-1
chr5:178287129-178287687	1
chr5:179047039-179047675	-1
chr5:179048978-179049849	-1
chr5:179299275-179299415	-1
chr5:180287698-180288214	-1
chr5:180681986-180683372	-1
chr5:180684496-180686261	-1
chr5:180686908-180687001	-1
chr5:180753468-180754166	1
chr5:34916872-34918156	-1
chr5:36241901-36242064	-1
chr5:43065336-43067682	1
chr5:43494708-43502473	-1
chr5:468725-468984	1
chr5:472081-472221	-1
chr5:472778-472793	-1
chr5:54528375-54528594	-1
chr5:55291383-55297576	1
chr5:60098493-60139248	-1
chr5:60139366-60139986	-1
chr5:60837793-60839281	1
chr5:68664990-68664991	-1
chr5:68666112-68666531	1
chr5:68711181-68711208	1
chr5:79945314-79949826	-1
chr5:882661-883070	-1
chr5:92956836-93073517	-1
chr6:109757403-109761658	-1
chr6:11094165-11094265	1
chr6:111804433-111804801	-1
chr6:135622678-135623510	-1
chr6:135816848-135816951	-1
chr6:136570292-136571113	-1
chr6:158244293-158244295	1
chr6:159047479-159047694	1
chr6:168314104-168314220	1
chr6:170065653-170066512	-1
chr6:170066755-170067231	-1
chr6:170067372-170068077	-1
chr6:170068282-170068702	-1
chr6:170068873-170069616	-1
chr6:170151760-170153959	1
chr6:170702072-170703281	1
chr6:24839828-24840350	-1
chr6:26376465-26376756	1
chr6:27440461-27440751	-1
chr6:29595830-29596863	-1
chr6:29597025-29597675	-1
chr6:29695074-29695733	1
chr6:2971441-2971481	-1
chr6:30294773-30295035	1
chr6:30303879-30303902	1
chr6:30525228-30525926	1
chr6:30608476-30609598	1
chr6:31134948-31137992	-1
chr6:31138452-31148395	-1
chr6:31636950-31637943	1
chr6:31687981-31688729	-1
chr6:31688841-31689404	-1
chr6:32156855-32157471	-1
chr6:32162607-32163202	-1
chr6:32782979-32784637	-1
chr6:32784730-32789609	-1
chr6:33266588-33266646	-1
chr6:33408353-33408505	1
chr6:350720-350821	1
chr6:35259912-35260099	1
chr6:37185788-37185945	-1
chr6:39077349-39080850	-1
chr6:4062995-4063307	1
chr6:41000886-41001619	-1
chr6:43021438-43021448	-1
chr6:44095416-44095456	1
chr6:46626266-46626399	1
chr6:5133129-5136407	-1
chr6:53375247-53377786	-1
chr6:56329555-56330875	-1
chr6:56964409-56965400	1
chr6:76356568-76357007	1
chr6:96969827-96970738	1
chr7:100468631-100468682	1
chr7:100490440-100490785	-1
chr7:100728853-100730065	1
chr7:100733910-100734918	1
chr7:100957387-100957455	-1
chr7:112121038-112121045	1
chr7:112121402-112123468	1
chr7:112123662-112124866	1
chr7:112124999-112126177	1
chr7:112126495-112126895	1
chr7:128312605-128315701	1
chr7:131157027-131163229	1
chr7:132709388-132720508	-1
chr7:132719870-132720202	-1
chr7:132720462-132720529	-1
chr7:135069484-135070902	-1
chr7:135193906-135194302	-1
chr7:138707179-138710451	-1
chr7:138915215-138916230	1
chr7:139059302-139059418	1
chr7:141362652-141363971	-1
chr7:142985623-142986680	1
chr7:143892749-143991210	-1
chr7:148992277-148994141	1
chr7:150066031-150076417	1
chr7:150067692-150067802	1
chr7:157161637-157161824	1
chr7:157161946-157162053	1
chr7:157162170-157163457	1
chr7:157163563-157164840	1
chr7:157164922-157170818	1
chr7:23227012-23227651	1
chr7:23227839-23234021	1
chr7:28766349-28788911	1
chr7:30119544-30129768	1
chr7:48143589-48144242	1
chr7:50663538-50671694	-1
chr7:56148993-56149322	-1
chr7:56149740-56149855	-1
chr7:56149947-56150843	-1
chr7:64139715-64149732	1
chr7:64437345-64438359	-1
chr7:65824461-65824881	1
chr7:66221065-66233817	1
chr7:66234013-66235309	1
chr7:66273052-66273872	1
chr7:72468888-72469006	-1
chr7:74299570-74299833	-1
chr7:74995894-74996017	1
chr7:75012147-75013532	1
chr7:75024778-75024902	1
chr7:86782112-86783543	1
chr7:86783845-86784770	1
chr7:89897699-89900839	1
chr7:89901534-89903300	1
chr7:91719956-91721302	1
chr7:91874486-91874740	-1
chr7:95042424-95044459	-1
chr7:95044585-95045187	-1
chr7:99050888-99051226	1
chr7:99679386-99679923	-1
chr7:99706663-99707813	1
chr7:99972366-99973743	1
chr8:103876852-103877138	1
chr8:116504449-116527416	-1
chr8:124823696-124824295	1
chr8:130906811-130908917	-1
chr8:141670748-141672746	-1
chr8:144673064-144674258	-1
chr8:144674340-144674816	-1
chr8:144675113-144676044	-1
chr8:144873713-144873835	-1
chr8:145621195-145621229	-1
chr8:145750418-145752343	-1
chr8:145946408-145946513	-1
chr8:15615787-15621711	1
chr8:1721152-1721749	1
chr8:1852277-1852400	1
chr8:22462932-22463012	1
chr8:22484056-22487216	-1
chr8:22885148-22885234	-1
chr8:28910788-28921398	1
chr8:28921481-28921692	1
chr8:30419667-30421566	1
chr8:30974045-30977471	1
chr8:38125255-38125414	-1
chr8:38279563-38280261	-1
chr8:38645262-38645623	1
chr8:42391737-42396057	-1
chr8:48626004-48626050	1
chr8:59500261-59502010	-1
chr8:90914354-90914761	1
chr8:94752947-94753090	-1
chr9:108275913-108292788	1
chr9:117188352-117188490	-1
chr9:117810812-117815018	-1
chr9:117815295-117817754	-1
chr9:125703373-125707610	1
chr9:125872033-125878042	-1
chr9:12776027-12777198	1
chr9:127982677-127982817	1
chr9:131016442-131016932	1
chr9:134363484-134366151	1
chr9:139304721-139304779	-1
chr9:139326438-139326930	-1
chr9:139996306-139996964	1
chr9:140327716-140327904	1
chr9:140350087-140350826	-1
chr9:140483559-140484664	-1
chr9:27560298-27560498	-1
chr9:33248165-33248309	-1
chr9:37881629-37885376	-1
chr9:37885524-37887200	-1
chr9:42685509-42687352	1
chr9:69232146-69233651	-1
chr9:70459613-70461121	-1
chr9:70885302-70887778	1
chr9:72002600-72002836	1
chr9:72959591-72961307	1
chr9:74979263-74979377	-1
chr9:79826534-79827884	1
chr9:79997923-79999500	1
chr9:88556189-88556443	1
chr9:95086958-95087187	-1
chr9:97782516-97783959	1
chrX:100655842-100656220	-1
chrX:100656336-100656357	-1
chrX:106308989-106309529	-1
chrX:11782371-11783585	1
chrX:11786097-11786431	1
chrX:118152319-118155275	1
chrX:118709647-118714297	1
chrX:119694556-119694987	-1
chrX:134655029-134655165	1
chrX:13757434-13758207	1
chrX:148573199-148577013	-1
chrX:148583708-148584189	-1
chrX:149105733-149106359	-1
chrX:17755801-17755844	1
chrX:17756103-17761988	1
chrX:18916288-18917290	-1
chrX:23851730-23858429	-1
chrX:40594784-40594973	-1
chrX:48814894-48815493	-1
chrX:70513954-70514007	1
chrX:70586345-70587348	1
chrX:72904247-72906430	1
chrX:84343826-84343875	1
chrX:9983899-9984435	1

## Sheet: union_lum_myo
Position of retained intron	Strand
chr10:100174053-100174488	-1
chr10:100174592-100174765	-1
chr10:101372702-101373225	-1
chr10:101473237-101473271	-1
chr10:101950726-101952215	-1
chr10:102747371-102747551	1
chr10:102747638-102747782	1
chr10:103372911-103384501	-1
chr10:103553853-103555085	-1
chr10:103555709-103556802	-1
chr10:103587158-103587397	-1
chr10:103904592-103904776	1
chr10:104139712-104140005	1
chr10:104140120-104140262	1
chr10:104629351-104629561	1
chr10:104629603-104629840	1
chr10:105420873-105421394	-1
chr10:105881955-105882004	1
chr10:105990602-105991939	-1
chr10:112636512-112640076	1
chr10:114193244-114193298	-1
chr10:114208248-114208639	1
chr10:116199849-116200606	-1
chr10:118646078-118659822	-1
chr10:120070999-120073737	-1
chr10:120073937-120081816	-1
chr10:12195820-12197309	1
chr10:12197404-12197776	1
chr10:123239536-123239564	-1
chr10:12391910-12595223	1
chr10:123989002-123989865	1
chr10:124001517-124005987	1
chr10:124758188-124766541	-1
chr10:124766693-124768209	-1
chr10:126694583-126705068	-1
chr10:126705205-126714650	-1
chr10:126716460-126716526	-1
chr10:126776889-126789155	-1
chr10:126811438-126822080	-1
chr10:126822182-126826575	-1
chr10:126826674-126826779	-1
chr10:126826820-126847203	-1
chr10:126847286-126848425	-1
chr10:127430235-127430788	1
chr10:127678057-127683985	1
chr10:133748511-133753279	1
chr10:133782074-133783190	-1
chr10:135193002-135193031	1
chr10:135213309-135214926	1
chr10:135215095-135215652	1
chr10:14570039-14571526	-1
chr10:14574710-14576784	-1
chr10:14576868-14584577	-1
chr10:14584686-14590438	-1
chr10:14590670-14595320	-1
chr10:14595454-14596102	-1
chr10:14596229-14597819	-1
chr10:14597885-14598014	-1
chr10:14598180-14598360	-1
chr10:14598414-14613761	-1
chr10:14614189-14614227	-1
chr10:14614339-14630742	-1
chr10:14630788-14644455	-1
chr10:14644850-14646238	-1
chr10:15138865-15139085	-1
chr10:21104755-21106526	-1
chr10:21358947-21459190	-1
chr10:21415088-21435270	-1
chr10:22605897-22606422	1
chr10:22634566-22634651	1
chr10:24833411-24833909	1
chr10:27059470-27060003	-1
chr10:28821937-28822241	1
chr10:28823112-28823162	1
chr10:28826594-28827188	1
chr10:29821102-29821457	-1
chr10:29822388-29824917	-1
chr10:30723308-30723593	1
chr10:3180808-3180882	-1
chr10:33195509-33195990	-1
chr10:38354024-38355806	1
chr10:43978116-43978328	1
chr10:45938665-45938689	1
chr10:46344361-46349102	-1
chr10:47212923-47213291	-1
chr10:48209649-48215723	1
chr10:48216059-48216427	1
chr10:49635454-49637935	1
chr10:51247975-51252726	-1
chr10:51594456-51603183	-1
chr10:51603447-51605132	-1
chr10:52087874-52100146	-1
chr10:52100225-52101059	-1
chr10:5734882-5741410	1
chr10:5741701-5751492	1
chr10:5756538-5759621	1
chr10:5933080-5936348	1
chr10:6154425-6154664	1
chr10:6155032-6155325	1
chr10:6270259-6271071	1
chr10:6271144-6273225	1
chr10:69644910-69644938	1
chr10:69718894-69724548	-1
chr10:69798123-69799173	-1
chr10:69833951-69834406	-1
chr10:69834615-69834900	-1
chr10:69865941-69866296	1
chr10:70098445-70098562	1
chr10:70661228-70661649	1
chr10:71922788-71926482	-1
chr10:71926579-71927177	-1
chr10:73994565-73995100	1
chr10:75535978-75536785	1
chr10:75537077-75538585	1
chr10:75556119-75556128	1
chr10:75566570-75566633	-1
chr10:75868915-75871666	1
chr10:88717426-88728798	-1
chr10:88851381-88852338	-1
chr10:88852412-88853689	-1
chr10:92980085-92980127	1
chr10:94110056-94110847	1
chr10:949284-949369	-1
chr10:949456-970322	-1
chr10:95096345-95097284	-1
chr10:96117973-96121080	-1
chr10:97082563-97096277	-1
chr10:97146877-97150413	-1
chr10:97151044-97154367	-1
chr10:97175453-97175477	-1
chr10:99514616-99516959	1
chr1:101440555-101440774	1
chr1:10271797-10290821	1
chr1:1027675-1027945	-1
chr1:1028194-1041335	-1
chr1:10332516-10333071	1
chr1:10333090-10334972	1
chr1:1042252-1050401	-1
chr1:10490626-10491314	1
chr1:110026703-110027953	1
chr1:110028132-110028167	1
chr1:110031088-110031468	1
chr1:110163274-110163275	1
chr1:110164976-110166435	1
chr1:110212857-110213280	1
chr11:10472063-10472227	1
chr11:105866777-105866929	-1
chr1:110768801-110774842	1
chr11:108422933-108438644	-1
chr11:10879367-10879408	-1
chr1:110884891-110888160	1
chr1:110888272-110888929	1
chr1:11107177-11107259	-1
chr11:111597782-111606004	-1
chr11:111606050-111608171	-1
chr11:111961857-111963803	1
chr11:112099082-112099316	1
chr11:113563972-113564325	-1
chr1:1116265-1117120	1
chr11:117042463-117045608	1
chr11:117079453-117079612	-1
chr11:117198621-117198644	1
chr11:118307660-118309738	1
chr11:118478415-118481141	1
chr11:118781707-118781962	-1
chr11:118782003-118789534	-1
chr11:118870296-118870480	1
chr11:118870593-118872322	1
chr11:118872536-118880243	1
chr11:11895407-11900170	1
chr11:119004609-119004731	1
chr11:119180626-119180696	-1
chr11:119186531-119186692	-1
chr11:119186868-119187271	-1
chr1:111969445-111969683	-1
chr1:111970135-111970318	-1
chr1:111984012-111984120	-1
chr11:119991609-119992072	-1
chr11:119993980-119994040	-1
chr11:119994151-119994507	-1
chr1:112019701-112019955	1
chr11:12117177-12117530	1
chr11:12138464-12143021	1
chr11:12174864-12182989	1
chr11:12217748-12219033	1
chr11:122580183-122598221	1
chr11:12262710-12263728	1
chr11:12263980-12264217	1
chr11:12264320-12264425	1
chr11:122644972-122646341	1
chr11:12264532-12264746	1
chr11:12264949-12265533	1
chr11:12271821-12274078	1
chr11:123609619-123610141	-1
chr11:124493130-124494826	1
chr11:124496506-124496588	1
chr11:124496648-124496694	1
chr11:124646139-124669766	-1
chr11:125825563-125825711	1
chr11:126139311-126140839	1
chr11:126164829-126168152	1
chr11:126226198-126228309	1
chr11:126228409-126244914	1
chr11:126273382-126275481	1
chr11:128807790-128812688	-1
chr11:12887087-12900435	1
chr1:112938895-112939140	1
chr11:129817518-129817950	-1
chr1:113010214-113033632	1
chr1:113160840-113160868	-1
chr11:13395749-13397158	1
chr11:13398319-13399883	1
chr11:134023945-134024040	-1
chr11:134025927-134026769	-1
chr11:13737391-13741449	1
chr1:1139349-1139413	-1
chr1:114241010-114242325	-1
chr11:14908881-14911977	-1
chr11:14912078-14912445	-1
chr11:16770139-16770660	1
chr11:16903167-17034624	-1
chr1:117057445-117061321	-1
chr11:17450218-17452110	-1
chr1:117640861-117640867	1
chr1:11864590-11865055	-1
chr1:11865352-11865403	-1
chr11:19799529-19799894	1
chr1:1200211-1201477	-1
chr1:120534106-120534231	-1
chr1:120534257-120535404	-1
chr11:234005-236047	-1
chr1:1241310-1242451	-1
chr11:2422029-2422247	1
chr11:2422716-2423068	1
chr1:1242537-1242716	-1
chr1:1251078-1251536	-1
chr1:1252831-1254058	-1
chr11:3003030-3004975	-1
chr11:3012223-3013023	-1
chr11:30352950-30353190	1
chr11:31470639-31473744	-1
chr1:1324428-1324725	-1
chr11:33095110-33102660	1
chr11:33563693-33563820	1
chr11:33720061-33721086	-1
chr11:33721167-33721790	-1
chr11:3383304-3383762	-1
chr11:3384062-3384547	-1
chr11:3384622-3387920	-1
chr11:3388350-3390021	-1
chr11:3390086-3390470	-1
chr11:34127695-34128599	1
chr11:34181556-34181794	-1
chr11:34264093-34378247	-1
chr11:34643737-34643749	1
chr11:35218422-35218708	1
chr11:35219341-35219403	1
chr11:35220103-35222085	1
chr11:35222184-35222628	1
chr11:35226457-35227261	1
chr11:3688995-3689729	-1
chr11:3691172-3692481	-1
chr1:14098710-14099572	1
chr11:4110033-4110113	1
chr1:1412731-1413405	1
chr1:1418526-1418864	1
chr11:418590-418719	-1
chr11:419416-419581	-1
chr11:43360924-43361773	1
chr11:43418369-43418546	1
chr11:43489914-43507965	1
chr11:43852561-43855623	1
chr11:43918905-43919175	1
chr1:144825526-144825782	1
chr1:145224703-145227040	1
chr11:45230759-45241120	1
chr1:145285913-145290421	1
chr1:145289907-145290428	1
chr1:145290512-145290780	1
chr1:145290512-145292805	1
chr1:145291655-145291854	1
chr1:145295526-145296356	1
chr1:145302869-145303909	1
chr1:145586957-145587348	-1
chr1:145788856-145789110	-1
chr11:45907473-45918100	1
chr11:45918502-45919635	1
chr1:146036031-146036688	-1
chr1:146216939-146217597	-1
chr1:146227916-146228528	-1
chr1:146373753-146373928	1
chr11:46383514-46385923	1
chr11:46385929-46387793	1
chr11:46394448-46394510	1
chr11:46439603-46455023	-1
chr11:46517062-46526028	-1
chr11:46539977-46552132	-1
chr1:146673087-146679998	-1
chr11:46677949-46678500	1
chr11:46685700-46686398	1
chr11:47176023-47176494	1
chr11:47348738-47349692	1
chr1:147438985-147439002	1
chr11:47459599-47460035	-1
chr11:47462764-47463092	-1
chr11:47516074-47521004	-1
chr11:47521316-47522412	-1
chr11:47522485-47528409	-1
chr11:47528450-47535156	-1
chr11:47536442-47544799	-1
chr11:47545541-47546075	-1
chr1:147577812-147578465	-1
chr11:47748457-47751519	-1
chr11:47753115-47753384	-1
chr1:148014907-148015624	-1
chr1:148320507-148321144	-1
chr1:148568878-148574736	1
chr1:148574988-148577071	1
chr1:148577252-148577357	1
chr1:149754817-149765020	-1
chr1:149805431-149805700	1
chr1:149806195-149811166	1
chr1:149825780-149830751	-1
chr1:149831246-149831515	-1
chr1:149858522-149859434	1
chr1:149859674-149871012	1
chr1:150255029-150255181	1
chr11:505882-506077	-1
chr1:151186024-151188437	1
chr1:151265510-151265875	-1
chr1:151265939-151266094	-1
chr1:151319498-151319626	-1
chr1:151414955-151423385	-1
chr1:151534333-151534566	1
chr1:151534642-151534997	1
chr1:151863917-151867305	-1
chr1:151956660-151957633	-1
chr1:153603837-153603966	-1
chr1:153606588-153606689	-1
chr1:153930600-153930621	-1
chr1:154230323-154231106	1
chr1:154934513-154935994	-1
chr1:154943224-154945768	-1
chr1:155033809-155033890	1
chr1:155034235-155034379	1
chr11:551303-551650	1
chr1:155161429-155161653	-1
chr1:155176198-155177588	-1
chr1:155177709-155178696	-1
chr11:551828-551902	1
chr1:155185192-155185353	-1
chr1:155254549-155254955	1
chr1:155532485-155532569	-1
chr1:155583844-155583849	1
chr1:155658365-155658369	-1
chr1:155717199-155717353	1
chr11:558249-558475	-1
chr1:156096015-156096335	1
chr1:156096443-156096526	1
chr1:156117222-156119513	1
chr1:156119670-156119809	1
chr1:156119885-156119993	1
chr1:156120055-156123317	1
chr1:156123556-156124161	1
chr1:156145035-156145123	1
chr1:156190679-156193136	1
chr1:156193352-156193641	1
chr1:156214703-156214932	-1
chr1:156215069-156215325	-1
chr1:156215453-156215572	-1
chr1:156216042-156216471	-1
chr1:156216548-156217300	-1
chr1:156217424-156217705	-1
chr1:156308717-156309424	1
chr1:156376990-156377488	-1
chr1:156377884-156378747	-1
chr1:156379813-156381622	-1
chr1:156384546-156385188	-1
chr1:156386732-156387703	-1
chr11:57156791-57157359	-1
chr11:57157430-57157955	-1
chr11:57435880-57435921	1
chr11:57531605-57549074	1
chr11:57549119-57556508	1
chr1:15766888-15766988	1
chr11:58343357-58345458	-1
chr11:59567421-59568327	1
chr11:60146138-60150601	1
chr1:160188759-160192440	-1
chr1:160189930-160190248	-1
chr1:160190725-160190876	-1
chr1:160191001-160192440	-1
chr1:160231593-160231906	-1
chr1:160247178-160247920	-1
chr1:160247982-160249590	-1
chr1:16065224-16065529	1
chr11:60693557-60694050	1
chr1:161026323-161029403	-1
chr1:161029507-161029945	-1
chr1:161030053-161039317	-1
chr11:61100802-61101020	1
chr1:161100973-161101895	-1
chr1:161129469-161130118	1
chr1:161132181-161132404	1
chr1:161132517-161132708	1
chr11:61197023-61197106	-1
chr11:61252874-61253270	1
chr11:61256435-61256509	1
chr11:61258057-61258285	1
chr11:61305739-61309682	-1
chr11:6236586-6237799	-1
chr11:62388766-62389337	-1
chr11:62401403-62401781	-1
chr11:62432805-62433118	1
chr11:62439242-62439598	-1
chr11:62439338-62439424	1
chr11:62475481-62476182	-1
chr11:62572666-62572800	-1
chr11:62602280-62602368	-1
chr11:62607340-62607549	-1
chr11:63381842-63381856	-1
chr11:637590-639056	1
chr11:639159-639432	1
chr11:63974287-63974822	1
chr11:63978916-63979116	1
chr11:63988142-63988306	1
chr11:64008711-64009137	1
chr11:64040329-64044232	-1
chr11:64526177-64527127	-1
chr1:164528767-164528871	1
chr11:64539080-64540494	-1
chr11:64601132-64601209	-1
chr11:6518562-6518814	1
chr11:6518898-6519353	1
chr11:65222803-65222907	1
chr11:65223053-65233555	1
chr11:65325700-65326074	-1
chr11:65405892-65406606	1
chr11:65406723-65407336	1
chr11:65407493-65407591	1
chr1:16555542-16558194	-1
chr1:16555559-16555977	-1
chr1:165601380-165601467	1
chr11:6561314-6565350	1
chr1:165617133-165617686	1
chr11:65640414-65641005	-1
chr1:1656862-1663680	-1
chr11:6568897-6569092	1
chr1:165862012-165863402	1
chr11:6587996-6588124	1
chr11:66046009-66048887	1
chr11:66049046-66049729	1
chr11:66385022-66385966	1
chr11:66386033-66386515	1
chr11:66386976-66388316	1
chr11:66388410-66391371	1
chr11:66433132-66433376	-1
chr11:67141209-67141517	-1
chr11:67159362-67159422	1
chr11:67160254-67160352	1
chr11:67221141-67222817	1
chr11:67435442-67438533	-1
chr11:67798429-67798432	1
chr11:67849988-67857287	-1
chr11:67944182-67946936	-1
chr1:168049930-168053279	-1
chr11:68371010-68376940	1
chr11:68377097-68377242	1
chr11:68696826-68697558	1
chr11:68697903-68699772	1
chr11:68700950-68701149	1
chr1:1690082-1690539	-1
chr1:1690683-1691172	-1
chr11:69483167-69483182	-1
chr11:69488153-69489318	-1
chr11:70117021-70117325	1
chr11:70117426-70118012	1
chr11:70187204-70187978	1
chr11:70341960-70343093	-1
chr11:70343114-70346674	-1
chr11:70797179-70798845	-1
chr11:71171260-71171767	1
chr11:71190129-71190339	1
chr11:71214350-71214590	1
chr11:71214788-71214909	1
chr1:171306565-171310551	1
chr11:71939760-71939770	1
chr11:72463449-72503919	-1
chr11:72491280-72491410	-1
chr11:72530061-72531181	1
chr11:72531384-72532243	1
chr1:17278451-17279574	1
chr11:73087545-73087712	1
chr11:73087915-73095390	1
chr11:73095462-73095580	1
chr11:73585521-73586803	-1
chr1:173684218-173684441	1
chr1:173793612-173793699	-1
chr1:173855775-173865797	1
chr11:74700200-74701007	1
chr11:74701209-74705553	1
chr11:74706089-74715349	1
chr11:74718744-74729735	1
chr11:75166400-75167586	-1
chr11:75627829-75641903	1
chr11:75691083-75691103	1
chr11:7619713-7626968	1
chr11:7676730-7677957	1
chr11:76914263-76915120	1
chr11:77322420-77323275	-1
chr11:77323563-77324004	-1
chr11:77633852-77635487	-1
chr11:778286-783529	1
chr1:178090223-178092190	1
chr1:17942698-17944810	1
chr1:179838332-179842840	-1
chr1:179852914-179853071	1
chr1:18017688-18020541	1
chr1:180244548-180250440	-1
chr11:805246-805776	-1
chr1:180882430-180882969	1
chr11:8160326-8160600	-1
chr11:82922473-82923694	1
chr11:85426181-85427323	-1
chr11:85427705-85428087	-1
chr11:85428770-85429277	-1
chr11:85429532-85429832	-1
chr11:862330-862344	1
chr11:874911-882327	-1
chr11:89942647-89943703	-1
chr11:89949722-89950914	-1
chr11:9193793-9196786	-1
chr1:193028907-193029003	1
chr1:193060350-193060780	1
chr11:93454579-93455119	1
chr11:93475920-93478825	1
chr11:94277156-94278451	1
chr11:9483488-9483548	1
chr11:95556380-95558846	1
chr11:95599651-95615537	-1
chr11:96119466-96120303	-1
chr11:96121069-96121858	-1
chr11:96121994-96122528	-1
chr11:96122577-96123007	-1
chr11:9841053-9849672	-1
chr1:19924690-19927280	1
chr1:19927799-19940994	1
chr1:19941089-19943751	1
chr1:19952127-19952880	1
chr11:995386-996063	1
chr1:200623711-200623933	-1
chr1:201927157-201931343	1
chr1:203697439-203702350	1
chr1:203765917-203767973	1
chr1:204167625-204168069	-1
chr1:204501779-204501896	1
chr1:204501948-204506045	1
chr1:204506170-204506557	1
chr1:204953458-204955037	1
chr1:204955243-204955802	1
chr1:204959692-204960419	1
chr1:204960435-204962888	1
chr1:204962900-204966297	1
chr1:204969975-204970297	1
chr1:205767180-205767796	-1
chr1:206627875-206628223	1
chr1:207039710-207039828	1
chr1:207989426-207990581	-1
chr1:207990760-207992306	-1
chr1:207992492-207995548	-1
chr1:208203649-208204386	-1
chr1:209957055-209957722	-1
chr12:102020689-102021546	1
chr12:102021959-102022803	1
chr12:102058401-102059980	1
chr12:104179526-104181218	-1
chr12:104652047-104670382	1
chr12:104683182-104683243	1
chr12:104683321-104684770	1
chr12:104684883-104703536	1
chr12:105541684-105543251	1
chr12:105623639-105626868	-1
chr1:21057345-21057504	-1
chr1:21057669-21057940	-1
chr1:21058085-21058673	-1
chr1:21059134-21059256	-1
chr12:106696720-106696837	1
chr12:106697033-106697270	1
chr12:106698010-106701059	1
chr12:107273726-107279681	1
chr12:107368833-107369897	1
chr12:107372550-107374398	-1
chr12:107374492-107378892	-1
chr12:107436957-107443548	-1
chr12:107444138-107466712	-1
chr12:10793334-10819887	-1
chr12:10820055-10826114	-1
chr12:10826258-10826564	-1
chr12:10873532-10874516	-1
chr12:10874646-10874658	-1
chr12:109124328-109124337	-1
chr1:21101499-21101942	-1
chr12:110160631-110172571	1
chr12:11035071-11035133	-1
chr12:110460270-110461423	1
chr12:110939536-110940004	1
chr12:112035612-112035719	-1
chr12:112183439-112183947	1
chr12:112331390-112334023	1
chr12:112467458-112471036	-1
chr12:113757131-113757778	-1
chr12:114255992-114259861	-1
chr12:116395938-116396380	-1
chr12:117468954-117469853	1
chr12:117592108-117592858	-1
chr12:118470039-118470289	1
chr12:120546508-120554402	-1
chr12:120653221-120653362	-1
chr12:120653465-120653732	-1
chr12:120653894-120654075	-1
chr12:120654920-120657009	-1
chr12:121249246-121273241	-1
chr12:121273461-121339680	-1
chr12:121339752-121341118	-1
chr12:121341174-121341242	-1
chr12:121766639-121766801	-1
chr12:122255425-122255502	1
chr12:122407873-122409463	1
chr12:122760371-122760985	-1
chr12:122832027-122835574	-1
chr12:122884562-122884678	-1
chr12:122998465-122999258	-1
chr12:123008304-123010716	-1
chr12:123076001-123077364	1
chr12:123077732-123077962	1
chr12:123177346-123194295	-1
chr12:123211359-123212145	-1
chr12:123355609-123355758	-1
chr12:123356229-123373066	-1
chr12:123462747-123462871	1
chr12:124415091-124418611	-1
chr12:124431321-124440830	-1
chr12:124440992-124456286	-1
chr1:212458826-212458878	1
chr12:12510053-12510054	1
chr12:125451552-125451668	-1
chr12:125603312-125604403	1
chr12:125609583-125610287	1
chr12:12973256-12973281	1
chr12:132568945-132569024	1
chr12:132570055-132575195	1
chr12:132633450-132635385	1
chr12:133147818-133147892	1
chr12:133263952-133413292	-1
chr12:133308797-133310581	-1
chr12:133312099-133313478	-1
chr12:133315494-133318004	-1
chr12:133404300-133404393	-1
chr12:133404489-133404912	-1
chr12:133424460-133424670	-1
chr12:13352468-13362033	1
chr12:133578318-133580989	1
chr12:133707601-133715784	1
chr12:133707601-133721019	1
chr12:133715836-133720105	1
chr12:133720209-133720454	1
chr12:14922557-14922833	-1
chr12:14923211-14923488	-1
chr1:21625493-21671429	-1
chr12:1639176-1639984	1
chr1:217665093-217665842	-1
chr12:19460495-19467698	1
chr12:19593305-19593514	1
chr1:220441094-220444498	-1
chr1:22051613-22052983	-1
chr1:22053064-22054343	-1
chr12:21661044-21661316	1
chr1:223711834-223712762	-1
chr1:223718737-223722680	-1
chr1:223803848-223804599	-1
chr1:223805984-223806994	-1
chr1:223945200-223945325	1
chr1:225155627-225156460	1
chr1:225157196-225157335	1
chr12:25348575-25348641	1
chr1:226109345-226109903	-1
chr12:27183206-27183666	1
chr12:27183690-27199084	1
chr12:2750926-2755549	1
chr12:27529321-27530373	1
chr1:227844132-227844818	1
chr12:2789742-2791115	1
chr12:27950283-27950647	1
chr1:22828178-22828791	1
chr1:228329535-228332028	1
chr1:228480488-228481053	1
chr1:228584749-228584843	-1
chr12:2905535-2905846	1
chr12:2927827-2928823	1
chr12:30907449-30907516	-1
chr12:31253782-31253932	1
chr12:31256153-31256250	1
chr1:2324671-2325443	1
chr12:32491095-32491719	1
chr12:32732575-32733965	1
chr12:32734175-32734258	1
chr12:32859037-32859623	1
chr12:32859749-32859800	1
chr1:233766550-233767000	1
chr1:233767034-233772269	1
chr1:233785796-233791440	1
chr1:234543702-234546149	-1
chr1:234743599-234743779	-1
chr1:235875701-235876408	-1
chr1:235992337-235992707	-1
chr12:3716797-3724100	-1
chr12:42606287-42625025	-1
chr12:42749481-42753058	1
chr1:243663089-243665064	-1
chr12:44162396-44164840	1
chr12:46287702-46298124	1
chr12:46313093-46315191	-1
chr12:46349976-46354413	-1
chr1:246357030-246469220	-1
chr1:247261611-247263263	-1
chr1:247471330-247471776	-1
chr12:49402383-49406395	-1
chr12:49499864-49500205	-1
chr12:498694-499137	1
chr12:50538283-50538551	-1
chr12:50538845-50541108	-1
chr12:50542372-50547611	-1
chr12:50548104-50559604	-1
chr12:51418627-51419557	-1
chr12:51419925-51420076	-1
chr12:51475280-51476303	-1
chr12:51476478-51476789	-1
chr12:51476894-51477011	-1
chr12:51591951-51592332	-1
chr12:51601478-51611425	-1
chr12:51784722-51785070	-1
chr12:51785201-51785384	-1
chr12:52643213-52668458	1
chr12:53433128-53433413	1
chr12:53564675-53564960	-1
chr12:53567920-53571672	-1
chr12:53571690-53571854	-1
chr12:53572927-53573404	-1
chr12:53573451-53573556	-1
chr12:53573797-53574311	-1
chr12:53846161-53846600	1
chr12:54674749-54674789	1
chr12:54674879-54674969	1
chr12:54675080-54675169	1
chr12:54778787-54779018	-1
chr12:54779049-54779456	-1
chr12:54806301-54806928	-1
chr12:56116443-56117150	1
chr12:56117834-56118105	1
chr12:56214234-56215784	-1
chr12:56393375-56395092	1
chr12:56405279-56405341	1
chr12:56413200-56414831	1
chr12:56495146-56500371	1
chr12:56679876-56679943	-1
chr12:57932350-57935146	-1
chr12:57935156-57936643	-1
chr12:57936650-57936728	-1
chr12:57937664-57937918	-1
chr12:58015626-58016341	1
chr12:58016555-58016569	1
chr12:58160295-58160629	-1
chr12:58191779-58193577	-1
chr12:58200351-58201113	-1
chr12:58203479-58203594	-1
chr12:58204335-58204598	-1
chr12:58204911-58207009	-1
chr12:58208010-58209360	-1
chr12:58209476-58209757	-1
chr12:58210255-58212411	-1
chr1:26147495-26148013	1
chr12:62698678-62699375	1
chr12:62722187-62728946	1
chr12:62982697-62986365	1
chr12:64480807-64485055	1
chr12:64615682-64615782	-1
chr12:6484391-6484518	-1
chr12:64845968-64845969	1
chr12:64846176-64846230	1
chr12:65005431-65023000	1
chr1:26513733-26513783	1
chr1:26633068-26633082	-1
chr12:6638338-6638425	1
chr12:66533468-66533469	-1
chr12:66554086-66554867	-1
chr12:66583213-66590659	1
chr12:66731993-66737235	1
chr1:26759215-26759216	1
chr12:67664041-67664210	1
chr12:6797856-6797868	-1
chr12:6882506-6882862	1
chr12:69015272-69018287	1
chr12:69018654-69034813	1
chr12:69034934-69041772	1
chr12:69041876-69042449	1
chr12:69043822-69044023	1
chr12:6982162-6982378	-1
chr12:69931764-69951579	1
chr12:7016898-7019053	1
chr12:7023007-7023389	1
chr12:7023479-7023490	1
chr12:7023824-7024370	1
chr12:7052408-7052595	1
chr12:7055903-7060424	1
chr12:70695646-70701477	1
chr12:7170717-7171212	1
chr1:27182754-27183338	1
chr12:72004538-72004837	-1
chr12:72005668-72007114	-1
chr12:72058361-72058648	1
chr12:72235012-72248342	1
chr12:72248383-72248564	1
chr12:72301543-72301642	1
chr12:72301770-72307139	1
chr12:7249760-7249822	-1
chr12:7282393-7282794	1
chr12:7283410-7283683	1
chr12:7283781-7283915	1
chr12:7283952-7284381	1
chr12:7284435-7284981	1
chr1:27481402-27481844	-1
chr12:76741568-76741941	-1
chr1:27930362-27930572	-1
chr12:79991763-79997447	-1
chr12:80084172-80084335	-1
chr12:80183461-80183576	-1
chr1:28086276-28086468	1
chr12:83154139-83154650	1
chr1:28835418-28836588	1
chr12:9089561-9089771	1
chr12:92381571-92382098	-1
chr12:92438325-92480325	-1
chr12:92480441-92530740	-1
chr12:93818167-93834919	-1
chr1:29385365-29386933	1
chr12:94673957-94675610	-1
chr12:94700402-94702055	-1
chr12:94706955-94721980	-1
chr12:94794898-94794980	-1
chr12:94795058-94796026	-1
chr12:94796113-94796554	-1
chr1:29492577-29493240	-1
chr1:29493425-29495014	-1
chr12:95478423-95479318	-1
chr12:95612390-95617955	1
chr12:95618013-95625187	1
chr12:95625322-95635939	1
chr12:95636091-95637716	1
chr12:95637786-95639301	1
chr12:95652064-95656079	1
chr12:95690733-95692637	1
chr12:95692720-95692869	1
chr12:96674058-96674201	-1
chr13:101186029-101236078	-1
chr13:103423185-103425830	-1
chr13:107210044-107211168	-1
chr13:111301645-111302593	-1
chr13:111303555-111315184	-1
chr13:111316209-111317874	-1
chr13:111364834-111365483	-1
chr13:111545611-111546455	-1
chr13:111546550-111546631	-1
chr13:111546741-111552876	-1
chr13:111553087-111555821	-1
chr13:111555887-111556377	-1
chr13:111556690-111557369	-1
chr13:113532774-113534614	1
chr13:113744498-113745282	1
chr13:113745510-113747914	1
chr13:113978893-113979376	-1
chr13:114143569-114144747	-1
chr13:114144924-114144981	-1
chr13:114550057-114550649	-1
chr13:115048419-115051449	1
chr13:115052105-115056963	1
chr13:20594104-20599446	1
chr13:21141396-21141808	1
chr1:32129058-32130772	-1
chr1:32135096-32135411	-1
chr13:21948654-21949141	-1
chr1:32389767-32396533	-1
chr1:32398302-32401189	-1
chr13:25877294-25881943	1
chr1:32671565-32671754	1
chr1:32671899-32672109	1
chr13:26795841-26795918	-1
chr1:32713284-32713971	1
chr13:28024337-28024645	-1
chr1:32834940-32840293	-1
chr13:33099717-33101011	-1
chr13:33760217-33779955	-1
chr1:33476435-33477048	-1
chr1:33477312-33477674	-1
chr13:36920421-36920450	-1
chr13:37574960-37575610	1
chr13:41384488-41385485	1
chr1:3413926-3414054	-1
chr13:41836618-41837408	-1
chr13:42803889-42826544	1
chr13:44453430-44453539	-1
chr13:45606243-45606421	1
chr13:46105445-46106144	1
chr13:50092971-50095029	1
chr13:50095170-50095273	1
chr13:50095637-50096064	1
chr13:50590208-50592958	1
chr13:51958844-51958879	-1
chr13:51995511-51997138	-1
chr13:52327260-52329493	1
chr13:52990059-52990151	-1
chr1:35646247-35646735	-1
chr1:35647208-35648532	-1
chr1:35901199-35904142	-1
chr1:35908857-35908862	-1
chr1:36024086-36024106	1
chr13:60971145-60971426	1
chr1:36449011-36450070	1
chr1:36773209-36773370	1
chr1:36787380-36787964	1
chr1:36788266-36789370	1
chr1:36789671-36793320	1
chr1:36941929-36942583	-1
chr1:37267647-37270218	-1
chr1:37962206-37962307	-1
chr13:98653177-98653899	1
chr14:100606455-100606629	1
chr14:100762883-100764363	-1
chr14:100764586-100764934	-1
chr14:100765867-100771251	-1
chr14:100832405-100834710	-1
chr14:100840402-100840472	-1
chr14:100840603-100841112	-1
chr14:100841287-100841619	-1
chr14:102623658-102633742	1
chr14:102634004-102637717	1
chr14:102662242-102664091	1
chr14:102701401-102701701	-1
chr14:102701907-102704358	-1
chr14:102704436-102704654	-1
chr14:102704784-102706788	-1
chr14:102706959-102712393	-1
chr14:102712585-102713731	-1
chr14:102743788-102744942	-1
chr14:102745032-102747010	-1
chr14:102747162-102749467	-1
chr14:102809064-102809362	-1
chr14:102813793-102814345	-1
chr14:102829454-102829500	1
chr14:102975573-102975865	-1
chr14:103275467-103277000	1
chr14:103883661-103883664	1
chr14:103895711-103907806	1
chr14:103964866-103965201	1
chr14:104151374-104151974	1
chr14:104160385-104166258	1
chr14:104213198-104213269	-1
chr14:104225643-104230199	-1
chr14:104306445-104313111	-1
chr14:104313223-104313344	-1
chr14:105182355-105183899	1
chr14:105260866-105261347	-1
chr14:105261382-105261820	-1
chr14:105641799-105641820	-1
chr14:105852055-105854958	1
chr14:105933530-105933840	1
chr14:105933850-105934445	1
chr14:105934687-105935311	1
chr1:41157873-41157961	1
chr1:41161418-41175028	1
chr1:41507238-41511384	-1
chr14:20786134-20786414	-1
chr14:20786630-20787209	-1
chr14:20937935-20938684	1
chr14:21543925-21544518	1
chr14:21562695-21565486	-1
chr14:21566800-21566969	-1
chr14:21704620-21722705	-1
chr14:21977697-21978709	-1
chr14:23352600-23353882	1
chr14:23383055-23383123	-1
chr14:23383226-23386236	-1
chr14:23386766-23386772	-1
chr14:23519349-23521178	-1
chr14:23537911-23538241	-1
chr14:23770150-23770404	-1
chr14:23777409-23788943	1
chr14:23818972-23820127	-1
chr14:24528196-24528343	1
chr14:24610175-24610315	-1
chr14:24681316-24681756	-1
chr14:24681911-24681971	-1
chr14:24682302-24682614	-1
chr14:24775074-24778160	1
chr14:24781011-24782516	1
chr14:24784227-24784842	1
chr14:24898732-24899944	-1
chr14:35591259-35591508	1
chr14:35591708-35591752	1
chr14:36011014-36011232	-1
chr14:36157747-36158739	-1
chr14:36194360-36197546	-1
chr1:43736492-43736616	1
chr14:50065922-50067129	1
chr14:50579438-50581002	-1
chr14:50682151-50697553	-1
chr14:50793778-50798739	1
chr1:45104088-45108803	1
chr1:45252369-45253043	-1
chr1:45274579-45275884	1
chr1:45276099-45276225	1
chr1:45276280-45276331	1
chr1:45276395-45277351	1
chr1:45277498-45277710	1
chr1:45277771-45278129	1
chr1:45278195-45278667	1
chr1:45279213-45279309	1
chr14:53177054-53177263	1
chr1:45471261-45471316	-1
chr14:55119559-55135509	1
chr14:55135564-55154714	1
chr14:55155019-55156342	1
chr14:55156776-55159669	1
chr14:55161645-55163561	1
chr14:55163675-55167741	1
chr14:55738256-55738871	1
chr14:55739024-55754315	1
chr14:55757109-55784900	1
chr14:55821304-55821781	1
chr14:56129915-56130060	1
chr1:45804329-45805570	-1
chr14:58734858-58736692	1
chr14:58894576-58894707	1
chr14:59824049-59825972	1
chr14:59939809-59941156	-1
chr14:60592909-60600373	1
chr14:60723585-60733932	1
chr14:60734010-60735010	1
chr1:46074010-46074971	1
chr14:60743810-60744030	1
chr1:46086106-46086199	-1
chr1:46086506-46086574	-1
chr1:46087668-46087912	-1
chr1:46088021-46088220	-1
chr1:46088340-46088422	-1
chr14:61183868-61184688	-1
chr1:46163005-46163602	-1
chr14:61789515-61793630	1
chr14:61793900-61810959	1
chr14:61811135-61814608	1
chr14:61814778-61820206	1
chr14:61820708-61827791	1
chr14:61827887-61857411	1
chr14:61959030-61991807	1
chr14:61991945-61992369	1
chr14:61992526-61994654	1
chr14:61994780-61995524	1
chr14:64331188-64340134	1
chr14:64565365-64565442	1
chr14:64663823-64668904	1
chr14:64682073-64682149	1
chr14:64966282-64969286	-1
chr1:46763306-46763955	-1
chr14:67708251-67708343	1
chr14:67708703-67720920	1
chr14:67721028-67736417	1
chr14:67761705-67770776	-1
chr14:67770795-67778721	-1
chr14:67778901-67802904	-1
chr14:67803456-67804103	-1
chr14:68035934-68036455	1
chr1:46876170-46876485	1
chr1:47051233-47051545	-1
chr1:47051942-47059194	-1
chr1:47069967-47082382	-1
chr14:71232205-71249939	-1
chr14:71787221-71787231	1
chr14:71883001-71884846	1
chr14:71884914-71933901	1
chr14:71933965-71964570	1
chr14:73408802-73408977	1
chr14:73409211-73409426	1
chr14:73603932-73604814	1
chr14:73604861-73612785	1
chr14:73626847-73634536	1
chr14:73673181-73675531	1
chr14:73704301-73706323	1
chr14:73711468-73712343	1
chr14:73721404-73721584	1
chr14:73733540-73735086	1
chr14:74424274-74424849	1
chr14:74552305-74557476	1
chr14:74760014-74760756	-1
chr14:75120202-75123581	-1
chr14:75123641-75123756	-1
chr14:75124226-75126923	-1
chr14:75516422-75517554	-1
chr14:75536652-75537257	1
chr14:76447535-76447585	-1
chr14:76618335-76618878	1
chr14:76662929-76668033	1
chr14:76669135-76696150	1
chr14:77750707-77751292	-1
chr14:77753553-77753575	-1
chr14:81728276-81734391	-1
chr14:89040691-89040773	1
chr14:89074652-89074765	1
chr14:90422623-90422866	1
chr14:90731511-90733819	1
chr14:90744806-90744901	-1
chr14:91527049-91527175	1
chr14:91687111-91690022	1
chr14:92203194-92245318	-1
chr14:94642065-94642116	1
chr14:96703519-96708477	1
chr14:96784636-96788448	-1
chr14:99988901-99988904	-1
chr15:100230786-100230849	1
chr15:100230862-100243566	1
chr15:101828654-101830018	-1
chr15:101833599-101835052	-1
chr15:102161959-102166650	-1
chr15:102176562-102176682	-1
chr1:51924406-51924712	-1
chr1:52195051-52195271	1
chr1:52218398-52221991	1
chr1:52222330-52222612	1
chr1:52222668-52225188	1
chr1:52225219-52225295	1
chr15:22921717-22925038	1
chr15:22955446-22955754	1
chr15:25228934-25244116	1
chr1:52927763-52927849	-1
chr15:31218143-31220755	1
chr1:53372284-53372685	-1
chr1:53372774-53372983	-1
chr1:53377898-53378425	-1
chr1:53379017-53379091	-1
chr1:53379768-53380802	-1
chr1:53380965-53383215	-1
chr1:53383288-53387069	-1
chr15:34434573-34434869	-1
chr15:34438057-34438270	-1
chr15:34683467-34683553	-1
chr15:40398650-40398784	-1
chr15:40820990-40823529	-1
chr15:40824502-40826541	-1
chr15:41100071-41100318	1
chr15:42067325-42067364	1
chr15:42120700-42121301	1
chr15:42130158-42130944	1
chr15:42131121-42132355	1
chr15:42644323-42646537	1
chr15:42694334-42694587	1
chr15:42694757-42694977	1
chr15:42694985-42694988	1
chr15:42783236-42783294	-1
chr15:43931227-43931619	-1
chr15:43939317-43939491	-1
chr15:44043957-44044999	1
chr15:44091306-44091555	1
chr15:44638348-44640740	1
chr15:44719971-44719990	1
chr15:48446274-48449332	-1
chr15:51751388-51751794	-1
chr15:52213814-52216588	1
chr15:52216776-52221629	1
chr15:52221652-52223227	1
chr15:52223506-52226173	1
chr15:52226552-52228826	1
chr15:52229252-52239186	1
chr15:52320071-52334950	1
chr1:55534781-55536945	-1
chr1:55552108-55555299	-1
chr15:57694237-57694858	1
chr15:57694913-57698163	1
chr15:59192137-59192615	-1
chr15:59192958-59193166	-1
chr15:59664979-59665193	1
chr15:60682517-60683221	-1
chr15:60683351-60683441	-1
chr15:60683497-60685236	-1
chr15:60685640-60686772	-1
chr15:60686895-60687845	-1
chr15:62148993-62155638	-1
chr15:62156960-62159160	-1
chr15:63341120-63346647	1
chr15:63357028-63358094	1
chr15:63358376-63362068	1
chr15:63807700-63820031	1
chr15:63834392-63836823	1
chr15:63878958-63880168	1
chr15:64201741-64201875	-1
chr15:64201974-64202821	-1
chr15:65279815-65280956	-1
chr15:65957801-65959786	-1
chr15:65988836-65989604	-1
chr15:67370380-67390919	1
chr15:67391363-67418053	1
chr15:67418323-67420440	1
chr15:67420490-67430338	1
chr15:67430439-67430572	1
chr15:67513541-67519036	-1
chr15:68497490-68497582	-1
chr15:69690139-69693311	-1
chr15:69693367-69696183	-1
chr15:70972374-70973875	-1
chr15:72637892-72638472	-1
chr15:74707087-74707178	-1
chr15:75132658-75132838	-1
chr15:75645043-75646079	1
chr15:75646208-75646590	1
chr15:75646619-75646771	1
chr15:75649027-75649133	-1
chr15:75651767-75651960	-1
chr15:76223314-76225025	1
chr15:78558382-78558522	1
chr15:78730699-78730763	1
chr15:80353083-80364905	1
chr15:80364990-80365607	1
chr15:80365673-80367502	1
chr15:80405197-80407368	1
chr15:82724833-82725017	1
chr15:85222519-85223162	-1
chr15:85634413-85641033	1
chr15:85925402-86024103	1
chr15:86087375-86098676	1
chr15:89447394-89447938	-1
chr15:89448014-89448107	-1
chr15:89453898-89454010	-1
chr15:89454330-89455354	-1
chr15:90020885-90020958	-1
chr15:91141444-91141577	1
chr15:91446206-91446221	1
chr1:59154789-59154965	-1
chr1:59155335-59155859	-1
chr15:93352244-93352875	-1
chr15:93430216-93430985	1
chr15:93446019-93447702	1
chr15:93541075-93541378	1
chr16:110679-111030	-1
chr16:11556160-11561007	-1
chr16:11569572-11570619	-1
chr16:12023495-12024306	-1
chr16:12024409-12027373	-1
chr16:1394148-1394227	1
chr16:1407846-1408201	1
chr16:1470614-1470692	-1
chr16:1485304-1485969	-1
chr16:14857756-14858859	1
chr16:1486523-1486692	-1
chr16:1486813-1487817	-1
chr16:15023889-15024022	1
chr16:15044558-15044608	1
chr16:15457927-15458701	-1
chr16:16416409-16416484	1
chr16:16422056-16422507	1
chr16:1695425-1697043	1
chr16:1825190-1825239	1
chr16:18439897-18439972	-1
chr16:18453309-18453690	-1
chr16:20912512-20913807	1
chr16:21431088-21433126	-1
chr16:21433465-21434027	-1
chr16:21434108-21436083	-1
chr16:21436798-21442825	-1
chr16:21442875-21451968	-1
chr16:21452041-21458398	-1
chr1:62147023-62148943	-1
chr1:62161914-62165588	-1
chr16:21851200-21851260	-1
chr16:21851330-21852123	-1
chr16:21862577-21862680	-1
chr16:21862841-21863090	-1
chr16:21863542-21865404	-1
chr16:21865743-21868363	-1
chr16:21869078-21875103	-1
chr16:21875425-21877447	-1
chr16:21877630-21890658	-1
chr16:22277846-22278008	1
chr16:22503148-22516171	1
chr16:22516379-22517165	1
chr16:22517557-22518494	1
chr16:22518721-22524378	1
chr16:22525459-22527442	1
chr16:22527523-22528085	1
chr16:22528424-22530458	1
chr16:22530736-22532197	1
chr16:22539429-22542263	1
chr16:22542366-22542812	1
chr16:2317239-2317663	-1
chr16:2317798-2318055	-1
chr1:62418084-62439039	1
chr16:2620820-2621074	1
chr1:6266162-6266188	1
chr1:6268368-6268677	1
chr16:27784531-27786265	1
chr16:2819888-2820349	1
chr16:28354510-28355868	-1
chr16:28367976-28374023	-1
chr16:28468348-28469706	-1
chr16:28620181-28620379	-1
chr16:28620650-28621251	-1
chr16:28668270-28669348	1
chr16:2871111-2871366	1
chr16:28763914-28769318	1
chr16:28769405-28770024	1
chr16:28782115-28783473	1
chr16:28905565-28905825	1
chr16:29397177-29401261	-1
chr16:29476659-29476672	-1
chr16:29821931-29822962	-1
chr16:2983981-2984615	1
chr16:2984669-2986332	1
chr16:2986427-2986529	1
chr16:29912063-29912178	1
chr16:29999720-30000913	1
chr16:30014335-30014756	1
chr16:30014848-30014970	1
chr16:30015036-30015875	1
chr16:30210649-30212045	1
chr16:30216008-30216042	-1
chr16:30390022-30390338	-1
chr16:30569168-30569307	-1
chr16:30582445-30582754	-1
chr16:30662449-30662703	1
chr16:30662990-30663073	1
chr16:3075825-3075924	1
chr16:30762603-30762869	1
chr16:30767842-30767910	1
chr16:3077282-3077366	1
chr16:30795576-30795730	-1
chr16:3082553-3082671	1
chr16:3082744-3084898	1
chr16:3084996-3085338	1
chr16:3086962-3087279	1
chr16:3087708-3087835	1
chr16:3088014-3088308	1
chr16:30969286-30969616	1
chr16:3097018-3097415	1
chr16:3097549-3099988	1
chr16:3100548-3105831	1
chr1:6310064-6310499	-1
chr16:3107211-3107310	1
chr16:31095131-31095439	-1
chr16:31095657-31095878	-1
chr16:31096025-31096100	-1
chr16:31096346-31096430	-1
chr16:31097505-31097657	-1
chr16:31099021-31099126	-1
chr16:31276820-31277131	1
chr16:31338257-31339467	1
chr16:31339552-31340548	1
chr16:31724829-31725687	1
chr16:31725739-31733946	1
chr16:3358837-3361752	1
chr16:3707113-3707187	1
chr16:3707818-3707906	1
chr16:3708097-3712646	1
chr16:3712806-3713487	1
chr16:4524533-4524554	-1
chr1:6508178-6508526	1
chr1:6528647-6529101	-1
chr16:547159-547291	1
chr16:547449-552749	1
chr16:57025039-57025826	1
chr16:57438749-57447785	1
chr16:57447915-57448992	1
chr16:57449111-57449676	1
chr16:57507408-57507524	-1
chr16:583999-586028	1
chr16:58550577-58550711	1
chr1:6592140-6592288	-1
chr16:66600332-66601321	1
chr16:66764127-66765911	-1
chr16:67197756-67197921	1
chr16:67198474-67199424	1
chr16:67201196-67201205	1
chr16:67201306-67201323	1
chr16:67204478-67205054	1
chr16:67205361-67207764	1
chr16:67289088-67289295	1
chr16:67289375-67289655	1
chr16:67290593-67290813	1
chr16:67291017-67291247	1
chr16:67291338-67291433	1
chr16:67291505-67292220	1
chr16:67292351-67293475	1
chr16:67293565-67293722	1
chr16:67293850-67296115	1
chr16:67426941-67427282	-1
chr16:67428797-67428904	-1
chr16:67796488-67797255	-1
chr16:67915749-67915856	1
chr16:67964711-67964822	-1
chr16:67964903-67965000	-1
chr16:67965105-67965703	-1
chr16:67977116-67977850	-1
chr16:68324444-68325111	1
chr16:684957-685280	-1
chr16:68509-68601	-1
chr16:693304-810764	1
chr1:66999356-66999822	1
chr16:70010636-70011367	-1
chr16:70012186-70016252	-1
chr16:70024112-70024499	-1
chr16:70148834-70154363	1
chr16:70501375-70501788	1
chr16:70510238-70511260	1
chr16:70695285-70697579	-1
chr16:713554-714987	1
chr1:67160188-67160376	1
chr16:71842054-71842407	-1
chr16:71842581-71842665	-1
chr16:71958185-71958310	1
chr16:721001-721082	1
chr16:726897-726970	1
chr16:727389-727458	1
chr16:74411245-74411775	1
chr16:75656363-75657135	-1
chr16:77240398-77242106	1
chr16:77242437-77242993	1
chr16:77243042-77243313	1
chr16:77246267-77246470	1
chr1:67886249-67889882	-1
chr16:80574977-80577172	1
chr16:81062928-81066174	1
chr16:81529100-81637016	1
chr16:84215665-84215807	-1
chr16:84225255-84227611	1
chr16:84227828-84228047	1
chr16:84228189-84228538	1
chr16:84228587-84228674	1
chr16:84229053-84229135	1
chr16:84229651-84229732	1
chr16:84229977-84230252	1
chr16:87734640-87735243	-1
chr16:8807723-8814572	1
chr16:88770026-88772578	-1
chr16:88784727-88785379	-1
chr16:89292040-89299069	1
chr16:89299703-89299794	1
chr16:89615498-89615499	1
chr16:89615530-89615531	1
chr16:89645405-89649851	1
chr16:89654141-89655082	1
chr16:89662333-89662891	1
chr16:89724357-89724655	1
chr16:89753743-89753856	1
chr16:89753957-89753996	1
chr16:89778508-89778867	-1
chr16:89786991-89787392	1
chr16:89787685-89787951	1
chr16:89956078-89956396	1
chr16:89981549-89984283	1
chr16:89984456-89985258	1
chr16:89986617-89986997	1
chr16:90000710-90000737	1
chr1:6934484-6946299	1
chr17:15406547-15440294	-1
chr17:15406547-15443746	-1
chr17:15406923-15408048	-1
chr17:15408395-15466892	-1
chr17:15603092-15603328	1
chr17:15943521-15943534	1
chr17:15943569-15943652	1
chr17:16220336-16220982	1
chr17:1628081-1628253	1
chr17:16681196-16686936	1
chr17:16687048-16687736	1
chr17:16687795-16690261	1
chr17:17067637-17067973	1
chr17:17072431-17088808	1
chr17:17127820-17127866	-1
chr17:17132792-17134837	-1
chr17:17715045-17715068	-1
chr17:17715099-17715286	-1
chr17:17754618-17761082	-1
chr17:18175159-18176151	-1
chr17:18176651-18177531	-1
chr17:18761575-18762652	1
chr17:19285000-19285093	1
chr17:20209396-20217288	1
chr17:21191404-21194748	1
chr17:21195030-21198986	1
chr17:21199524-21201659	1
chr17:2206814-2206926	-1
chr17:2266200-2266282	1
chr17:26904789-26905027	-1
chr17:26905311-26905390	-1
chr17:26905547-26905689	-1
chr17:26912672-26912881	-1
chr17:26937718-26938160	-1
chr17:26938272-26938410	-1
chr17:26938675-26938785	-1
chr17:26940707-26941104	-1
chr17:27062023-27062257	1
chr17:27064755-27064836	1
chr17:27071976-27072313	1
chr17:27072537-27074033	1
chr17:27074138-27074230	1
chr17:27939982-27940371	1
chr17:29898381-29899103	1
chr17:33363538-33369234	-1
chr17:33396678-33416123	-1
chr17:33773030-33773735	-1
chr17:33914448-33914533	1
chr17:34503165-34503839	-1
chr17:34748589-34749051	-1
chr17:34756220-34756894	-1
chr17:3480487-3480891	-1
chr17:34807273-34807947	-1
chr17:34890882-34891402	1
chr17:3493687-3494257	-1
chr17:3496172-3498957	-1
chr17:3499126-3500211	-1
chr17:36284116-36284790	1
chr17:36339729-36339905	-1
chr17:36339729-36340098	-1
chr17:36347083-36351795	-1
chr17:36347836-36348510	-1
chr17:36348667-36351935	-1
chr17:36357273-36358124	-1
chr17:36700205-36703994	-1
chr17:36714639-36715820	-1
chr17:37561562-37562853	-1
chr17:37704084-37706443	1
chr17:37713312-37721012	1
chr17:38068751-38073334	-1
chr17:38176873-38177425	-1
chr17:38190025-38191168	-1
chr17:38333538-38333747	1
chr17:38334634-38337490	1
chr17:38497868-38498614	1
chr17:38796331-38796825	-1
chr17:3910265-3912176	-1
chr17:39881407-39882110	-1
chr17:39883397-39883549	-1
chr17:39883706-39884013	-1
chr17:39884089-39884452	-1
chr17:39887812-39887889	-1
chr17:40169184-40169357	-1
chr17:40189904-40214824	-1
chr17:40264296-40264313	-1
chr17:40659687-40660589	1
chr17:40688674-40689415	1
chr17:40705637-40705811	1
chr17:40934949-40935626	1
chr17:40957903-40958691	1
chr17:40959883-40961382	1
chr17:41004961-41006464	1
chr17:41285155-41290172	1
chr17:41290940-41291832	1
chr17:41292351-41294473	1
chr17:41363942-41364245	1
chr17:41369332-41369699	1
chr17:41891763-41891968	-1
chr17:41892003-41892992	-1
chr17:41893290-41893405	-1
chr17:41901374-41902408	-1
chr17:41907160-41907394	-1
chr17:42544483-42552076	-1
chr17:43364293-43364294	-1
chr17:43475414-43478945	-1
chr17:43481553-43481634	-1
chr17:43511113-43511675	-1
chr17:43565225-43568017	-1
chr17:44376812-44376890	-1
chr17:44377032-44388579	-1
chr17:44606226-44631397	-1
chr17:45401466-45401819	1
chr17:45401890-45403591	1
chr17:45422465-45425173	1
chr17:45473388-45479497	1
chr17:46002460-46002713	1
chr17:46051815-46052524	1
chr17:46053020-46053234	1
chr17:4643346-4643813	1
chr17:4645112-4645209	1
chr17:4645366-4645625	1
chr17:4647763-4647919	1
chr17:4648074-4648164	1
chr17:4648224-4648509	1
chr17:46923459-46923804	1
chr17:47010954-47011860	-1
chr17:47369058-47371926	-1
chr17:4802187-4802295	-1
chr17:4853926-4854374	1
chr17:4854520-4855015	1
chr17:48545440-48545689	1
chr17:48545794-48545946	1
chr17:48546000-48547266	1
chr17:48547330-48547423	1
chr17:48549123-48549491	1
chr17:4856405-4856566	1
chr17:4859439-4859461	1
chr17:4872816-4872924	-1
chr17:48800107-48801179	1
chr17:49052722-49053223	-1
chr17:49053263-49053960	-1
chr17:49073322-49073589	-1
chr17:49092015-49093586	-1
chr17:49100721-49108274	-1
chr17:49109084-49109250	-1
chr17:5286913-5286949	1
chr17:5328817-5334616	1
chr17:5330585-5331390	1
chr17:5403271-5404718	-1
chr17:54910704-54910978	-1
chr17:56396656-56397469	-1
chr17:56493324-56494377	-1
chr17:56688701-56690781	-1
chr17:56692707-56693535	-1
chr17:56694981-56699010	-1
chr17:56700374-56707800	-1
chr17:60501374-60501579	1
chr17:62474106-62476405	-1
chr17:62476507-62479035	-1
chr17:62479117-62481844	-1
chr17:62481986-62486912	-1
chr17:62746127-62746711	-1
chr17:62746842-62747924	-1
chr17:62760667-62776460	-1
chr17:62777799-62778042	-1
chr17:62893779-62894479	-1
chr17:65027515-65027553	1
chr17:67143755-67144147	-1
chr17:67192625-67193204	-1
chr17:67311762-67323192	-1
chr17:7095555-7096263	-1
chr17:7120667-7121559	-1
chr17:7121601-7121859	-1
chr17:7125401-7125495	1
chr17:7126185-7126451	1
chr17:7154921-7155117	-1
chr17:7219098-7219594	-1
chr17:72428281-72429835	1
chr17:7254319-7254613	1
chr17:7286409-7286568	1
chr17:73084140-73085032	1
chr17:73100506-73101974	1
chr17:73223074-73224255	1
chr17:7350471-7350821	1
chr17:73586325-73587252	1
chr17:73590841-73590920	1
chr17:73591054-73592540	1
chr17:73615804-73615879	1
chr17:73616717-73617110	1
chr17:73625556-73625787	-1
chr17:73815312-73815662	-1
chr17:73816135-73816986	-1
chr17:73906097-73906617	-1
chr17:73997049-73997418	1
chr17:73997623-73997954	1
chr17:74085890-74086409	-1
chr17:74086563-74087223	-1
chr17:74087317-74088395	-1
chr17:74136646-74137194	-1
chr17:74381736-74381877	1
chr17:7460220-7462940	1
chr17:7461208-7462940	1
chr17:7461693-7461792	1
chr17:74733966-74734363	1
chr17:7492874-7493744	1
chr17:7493860-7494403	1
chr17:75085032-75085234	1
chr17:76200121-76200736	1
chr17:76200823-76200908	1
chr17:76201272-76201520	1
chr17:76201600-76201683	1
chr17:76672252-76673076	-1
chr17:76673133-76676271	-1
chr17:76713115-76719297	-1
chr17:76719833-76719974	-1
chr17:76720129-76723739	-1
chr17:77020577-77021744	1
chr17:7758603-7758762	1
chr17:78010491-78011921	1
chr17:78014070-78021077	1
chr17:78021202-78022381	1
chr17:78023789-78023862	1
chr17:78040002-78041303	1
chr17:78055589-78055674	1
chr17:78060016-78061405	1
chr17:78061576-78061809	1
chr17:78063684-78063937	1
chr17:7812703-7812818	1
chr17:78184811-78185332	-1
chr17:78194915-78195216	1
chr17:7827381-7827462	-1
chr17:7831145-7832511	-1
chr17:78390054-78390739	1
chr17:78390946-78391143	1
chr17:78392638-78393385	1
chr17:78393521-78393849	1
chr17:78396046-78397319	1
chr17:78397617-78398033	1
chr17:79082628-79082767	1
chr17:79205277-79205377	-1
chr17:79211260-79212785	-1
chr17:79223894-79224995	-1
chr17:79520154-79520470	-1
chr17:79780784-79781084	-1
chr17:79872044-79872169	-1
chr17:79881409-79885403	-1
chr17:80010336-80010445	1
chr17:80065498-80069861	-1
chr17:80109818-80111485	-1
chr17:8012662-8013233	-1
chr17:80151707-80151857	-1
chr17:8018376-8018924	-1
chr17:80274858-80275289	-1
chr17:80407357-80408575	-1
chr17:80551831-80553657	1
chr17:80554068-80557967	1
chr17:8055754-8059624	-1
chr1:7809852-7811031	1
chr17:8193303-8193920	-1
chr1:78245422-78245592	1
chr1:78409955-78411190	-1
chr1:78411581-78412166	-1
chr1:78414019-78414089	-1
chr18:11619919-11621269	-1
chr18:11621476-11625574	-1
chr18:11825015-11857438	1
chr18:21226252-21229046	-1
chr18:225140-225336	-1
chr18:29972999-30050270	-1
chr18:32401440-32405230	1
chr18:32409293-32409363	1
chr18:32409454-32418057	1
chr18:32418136-32418708	1
chr18:32827154-32834195	1
chr18:32834421-32843091	-1
chr18:33067404-33069295	-1
chr18:3452381-3453771	1
chr18:3453855-3455149	1
chr18:47796456-47797118	-1
chr18:51796032-51797729	1
chr1:85489204-85490223	-1
chr1:85718386-85723125	-1
chr1:85930828-85947965	-1
chr1:85948208-85953981	-1
chr1:85954074-85960411	-1
chr1:85960445-85960891	-1
chr18:61637422-61637482	1
chr1:86821072-86821676	-1
chr1:86821691-86822126	-1
chr1:86851274-86851410	-1
chr18:693176-693881	-1
chr18:77160480-77170087	1
chr18:9103855-9104079	1
chr18:9104224-9104941	1
chr18:9235794-9239474	1
chr1:89294307-89294692	1
chr1:89990582-89992520	1
chr1:89992546-90015473	1
chr1:90015531-90024269	1
chr1:908707-908879	1
chr19:10202030-10202151	1
chr19:10221761-10224308	1
chr19:10222311-10224308	1
chr19:10222417-10222779	1
chr19:10223132-10224308	1
chr19:10398083-10398211	1
chr19:10400802-10401747	1
chr19:10403543-10403673	1
chr19:10404995-10405076	1
chr19:10406289-10407014	1
chr19:10463933-10464203	-1
chr1:910489-911091	1
chr19:10792006-10792668	1
chr19:11039117-11039260	-1
chr19:11363227-11363458	-1
chr19:11464249-11464467	1
chr19:11465375-11465548	1
chr19:11527342-11527509	-1
chr19:11959746-11959877	1
chr19:12017083-12024223	1
chr19:12036089-12057568	1
chr19:12036089-12075868	1
chr19:12129286-12137008	1
chr19:12253337-12253455	-1
chr19:12274022-12274574	1
chr19:12274632-12275443	1
chr19:12275690-12280096	1
chr19:12280207-12295432	1
chr19:12386898-12386976	-1
chr19:12386980-12401842	-1
chr19:12511795-12511881	-1
chr19:12883859-12885482	-1
chr19:13216211-13216300	-1
chr19:13879262-13879374	1
chr19:13906616-13910533	1
chr19:14071204-14071276	1
chr19:14183413-14183760	1
chr19:14184690-14185201	1
chr19:14185276-14185517	1
chr19:14520260-14520347	-1
chr19:14520686-14520721	-1
chr19:14520794-14521027	-1
chr19:14583639-14584190	-1
chr19:1483463-1483648	-1
chr1:91486759-91486829	-1
chr1:91487031-91487245	-1
chr19:15338474-15338581	-1
chr19:15341902-15342049	-1
chr19:15343232-15343730	-1
chr19:15391263-15443100	-1
chr19:16667947-16675916	-1
chr19:16675944-16676038	-1
chr19:16973791-16974490	1
chr19:17004151-17006986	-1
chr19:17337679-17337802	1
chr19:17434694-17435525	-1
chr19:17946861-17947535	-1
chr19:18329309-18329749	-1
chr19:18331326-18331683	-1
chr19:18344482-18358980	-1
chr19:18371519-18371950	-1
chr19:18372119-18372546	-1
chr19:18372642-18375172	-1
chr19:18378376-18380275	-1
chr19:18380398-18385212	-1
chr1:91851392-91859649	-1
chr19:18547290-18547493	-1
chr19:18699888-18700222	1
chr19:19051114-19051129	-1
chr19:19101959-19102148	-1
chr19:19102363-19103176	-1
chr19:19105296-19105406	-1
chr19:1920327-1920646	1
chr19:1920743-1921223	1
chr19:19516829-19538324	1
chr19:19551333-19552504	1
chr19:19552918-19553167	1
chr19:19568039-19569274	1
chr19:19569424-19575490	1
chr19:19639801-19640172	1
chr19:19639864-19640172	1
chr19:19640323-19643440	1
chr19:19640327-19643440	1
chr19:19643550-19643912	1
chr19:19738314-19738562	-1
chr19:19791364-19791664	1
chr19:20046383-20046830	1
chr19:2046468-2046602	-1
chr19:20808457-20827508	-1
chr19:21301255-21301970	1
chr19:2199939-2202698	1
chr19:2227222-2227361	1
chr19:2227467-2227735	1
chr19:2228382-2229783	1
chr19:2249744-2250335	1
chr19:2250479-2250650	1
chr19:2271439-2271442	1
chr19:2341017-2343208	1
chr19:23443737-23444421	-1
chr19:24229082-24269975	1
chr19:2823111-2827614	1
chr19:33457373-33462741	-1
chr19:33685213-33685598	1
chr19:35084505-35085079	-1
chr19:35169009-35169641	1
chr19:35169719-35170732	1
chr19:35170865-35172187	1
chr1:9354654-9411489	1
chr19:35988836-35989148	-1
chr19:36110661-36110913	1
chr19:36135250-36135553	1
chr19:36235047-36235223	-1
chr19:36235323-36235391	-1
chr19:36235442-36235526	-1
chr19:36235594-36236025	-1
chr19:36249128-36250187	1
chr19:36387172-36387293	-1
chr1:93646440-93648916	1
chr19:36705567-36705789	-1
chr19:37085202-37085343	1
chr19:37620663-37620938	1
chr19:37835677-37837198	1
chr19:38828145-38828232	1
chr19:39226070-39226141	-1
chr19:39293045-39294161	-1
chr19:39385051-39385495	-1
chr19:39385514-39389018	-1
chr19:39389559-39390145	-1
chr19:39412308-39412641	-1
chr19:39412719-39412877	-1
chr19:39833217-39838927	1
chr19:39839030-39842456	1
chr19:39843015-39844645	1
chr19:39873932-39874138	1
chr19:39904247-39904407	1
chr19:39906080-39906987	1
chr19:39907238-39907489	1
chr19:39908333-39908484	1
chr19:39911637-39911714	1
chr19:39914294-39914372	1
chr19:4033579-4037371	1
chr19:40542534-40553281	-1
chr19:40871493-40871624	1
chr19:40909770-40913812	-1
chr19:40913939-40914064	-1
chr19:40914164-40914246	-1
chr19:41123095-41123096	1
chr19:41190462-41192815	-1
chr19:41192901-41195944	-1
chr19:41211087-41211229	-1
chr19:41255829-41256189	-1
chr19:41382574-41383094	-1
chr19:41870001-41882128	1
chr19:42042146-42042959	1
chr19:42401211-42401212	1
chr19:42814338-42814422	1
chr19:436432-436629	-1
chr19:43699039-43699146	-1
chr19:44598642-44598657	1
chr19:45323611-45323961	1
chr19:45409181-45409616	1
chr19:45603539-45611944	1
chr19:45682090-45682545	1
chr19:45992238-46000488	1
chr19:46000602-46001730	1
chr19:46003325-46003713	1
chr19:46003969-46005274	1
chr19:46283862-46285450	-1
chr19:46405084-46405827	-1
chr19:47615847-47616976	-1
chr19:47918359-47919132	-1
chr19:48699176-48700486	1
chr19:48959116-48964505	1
chr19:48965696-48967437	1
chr19:49131742-49131937	1
chr19:49652976-49653336	1
chr19:49653409-49653492	1
chr19:49669473-49671173	1
chr19:49812375-49812557	-1
chr19:49812669-49812907	-1
chr19:49813768-49814189	-1
chr19:49832550-49834793	-1
chr19:49835578-49843428	-1
chr19:49863696-49865629	-1
chr1:95006623-95007092	-1
chr19:50168427-50168887	-1
chr19:50378543-50379130	-1
chr19:50379507-50379859	-1
chr19:50818248-50818764	-1
chr19:50819349-50823479	-1
chr19:5111556-5111785	1
chr19:51580832-51581086	-1
chr19:51586114-51587392	-1
chr19:51870470-51870710	-1
chr19:52391234-52394085	-1
chr19:52597225-52598827	-1
chr19:53059590-53066570	1
chr19:53067718-53073292	1
chr19:53073584-53073916	1
chr19:53741811-53746996	-1
chr19:54059163-54067016	1
chr19:54382635-54385037	1
chr19:54395085-54395762	1
chr19:54395898-54396241	1
chr19:54407997-54409570	1
chr19:54409712-54409960	1
chr19:54612565-54614677	1
chr19:55575202-55575663	-1
chr19:55604445-55604520	-1
chr19:55658076-55658375	-1
chr19:55739806-55740058	-1
chr19:55851326-55852983	1
chr19:55853749-55853985	1
chr19:5611753-5612332	-1
chr19:56180159-56180448	1
chr19:5684917-5684975	1
chr19:5687680-5687763	1
chr19:57301320-57329113	-1
chr19:57344789-57345010	-1
chr19:57742675-57743109	1
chr19:57743593-57743909	1
chr19:57751993-57752052	1
chr19:57791493-57791852	1
chr19:5786857-5787071	-1
chr19:58003845-58004223	1
chr19:58019509-58019887	1
chr19:58054612-58055604	-1
chr19:58095758-58096319	1
chr19:58196754-58196804	1
chr19:58196813-58197848	1
chr19:58301769-58310603	1
[truncated: 1,694 more rows]

## Sheet: Summary
	Luminal_RM084	myo_RM084
Retained_introns	3389	1527
Retained_introns:number of genes	2120	1116
Retained_introns_cell_type_specific	2166	304
Retained_introns_cell_type_specific: number of genes	1461	258
Retained_introns_in_both_cell_types	1223
Union_retained_introns	3693
