# Supplementary material for: Epigenetic and transcriptional determinants of the human breast
Source: Nat Commun. 2015 Feb 18;6:6351. doi: 10.1038/ncomms7351 (PMC4346612; doi:10.1038/ncomms7351)
Supplement: Supplementary Data 5 — RPM (reads per million) for breast cells miRNAs. [file ncomms7351-s6.xlsx]

## Sheet: miRs.minRPM1000.TableS6.2013DEC
miR-ID	Lum RM080	Lum RM084	Myo RM080	Myo RM084	stem-like RM080	stem-like RM084
hsa-let-7a-1	9934.57	9964.42	9358.55	10135.8	9333.82	8914.25
hsa-let-7a-2	19926.9	19929.8	18763.3	20309.5	18436.3	17849.8
hsa-let-7a-3	10002.5	10029.6	9423.85	10196.1	9253.3	9048.12
hsa-let-7b	107584	50468.1	159124	61174.2	142143	63350
hsa-let-7c	3830.38	1115.37	8313.19	9013.71	23249.5	22436.9
hsa-let-7f-2	3735.07	4090.59	2400.04	4260.1	2576.3	4580.03
hsa-mir-101-1	39498.8	37719	39734.8	51632.3	15946.7	43813
hsa-mir-103a-1	2682.46	13328.7	1437.98	8275.04	2536.2	11114.7
hsa-mir-10a	28193.5	6046.35	2910.62	1524.01	53490.8	30600
hsa-mir-10b	4577.4	3949.92	14577.8	9856	257177	269515
hsa-mir-125a	3841.1	1496.98	3031.02	2458.08	2679.27	1420.15
hsa-mir-143	7952.06	5952.81	295584	332773	61326.5	78981
hsa-mir-148a	140036	105406	33294.9	31142.9	27167.4	28637.2
hsa-mir-151a	2020.03	2466.22	1432.07	1694.31	2665.8	3151.13
hsa-mir-21	141535	183128	28145.3	28189.2	36427.7	45873.6
hsa-mir-22	11680	25649.1	8194.14	16331.2	24216.7	39794.5
hsa-mir-23a	10787.6	2704.43	6205.8	5214.73	8787.18	4591.89
hsa-mir-24-2	1694.18	1900.62	1740.84	3083.3	1167.37	2203.05
hsa-mir-25	6907.2	11912.2	3475.5	8765.13	5742.21	8940.29
hsa-mir-26a-2	5101.62	4456.01	5942.45	5928.09	4112.26	5385.14
hsa-mir-28	6207.84	6636.52	4790.67	5128.04	5905.17	3827.54
hsa-mir-29a	10237.8	11508.7	7958.46	8532.47	7274.96	12556.2
hsa-mir-29c	4951.5	4777.03	2020.32	1871.01	1297.61	1747.66
hsa-mir-30a	169734	217891	114525	86942.5	31443.6	38916.7
hsa-mir-30c-2	2401.88	3976.31	2610.18	2155.32	1203.3	1055.91
hsa-mir-30d	30571.6	9710.56	13139.9	10661.2	5799.31	4050.87
hsa-mir-30e	57321.7	23579.9	45751.4	26405.5	23112.6	20580.2
hsa-mir-92a-2	18083.2	18305.4	12460.2	25249.9	7269.83	9441.62
hsa-mir-99b	34051.7	22965.6	31826.9	39032.6	51328.9	40721.9

## Sheet: README
RPM (reads per million) for breast cells miRs
In miRs.minRPM1000.TableS6.2013DEC we listed miRs species that are expressed at>=1000 level in 6 mammary smaples (lum, myo and stem-like for RM080 and RM084)

## Sheet: all_miRs.RPM
Gene	Lum RM080	Lum RM084	Myo RM080	Myo RM084	CD73+ RM080	CD73+ RM084	Fibr RM071	Fibr RM070	vHMEC RM071
hsa-let-7a-1	9934.57	9964.42	9358.55	10135.8	9333.82	8914.25	7633.2	6492.89	7364.06
hsa-let-7a-2	19926.9	19929.8	18763.3	20309.5	18436.3	17849.8	15433.8	12974.7	15013.4
hsa-let-7a-3	10002.5	10029.6	9423.85	10196.1	9253.3	9048.12	7686.21	6476.92	7453.37
hsa-let-7b	107584	50468.1	159124	61174.2	142143	63350	12470.1	9817.21	10900.1
hsa-let-7c	3830.38	1115.37	8313.19	9013.71	23249.5	22436.9	879.089	774.163	390.319
hsa-let-7d	725.568	394.173	629.368	910.848	1015.63	1002.22	200.035	178.429	1157.3
hsa-let-7e	1168.77	857.863	1070.36	990.687	1216.13	1023.09	1368.86	1423.02	2582.52
hsa-let-7f-1	9.53128	11.8288	10.7492	19.9044	8.01985	15.1621	13.7911	10.4128	84.0526
hsa-let-7f-2	3735.07	4090.59	2400.04	4260.1	2576.3	4580.03	4002.46	4411.31	6215.17
hsa-let-7g	674.933	473.517	342.094	372.765	384.311	463.425	174.603	186.724	437.599
hsa-let-7i	1297.44	412.007	585.833	898.352	794.927	1671.93	1895.08	1374.93	841.052
hsa-mir-1-1	0	0	0	0	0	0	0	0	0
hsa-mir-1-2	0.595705	0.181982	0.537462	4.4232	3.20794	1.42702	0	1.32366	0
hsa-mir-100	882.834	315.557	24818.9	29299.8	47025.2	34014.9	64397	42362.3	27170.5
hsa-mir-101-1	39498.8	37719	39734.8	51632.3	15946.7	43813	3098.07	3392.89	4004.58
hsa-mir-101-2	1.78711	2.54775	4.03096	5.08668	2.24556	3.74593	0.126524	0.441219	0
hsa-mir-103a-1	2682.46	13328.7	1437.98	8275.04	2536.2	11114.7	11243.4	8321.92	39847.3
hsa-mir-103a-2	2.97852	8.55315	8.86812	10.6157	4.49111	10.2567	6.45273	3.97097	50.4316
hsa-mir-103b-1	0	0	0	0	0	0	0	0	0
hsa-mir-103b-2	0	0	0	0	0	0	0	0	0
hsa-mir-105-1	0.595705	0	0.268731	0	0	0	0	0	0
hsa-mir-105-2	0.595705	0	0	0	0.320794	0	0.126524	0	0
hsa-mir-106a	69.1017	8.18919	43.2657	7.85119	10.5862	3.03242	1.13872	1.14717	35.197
hsa-mir-106b	523.624	604.908	287.811	413.901	407.408	445.231	298.091	169.428	1194.07
hsa-mir-107	477.755	2307.35	254.488	1226.11	439.167	1833.81	1726.93	1286.77	5726.09
hsa-mir-10a	28193.5	6046.35	2910.62	1524.01	53490.8	30600	56767.8	17213.3	1342.74
hsa-mir-10b	4577.4	3949.92	14577.8	9856	257177	269515	74487.5	47645.3	128.18
hsa-mir-1178	0	0	0	0	0	0	0	0	0
hsa-mir-1179	0	0	0	0.11058	0.320794	0.356756	0	0	0
hsa-mir-1180	6.55275	16.0144	9.40558	23.6641	20.21	40.4026	8.47711	2.8238	84.578
hsa-mir-1181	0.595705	0.363964	0	0.22116	0	0.089189	0	0	0
hsa-mir-1182	0	0	0	0	0	0	0	0	0
hsa-mir-1183	0	0	0	0	0	0	0	0	0
hsa-mir-1184-1	0	0	0	0	0	0	0	0	0
hsa-mir-1184-2	0	0	0	0	0	0	0	0	0
hsa-mir-1184-3	0	0	0	0	0	0	0	0	0
hsa-mir-1185-1	0	0	0.537462	0	1.28317	2.22972	1.64481	1.32366	0.525329
hsa-mir-1185-2	0	0.181982	0	0.11058	0	1.42702	0.885669	0.882438	1.57599
hsa-mir-1193	0	0	0	0.11058	0	0.089189	0	0	0
hsa-mir-1197	0	0	0	0	0	0.624322	3.54268	6.97126	14.1839
hsa-mir-1200	0	0	0	0	0	0	0	0	0
hsa-mir-1202	0	0	0	0	0	0	0	0	0
hsa-mir-1203	0	0	0	0	0	0	0	0	0
hsa-mir-1204	0	0	0	0	0	0	0	0	0
hsa-mir-1205	0	0	0	0	0	0	0	0	0
hsa-mir-1206	0	0	0	0	0	0	0	0	0
hsa-mir-1207	0	0	0	0	0	0	0	0	0
hsa-mir-1208	0	0	0	0	0	0	0	0	0
hsa-mir-122	0	0	0.806193	0.44232	0	0	0	0	0
hsa-mir-1224	0.595705	0	0.268731	2.65392	0	0.713511	0	0.088244	0.525329
hsa-mir-1225	0	0	0.268731	0.11058	0.320794	0.356756	0	0.088244	0
hsa-mir-1226	0.595705	1.09189	0.268731	0.995221	2.56635	1.87297	1.01219	1.50014	7.35461
hsa-mir-1227	1.19141	0.181982	1.34365	0.5529	1.28317	0.713511	1.01219	0.088244	6.30395
hsa-mir-1228	0	0	0	0.22116	0.320794	1.24864	2.15091	0.264731	0.525329
hsa-mir-1229	0	0.727928	0.268731	0.33174	0.320794	0.624322	0.506096	0	0
hsa-mir-1231	0	0	0	0	0	0	0	0	1.05066
hsa-mir-1233-1	0	0	0	0	0	0	0	0	0
hsa-mir-1233-2	0	0	0	0	0	0	0	0	0
hsa-mir-1234	0.595705	0	0	0	0	0.178378	0	0	0
hsa-mir-1236	0	0	0	0.11058	0	0.089189	0	0	0.525329
hsa-mir-1237	0	0.181982	0	0.22116	0.320794	0.089189	0	0	2.10132
hsa-mir-1238	0	0	0	0	0	0	0	0	0
hsa-mir-124-1	0	0.727928	0	0.66348	0	0.178378	0.379572	0.970682	0
hsa-mir-124-2	0	0	0	0	0	0.089189	0.253048	0.352975	0
hsa-mir-124-3	0	0.545946	0	0.33174	0	0.089189	0.253048	0.617706	0
hsa-mir-1243	0	0	0	0	0	0.267567	0	0	0
hsa-mir-1244-1	0	0	0	0	0	0	0	0	0
hsa-mir-1244-2	0	0	0	0	0	0	0	0	0
hsa-mir-1244-3	0	0	0	0	0	0	0	0	0
hsa-mir-1245a	0	0	0.806193	0	5.77429	4.8162	5.31401	1.94136	0
hsa-mir-1245b	0	0	0	0	0	0.267567	0	0.088244	0
hsa-mir-1246	0	0	0	0	0	0	0	0	0
hsa-mir-1247	1.78711	73.7027	2.95604	15.9235	59.9884	103.727	2.65701	0.529463	0.525329
hsa-mir-1248	2.97852	0.727928	1.07492	1.43754	2.88714	0.445944	0.126524	0	0
hsa-mir-1249	0.595705	1.45585	4.03096	1.99044	18.2852	5.17296	0.63262	0.352975	6.30395
hsa-mir-1250	0	0	0	0.22116	0	0	0	0	0
hsa-mir-1251	1.19141	3.82162	2.14985	0.22116	0.641588	0	0	0	0
hsa-mir-1252	0	0	0	0	0	0.089189	0	0	0
hsa-mir-1253	0	0	0	0	0	0	0	0	0
hsa-mir-1254-1	0	0.90991	0	0.44232	0	0	0.126524	0.441219	0
hsa-mir-1254-2	0	0.363964	0.268731	0.33174	0	0.178378	0.126524	0.352975	0.525329
hsa-mir-1255a	0.595705	0.181982	0	0.33174	0	0.267567	0.63262	0.088244	10.5066
hsa-mir-1255b-1	0	0	0	0	0	0	0	0	0
hsa-mir-1255b-2	0	0	0	0	0	0	0	0	0
hsa-mir-1256	0	0	0	0.11058	0	0.089189	0.253048	0	0
hsa-mir-1257	0	0	0	0.11058	0	0	0	0	0
hsa-mir-1258	0	0	0.806193	0.44232	17.6437	10.9702	0.126524	0.088244	0
hsa-mir-125a	3841.1	1496.98	3031.02	2458.08	2679.27	1420.15	353.888	318.384	896.211
hsa-mir-125b-1	564.132	229.115	4091.43	5436.23	9149.04	7884.48	2313.75	1905.54	1449.91
hsa-mir-125b-2	21.4454	8.00721	43.5344	59.7132	151.415	219.226	30.4923	13.6778	15.7599
hsa-mir-126	146.543	368.877	264.969	429.493	212.045	425.431	29.8597	24.5318	67.2421
hsa-mir-1260a	0	0	0	0	0	0	0	0	0
hsa-mir-1260b	0	0	0	0	0	0	0	0	0
hsa-mir-1261	0	0	0	0	0	0	0	0	0
hsa-mir-1262	0.595705	0.90991	15.3177	3.3174	3.20794	1.33783	0.379572	0.088244	0.525329
hsa-mir-1263	0	0	0	0	0	0	0	0	0
hsa-mir-1264	0	0	0	0	0	0	0	0	0
hsa-mir-1265	0	0	0	0	0	0	0.126524	0.088244	0
hsa-mir-1266	13.7012	31.1189	1.61238	2.2116	0.962381	0.178378	0	0	39.925
hsa-mir-1267	0	0	0	0	0	0	0	0	0
hsa-mir-1268a	0	0	0	0	0	0	0	0	0
hsa-mir-1268b	0	0	0	0.11058	0	0	0.253048	0	0.525329
hsa-mir-1269a	0.595705	1.27387	0	0.33174	0.320794	0.089189	0.63262	0.352975	0
hsa-mir-1269b	0.595705	0	0	0	0	0	0	0	0
hsa-mir-127	48.8478	30.391	570.516	1130.35	3205.37	9723.46	4019.92	4959.12	773.81
hsa-mir-1270-1	0	1.81982	0	0.5529	2.24556	1.6054	1.13872	0.529463	1.05066
hsa-mir-1270-2	0.595705	2.36577	1.07492	1.21638	2.88714	2.31891	0.253048	0.352975	1.05066
hsa-mir-1271	5.36134	0.727928	9.67431	9.06757	18.2852	13.9135	2.53048	1.76488	0.525329
hsa-mir-1272	0	0	0	0	0	0	0	0	0
hsa-mir-1273a	0	0	0	0	0	0	0	0	0
hsa-mir-1273c	0	0	0	0	0	0	0	0	0
hsa-mir-1273d	0	0	0	0	0	0	0	0	0
hsa-mir-1273f	0	0	0	0	0	0	0	0	0
hsa-mir-1273g	0	0	0	0	0	0	0	0	0
hsa-mir-1275	4.16993	3.27568	0.806193	0.33174	0.320794	0.535133	0	0.176488	0.525329
hsa-mir-1276	0	0.181982	0	0	0	0	0.126524	0	2.10132
hsa-mir-1277	0	0.727928	0.268731	0.11058	0.320794	0.267567	0.126524	0.529463	3.6773
hsa-mir-1278	0	0	0	0	0	0.178378	0	0	0
hsa-mir-1279	0	0	0	0	0	0	0	0	0
hsa-mir-128-1	30.9766	60.418	21.7672	52.6361	30.4754	71.5295	60.352	33.3561	301.014
hsa-mir-128-2	26.211	54.5946	16.3926	42.2416	23.0972	60.3809	52.8871	29.5617	253.209
hsa-mir-1280	0	0	0	0	0	0.089189	0	0	0.525329
hsa-mir-1281	0	0	0	0	0	0	0	0	0
hsa-mir-1282	0	0	0	0	0	0	0	0	0
hsa-mir-1283-1	0	0	0	0.22116	0	0	0.126524	0	0
hsa-mir-1283-2	0	0	0	0.44232	0	0.178378	0	0	0
hsa-mir-1284	0	0	0	0.22116	0	0	0	0	1.57599
hsa-mir-1285-1	0	0	0	0	0	0	0	0	0
hsa-mir-1285-2	0	0	0	0	0	0	0	0	0
hsa-mir-1286	0	0	0	0	0	0	0	0	1.05066
hsa-mir-1287	89.3557	27.4793	35.4725	23.9959	42.9864	52.1755	19.2317	8.4714	27.8424
hsa-mir-1288	1.19141	0.545946	0	0.33174	0.962381	0.178378	0.126524	0.441219	1.57599
hsa-mir-1289-1	0	0	0	0.11058	0	0	0	0	0
hsa-mir-1289-2	0	0	0	0	0	0	0	0	0
hsa-mir-129-1	1.19141	0	0.806193	2.87508	0.641588	23.9026	14.0442	9.61857	3.15197
hsa-mir-129-2	1.78711	0.363964	1.07492	2.32218	1.28317	28.0945	15.4359	11.9129	6.30395
hsa-mir-1290	0	0	0	0	0	0	0	0	0
hsa-mir-1291	0.595705	1.27387	1.88112	1.21638	0	0.356756	0	0.088244	0
hsa-mir-1292	1.19141	0.363964	0.268731	0.22116	0	0.356756	0.126524	0.176488	0.525329
hsa-mir-1293	0	0	0	0	0	0	2.78353	0.529463	33.6211
hsa-mir-1294	0	0.727928	0.268731	0.11058	0	0	0.126524	0.176488	0.525329
hsa-mir-1295a	0.595705	0.727928	4.29969	1.54812	13.4733	15.3405	0	0	0.525329
hsa-mir-1295b	0	0	0	0	0	0.624322	0.126524	0	0
hsa-mir-1296	1.78711	8.73513	2.95604	13.159	5.4535	14.4486	6.57925	3.52975	56.2102
hsa-mir-1297	0	0	0	0	0	0	0	0	0
hsa-mir-1298	0	0	0	0	0	0.089189	0	0	0
hsa-mir-1299	0	0	0	0	0	0	0	0	0
hsa-mir-1301	1.19141	9.28108	2.14985	8.40409	5.1327	19.7107	1.39176	1.23541	8.40526
hsa-mir-1302-1	0	0	0	0	0	0	0	0	0
hsa-mir-1302-10	0	0	0	0	0	0	0	0	0
hsa-mir-1302-11	0	0	0	0	0	0	0	0	0
hsa-mir-1302-2	0	0	0	0	0	0	0	0	0
hsa-mir-1302-3	0	0	0	0	0	0	0	0	0
hsa-mir-1302-4	0	0	0	0	0	0	0	0	0
hsa-mir-1302-5	0	0	0	0	0	0	0	0	0
hsa-mir-1302-6	0	0	0	0	0	0	0	0	0
hsa-mir-1302-7	0	0	0	0	0	0	0	0	0
hsa-mir-1302-8	0	0	0	0	0	0	0	0	0
hsa-mir-1302-9	0	0	0	0	0	0	0	0	0
hsa-mir-1303	0	0	0	0	0	0	0	0	0
hsa-mir-1304	5.36134	0	1.61238	0.22116	3.52873	0.267567	1.01219	0.882438	5.77862
hsa-mir-1305	0	0	0	0	0	0	0.506096	0.441219	3.6773
hsa-mir-1306	5.36134	6.18739	15.0489	13.8225	20.8516	15.2513	2.53048	2.38258	30.4691
hsa-mir-1307	219.815	613.097	59.927	256.656	85.9727	293.877	879.469	463.898	10864.3
hsa-mir-130a	50.6349	30.9369	303.935	377.742	157.51	211.288	46.6874	31.856	188.068
hsa-mir-130b	5.95705	5.82342	8.86812	8.51467	10.907	7.49187	15.942	9.8833	104.015
hsa-mir-132	201.944	163.056	123.079	144.86	380.141	1248.56	228.756	267.379	77.7487
hsa-mir-1321	0	0	0	0	0	0	0	0	0
hsa-mir-1322	0	0	0	0	0	0	0	0	1.05066
hsa-mir-1323	0	0.363964	0	0.66348	0	0.178378	0.126524	0	0.525329
hsa-mir-1324	0	0	0	0	0	0	0	0	0
hsa-mir-133a-1	0	0.363964	0.268731	2.7645	0.641588	2.14053	0.126524	0.70595	0
hsa-mir-133a-2	0	0	0	0.44232	0	0.178378	0	0	0
hsa-mir-133b	0	0	0	0.884641	0	0.8027	0.126524	0	0
hsa-mir-134	18.4668	14.1946	374.88	301.441	1967.43	2247.92	1309.4	1193.32	584.691
hsa-mir-1343	0	0.727928	0.537462	1.43754	0.641588	0.8027	0.506096	0.264731	1.05066
hsa-mir-135a-1	1.78711	39.854	5.10589	7.40886	0.320794	0.624322	0	0	0
hsa-mir-135a-2	0	5.27748	0.268731	0.44232	0	0	0	0	0
hsa-mir-135b	42.8907	5.64144	18.005	12.8273	3.20794	1.42702	2.40396	0.264731	122.927
hsa-mir-136	1.19141	2.0018	38.966	30.6307	85.652	279.875	71.9922	88.0673	23.6398
hsa-mir-137	0	0.181982	0	0.5529	0	0.089189	22.7743	10.854	61.4635
hsa-mir-138-1	0	0.181982	5.10589	1.21638	0	0.089189	3.79572	0.529463	2.10132
hsa-mir-138-2	0	0	1.88112	0.884641	0	0	2.53048	0.176488	2.62664
hsa-mir-139	8.93557	2.18378	15.0489	6.41364	21.1724	17.8378	0.253048	0.970682	4.72796
hsa-mir-140	148.33	335.939	223.584	423.522	1064.39	2242.48	1381.14	2284.46	553.171
hsa-mir-141	3281.74	3534.64	1013.92	916.709	121.26	74.4727	1.26524	2.8238	3129.38
hsa-mir-142	3.57423	6.0054	4.29969	2.98566	2.88714	3.92431	3.28963	0.970682	1.05066
hsa-mir-143	7952.06	5952.81	295584	332773	61326.5	78981	61555.6	173523	282.627
hsa-mir-144	1.78711	0.727928	2.95604	5.529	0.641588	0.8027	0	0.264731	0
hsa-mir-145	163.223	148.679	6627.17	12939.4	1484.95	1876.36	550.759	1376.69	4.72796
hsa-mir-1468	20.8497	6.18739	5.64335	7.1877	18.2852	12.4864	1.13872	1.58839	1.05066
hsa-mir-1469	0	0	0	0	0	0	0	0	0
hsa-mir-146a	54.8048	35.1225	3.4935	8.40409	11.8694	8.47294	0.759145	1.05892	2.10132
hsa-mir-146b	82.2073	95.1766	570.247	908.415	1236.34	2551.43	93.7544	36.0917	52.0076
hsa-mir-1470	0	0	0	0	0	0	0	0	0
hsa-mir-1471	0	0	0	0	0	0	0	0	0
hsa-mir-147a	0	0	0	0	0	0	0	0	0
hsa-mir-147b	0	4.91351	0.268731	0.22116	0.962381	0.178378	0	0.176488	0
hsa-mir-148a	140036	105406	33294.9	31142.9	27167.4	28637.2	3118.69	4959.57	11141.2
hsa-mir-148b	722.59	549.949	159.626	201.698	195.684	324.915	118.933	107.657	379.288
hsa-mir-149	25.0196	75.8865	246.695	464.215	103.616	145.556	16.0686	12.9718	223.79
hsa-mir-150	17.8711	12.0108	21.2297	13.7119	26.3051	12.754	0	0.264731	0.525329
hsa-mir-151a	2020.03	2466.22	1432.07	1694.31	2665.8	3151.13	2605.38	2224.8	4544.62
hsa-mir-151b	0.595705	0.363964	0.268731	0.5529	0.320794	0.624322	0.126524	0.264731	0
hsa-mir-152	103.653	38.0342	375.417	332.957	575.504	773.357	838.728	909.705	554.747
hsa-mir-153-1	0	1.27387	0	0.11058	0.641588	17.7486	0	1.67663	0
hsa-mir-153-2	0.595705	7.64324	18.5424	3.53856	146.603	301.548	0.63262	8.4714	0
hsa-mir-1537	0	0	0	0.11058	0	0	0	0	0
hsa-mir-1538	0	0.181982	0	0.11058	0	0.089189	0.126524	0	0
hsa-mir-1539	0	0	0	0	0	0	0.126524	0	0
hsa-mir-154	1.19141	0.727928	11.2867	11.7215	46.1943	83.7484	17.7134	25.4142	19.4372
hsa-mir-155	38.1251	36.3964	6.987	13.3802	36.2497	119.246	267.092	136.072	9.45592
hsa-mir-1587	0	0	0	0	0	0	0	0	0
hsa-mir-15a	38.1251	85.3495	52.1338	105.604	32.4002	69.2998	82.6202	54.2699	247.43
hsa-mir-15b	115.567	323.018	63.9579	107.373	83.7272	156.705	189.913	90.6264	1219.81
hsa-mir-16-1	723.186	452.589	750.565	488.874	727.56	311.626	169.795	140.131	646.155
hsa-mir-16-2	7.14846	4.54955	3.22477	3.09624	3.84953	5.26214	5.31401	1.85312	33.6211
hsa-mir-17	374.698	559.594	202.892	486.995	72.8202	238.224	262.664	142.337	3048.48
hsa-mir-181a-1	1280.77	1539.02	1531.5	4636.95	349.986	725.998	1191.48	893.557	1636.4
hsa-mir-181a-2	1002.57	958.499	773.139	942.806	572.617	1292.79	2225.43	1450.02	2034.07
hsa-mir-181b-1	189.434	257.14	339.676	823.49	99.1253	246.251	201.806	111.099	800.601
hsa-mir-181b-2	2.97852	1.63784	3.22477	1.87986	1.92476	4.8162	3.79572	1.76488	7.35461
hsa-mir-181c	390.187	237.122	54.8211	100.075	38.4953	108.543	68.5761	50.6519	38.349
hsa-mir-181d	86.3772	56.2324	15.3177	45.3378	9.62382	33.2675	2.91005	4.67692	4.72796
hsa-mir-182	20399.3	48655.8	723.961	1605.62	808.4	294.858	19.3582	73.0659	20173.2
hsa-mir-1825	0	0.181982	0	0	0	0.089189	0	0	0
hsa-mir-1827	0	0	0	0	0	0	0	0	0
hsa-mir-183	4645.9	10644.5	195.099	418.546	197.93	68.7646	6.8323	29.6499	26971.4
hsa-mir-184	0.595705	0.545946	3.4935	1.99044	0.962381	1.07027	0	2.91204	0.525329
hsa-mir-185	11.3184	23.6577	6.71827	7.63002	8.34064	18.2837	57.1889	48.9753	141.314
hsa-mir-186	252.579	342.49	178.975	183.01	257.277	474.752	115.01	135.631	521.652
hsa-mir-187	8.93557	4.0036	4.29969	13.9331	3.20794	8.56213	0	0.176488	83.5273
hsa-mir-188	1.78711	1.45585	0.268731	1.54812	1.60397	12.5756	2.78353	2.73556	30.9944
hsa-mir-18a	3.57423	3.63964	2.68731	4.20204	1.28317	2.94323	3.1631	1.14717	96.1352
hsa-mir-18b	1.78711	0.181982	0.268731	0.22116	0	0.535133	0.253048	0.176488	4.20263
hsa-mir-1908	0	0	0	0	0	0.089189	0	0.088244	0
hsa-mir-1909	0	0.90991	0	0	0	0	0.126524	0	1.57599
hsa-mir-190a	5.36134	8.73513	2.41858	2.65392	4.49111	5.52971	1.13872	2.38258	7.35461
hsa-mir-190b	4.16993	20.018	0.268731	0.44232	0	0.713511	0.126524	0	0
hsa-mir-191	925.725	1512.09	540.955	778.263	626.831	767.649	167.644	146.926	904.091
hsa-mir-1910	0	0.545946	0	0	0	0	0	0.088244	35.7224
hsa-mir-1911	0	0	0	0	0	0.089189	0	0	0
hsa-mir-1912	0	0	0	0	0	0	0	0	0
hsa-mir-1913	0	0.181982	0	0	0	0.089189	0.126524	0	0.525329
hsa-mir-1914	0	0	0	0.11058	0	0	0	0	1.05066
hsa-mir-1915	0	0	0	0	0	0	0	0	0.525329
hsa-mir-192	351.466	359.778	271.687	226.247	152.377	316.71	67.0578	62.5648	343.04
hsa-mir-193a	1390.97	1168.69	119.317	110.801	496.268	278.983	377.421	286.881	50.9569
hsa-mir-193b	58.9748	174.157	10.7492	15.1495	50.0438	42.0972	94.8931	67.33	400.826
hsa-mir-194-1	52.422	97.7243	49.4465	55.7324	29.1922	67.3376	18.9786	24.8847	52.5329
hsa-mir-194-2	72.0803	103.73	46.2217	61.5931	32.0794	63.5025	23.1539	24.8847	61.9888
hsa-mir-195	79.2287	119.926	382.404	270.368	408.371	400.191	6.8323	13.6778	0.525329
hsa-mir-196a-1	18.4668	59.5081	46.7592	63.1412	224.876	178.467	28.721	27.1791	127.655
hsa-mir-196a-2	0	0	0	0.33174	1.60397	1.07027	0.506096	0.264731	1.57599
hsa-mir-196b	603.449	481.888	453.349	476.711	441.412	419.099	336.934	147.455	221.689
hsa-mir-197	178.116	318.104	162.851	296.576	541.821	723.322	263.676	164.839	796.924
hsa-mir-1972-1	0	0	0	0	0	0	0	0	0
hsa-mir-1972-2	0	0	0	0	0	0	0	0	0
hsa-mir-1973	0	0	0	0	0	0	0	0	0
hsa-mir-1976	4.16993	11.2829	2.14985	12.2744	0.641588	0.624322	0.126524	0.088244	23.6398
hsa-mir-198	0	0.181982	0	0.11058	0	0	0	0	0
hsa-mir-199a-1	66.7189	5.82342	538.805	137.23	7265.66	6223.15	1745.4	1380.22	5.25329
hsa-mir-199a-2	178.116	12.0108	1012.85	246.483	14028.3	10584.7	2703.06	2122.17	5.25329
hsa-mir-199b	240.069	14.9225	1494.41	366.241	20962.9	14942.9	2876.9	2293.72	10.5066
hsa-mir-19a	13.7012	15.4685	7.79319	14.3754	5.4535	10.3459	5.69358	2.55907	86.154
hsa-mir-19b-1	5.95705	7.64324	7.52447	7.1877	4.17032	5.88647	1.13872	0.70595	35.7224
hsa-mir-19b-2	92.3342	185.622	53.4774	161.889	25.3427	68.8538	29.9862	21.9727	344.616
hsa-mir-200a	1508.32	1387.79	50.2527	179.25	54.8557	26.935	0.506096	0.794194	130.282
hsa-mir-200b	1909.83	1895.71	60.1957	305.864	112.599	25.7756	0.759145	1.14717	106.642
hsa-mir-200c	17002	23198.5	4275.24	10495.7	1103.53	370.312	7.84449	24.7965	26864.3
hsa-mir-202	0	0	0	0	0.320794	0	0	0	0
hsa-mir-203	5452.49	8079.82	126.841	415.339	237.387	152.87	25.9374	53.211	5502.3
hsa-mir-204	5.95705	1.63784	274.105	247.589	23.4179	7.2243	0.379572	0.441219	0.525329
hsa-mir-205	4593.48	4104.06	29811.4	47858.6	829.252	371.561	6.70578	19.9431	36295
hsa-mir-2052	0	0	0	0	0	0	0	0	0
hsa-mir-2053	0	0	0	0	0	0	0	0	0
hsa-mir-2054	0	0	0	0	0	0	0	0	0
hsa-mir-206	0	0.181982	1.61238	6.6348	0.320794	0.267567	0.253048	0.088244	0
hsa-mir-208a	0	0	0	0	0	0	0	0	0
hsa-mir-208b	0	0	0	0	0	0	0	0	0
hsa-mir-20a	184.073	253.683	108.03	230.67	20.8516	63.7701	97.044	44.0336	1231.37
hsa-mir-20b	9.53128	7.46126	4.03096	2.54334	5.4535	2.4081	0	0	0
hsa-mir-21	141535	183128	28145.3	28189.2	36427.7	45873.6	337034	388860	197712
hsa-mir-210	170.967	136.486	61.5394	25.9863	28.2299	19.7999	474.339	255.73	1855.99
hsa-mir-211	0	0	0	0	0	0.089189	0	0	0
hsa-mir-2110	1.78711	3.45766	2.68731	1.76928	2.24556	2.58648	0.379572	0.617706	7.87993
hsa-mir-2113	0	0	0	0	0	0	0	0	0
hsa-mir-2114	0	0.363964	0	0.44232	0	0.891889	0.759145	2.64731	0
hsa-mir-2115	0	0.545946	0	0.77406	0	0	0	0	0
hsa-mir-2116	1.78711	0.181982	2.14985	1.1058	1.28317	0.267567	0.253048	0.441219	1.57599
hsa-mir-2117	0	0	0	0	0	0	0	0	0
hsa-mir-212	5.36134	6.18739	4.83716	4.31262	13.1525	83.3916	5.06096	7.94194	1.57599
hsa-mir-214	2.38282	0.181982	6.44954	4.9761	91.4262	298.337	51.1157	50.4754	0
hsa-mir-215	5.95705	3.27568	3.76223	1.1058	1.60397	1.87297	1.01219	2.55907	2.10132
hsa-mir-216a	0	0	0.268731	0	0	0.356756	0.63262	3.00029	0
hsa-mir-216b	0	0	0	0.22116	0.320794	0.267567	0.126524	0.176488	0.525329
hsa-mir-217	0	4.0036	2.95604	9.39931	8.01985	16.8567	28.0883	61.2412	4.20263
hsa-mir-218-1	0	0	1.07492	0.77406	10.907	23.9918	1.89786	1.67663	0.525329
hsa-mir-218-2	7.74416	2.0018	11.018	6.41364	96.2381	348.193	68.5761	55.5936	76.1727
hsa-mir-219-1	0	2.91171	0.268731	1.76928	0.641588	1.33783	1.26524	1.32366	13.1332
hsa-mir-219-2	0	0	0	0.11058	0	0	0	0.088244	0.525329
hsa-mir-22	11680	25649.1	8194.14	16331.2	24216.7	39794.5	218779	161284	208979
hsa-mir-221	279.386	104.822	330.002	285.96	112.278	186.494	434.61	397.538	2455.39
hsa-mir-222	272.833	52.2288	285.93	171.62	90.4639	103.37	168.151	133.072	1590.7
hsa-mir-223	0	0.727928	0	0.33174	0.320794	0.356756	0.253048	0.264731	1.05066
hsa-mir-224	45.8693	8.91712	2.14985	2.2116	7.05746	6.15403	56.3032	54.2699	120.3
hsa-mir-2276	0	0.727928	0	0	0.320794	0	0.126524	0	0
hsa-mir-2277	0.595705	0.90991	0	0.44232	0.641588	2.14053	0.379572	0.264731	1.05066
hsa-mir-2278	0	0.181982	0	0	0	0	0	0	0.525329
hsa-mir-2355	25.0196	13.4667	17.1988	23.9959	18.2852	39.0647	89.8321	45.7103	856.812
hsa-mir-2392	0	0	0	0	0	0	0	0	0
hsa-mir-23a	10787.6	2704.43	6205.8	5214.73	8787.18	4591.89	3961.85	4722.63	12534.9
hsa-mir-23b	1378.46	760.502	4261.27	2740.62	1884.98	525.412	804.44	767.015	874.147
hsa-mir-23c	1.78711	0.727928	4.56843	3.20682	1.60397	0.713511	0.506096	0.264731	0
hsa-mir-24-1	3.57423	8.00721	15.3177	23.0007	7.05746	2.76486	5.82011	6.70653	12.0826
hsa-mir-24-2	1694.18	1900.62	1740.84	3083.3	1167.37	2203.05	3739.55	4802.84	12434
hsa-mir-2467	0	0.181982	0	0	0	0	0	0	0
hsa-mir-25	6907.2	11912.2	3475.5	8765.13	5742.21	8940.29	2996.98	2025.9	18269.4
hsa-mir-2681	0	0.181982	0	0.22116	0	0	0	0	0
hsa-mir-2682	0	0	0	0	0	0	0.885669	0.176488	7.87993
hsa-mir-26a-1	17.2754	1.45585	18.005	1.21638	10.907	1.24864	0.506096	0.088244	10.5066
hsa-mir-26a-2	5101.62	4456.01	5942.45	5928.09	4112.26	5385.14	679.055	931.59	537.937
hsa-mir-26b	583.195	1768.86	791.95	1403.04	740.713	1687.19	246.849	333.562	551.07
hsa-mir-27a	2812.32	2442.56	1670.7	1826.78	923.245	1954.93	3469.16	4050.21	13512
hsa-mir-27b	449.161	877.699	1667.74	2070.39	435.638	562.96	1687.96	1584.86	1840.23
hsa-mir-28	6207.84	6636.52	4790.67	5128.04	5905.17	3827.54	1541.44	1467.49	5155.58
hsa-mir-2861	0	0	0	0	0	0	0	0	0
hsa-mir-2909	0	0	0	0	0	0	0	0	0
hsa-mir-296	10.127	8.91712	14.2427	14.2648	15.7189	10.0783	4.1753	2.91204	22.0638
hsa-mir-2964a	0	0.181982	0	0.44232	0.320794	0.089189	0.379572	0.176488	1.05066
hsa-mir-297	0	0	0	0	0	0	0	0	0
hsa-mir-298	0	0	0	0	0	0	0	0	0
hsa-mir-299	0	0.181982	3.22477	7.74061	28.2299	48.7863	11.8933	15.4427	4.20263
hsa-mir-29a	10237.8	11508.7	7958.46	8532.47	7274.96	12556.2	7141.91	8964.24	19409.3
hsa-mir-29b-1	411.632	294.083	157.476	81.3869	195.363	152.691	56.1767	96.6269	1182.52
hsa-mir-29b-2	421.759	308.277	160.97	102.176	218.781	164.464	38.3368	93.5384	1181.46
hsa-mir-29c	4951.5	4777.03	2020.32	1871.01	1297.61	1747.66	42.3856	93.4502	601.502
hsa-mir-300	0	0	0	0	0	0	0	0	0
hsa-mir-301a	0.595705	1.27387	3.76223	2.10102	2.24556	4.72701	2.78353	1.32366	34.6717
hsa-mir-301b	0.595705	0.363964	0.268731	0.66348	0.320794	0.089189	0.379572	0	7.87993
hsa-mir-302a	73.2717	0	41.3846	0	33.0418	0	0.126524	0	0
hsa-mir-302b	47.6564	0	29.8291	0	27.9091	0	0.126524	0.088244	0
hsa-mir-302c	20.8497	0	9.94304	0	6.73667	0	0	0	0
hsa-mir-302d	6.55275	0	6.987	0	5.1327	0.089189	0	0	0
hsa-mir-302e	0	0	0	0	0	0	0	0	0
hsa-mir-302f	0	0	0	0	0	0	0	0	0
hsa-mir-3064	0	0.181982	0.806193	0	0.641588	0.178378	0	0.176488	1.05066
hsa-mir-3065	10.7227	26.0234	22.8421	46.7754	1.60397	14.5378	6.8323	9.2656	115.047
hsa-mir-3074	6.55275	4.18558	1.34365	2.7645	3.84953	5.35133	0.63262	0.70595	5.77862
hsa-mir-30a	169734	217891	114525	86942.5	31443.6	38916.7	16957.8	13728.6	62869.8
hsa-mir-30b	2740.24	2954.84	2011.45	1668.1	762.206	762.922	95.1461	92.0383	536.361
hsa-mir-30c-1	1.19141	2.0018	2.14985	1.76928	1.60397	1.33783	1.13872	0.264731	6.82928
hsa-mir-30c-2	2401.88	3976.31	2610.18	2155.32	1203.3	1055.91	224.833	173.046	1351.67
hsa-mir-30d	30571.6	9710.56	13139.9	10661.2	5799.31	4050.87	711.445	709.568	2546.79
hsa-mir-30e	57321.7	23579.9	45751.4	26405.5	23112.6	20580.2	3665.4	3349.73	7246.91
hsa-mir-31	26.8067	14.3766	144.04	311.836	3.20794	3.38918	165.62	61.2412	1537.64
hsa-mir-3115	0	0	0	0	0	0.089189	0	0	0
hsa-mir-3116-1	0	0	0	0	0	0	0	0	0
hsa-mir-3116-2	0	0	0	0	0	0	0	0	0
hsa-mir-3117	0	0	0.268731	0.11058	0	0.089189	1.01219	0.088244	0
hsa-mir-3118-1	0	0	0	0	0	0	0	0	0
hsa-mir-3118-2	0	0	0	0	0	0	0	0	0
hsa-mir-3118-3	0	0	0	0	0	0	0	0	0
hsa-mir-3118-4	0	0	0	0	0	0	0	0	0
hsa-mir-3118-5	0	0	0	0	0	0	0	0	0
hsa-mir-3118-6	0	0	0	0	0	0	0	0	0
hsa-mir-3119-1	0	0	0	0	0	0	0	0	0
hsa-mir-3119-2	0	0	0	0	0	0	0	0	0
hsa-mir-3120	0	0	0	0	0	0	0	0	0
hsa-mir-3121	0	0	0	0	0	0	0	0	0
hsa-mir-3122	0	0	0	0	0	0	0	0	0
hsa-mir-3123	0	0	0	0	0	0	0	0	0
hsa-mir-3124	0	0	0	0.11058	0	0	0	0	0
hsa-mir-3125	0	0	0	0	0	0	0	0	0
hsa-mir-3126	0	0.363964	0	0	0.320794	0.089189	0.126524	0.529463	0
hsa-mir-3127	12.5098	11.1009	3.76223	3.3174	1.28317	2.4081	1.26524	0.529463	7.35461
hsa-mir-3128	0	0	0	0	0	0	0	0	0
hsa-mir-3129	0	0.181982	0.268731	0	1.28317	0.624322	0.759145	0.970682	0
hsa-mir-3130-1	0	18.1982	0	9.06757	0.320794	8.20538	2.02439	3.17678	8.93059
hsa-mir-3130-2	0	0	0	0	0	0	0	0	0
hsa-mir-3131	0	0	0	0	0	0	0	0	0.525329
hsa-mir-3132	0	0	0	0.11058	0	0.356756	0.126524	0	0
hsa-mir-3133	0	0	0	0	0	0	0	0	0
hsa-mir-3134	0	0	0	0	0	0	0	0	0
hsa-mir-3135a	0	0	0	0	0	0	0	0	0
hsa-mir-3135b	0	0	0	0	0	0	0	0	0
hsa-mir-3136	0	0.363964	0	0.11058	0.320794	0.089189	0.126524	0.176488	1.57599
hsa-mir-3137	0	0.363964	0	0	0	0	0	0.088244	1.05066
hsa-mir-3138	0	0	0	0.22116	0.320794	0.089189	0	0	3.15197
hsa-mir-3139	0	0	0	0	0	0	0	0	0
hsa-mir-3140	0	0	0	0	0	0.089189	0.126524	0	1.57599
hsa-mir-3141	0	0	0	0.11058	0	0	0	0	0
hsa-mir-3142	0	0	0	0	0	0	0	0	0
hsa-mir-3143	0.595705	0	0	0.11058	0	0.089189	0	0	0
hsa-mir-3144	0	0	0	0	0	0.089189	0	0	0
hsa-mir-3145	0	0	0	0	0.320794	0	0	0	0
hsa-mir-3146	0	0	0	0	0	0	0	0	0
hsa-mir-3147	0	0	0	0	0	0	0	0	0
hsa-mir-3148	0	0	0	0	0	0	0	0	0
hsa-mir-3149	0	0	0	0	0	0.089189	0	0	0
hsa-mir-3150a	0	0.181982	0	0	0	0.178378	0.126524	0	0
hsa-mir-3150b	0	0.90991	0	0	0	0	0	0	0
hsa-mir-3151	0	0	0	0	0	0	0.126524	0	0
hsa-mir-3152	0	0	0	0	0	0.089189	2.02439	1.05892	0
hsa-mir-3153	0	0	0	0	0	0	0	0	0
hsa-mir-3154	0	0	0.268731	0.11058	0.320794	0.356756	0.506096	0	0
hsa-mir-3155a	0	0	0	0	0.320794	0.089189	0	0	0
hsa-mir-3156-1	0	0	0	0	0	0	0	0	0
hsa-mir-3156-2	0	0	0	0	0	0	0	0	0
hsa-mir-3156-3	0	0	0	0.11058	0	0	0	0	0
hsa-mir-3157	0	0.90991	0.268731	0.77406	0.641588	0.713511	0.126524	0.088244	1.05066
hsa-mir-3158-1	0	0	0	0.11058	0	0	0	0	0
hsa-mir-3158-2	0	0.545946	0	0.22116	0.962381	0	0.759145	0.176488	2.10132
hsa-mir-3159	0	0	0	0.22116	0	0	0.253048	0	0
hsa-mir-3160-1	0	0.181982	0	0	0	0.089189	0	0	0
hsa-mir-3160-2	0	0	0	0	0	0	0	0	0
hsa-mir-3161	0	0.90991	0	0	0	0	1.01219	0	1.05066
hsa-mir-3162	0	0	0	0	0	0	0	0	0
hsa-mir-3163	0	0	0	0	0	0	0	0	0
hsa-mir-3164	0	0	0	0	0	0	0	0	1.05066
hsa-mir-3165	0	0	0	0	0	0	0	0	0
hsa-mir-3166	0.595705	0.181982	0.806193	0.33174	0	0	0	0	0
hsa-mir-3167	0	0	0	0	0	0	0.126524	0.264731	0
hsa-mir-3168	0	0	0	0	0	0	0.126524	0	0.525329
hsa-mir-3169	0	0	0	0	0	0	0	0	0
hsa-mir-3170	0	2.72973	0	0.33174	0	0.178378	1.13872	2.29434	3.15197
hsa-mir-3171	0	0	0	0	0	0	0	0	0
hsa-mir-3173	0.595705	0.181982	0.806193	0.44232	0.962381	0.089189	0.126524	0	3.15197
hsa-mir-3174	0	0.181982	0	0.11058	0	0.178378	0.126524	0	0
hsa-mir-3175	0	0	0	0	0	0	0	0	0
hsa-mir-3176	0	0	0	0	0	0	0	0	0
hsa-mir-3177	0	0	0	0	0.320794	0	0.506096	0.176488	1.05066
hsa-mir-3178	0	0	0	0	0	0	0	0	0
hsa-mir-3179-1	0	0	0	0	0	0	0	0	0
hsa-mir-3179-2	0	0	0	0	0	0	0	0	0
hsa-mir-3179-3	0	0	0	0	0	0	0	0	0
hsa-mir-3180-1	0	0	0	0	0	0	0	0	0
hsa-mir-3180-2	0	0	0	0	0	0	0	0	0
hsa-mir-3180-3	0	0	0	0	0	0	0	0	0
hsa-mir-3180-4	0	0.181982	0	0	0	0	0	0	0
hsa-mir-3180-5	0	0	0	0	0	0	0	0	0
hsa-mir-3181	0	0.181982	0	0	0	0	0	0	0
hsa-mir-3182	0	0	0	0	0	0	0	0	0
hsa-mir-3183	0	0	0	0	0	0	0	0.088244	0
hsa-mir-3184	0	0	0	0	0	0	0	0	0
hsa-mir-3185	0	0	0	0	0	0	0	0	0
hsa-mir-3186	0	0	0	0	0	0	0	0	0
hsa-mir-3187	0	0.363964	0	0.11058	0	0.178378	0.379572	0	6.30395
hsa-mir-3188	0	0.181982	0.537462	0.44232	0.320794	0.089189	0.126524	0	0
hsa-mir-3189	0	0	0	0	0	0.267567	0	0	0.525329
hsa-mir-3190	0	0.181982	0.537462	0	0	0.267567	0.126524	0	0
hsa-mir-3191	0.595705	0.181982	0	0.22116	0.962381	0.356756	0	0.088244	0
hsa-mir-3192	0	0	0	0.11058	0	0	0	0	0
hsa-mir-3193	0	0	0	0	0	0.178378	1.39176	0.70595	1.57599
hsa-mir-3194	1.78711	0	0.268731	0.11058	0.641588	0.089189	0	0	0
hsa-mir-3195	0	0	0	0	0	0	0	0	0
hsa-mir-3196	0	0	0	0.11058	0	0.089189	0	0	0.525329
hsa-mir-3197	0	0	0	0	0	0.089189	0	0	0
hsa-mir-3198-1	0	0	0	0	0	0	0	0	0.525329
hsa-mir-3198-2	0	0.363964	0	0	0	0	0	0	0
hsa-mir-3199-1	0	0.363964	2.68731	2.7645	2.56635	2.4081	0.253048	0.882438	0
hsa-mir-3199-2	0	0	3.76223	3.42798	4.17032	5.44052	0.759145	0.617706	1.05066
hsa-mir-32	48.2521	70.609	6.987	8.51467	8.34064	16.2324	8.47711	13.3248	32.0451
hsa-mir-3200	0.595705	0.727928	0.537462	3.09624	0.962381	1.51621	0.506096	0.264731	15.7599
hsa-mir-3201	0	0	0	0	0	0	0	0	0
hsa-mir-3202-1	0	0	0	0	0	0	0	0	0
hsa-mir-3202-2	0	0	0	0	0.320794	0.089189	0	0	0
hsa-mir-320a	262.11	1202.35	868.807	3873.84	556.577	2391.69	375.27	366.123	1435.2
hsa-mir-320b-1	0	0	0	0	0	0	0	0	0
hsa-mir-320b-2	55.9962	195.813	212.297	683.385	105.541	458.163	34.035	32.3855	117.148
hsa-mir-320c-1	0.595705	0.363964	0.537462	2.7645	0.962381	2.31891	0	0.352975	0
hsa-mir-320c-2	0	0.727928	0.806193	2.87508	0.641588	0.8027	0	0	0
hsa-mir-320d-1	0.595705	1.45585	6.71827	6.85596	2.88714	2.14053	0	0.088244	0
hsa-mir-320d-2	0.595705	0.90991	6.18081	7.07712	1.92476	2.67567	0.253048	0.176488	0
hsa-mir-320e	0.595705	1.09189	13.4365	6.6348	9.30302	5.97566	0	0.088244	0
hsa-mir-323a	0	0.181982	2.68731	7.96176	16.3605	70.9944	12.0198	11.6482	14.1839
hsa-mir-323b	0.595705	0.363964	5.37462	5.19726	18.606	6.86754	7.59145	8.38316	12.0826
hsa-mir-324	20.254	47.4973	19.6174	42.4627	16.6813	55.5647	28.3414	13.3248	234.822
hsa-mir-325	0	0	0	0	0	0	0	0	0
hsa-mir-326	24.4239	52.7748	54.2836	112.902	31.4378	73.8484	1.26524	0.794194	17.3359
hsa-mir-328	69.1017	70.063	160.432	231.223	224.876	175.524	32.3902	13.9425	20.4878
hsa-mir-329-1	0.595705	0	0	1.54812	1.28317	5.44052	1.51829	3.79448	2.10132
hsa-mir-329-2	0	0	0.268731	0.44232	2.88714	6.95673	2.53048	3.88273	3.15197
hsa-mir-330	13.7012	32.9387	13.1678	28.8614	16.6813	64.7511	9.61583	10.5893	56.2102
hsa-mir-331	26.8067	59.5081	14.7802	38.4819	18.606	21.7621	9.48931	5.47112	137.111
hsa-mir-335	82.803	39.4901	99.4304	86.5842	39.7784	29.4323	26.9496	21.0903	253.734
hsa-mir-337	1.78711	1.27387	26.6044	43.7897	208.837	422.488	130.699	198.99	53.0582
hsa-mir-338	11.3184	44.7676	61.2706	154.259	7.37826	32.108	1.89786	4.32395	1.05066
hsa-mir-339	10.127	54.2306	21.2297	26.871	21.4932	34.0702	10.375	9.35384	58.3115
hsa-mir-33a	17.2754	37.1243	5.91208	6.6348	4.49111	12.3081	5.82011	7.0595	257.937
hsa-mir-33b	11.3184	10.373	2.14985	0.995221	0.641588	1.6054	0.253048	0.794194	24.6905
hsa-mir-340	12.5098	16.7423	2.68731	3.75972	7.05746	11.9513	3.79572	5.38287	15.2345
hsa-mir-342	171.563	1743.57	217.403	1568.8	418.636	1924.07	12.3994	18.1782	98.7619
hsa-mir-345	10.7227	17.4703	3.22477	6.41364	8.98223	11.5946	2.15091	0.882438	29.9438
hsa-mir-346	0	0	0.268731	0	0.320794	0.713511	0.253048	0.176488	0
hsa-mir-34a	41.1036	250.407	42.1907	132.807	43.9488	149.837	182.954	220.433	511.145
hsa-mir-34b	0	0	2.95604	8.73583	1.60397	5.70809	2.78353	3.08853	25.7411
hsa-mir-34c	0	1.09189	18.8112	48.2129	2.56635	34.4269	22.0152	18.443	79.3247
hsa-mir-3529	0	0	0	0	0	0	0	0	0
hsa-mir-3545	41.1036	65.8775	0.268731	2.65392	0.641588	1.07027	0	0.088244	19.9625
hsa-mir-3591	0	0	0	0.11058	0	0	0	0	0
hsa-mir-3605	10.7227	1.45585	9.13685	5.19726	8.98223	5.6189	0.759145	0.441219	3.15197
hsa-mir-3606	0	0	0	0	0	0	0	0	0
hsa-mir-3607	576.642	130.663	259.594	59.6027	319.19	58.5079	20.4969	18.7959	24.1651
hsa-mir-3609	0	0.545946	0	0.44232	0	0.267567	0	0	0
hsa-mir-361	257.344	522.652	268.731	441.546	394.256	631.903	249.126	203.402	734.935
hsa-mir-3610	0.595705	0.727928	0	0.22116	0	0.267567	0	0	1.05066
hsa-mir-3611	0.595705	0.181982	0	0	0	0.178378	0	0	0.525329
hsa-mir-3612	0	0	0	0	0.320794	0.267567	0	0	0
hsa-mir-3613	10.7227	5.27748	16.1239	10.3945	8.66143	6.51079	4.93444	4.67692	37.2984
hsa-mir-3614	0	0.90991	0.268731	0.22116	0	0.178378	0.379572	0.088244	0
hsa-mir-3615	2.97852	7.27928	4.29969	5.97132	0.641588	1.33783	1.39176	0.70595	13.6586
hsa-mir-3616	2.38282	0.181982	0.268731	0.22116	0	0	0	0	0
hsa-mir-3617	0	0	0	0	0	0	0.126524	0	0
hsa-mir-3618	0	0.181982	0	0	0.641588	0.089189	0	0	0
hsa-mir-3619	0	0.363964	0	0.11058	0.320794	0.445944	0.506096	0.264731	2.10132
hsa-mir-362	0.595705	2.0018	0	0.77406	1.28317	3.74593	4.80792	5.0299	10.5066
hsa-mir-3620	0	0.181982	0.806193	0.44232	0	0.624322	0	0.264731	1.05066
hsa-mir-3621	0	0	0	0	0	0	0	0	0
hsa-mir-3622a	0.595705	0.545946	0.806193	0.884641	1.28317	0.624322	0	0.088244	0
hsa-mir-3622b	0.595705	0	0.537462	0.11058	0.320794	0	0	0	0
hsa-mir-363	2.97852	13.2847	4.03096	5.75016	5.77429	15.6081	0.126524	0.088244	0
hsa-mir-3646	0	0	0	0	0	0	0	0	0
hsa-mir-3648	4.16993	5.45946	6.987	13.6013	5.77429	4.10269	0.63262	0.441219	13.1332
hsa-mir-3649	0	0	0	0	0	0	0	0	0
hsa-mir-3650	0	0	0	0	0	0	0	0	0
hsa-mir-3651	2.38282	3.45766	0	0.44232	1.28317	0.178378	0.379572	0.529463	0.525329
hsa-mir-3652	2.97852	7.09729	0.806193	0.22116	2.24556	0.891889	0.379572	0	1.05066
hsa-mir-3653	51.2306	9.0991	11.2867	5.97132	12.511	4.8162	1.01219	1.23541	0.525329
hsa-mir-3654	0	0.727928	0	0.11058	0	0	0.126524	0	0
hsa-mir-3655	0	0.727928	0.268731	0.22116	0	0	0	0	0
hsa-mir-3656	0	0	0	0	0	0	0	0	0
hsa-mir-3657	0	0	0	0	0	0	0	0.088244	0
hsa-mir-3658	0	0	0	0	0	0	0	0	0
hsa-mir-3659	0	0	0	0	0	0	0	0	0
hsa-mir-365a	92.9299	271.335	5.64335	14.2648	63.1964	28.9864	57.695	60.0058	115.572
hsa-mir-365b	93.5256	274.793	5.10589	14.2648	63.838	28.7188	57.695	60.1823	112.42
hsa-mir-3660	0	0	0	0	0	0	0	0	0
hsa-mir-3661	0	0	0	0	0	0.178378	0.126524	0	0
hsa-mir-3662	0	0	0	0.11058	0.320794	0	0.253048	0.176488	8.40526
hsa-mir-3663	0	0	0	0	0	0	0	0	0
hsa-mir-3664	1.78711	0.90991	0.268731	0	0.320794	0	0.253048	0.088244	0
hsa-mir-3665	0	0	0	0	0	0	0	0	0
hsa-mir-3666	0	0	0	0	0	0	0	0	0
hsa-mir-3667	0	0	0	0	0	0	0	0	0
hsa-mir-3668	0	0	0	0	0	0	0.126524	0	0
hsa-mir-3669	0	0	0	0	0	0	0	0	0
hsa-mir-367	0	0	1.07492	0	0.320794	0	0	0	0
hsa-mir-3670-1	0	0	0	0	0	0	0	0	0
hsa-mir-3670-2	0	0	0	0	0	0	0	0	0
hsa-mir-3671	0	0	0	0	0	0	0	0	0
hsa-mir-3672	0	0	0	0	0	0	0	0	0
hsa-mir-3673	0	0	0	0	0	0	0	0	0
hsa-mir-3674	0	0	0	0	0	0	0	0	0
hsa-mir-3675	0	0	0	0	0	0.089189	0	0	0
hsa-mir-3676	55.4005	114.467	21.2297	27.8662	21.814	29.0756	19.8643	13.4131	99.2872
hsa-mir-3677	0	1.09189	0.268731	0.5529	0	2.05134	4.30182	2.8238	58.8368
hsa-mir-3678	0	0.181982	0	0.11058	0	0	0.759145	0.088244	1.05066
hsa-mir-3679	0	0.181982	0	0	0	0	0	0	0.525329
hsa-mir-3680-1	0	0.181982	0	0	0	0.089189	0	0.264731	4.72796
hsa-mir-3680-2	0	0.181982	0	0.11058	0	0.178378	0.126524	0	1.05066
hsa-mir-3681	0	0	0.268731	0.11058	0	0.267567	0	0	0
hsa-mir-3682	0.595705	0.727928	0.268731	0.66348	0	0.178378	0.63262	0.882438	6.30395
hsa-mir-3683	0	0	0	0	0	0	0	0	0
hsa-mir-3684	0	0	0	0.66348	0	0.089189	0.126524	0.176488	2.62664
hsa-mir-3685	0	0	0	0	0	0	0	0	0
hsa-mir-3686	0	0	0	0	0	0	0	0	0
hsa-mir-3687	0	1.27387	0.537462	0.884641	0.641588	0.713511	0.126524	0.176488	3.6773
hsa-mir-3688-1	0.595705	0	0	0.11058	0	0	0	0	0.525329
hsa-mir-3688-2	0	0	0	0	0	0	0	0	0
hsa-mir-3689a	0	0	0	0	0	0	0	0	0
hsa-mir-3689b	0	0	0	0	0	0	0	0	0
hsa-mir-3689c	0	0	0	0	0	0	0	0	0
hsa-mir-3689d-1	0	0	0	0	0	0	0	0	0
hsa-mir-3689d-2	0	0	0	0	0	0	0	0	0
hsa-mir-3689e	0	0	0	0	0	0	0	0	0
hsa-mir-3689f	0	0	0	0	0	0	0	0	0
hsa-mir-369	0	0.363964	4.29969	7.51945	27.5883	45.5755	30.4923	40.6804	12.0826
hsa-mir-3690	0	0	0	0	0	0	0	0	0
hsa-mir-3691	0	0.181982	0.268731	0.11058	0	0.178378	0	0.529463	2.10132
hsa-mir-3692	0	0	0	0	0	0	0	0	0
hsa-mir-370	0	0.363964	6.18081	11.3897	31.117	92.3105	56.1767	37.7683	27.8424
hsa-mir-3713	0	0	0	0	0	0	0	0	0
hsa-mir-3714	0	0	0	0	0	0	0	0	0
hsa-mir-371a	0	0	0	0	0	0.089189	0	0	0
hsa-mir-371b	0	0	0	0	0	0	0	0	0
hsa-mir-372	0	0	0.268731	0.11058	0	0	0	0.176488	0.525329
hsa-mir-373	0	0	0	0	0	0	0	0	0
hsa-mir-374a	632.638	868.236	507.633	712.578	425.373	1180.95	1037.75	916.941	1458.84
hsa-mir-374b	72.676	48.4072	77.3945	57.8334	93.9926	68.943	17.0808	25.2377	52.5329
hsa-mir-374c	19.6583	0.181982	13.4365	0.22116	17.9645	0.356756	0	0	0
hsa-mir-375	9697.48	35229.3	231.915	1074.4	485.682	347.569	65.5395	94.5091	283.678
hsa-mir-376a-1	0	0	0.537462	1.32696	2.56635	10.5243	5.31401	11.5599	5.25329
hsa-mir-376a-2	0	0	0	0.44232	0	5.44052	3.1631	9.17735	5.77862
hsa-mir-376b	0	0	0	0.66348	1.92476	10.9702	5.31401	14.119	6.30395
hsa-mir-376c	0.595705	0.181982	4.83716	13.2696	11.5486	70.7268	30.4923	63.712	15.7599
hsa-mir-377	0	0.363964	5.64335	7.1877	39.7784	49.1431	18.9786	28.6792	9.98125
hsa-mir-378a	38.7208	82.4378	21.7672	48.4341	46.5151	63.9484	6.70578	13.5895	594.672
hsa-mir-378b	0.595705	0.181982	0.268731	0.11058	0	0.089189	0	0	1.05066
hsa-mir-378c	1.19141	1.45585	0.268731	0.884641	1.28317	0.356756	0	0.264731	0.525329
hsa-mir-378d-1	0.595705	0	0	0.11058	0	0	0	0	0
hsa-mir-378d-2	0	0.363964	0	0	0	0	0	0	0
hsa-mir-378e	0	0	0	0	0	0	0	0	0
hsa-mir-378f	0	0.727928	0	0	0.320794	0.178378	0	0	1.05066
hsa-mir-378g	0	0	0	0	0	0	0	0	0
hsa-mir-378h	0	0	0	0	0	0	0	0	0
hsa-mir-378i	0	0	0	0	0	0.089189	0	0	1.05066
hsa-mir-379	52.422	29.6631	705.687	1370.86	4127.97	10690.9	7099.39	8144.02	1236.1
hsa-mir-380	0	0.181982	0	0.995221	0	5.70809	6.19968	6.97126	4.20263
hsa-mir-381	4.16993	4.73153	46.4904	94.8777	303.15	1250.52	290.499	431.6	60.4128
hsa-mir-382	0.595705	0.90991	14.2427	25.544	79.5569	159.559	106.28	108.275	29.4184
hsa-mir-383	4.76564	6.36937	0.268731	1.43754	1.60397	1.78378	0.126524	0	0
hsa-mir-384	0	0	0	0	0	0	0	0	0
hsa-mir-3907	0	0	0	0	0	0	0	0	0
hsa-mir-3908	0	0	0	0	0	0	0	0	0
hsa-mir-3909	0.595705	0.363964	0.268731	0.22116	0.962381	0.8027	0.885669	0.794194	0.525329
hsa-mir-3910-1	0	0	0	0	0	0	0	0	0
hsa-mir-3910-2	0	0	0	0	0	0.445944	0	0	0
hsa-mir-3911	0	0	0	0.11058	0	0	0.253048	0.176488	1.05066
hsa-mir-3912	1.19141	0.545946	0.268731	0.66348	0.320794	0.981078	0.63262	0.176488	0
hsa-mir-3913-1	5.36134	8.18919	5.10589	3.75972	0.641588	4.10269	1.13872	0.882438	0
hsa-mir-3913-2	0	0	0	0	0	0	0	0	0
hsa-mir-3914-1	0	0	0	0	0	0	0	0	0
hsa-mir-3914-2	0	0	0	0	0	0	0	0	0
hsa-mir-3915	0	0	0	0	0	0	0	0	0
hsa-mir-3916	0	0	0	0	0	0	0	0	0
hsa-mir-3917	1.78711	2.72973	3.22477	2.10102	0.641588	1.15946	0	0	2.10132
hsa-mir-3918	0	0	0	0	0	0	0.253048	0	0.525329
hsa-mir-3919	0	0.363964	0	0.11058	0	0.356756	0.126524	0	0
hsa-mir-3920	0	0	0.537462	0.22116	0	0.178378	0.126524	0	0
hsa-mir-3921	0	0	0	0	0	0	0	0	0
hsa-mir-3922	0	0	0	0.22116	0.641588	0.267567	0.379572	0.441219	6.82928
hsa-mir-3923	0	0	0	0	0	0	0	0	0
hsa-mir-3924	0	0	0	0	0	0	0	0	0
hsa-mir-3925	0	0	0	0	0	0	0	0	0
hsa-mir-3926-1	0	0.545946	1.61238	0.33174	2.24556	9.6324	0.379572	0.088244	0
hsa-mir-3926-2	0	0	0	0	0	0.713511	0	0.088244	0
hsa-mir-3927	0	0	0	0	0	0	0	0.088244	0
hsa-mir-3928	3.57423	1.63784	3.22477	4.53378	3.52873	2.05134	1.39176	1.32366	4.20263
hsa-mir-3929	0	0	0	0	0	0	0	0	1.57599
hsa-mir-3934	0	0.545946	0	0.995221	0.320794	1.07027	0.759145	0.088244	23.1145
hsa-mir-3935	0	0	0	0.11058	0	0	0	0	1.57599
hsa-mir-3936	0	0	0	0.11058	0	0	0	0	0
hsa-mir-3937	0	0	0	0	0	0	0	0	0
hsa-mir-3938	0	0	0	0	0	0	0	0	0
hsa-mir-3939	0	0.181982	0	0.33174	0	0.089189	0	0	0
hsa-mir-3940	1.19141	0.727928	0	0.77406	0	0.535133	0.759145	0.264731	26.2664
hsa-mir-3941	0	0.363964	0	0	0.320794	0.178378	0.253048	0.088244	0.525329
hsa-mir-3942	0	0	0	0	0	0.178378	0.506096	0	1.05066
hsa-mir-3943	0	0	0	0	0	0	0	0	0
hsa-mir-3944	0	0	0	0	0	0.089189	0.126524	0.088244	2.62664
hsa-mir-3945	0	0	0	0	0	0	0	0	0
hsa-mir-3960	0	0	0	0	0	0	0	0	0
hsa-mir-3972	0	0	0	0	0	0	0	0	0
hsa-mir-3973	0	0	0	0	0	0	0	0	0
hsa-mir-3974	0	0	0	0	0	0	0	0	0
hsa-mir-3975	0	0	0	0	0	0	0	0	0
hsa-mir-3976	0	0	0	0	0	0	0	0	0
hsa-mir-3977	0	0	0	0	0	0	0	0	0
hsa-mir-3978	0	0	0	0	0	0	0	0	0
hsa-mir-409	1.78711	1.09189	11.5554	51.9726	69.6123	441.307	65.1599	102.363	48.8556
hsa-mir-410	1.19141	0.727928	2.95604	15.4812	9.30302	65.4646	108.811	97.8624	60.4128
hsa-mir-411	0	0.545946	5.64335	17.5822	24.0595	109.613	54.5319	69.8891	17.3359
hsa-mir-412	0	0.545946	2.41858	7.1877	10.2654	58.4187	17.3338	28.4145	16.8105
hsa-mir-421	1.78711	3.09369	0.268731	1.87986	2.24556	2.14053	0.885669	1.58839	3.15197
hsa-mir-422a	0	0	0	0	0	0	0	0	0
hsa-mir-423	113.184	166.513	90.2936	199.818	131.205	216.372	60.605	44.1219	243.227
hsa-mir-424	9.53128	4.73153	51.5963	21.342	378.216	1055.91	1146.18	1264.45	118.724
hsa-mir-425	51.2306	124.294	23.3796	39.6982	21.1724	48.2512	25.3048	20.5608	150.769
hsa-mir-4251	0	0	0	0	0	0	0	0	0
hsa-mir-4252	0	0	0	0	0	0	0	0	0
hsa-mir-4253	0	0	0	0	0	0	0	0	0
hsa-mir-4254	0	0	0	0	0	0	0.253048	0	0
hsa-mir-4255	0	0	0	0	0	0	0	0	0
hsa-mir-4256	0	0	0	0	0	0	0	0	0
hsa-mir-4257	0	0	0	0	0	0	0	0	0
hsa-mir-4258	0	0	0	0	0	0	0	0	0
hsa-mir-4259	0	0	0	0	0	0	0	0	0
hsa-mir-4260	0	0	0	0	0	0	0	0	0
hsa-mir-4261	0	0	0	0	0	0	0	0	0
hsa-mir-4262	0	0	0	0	0	0	0	0	0
hsa-mir-4263	0	0	0	0	0	0	0	0	0
hsa-mir-4264	0	0	0	0	0	0	0	0	0
hsa-mir-4265	0	0	0	0	0	0	0	0	0
hsa-mir-4266	0	0	0	0	0	0	0	0	0
hsa-mir-4267	0	0	0	0	0	0	0	0	0
hsa-mir-4268	0	0	0	0	0	0	0	0	0
hsa-mir-4269	0	0	0	0	0	0	0	0	0
hsa-mir-4270	0	0	0	0	0	0	0	0	0
hsa-mir-4271	0	0	0	0	0	0	0	0	0
hsa-mir-4272	0	0	0	0	0	0	0	0	0
hsa-mir-4273	0	0	0	0	0	0	0	0	0
hsa-mir-4274	0	0	0	0	0	0	0	0	0
hsa-mir-4275	0	0	0	0	0	0	0	0	0
hsa-mir-4276	0	0	0	0	0	0	0	0	0
hsa-mir-4277	0	0	0	0	0	0	0	0	0
hsa-mir-4278	0	0	0	0	0	0	0	0	0
hsa-mir-4279	0	0	0	0	0	0	0	0	0
hsa-mir-4280	0	0	0	0	0	0	0	0	0
hsa-mir-4281	0	0	0	0	0	0	0	0	0
hsa-mir-4282	0	0	0	0	0	0	0	0	0
hsa-mir-4283-1	0	0	0	0	0	0	0	0	0
hsa-mir-4283-2	0	0	0	0	0	0	0	0	0
hsa-mir-4284	1.19141	0.181982	0	0	0	0	0	0	2.62664
hsa-mir-4285	0	0	0	0	0	0	0	0	0
hsa-mir-4286	0	0	0	0.44232	0	0	0	0	0
hsa-mir-4287	0	0	0	0	0	0	0	0	0
hsa-mir-4288	0	0	0	0	0	0	0	0	0
hsa-mir-4289	0	0	0	0	0	0	0	0	0
hsa-mir-429	199.561	233.847	6.71827	35.9385	8.98223	5.44052	0.126524	0.088244	24.1651
hsa-mir-4290	0	0	0	0	0	0	0	0	0
hsa-mir-4291	0	0	0	0	0	0	0	0	0
hsa-mir-4292	0	0	0	0	0	0	0	0	0
hsa-mir-4293	0	0	0	0	0	0	0	0	0
hsa-mir-4294	0	0	0	0	0	0	0	0	0
hsa-mir-4295	0	0	0	0	0	0	0	0	0
hsa-mir-4296	0	0	0	0	0	0	0	0	0
hsa-mir-4297	0	0	0	0	0	0	0	0	0
hsa-mir-4298	0	0	0	0	0	0	0	0	0
hsa-mir-4299	0	0	0	0	0	0	0	0	0
hsa-mir-4300	0	0	0	0	0	0	0	0	0
hsa-mir-4301	0	0	0	0	0	0	0	0	0
hsa-mir-4302	0	0	0	0	0	0	0	0	0
hsa-mir-4303	0	0	0	0	0	0	0	0	0
hsa-mir-4304	0	0	0	0	0	0	0	0	0
hsa-mir-4305	0	0	0	0	0	0	0	0	0
hsa-mir-4306	0	0.181982	0	0	0	0	0	0	0
hsa-mir-4307	0	0	0	0	0	0	0	0	0
hsa-mir-4308	0	0	0	0	0	0	0	0	0
hsa-mir-4309	0	0	0	0	0	0	0	0	0
hsa-mir-431	0.595705	0.181982	7.25573	18.0246	21.4932	100.605	47.5731	46.7692	53.0582
hsa-mir-4310	0	0	0	0	0	0	0	0	0
hsa-mir-4311	0	0	0	0	0	0	0	0	0
hsa-mir-4312	0	0	0	0	0	0	0	0	0
hsa-mir-4313	0	0	0	0	0	0	0	0	0
hsa-mir-4314	0	0	0	0	0	0	0	0	0
hsa-mir-4315-1	0	0	0	0	0	0	0	0	0
hsa-mir-4315-2	0	0	0	0	0	0	0	0	0
hsa-mir-4316	0	0	0	0	0	0	0	0	0
hsa-mir-4317	0	0	0	0	0	0	0	0	0
hsa-mir-4318	0	0	0	0	0	0	0	0	0
hsa-mir-4319	0	0	0	0	0	0	0	0	0
hsa-mir-432	0.595705	0.727928	2.68731	8.84641	20.5308	55.3863	33.9085	36.7094	14.7092
hsa-mir-4320	0	0	0	0	0	0	0	0	0
hsa-mir-4321	0	0	0	0	0	0	0	0	0
hsa-mir-4322	0	0	0	0	0	0	0	0	0
hsa-mir-4323	0	0	0	0	0	0	0	0	0
hsa-mir-4324	0	0	0	0	0	0	0	0	0
hsa-mir-4325	0	0	0	0	0	0	0	0	0
hsa-mir-4326	0	0.90991	0	0.995221	3.20794	1.87297	3.28963	1.85312	12.0826
hsa-mir-4327	0	0	0	0	0	0	0	0	0
hsa-mir-4328	0	0	0	0	0	0	0	0	0
hsa-mir-4329	0	0	0	0	0	0	0	0	0
hsa-mir-433	0	0	0.268731	2.87508	5.4535	13.6459	3.79572	2.20609	4.72796
hsa-mir-4330	0	0	0	0	0	0	0	0	0
hsa-mir-4417	0	0	0	0	0	0	0	0	0
hsa-mir-4418	0	0	0	0	0	0	0	0	0
hsa-mir-4419a	0	0	0	0	0	0	0	0	0
hsa-mir-4419b	0	0	0	0	0	0	0	0	0
hsa-mir-4420	0	0	0	0	0	0	0	0	0
hsa-mir-4421	0	0	0	0	0	0	0	0	0
hsa-mir-4422	0	0	0	0	0	0	0	0	0
hsa-mir-4423	0	0	0.268731	0.22116	0	0.089189	0	0.088244	2.62664
hsa-mir-4424	0	0	0	0	0	0.178378	0	0	0
hsa-mir-4425	0	0	0	0	0	0	0	0	0.525329
hsa-mir-4426	0	0	0	0	0	0	0	0	0
hsa-mir-4427	0	0	0	0	0	0	0	0	0
hsa-mir-4428	0	0	0	0	0	0	0	0	0
hsa-mir-4429	0.595705	0.181982	2.41858	0.44232	0	0.535133	0.126524	0	0
hsa-mir-4430	0	0	0	0	0	0	0	0	0
hsa-mir-4431	0	0	0	0	0	0	0	0	4.20263
hsa-mir-4432	0	0	0	0	0	0	0	0	0
hsa-mir-4433	0	0	0.268731	0	0	0	0	0	0
hsa-mir-4434	0	0.181982	0.268731	0	0	0.089189	0	0	0
hsa-mir-4435-1	0	0	0	0	0	0	0	0	0
hsa-mir-4435-2	0	0.181982	0	0	0	0	0.126524	0.088244	1.05066
hsa-mir-4436a	0	0	0	0	0	0	0	0	0
hsa-mir-4436b-1	0	0	0	0	0	0	0	0	0
hsa-mir-4436b-2	0	0	0	0	0	0	0	0	0
hsa-mir-4437	0	0	0	0	0	0	0	0	0
hsa-mir-4438	0	0	0	0	0	0	0	0	0
hsa-mir-4439	0	0	0	0	0	0	0	0	0
hsa-mir-4440	0	0	0	0	0	0	0	0	0
hsa-mir-4441	0	0	0	0	0	0	0	0	0
hsa-mir-4442	0.595705	0	0	0	0.320794	0.089189	0	0	0
hsa-mir-4443	0	0.181982	0	0	0	0	0.126524	0	0
hsa-mir-4444-1	1.19141	0.545946	0	0.22116	0.641588	0.356756	0.126524	0.088244	0.525329
hsa-mir-4444-2	0.595705	0.545946	0.268731	0	0	0.089189	0	0.088244	0
hsa-mir-4445	0	0	0	0	0	0	0	0	0
hsa-mir-4446	0	0.181982	0	0	0	0	0	0	0
hsa-mir-4447	0	0	0	0	0	0	0	0	0
hsa-mir-4448	0.595705	0	0.268731	0	0	0	0	0	0
hsa-mir-4449	2.38282	4.0036	1.34365	1.76928	1.28317	1.6054	0.253048	0.088244	0
hsa-mir-4450	0	0	0	0.11058	0	0	0	0	0
hsa-mir-4451	0	0	0	0	0	0	0	0	0
hsa-mir-4452	0	0	0	0	0	0	0	0	0
hsa-mir-4453	0	0	0	0.11058	0	0	0	0.088244	0
hsa-mir-4454	0.595705	0	0	0.33174	0.641588	0.267567	0	0	1.05066
hsa-mir-4455	0	0	0	0	0	0	0	0	0
hsa-mir-4456	0	0	0	0	0	0	0	0	0
hsa-mir-4457	0	0	0	0	0	0	0	0	0
hsa-mir-4458	0	0	0	0.11058	0	0.178378	0.126524	0	0
hsa-mir-4459	0	0	0	0	0	0	0	0	0
hsa-mir-4460	0	0	0	0	0	0	0	0	0
hsa-mir-4461	0	2.0018	0	0.995221	0	0.535133	0.506096	0.970682	6.82928
hsa-mir-4462	0	0	0	0	0	0	0	0	0
hsa-mir-4463	0	0	0	0	0	0	0	0	0
hsa-mir-4464	0	0	0	0	0	0	0	0	0
hsa-mir-4465	0	0	0	0	0	0	0	0.441219	0
hsa-mir-4466	0	0.181982	0	0.22116	0.320794	0	0	0.176488	0.525329
hsa-mir-4467	0	0	0	0	0	0	0	0	0
hsa-mir-4468	0	0.181982	0	0	0	0	0	0	0
hsa-mir-4469	0	0	0	0.11058	0	0.089189	0	0	0.525329
hsa-mir-4470	0.595705	0	0.268731	0.33174	0.320794	0.178378	0	0	0
hsa-mir-4471	0	0	0	0	0	0	0	0	0
hsa-mir-4472-1	0	0	0	0	0	0	0	0	0
hsa-mir-4472-2	0	0	0	0	0	0	0	0	0
hsa-mir-4473	1.19141	0.727928	0.268731	0	0.641588	0.267567	0	0.088244	0.525329
hsa-mir-4474	0	0.181982	0	0	0	0.089189	0	0	0
hsa-mir-4475	0	0	0	0	0	0	0	0	0
hsa-mir-4476	0	0	0	0	0	0	0	0	0
hsa-mir-4477a	0	0	0	0	0	0	0	0	0
hsa-mir-4477b	0	0	0	0	0	0	0	0	0
hsa-mir-4478	0	0	0	0	0	0	0	0	0
hsa-mir-4479	0	0	0	0	0	0	0	0	0.525329
hsa-mir-448	0	0	0	0	0	0	0	0	0
hsa-mir-4480	0	0	0	0	0	0	0	0	0
hsa-mir-4481	0	0	0	0	0	0	0	0	0
hsa-mir-4482-1	0	0	0	0	0	0	0	0.088244	0
hsa-mir-4483	0	0	0	0	0	0	0	0	0
hsa-mir-4484	0	0.181982	0	0	0	0	0	0	0
hsa-mir-4485	0	0	0	0	0	0	0	0	0
hsa-mir-4486	0	0	0	0	0	0	0	0	0
hsa-mir-4487	0	0	0.537462	0.44232	0	0	0	0	0
hsa-mir-4488	0	0.181982	0	0	0.320794	0	0	0	0
hsa-mir-4489	0	0	0	0	0	0	0	0	0
hsa-mir-4490	0	0	0	0	0	0	0	0	0
hsa-mir-4491	0	0	0	1.43754	4.17032	5.26214	0	0	0
hsa-mir-4492	0	0.363964	0	0.44232	0	0.089189	0	0.088244	1.05066
hsa-mir-4493	0	0	0	0	0	0	0	0	0
hsa-mir-4494	0	0	0	0	0	0	0	0	0.525329
hsa-mir-4495	0	0	0	0	0	0	0	0	0
hsa-mir-4496	0	0	0	0	0	0	0	0	0
hsa-mir-4497	0	0.727928	0	0.22116	0.320794	0.445944	1.77134	1.05892	0.525329
hsa-mir-4498	0	0	0	0	0	0	0	0	0
hsa-mir-4499	0	0	0	0	0	0	0	0	0
hsa-mir-449a	0.595705	0.545946	0.537462	0.11058	0.641588	0.178378	0	0	1.05066
hsa-mir-449b	0	0.181982	0	0	0.320794	0.089189	0.126524	0	0
hsa-mir-449c	0	0	0	0	0.320794	0	0	0	0
hsa-mir-4500	0	0	0	0	0	0	0	0	0
hsa-mir-4501	0	0	0	0	0	0	0	0	0
hsa-mir-4502	0	0	0	0	0	0	0	0	0
hsa-mir-4503	0	0	0	0	0	0	0	0	0
hsa-mir-4504	0	0	0	0	0	0	0	0	0
hsa-mir-4505	0	0	0	0	0	0	0	0	0
hsa-mir-4506	0	0	0	0	0	0	0	0	0
hsa-mir-4507	0	0	0	0	0	0	0	0	0
hsa-mir-4508	0	0	0	0	0	0	0	0	0
hsa-mir-4509-1	0	0	0	0	0	0	0	0	0
hsa-mir-4509-2	0	0	0	0	0	0	0	0	0
hsa-mir-4509-3	0	0	0	0	0	0	0	0	0
hsa-mir-450a-1	0	0.181982	0.537462	1.32696	8.66143	37.0134	11.0076	9.61857	2.62664
hsa-mir-450a-2	0	0	1.34365	0.77406	8.34064	39.9566	11.3872	10.9422	2.62664
hsa-mir-450b	0	0	2.68731	1.76928	24.3803	49.589	14.5503	18.6194	4.20263
hsa-mir-4510	0	0	0.268731	1.1058	0	3.74593	0	0.264731	0
hsa-mir-4511	0	0.181982	0.268731	0	0	0	0.126524	0	1.05066
hsa-mir-4512	0	0	0	0	0	0	0	0	0
hsa-mir-4513	0	0	0	0	0	0	0	0	0
hsa-mir-4514	0	0	0	0	0	0	0	0	0
hsa-mir-4515	0	0	0	0.11058	0	0	0	0	0
hsa-mir-4516	0	0.181982	0	0	0.320794	0	0	0	0
hsa-mir-4517	0	0	0	0	0	0	0	0.088244	0
hsa-mir-4518	0	0	0	0	0	0	0	0	0
hsa-mir-4519	0	0	0	0	0	0	0	0	0
hsa-mir-451a	4.76564	2.0018	11.5554	10.2839	6.09508	2.22972	1.01219	1.05892	1.05066
hsa-mir-451b	0	0	0	0	0	0	0	0	0
hsa-mir-452	83.9944	11.4649	6.71827	1.99044	21.814	19.5324	141.074	149.573	178.612
hsa-mir-4520a	0	0	0.806193	0.44232	0	0	0	0	0
hsa-mir-4520b	0	0	0.806193	0.33174	0	0	0	0	0
hsa-mir-4521	2.38282	2.18378	0.268731	0.5529	0	1.42702	2.91005	1.94136	7.35461
hsa-mir-4522	0	0	0	0	0	0	0	0	0
hsa-mir-4523	0	0	0	0	0	0	0	0	0
hsa-mir-4524a	0	0	0	0	1.28317	1.15946	0.126524	0.088244	0
hsa-mir-4524b	0	0	0	0	0	0	0	0	0
hsa-mir-4525	0	0.181982	0	0.33174	0	0	0	0	0
hsa-mir-4526	0	0	0	0	0	0.089189	0	0.088244	0
hsa-mir-4527	0	0	0	0	0	0	0	0.088244	0
hsa-mir-4528	0	0	0	0	0	0.089189	0	0	0
hsa-mir-4529	0	0.181982	0	0	0	0.178378	0	0	0
hsa-mir-4530	0	0	0	0	0	0	0	0	0
hsa-mir-4531	0	0	0	0	0	0	0	0	0
hsa-mir-4532	0.595705	0.363964	0	0	0	0	0.253048	0.264731	0
hsa-mir-4533	0	0	0	0	0	0.178378	0	0	0
hsa-mir-4534	0	0	0	0	0	0	0	0	0
hsa-mir-4535	0	0	0	0	0	0	0	0	0
hsa-mir-4536-1	0	0.181982	0.268731	0.44232	0	0.535133	0.253048	0.088244	0
hsa-mir-4536-2	0	0	0	0	0	0	0	0	0
hsa-mir-4537	0	0	0	0	0	0	0	0	0
hsa-mir-4538	0	0	0	0	0	0	0	0	0
hsa-mir-4539	0	0	0	0	0	0	0	0	0
hsa-mir-454	2.97852	4.54955	0.537462	3.3174	2.24556	3.65674	1.39176	1.4119	11.0319
hsa-mir-4540	0	0	0	0	0	0	0	0	0
hsa-mir-455	726.164	444.4	99.1617	77.406	347.099	562.247	250.391	125.218	664.541
hsa-mir-4632	0	0	0	0.11058	0.320794	0.267567	0	0	0
hsa-mir-4633	0	0	0	0	0	0	0	0	0
hsa-mir-4634	0	0	0	0	0	0	0	0	0
hsa-mir-4635	0	0	0	0	0	0	0	0	0
hsa-mir-4636	0	0	1.61238	1.87986	1.60397	1.87297	0.126524	0.264731	0
hsa-mir-4637	0	0	0	0	0	0	0	0	0
hsa-mir-4638	0.595705	0.363964	0.537462	0.44232	0.962381	0.8027	0.126524	0.088244	1.57599
hsa-mir-4639	0	0	0	0.11058	0	0.089189	0	0	0
hsa-mir-4640	0	0.363964	0	0.884641	0	0.713511	0	0	3.15197
hsa-mir-4641	0	0	0	0.11058	0	0	0	0	0
hsa-mir-4642	0	0	0	0	0	0	0	0	0
hsa-mir-4643	0	0	0	0	0	0	0	0	0
hsa-mir-4644	0	0	0	0	0	0	0	0	0
hsa-mir-4645	0	0	0.268731	0.11058	0.962381	0.624322	0	0	0
hsa-mir-4646	0.595705	0	0.268731	0.44232	0.641588	0.445944	0.126524	0	0
hsa-mir-4647	0	0.181982	0	0.11058	0.320794	0.267567	0	0.088244	0
hsa-mir-4648	0	0	0	0.11058	0	0.267567	0	0	0
hsa-mir-4649	0	0	0	0	0	0.267567	0.126524	0.088244	0
hsa-mir-4650-1	0	0	0	0	0	0	0	0	0
hsa-mir-4650-2	0	0	0	0	0	0	0	0	0
hsa-mir-4651	0.595705	0	0.537462	0.11058	0	0.089189	0.126524	0.088244	0.525329
hsa-mir-4652	0.595705	0	0	0	0	0	0	0	0
hsa-mir-4653	0	0	0	0	0	0	0	0	0
hsa-mir-4654	0.595705	0.90991	0	0.33174	0	0.267567	0	0	0
hsa-mir-4655	0	0	0	0	0	0	0	0	0
hsa-mir-4656	0	0	0	0	0	0	0	0	0
hsa-mir-4657	0	0	0	0	0	0	0	0	0
hsa-mir-4658	0	0	0	0.11058	0	0.089189	0	0.088244	0
hsa-mir-4659a	0	0	0	0	0	0	0	0	0
hsa-mir-4659b	0	0	0	0	0	0	0	0	0
hsa-mir-466	0	0	0	0.11058	0	0	0	0.088244	0
hsa-mir-4660	0	0	0	0.11058	0	0.089189	0.379572	0.088244	0
hsa-mir-4661	2.97852	1.81982	0.268731	1.54812	0	1.6054	0.759145	1.05892	14.1839
hsa-mir-4662a	0.595705	10.7369	18.2737	88.6852	4.49111	22.5648	1.51829	0.441219	23.1145
hsa-mir-4662b	0	0	0	0.33174	0	0	0	0	0
hsa-mir-4663	0	0	0	0	0	0	0	0	0
hsa-mir-4664	0.595705	0.181982	0	0	0	0.089189	0	0	5.25329
hsa-mir-4665	0	0	0	0	0.641588	0.089189	0	0.088244	0.525329
hsa-mir-4666a	0	0	0	0	0	0	0	0	0
hsa-mir-4666b	0	0	0	0	0	0	0.126524	0	0
hsa-mir-4667	0	0	0	0.11058	0.320794	0	0	0.088244	0.525329
hsa-mir-4668	4.16993	1.63784	1.88112	1.21638	0.962381	0.8027	0.379572	0.352975	1.05066
hsa-mir-4669	0	0.181982	0	0	0	0	0	0	0.525329
hsa-mir-4670	0	0	0	0	0.320794	0.267567	0	0	0
hsa-mir-4671	0	0	0	0.11058	0	0	0	0	0.525329
hsa-mir-4672	0	0	0	0	0	0	0	0	0
hsa-mir-4673	0	0	0	0	0	0	0	0	0
hsa-mir-4674	0.595705	0	0	0.11058	0	0	0	0	0.525329
hsa-mir-4675	0	0	0	0	0	0	0	0	0
hsa-mir-4676	0	0.363964	0	0.33174	0.320794	0.089189	0.379572	0.70595	3.15197
hsa-mir-4677	5.36134	5.45946	3.4935	4.9761	9.30302	5.6189	10.2485	5.20638	18.3865
hsa-mir-4678	0	0	0	0	0	0	0	0	0
hsa-mir-4679-1	0	0	0	0	0	0	0	0	0
hsa-mir-4679-2	0	0	0	0	0.320794	0.089189	0	0	0
hsa-mir-4680	0.595705	0.545946	0	0.22116	0	0	0	0	0
hsa-mir-4681	0	0	0	0	0	0	0	0	0
hsa-mir-4682	0	0	0	0	0	0	0	0	0
hsa-mir-4683	0.595705	0.181982	0.268731	0.33174	0	0.089189	0.126524	0	0.525329
hsa-mir-4684	0	0	0	0	0.962381	0.089189	0.253048	0	0
hsa-mir-4685	0.595705	0	0.268731	0.33174	1.28317	0.267567	0.379572	0.176488	1.57599
hsa-mir-4686	0	0	0	0	0	0	0	0	0
hsa-mir-4687	0	0.545946	0	0	0	0	0	0	0
hsa-mir-4688	0	0.181982	0	0	0	0	0	0	0
hsa-mir-4689	0	0	0	0.22116	0	0	0	0	0
hsa-mir-4690	0.595705	1.27387	0	0.77406	0	0.356756	0.759145	0.352975	0.525329
hsa-mir-4691	0	0	0	0	0	0	0	0	1.05066
hsa-mir-4692	0	0	0	0	0	0	0	0	0
hsa-mir-4693	0	0	0	0	0	0	0	0	0
hsa-mir-4694	0	0	0	0	0	0	0	0	0
hsa-mir-4695	0	0	0	0	0	0	0	0	0
hsa-mir-4696	0	0	0	0	0	0	0	0	0
hsa-mir-4697	0	0	0	0	0	0	0	0	0
hsa-mir-4698	0	0	0	0	0	0	0	0	0
hsa-mir-4699	0	0.181982	0	0	0	0	0	0	0
hsa-mir-4700	0.595705	0.181982	0	0	0	0	0	0	0
hsa-mir-4701	0	0.181982	0	0	0	0	0	0	0
hsa-mir-4703	0	0	0	0	0.320794	0.089189	0	0	0
hsa-mir-4704	0	0	0	0	0	0	0	0.088244	0
hsa-mir-4705	0	0	0.268731	0.884641	0.320794	0.178378	0	0	0
hsa-mir-4706	0	0	0	0	0.320794	0	0	0	0.525329
hsa-mir-4707	0	0.181982	0	0.22116	0.320794	0.624322	0	0	1.57599
hsa-mir-4708	0	0	0	0.11058	0	0	0	0	0
hsa-mir-4709	0	0.727928	0	0.11058	0.320794	1.07027	0	0.352975	0.525329
hsa-mir-4710	0	0	0	0	0	0.089189	0	0	0
hsa-mir-4711	0	0	0	0	0	0	0	0	0
hsa-mir-4712	0	0	0	0	0	0	0	0	0
hsa-mir-4713	0	0	0	0	0	0	0	0	0.525329
hsa-mir-4714	1.19141	0.545946	0.268731	0.11058	0.962381	0.356756	0.126524	0.176488	0.525329
hsa-mir-4715	0	0	0	0	0	0	0	0.176488	0
hsa-mir-4716	0	0.363964	0	0.33174	0	0.089189	0	0	0
hsa-mir-4717	0	0	0	0	0	0	0.126524	0	0
hsa-mir-4718	0	0	0	0	0	0	0	0	0
hsa-mir-4719	0	0	0	0	0	0	0	0	0
hsa-mir-4720	0	0	0.268731	0	0	0	0	0	0
hsa-mir-4721	0	0	0	0	0	0	0	0	0
hsa-mir-4722	0	0	0	0	0	0	0	0	0
hsa-mir-4723	0	0.181982	0	0	0	0.178378	0	0	0
hsa-mir-4724	0	0	0	0	0	0	0	0	0
hsa-mir-4725	0	0.545946	0	0	0	0	0	0.088244	0
hsa-mir-4726	0	0.363964	0	0	0	0.089189	0	0	0
hsa-mir-4727	0	0	0	0	0	0.089189	0	0	0
hsa-mir-4728	6.55275	6.18739	1.61238	1.99044	0.641588	1.6054	0.379572	0.088244	1.05066
hsa-mir-4729	0	0	0	0	0	0	0	0	0
hsa-mir-4730	0	0	0	0	0	0	0	0.088244	0
hsa-mir-4731	0	0.181982	0	0.11058	0	0.178378	0.126524	0	0
hsa-mir-4732	0	0	0	0	0	0	0	0	0
hsa-mir-4733	0	0	0.268731	0.33174	0	0	0	0	0
hsa-mir-4734	0	0	0	0	0	0	0.126524	0	0
hsa-mir-4735	0	0	0.268731	0	0.641588	0	0	0	0
hsa-mir-4736	0	0	0	0	0	0	0	0	0
hsa-mir-4737	0	0	0	0	0	0	0	0	0
hsa-mir-4738	0	0	0	0	0.320794	0	0.126524	0.176488	0.525329
hsa-mir-4739	0	0	0	0	0	0	0	0	0
hsa-mir-4740	0	0	0.268731	0	0	0.178378	0.253048	0.088244	0
hsa-mir-4741	0	0	0	0.44232	0	0.178378	0.126524	0	1.05066
hsa-mir-4742	0	0.545946	0	0.66348	0.641588	0.178378	0.506096	0.088244	0.525329
hsa-mir-4743	0	0.181982	0	0	0	0.178378	0.126524	0	1.05066
hsa-mir-4744	0	0	0	0	0	0.089189	0	0	0
hsa-mir-4745	0	0	0	0	0	0.089189	0	0.088244	2.10132
hsa-mir-4746	0	0.545946	0	0.11058	0	0.267567	1.13872	0.088244	13.1332
hsa-mir-4747	0	0	0	0	0	0	0	0	0
hsa-mir-4748	0	0	0	0	0	0	0	0	0
hsa-mir-4749	0	0.363964	0.268731	0.22116	0.320794	0.178378	0.253048	0	0.525329
hsa-mir-4750	0.595705	0.181982	0	0	0.320794	0	0	0	0.525329
hsa-mir-4751	0	0.181982	0	0	0	0	0	0	0
hsa-mir-4752	0	0	0	0	0	0	0	0	0
hsa-mir-4753	0	0	0	0.22116	0.320794	0	0	0	0
hsa-mir-4754	0	0	0	0.22116	0.320794	0.089189	0	0	0
hsa-mir-4755	0	0	0	0	0	0.089189	0	0.088244	0.525329
hsa-mir-4756	0	0	0	0	0	0	0	0	0
hsa-mir-4757	0	0	0.537462	0.22116	0.320794	0.535133	0	0.088244	0
hsa-mir-4758	0	0	0	0	0	0.178378	0	0	0
hsa-mir-4759	0	0	0	0	0.641588	1.07027	0	0	0
hsa-mir-4760	0	0	0	0.11058	0	0	0	0	0.525329
hsa-mir-4761	0	0	0	0	0	0	0	0	0
hsa-mir-4762	0	0	0.268731	0.22116	0	0.267567	0.126524	0	0.525329
hsa-mir-4763	0	0	0	0	0	0.178378	0	0	0
hsa-mir-4764	0	0.181982	0	0	0	0	0	0	0
hsa-mir-4765	0	0	0	0	0	0	0	0	0
hsa-mir-4766	0	0.181982	0	0.11058	0	0.089189	0.506096	0	3.15197
hsa-mir-4767	0	0	0	0	0	0.089189	0	0.088244	0
hsa-mir-4768	0	0	0	0	0	0	0	0	1.05066
hsa-mir-4769	0	0	0	0	0	0.089189	0	0	0
hsa-mir-4770	0	0	0	1.1058	0.320794	0.356756	0.126524	0.794194	0
hsa-mir-4771-1	0	0	0	0	0	0	0	0	0
hsa-mir-4771-2	0	0	0	0	0	0	0	0	0.525329
hsa-mir-4772	0	0	0	0.11058	0.320794	0.178378	0	0	0
hsa-mir-4773-1	0	0	0	0	0	0	0	0	0
hsa-mir-4773-2	0	0	0	0	1.28317	1.07027	0.253048	0.088244	0
hsa-mir-4774	0	0	0	0	0	0	0	0	0
hsa-mir-4775	0	0	0	0	0	0.089189	0.506096	0.352975	0.525329
hsa-mir-4776-1	0	0	0	0	0	0	0	0	0
hsa-mir-4776-2	0	0	0.268731	0	0	0	0	0.088244	0
hsa-mir-4777	0	0	0	0	0	0	0	0	0
hsa-mir-4778	0	0	0	0	0.320794	0.445944	0	0	0
hsa-mir-4779	0	0	0	0	0	0	0	0	0
hsa-mir-4780	1.19141	0.363964	0.806193	2.10102	0.320794	0	0	0	0
hsa-mir-4781	1.19141	0	0	0	0.641588	0	0.63262	0.088244	0
hsa-mir-4782	0	0.181982	0	0	0	0	0.253048	0	0.525329
hsa-mir-4783	0	0	0	0	0	0	0	0	0
hsa-mir-4784	0	0.363964	0	0.11058	0	0	0.253048	0.176488	1.05066
hsa-mir-4785	0	0.181982	0	0	0	0.356756	0.126524	0.176488	1.05066
hsa-mir-4786	0	0.90991	0	0.22116	0	0.713511	0.506096	0.794194	1.57599
hsa-mir-4787	0	0.545946	0.268731	2.54334	0	0.624322	0.253048	0.176488	1.05066
hsa-mir-4788	0	0	0.537462	0.11058	0.320794	0.089189	0	3.35326	0
hsa-mir-4789	0	0.181982	0	0	0	0.089189	0	0	0
hsa-mir-4790	1.19141	0.181982	0	0	0	0.089189	0	0	0
hsa-mir-4791	1.78711	0.727928	2.68731	0.77406	0.641588	0.445944	0.253048	0	1.05066
hsa-mir-4792	0	0	0	0	0	0	0	0	0
hsa-mir-4793	0	0.181982	0	0	0	0	0	0	0
hsa-mir-4794	0	0	0	0	0	0.267567	0	0	0
hsa-mir-4795	0	0	0	0	0	0	0.126524	0	0
hsa-mir-4796	0	0	0	0.11058	0	0.178378	0	0	0
hsa-mir-4797	0.595705	0	0	0	0	0.089189	0.126524	0.264731	2.10132
hsa-mir-4798	0	0	0	0.11058	0	0	0	0	0
hsa-mir-4799	0	0	0.268731	0	0	0.178378	0	0	0
hsa-mir-4800	0	0.181982	0	0	0	0	0	0	0
hsa-mir-4801	0	0	0	0	0	0	0	0	0
hsa-mir-4802	0	0.363964	0	0	0	0	0	0	0
hsa-mir-4803	0	0	0	0	0	0.178378	0.63262	0	0
hsa-mir-4804	0	0.181982	0	0	0	0.089189	0.126524	0	0
hsa-mir-483	0	0.90991	1.34365	4.86552	21.1724	282.461	1.01219	4.58868	0.525329
hsa-mir-484	26.211	65.3315	8.59939	18.688	19.5684	28.2729	29.7332	16.7663	85.1033
hsa-mir-485	1.19141	0.90991	5.10589	6.19248	16.3605	54.0485	32.2636	50.6519	16.2852
hsa-mir-486	0	0.90991	0.268731	0.995221	3.84953	2.67567	0.506096	0.352975	4.72796
hsa-mir-487a	0	0	1.07492	2.2116	3.20794	13.1108	3.41615	4.41219	1.05066
hsa-mir-487b	0.595705	0.90991	2.68731	7.40886	16.6813	87.6727	19.1051	27.0026	6.82928
hsa-mir-488	1.19141	0.181982	0.268731	1.32696	0.320794	13.1108	0.759145	0.176488	0
hsa-mir-489	0	1.81982	0	0	0	0	0	0	0
hsa-mir-490	0	0	0	0	0	0	16.5747	0.088244	0
hsa-mir-491	4.16993	7.82522	1.61238	3.42798	3.20794	4.99458	1.51829	1.32366	6.82928
hsa-mir-492	0	0	0	0	0	0	0	0	0
hsa-mir-493	0	0.727928	3.22477	11.3897	5.4535	41.8296	123.488	139.249	29.4184
hsa-mir-494	0	0.181982	0.537462	1.6587	5.4535	17.5702	8.73016	14.2955	3.15197
hsa-mir-495	0.595705	0.181982	5.64335	14.1542	27.9091	56.5458	41.4999	48.5341	35.197
hsa-mir-496	0.595705	0	6.71827	2.87508	23.0972	17.927	16.7012	18.7959	11.5572
hsa-mir-497	29.7852	107.005	153.445	271.142	172.266	483.85	10.628	12.0894	1.57599
hsa-mir-498	0	0.363964	0	0.22116	0	0	0	0.088244	0.525329
hsa-mir-4999	0.595705	0.363964	1.61238	0.66348	0.320794	0.535133	0.63262	0.529463	1.05066
hsa-mir-499a	0	0.363964	0	0.33174	0.320794	0.445944	0	0	0
hsa-mir-499b	0	0.181982	0	0	0	0	0	0	0
hsa-mir-5000	2.38282	1.09189	2.68731	0.77406	2.56635	1.6054	0.506096	0.529463	2.62664
hsa-mir-5001	0	0.545946	0.268731	0.11058	0	0.445944	0	0.088244	2.62664
hsa-mir-5002	0	0	0	0	0	0	0.253048	0.176488	0
hsa-mir-5003	0	0	0	0	0.320794	0.178378	0	0.088244	1.05066
hsa-mir-5004	0	0	0	0.11058	0	0.089189	0	0	0
hsa-mir-5006	0	0.363964	0	0.11058	0	0	0.126524	0.088244	1.05066
hsa-mir-5007	0	0	0	0	0	0	0	0	0
hsa-mir-5008	0	0	0	0	0	0.089189	0	0.088244	3.6773
hsa-mir-5009	0	0	0.268731	0	0	0	0	0	0
hsa-mir-500a	40.5079	37.8522	11.2867	22.8901	62.8756	86.0673	233.563	127.071	753.847
hsa-mir-500b	1.19141	1.09189	0	0.884641	1.92476	3.74593	2.40396	1.94136	9.98125
hsa-mir-501	5.95705	3.27568	2.14985	4.09146	10.2654	13.2	27.3292	12.1776	153.921
hsa-mir-5010	1.19141	0.545946	0.268731	1.54812	0.320794	1.87297	0.253048	0.088244	1.05066
hsa-mir-5011	0	0	0	0	0	0	0	0	0
hsa-mir-502	4.16993	2.91171	0.537462	2.54334	13.4733	14.5378	9.74235	6.08882	21.0132
hsa-mir-503	0	0.181982	0.537462	0.44232	3.84953	10.6135	87.8077	39.7097	16.2852
hsa-mir-504	1.19141	1.27387	1.88112	0.77406	4.81191	1.15946	0.126524	0.088244	0
hsa-mir-5047	0	0	0	0	0	0	0	0	0
hsa-mir-505	23.2325	36.0324	15.8551	27.3133	62.234	73.1349	13.5381	12.4424	94.5592
hsa-mir-506	0	0.181982	0	0	0	0	0	0	0.525329
hsa-mir-507	0	0.181982	0	0	0	0	0	0	0
hsa-mir-508	7.14846	23.2937	6.44954	3.8703	1.28317	4.63782	0.63262	0.70595	1.57599
hsa-mir-5087	0	0.181982	0	0	0	0	0	0	0
hsa-mir-5088	0	0	0	0	0	0.089189	0	0	0.525329
hsa-mir-5089	0	0	0	0	0	0	0	0.088244	0
hsa-mir-509-1	2.97852	0.545946	2.68731	0.22116	0.641588	0.445944	0.253048	0	0.525329
hsa-mir-509-2	3.57423	1.45585	2.14985	0.5529	0.320794	0.267567	0	0	1.05066
hsa-mir-509-3	3.57423	0.727928	1.61238	0.44232	1.28317	0.356756	0	0	0.525329
hsa-mir-5090	0	0.363964	0.537462	0.77406	0.320794	0.356756	0	0	0
hsa-mir-5091	0	0.181982	0	0.22116	0	0.178378	0.126524	0	0
hsa-mir-5092	0	0.181982	0	0	0	0	0	0.088244	0.525329
hsa-mir-5093	0	0	0	0	0	0	0	0	0
hsa-mir-5094	0	0.181982	0	0	0	0	0	0	0
hsa-mir-5095	0	0.181982	0	0	0	0	0	0	0
hsa-mir-5096	0	0	0	0	0	0	0	0	0
hsa-mir-510	0	0	0	0	0	0	0	0	0
hsa-mir-5100	0	0.181982	0.537462	0.11058	0.962381	0.178378	0	0	0
hsa-mir-511-1	0	0.181982	0	0	0	0	0	0.088244	0
hsa-mir-511-2	0	0	0	0.11058	0	0	0	0	0
hsa-mir-512-1	0.595705	0.545946	3.4935	7.1877	0.320794	0.535133	1.13872	0.529463	0
hsa-mir-512-2	0.595705	0.90991	3.22477	5.63958	0.320794	0.8027	0.759145	1.23541	2.62664
hsa-mir-513a-1	0	0	0	0	0	0	0	0	0
hsa-mir-513a-2	0	0	0	0	0	0	0	0	0
hsa-mir-513b	0	0	0	0	0	0	0	0	0
hsa-mir-513c	0	0.181982	0	0	0	0	0	0	0
hsa-mir-514a-1	0.595705	2.91171	0.268731	0	0	0.089189	0	0	0.525329
hsa-mir-514a-2	1.19141	0.90991	1.34365	0.33174	0	0.8027	0	0	0
hsa-mir-514a-3	0.595705	1.81982	0.537462	0.5529	0.320794	0.624322	0	0	0.525329
hsa-mir-514b	0	0.181982	0	0	0	0	0	0	0
hsa-mir-515-1	0	0.363964	0	0.77406	0	0.267567	0	0.352975	0.525329
hsa-mir-515-2	0	0.363964	0	0.33174	0	0.178378	0.379572	0.176488	1.57599
hsa-mir-516a-1	0	1.09189	1.07492	1.99044	0	1.33783	0.253048	0.264731	0.525329
hsa-mir-516a-2	0	0.727928	0.537462	2.10102	0.320794	0.356756	0.506096	0.264731	0
hsa-mir-516b-1	0	0.545946	1.07492	0.884641	0	0.178378	0.379572	0.352975	1.05066
hsa-mir-516b-2	0	0.90991	0.537462	0.995221	0	0.178378	0	0.352975	0
hsa-mir-517a	0	8.37117	1.61238	6.85596	0	4.45944	6.95883	6.00058	4.72796
hsa-mir-517b	0	8.37117	1.61238	6.6348	0	4.45944	6.95883	5.91233	4.72796
hsa-mir-517c	0	0.363964	0.268731	0.77406	0	0.445944	0.506096	0.441219	0
hsa-mir-5186	0	0	0	0	0	0	0	0	0
hsa-mir-5187	2.38282	0.181982	0	0.44232	0.962381	0.8027	0	0	1.05066
hsa-mir-5188	0	0	0	0.22116	0	0.089189	0	0	0
hsa-mir-5189	0	0.181982	0	0	0	0	0	0	0
hsa-mir-518a-1	0	1.09189	0.537462	1.54812	0	0.624322	0.253048	0.70595	0
hsa-mir-518a-2	0	0.90991	0	0.22116	0.320794	0.356756	0.126524	0.441219	0.525329
hsa-mir-518b	0	3.63964	1.34365	4.64436	0	2.85404	3.28963	2.73556	5.77862
hsa-mir-518c	0	2.36577	2.95604	3.75972	0	1.78378	2.53048	2.11785	4.20263
hsa-mir-518d	0	0	0	0	0	0	0	0	0
hsa-mir-518e	0	0.727928	2.41858	2.2116	0.320794	0.891889	0.759145	0.441219	3.6773
hsa-mir-518f	0	0.181982	0.806193	1.43754	0	0.356756	0.379572	0.529463	0
hsa-mir-5190	0	0	0	0	0	0	0	0	0
hsa-mir-5191	0	0	0	0	0	0	0	0	0
hsa-mir-5192	0	0	0	0	0	0	0	0	0
hsa-mir-5193	0	0.181982	0.268731	0.22116	0	0.178378	0	0	0
hsa-mir-5194	0	0	0	0	0	0	0	0	0
hsa-mir-5195	0	0	0	0	0	0	0	0	0
hsa-mir-5196	0	0	0	0	0	0	0	0	0
hsa-mir-5197	0	0	0	0	0	0	0	0	0
hsa-mir-519a-1	0	0.90991	9.13685	8.95699	0.320794	0.8027	0.759145	0.529463	0.525329
hsa-mir-519a-2	0.595705	0.90991	2.68731	1.43754	0	1.07027	0.885669	0.794194	1.05066
hsa-mir-519b	0	0	0.268731	0	0	0	0	0	0
hsa-mir-519c	1.19141	0.181982	0.537462	0.66348	0	0.535133	0	0.088244	0.525329
hsa-mir-519d	0	0.181982	1.34365	2.2116	0	0.267567	0.63262	0.441219	0.525329
hsa-mir-519e	0	0.181982	0	0.33174	0	0	0.126524	0.088244	0
hsa-mir-520a	1.78711	2.0018	4.56843	4.53378	0.962381	2.05134	1.64481	0.882438	2.62664
hsa-mir-520b	0	0.90991	2.41858	1.1058	0	0.356756	0.506096	0.441219	1.05066
hsa-mir-520c	0	0	0.268731	0.11058	0	0.089189	0	0	0
hsa-mir-520d	0	0.363964	0.806193	0.44232	0	0.178378	0.126524	0.441219	0
hsa-mir-520e	0	0	0.268731	0.11058	0	0	0.253048	0.088244	0
hsa-mir-520f	0	0.181982	0.806193	0.22116	0.320794	0.981078	0.253048	0.441219	0.525329
hsa-mir-520g	0	0.545946	1.07492	1.32696	0	0.267567	0.379572	0	1.05066
hsa-mir-520h	0	0.363964	1.34365	0.995221	0	0.089189	0.126524	0	0.525329
hsa-mir-521-1	0	0	0.537462	0.33174	0.641588	0.089189	0.126524	0.088244	0
hsa-mir-521-2	0	0	0.268731	0	0	0.089189	0.126524	0	0
hsa-mir-522	0	0.181982	0.268731	0.77406	0.320794	0.981078	0	0.176488	0
hsa-mir-523	0	0.181982	0	0.884641	0	0.267567	0.253048	0.088244	0.525329
hsa-mir-524	0	0	0.268731	0.44232	0	0	0.126524	0.176488	0.525329
hsa-mir-525	0.595705	1.27387	1.34365	2.32218	0	0.713511	1.51829	1.67663	1.05066
hsa-mir-526a-1	0	0	0	0	0	0	0	0.088244	0
hsa-mir-526a-2	0	0	0	0	0	0	0	0	0
hsa-mir-526b	0	4.18558	10.4805	11.058	0	2.05134	2.65701	3.70624	2.10132
hsa-mir-527	0	1.63784	0.537462	0.77406	0	0.267567	0.126524	0.794194	0
hsa-mir-532	346.7	247.313	95.3995	116.441	502.363	695.852	818.611	418.805	1652.69
hsa-mir-539	0	0.363964	5.37462	4.31262	38.8161	30.8594	9.36278	14.6485	2.62664
hsa-mir-541	0	0	0.806193	0.884641	0.641588	4.99458	3.03658	4.05921	2.10132
hsa-mir-542	6.55275	3.45766	41.922	36.2703	285.827	1362.09	1504.37	1163.23	129.756
hsa-mir-543	0	0	1.34365	3.09624	16.6813	14.181	6.07316	6.17706	9.98125
hsa-mir-544a	0	0	0	0	0	0	0.126524	0	0
hsa-mir-544b	0	0	0	0	0	0	0	0.088244	0
hsa-mir-545	0	0.545946	0	0.5529	0	0.356756	0.126524	0.176488	3.15197
hsa-mir-548a-1	0	0	0	0	0	0	0	0	0
hsa-mir-548a-2	0	0	0	0	0	0	0	0	0
hsa-mir-548a-3	0	0	0	0.11058	0	0	0.126524	0.176488	0
hsa-mir-548aa-1	0	0	0	0	0	0	0	0	0
hsa-mir-548aa-2	0	0	0	0	0	0	0	0	0
hsa-mir-548ab	0	0	0	0	0	0	0	0	0
hsa-mir-548ac	0	0	0	0	0	0	0	0	0
hsa-mir-548ad	0	0	0	0	0	0	0	0	0
hsa-mir-548ae-1	0	0	0	0	0	0	0	0	0
hsa-mir-548ae-2	0	0	0	0	0	0	0	0	0
hsa-mir-548ag-1	0	0	0	0.11058	0	0	0	0	0
hsa-mir-548ag-2	0	0.181982	0.537462	1.1058	0.641588	1.69459	0	0	0
hsa-mir-548ah	0.595705	0.181982	0	0	0	0	0	0	0
hsa-mir-548ai	0	0	0	0	0	0	0	0	0
hsa-mir-548aj-1	0	0	0	0	0	0	0	0	0
hsa-mir-548aj-2	0	0	0	0	0	0	0	0	0
hsa-mir-548ak	0	0	0	0	0	0	0	0	0
hsa-mir-548al	0	0	0	0	0	0	0.126524	0	0
hsa-mir-548am	0	0	0	0	0	0	0	0	0
hsa-mir-548an	0	0	0	0	0	0	0	0	0
hsa-mir-548ao	0.595705	0.181982	0.268731	0.11058	0	0	0.379572	0.088244	0
hsa-mir-548ap	0	0	0	0	0	0	0	0	0
hsa-mir-548aq	0	0	0	0	0	0	0	0	0
hsa-mir-548ar	0	0	0	0	0	0.089189	0	0	0
hsa-mir-548as	0	0	0	0	0	0	0	0	0
hsa-mir-548at	0	0	0	0	0	0	0	0	0.525329
hsa-mir-548au	1.19141	0.363964	0	0	0	0.089189	0.253048	0	1.05066
hsa-mir-548av	0	0	0	0	0	0	0	0	0
hsa-mir-548aw	1.78711	0.545946	1.88112	0.884641	0	0.981078	0.379572	0	0
hsa-mir-548ax	0	0	0	0	0.320794	0.178378	0	0	0
hsa-mir-548b	1.19141	1.09189	0	1.32696	1.28317	3.74593	0	0.264731	0
hsa-mir-548c	0	0	0	0	0	0	0	0	0
hsa-mir-548d-1	0	0	0	0	0	0	0	0	0
hsa-mir-548d-2	0	0	0	0	0	0	0	0	0
hsa-mir-548e	0	0.363964	0	0.11058	0.320794	0.089189	0.126524	0.264731	1.05066
hsa-mir-548f-1	0.595705	0	0.537462	0	0.641588	0	0	0	5.77862
hsa-mir-548f-2	0	0	0	0	0	0	0	0	0
hsa-mir-548f-3	0	0	0	0	0	0	0	0	0
hsa-mir-548f-4	0	0	0	0	0	0	0	0	1.05066
hsa-mir-548f-5	0	0	0	0	0	0	0	0	0
hsa-mir-548g	0	0	0	0	0	0	0	0	0
hsa-mir-548h-1	0	0	0	0	0	0	0	0	0
hsa-mir-548h-2	0	0	0	0	0	0	0	0	0
hsa-mir-548h-3	0	0	0	0	0	0	0	0	0
hsa-mir-548h-4	0	0	0	0	0	0	0	0	0
hsa-mir-548h-5	0	0	0	0	0	0	0	0	0
hsa-mir-548i-1	0	0	0	0	0	0	0	0	0
hsa-mir-548i-2	0	0	0	0	0	0	0	0	0
hsa-mir-548i-3	0	0	0	0	0	0	0	0	0
hsa-mir-548i-4	0	0	0	0	0	0	0	0	0
hsa-mir-548j	0	0	0	0	0	0	0	0.176488	0
hsa-mir-548k	0	0	0	0.22116	0	0	0.126524	0.088244	1.57599
hsa-mir-548l	0	0.181982	0	0	0	0	0.126524	0	0
hsa-mir-548m	0	0	0	0	0	0	0	0	0
hsa-mir-548n	0	0	0	0.11058	0	0	0	0	0
hsa-mir-548o	0	1.63784	0.806193	0.5529	0.962381	0.891889	0.126524	0.176488	0
hsa-mir-548o-2	0	0	0	0	0	0	0	0	0
hsa-mir-548p	0	0	0	0	0	0	0	0	0
hsa-mir-548q	0	0	0	0.77406	0	0.445944	0	0.088244	0
hsa-mir-548s	0	0.363964	0	0.66348	0	0.356756	0	0.088244	2.62664
hsa-mir-548t	0	0.363964	0	0	0	0	0	0	0
hsa-mir-548u	0	0	0	0	0	0	0	0	0
hsa-mir-548v	1.78711	0.90991	1.07492	0.22116	0.641588	1.24864	0	0	2.62664
hsa-mir-548w	0	0	0	0	0	0	0	0	0
hsa-mir-548x	0	0	0	0	0	0	0	0	0
hsa-mir-548x-2	0	0	0	0	0	0	0	0	0
hsa-mir-548y	0	0	0	0	0	0.089189	0	0	0
hsa-mir-548z	0	0	0	0	0	0	0	0	0
hsa-mir-549	0	0	0	0	0	0.089189	5.31401	5.91233	0
hsa-mir-550a-1	1.19141	4.18558	1.88112	2.32218	2.24556	3.29999	1.51829	0.441219	8.40526
hsa-mir-550a-2	1.19141	2.91171	1.61238	2.43276	1.28317	2.58648	1.64481	0.529463	6.30395
hsa-mir-550a-3	1.78711	6.73333	2.41858	3.42798	3.20794	4.72701	0.759145	0.794194	4.72796
hsa-mir-550b-1	0	0	0	0	0	0	0	0	0
hsa-mir-550b-2	0	0.181982	0	0	0	0	0	0	0
hsa-mir-551a	0	0	0	0.11058	0.320794	0.624322	0	0.088244	0
hsa-mir-551b	0	0.181982	2.14985	0.5529	0.641588	1.51621	0	0	0
hsa-mir-552	0	0	0	0	0	0.178378	0	0.176488	0
hsa-mir-553	0	0	0	0	0	0	0	0	0
hsa-mir-554	0	0	0	0	0	0	0	0	0
hsa-mir-555	0	0.363964	0	0	0	0	0	0	0
hsa-mir-556	2.38282	3.09369	1.07492	1.21638	0.962381	0.356756	0	0	0
hsa-mir-557	0	0	0	0	0	0	0	0	0
hsa-mir-5571	0	0	0	0	0	0	0	0	0
hsa-mir-5572	0	0	0	0	0	0	0	0	0
hsa-mir-5579	0	0	0	0	0	0.089189	0.506096	0.176488	14.1839
hsa-mir-558	0	0	0	0	0	0	0	0	0
hsa-mir-5580	0.595705	0	0.268731	0	0.641588	0.445944	0.126524	0	0
hsa-mir-5581	0	0.181982	0	0.11058	0	0.356756	0.126524	0.352975	3.6773
hsa-mir-5582	0	0	0	0	0	0	0.126524	0.088244	0.525329
hsa-mir-5583-1	0	0	0	0	0	0	0	0	0
hsa-mir-5583-2	0	0	0	0	0	0	0	0	0
hsa-mir-5584	0	0	0	0	0	0	0	0	0
hsa-mir-5585	0	0	0	0	0	0	0	0.088244	0
hsa-mir-5586	0.595705	0.727928	0	0.5529	0.320794	0.089189	0	0.264731	0
hsa-mir-5587	0	0	0	0	0.320794	0	0	0	0
hsa-mir-5588	1.19141	0	0	0	0	0	0	0	0
hsa-mir-5589	0	0	0	0	0	0	0	0	0
hsa-mir-559	0	0	0	0	0	0	0	0	0
hsa-mir-5590	0	0	0	0	0	0	0	0	0
hsa-mir-5591	0	0	0	0	0	0	0	0	0
hsa-mir-561	2.38282	0.90991	1.07492	0.33174	0.320794	0.891889	0.506096	0.264731	4.20263
hsa-mir-562	0	0	0	0	0	0	0	0	0
hsa-mir-563	0	0	0	0	0	0	0	0	0
hsa-mir-564	0	0	0.268731	0	0	0	0	0	0
hsa-mir-566	0	0	0	0	0	0	0	0	0
hsa-mir-567	0	0	0	0	0	0	0	0	0
hsa-mir-568	0	0	0	0	0	0	0	0	0
hsa-mir-5680	1.19141	0	0	0	0	0.178378	0.126524	0	0
hsa-mir-5681a	0	0	0	0	0	0	0	0	0
hsa-mir-5681b	0	0	0	0	0	0	0	0	0
hsa-mir-5682	0	0	0	0	0	0	0	0	0
hsa-mir-5683	0.595705	3.27568	1.07492	3.3174	0.641588	7.40268	0.506096	1.05892	0
hsa-mir-5684	0.595705	1.27387	0.268731	0	0	0	0	0	0
hsa-mir-5685	0	0	0	0	0	0	0	0	0
hsa-mir-5686	0	0	0	0	0	0	0	0	0
hsa-mir-5687	0	0	0.268731	0	0.320794	0.178378	0	0.088244	0
hsa-mir-5688	0	0	0	0	0	0	0	0	0
hsa-mir-5689	0	0	0	0	0	0	0	0	0
hsa-mir-569	0	0	0	0	0	0	0	0	0
hsa-mir-5690	0	0.181982	0	0	0	0	0	0	1.05066
hsa-mir-5691	0	1.27387	0	0	0	0	0.126524	0	0
hsa-mir-5692a-1	0	0	0	0	0	0	0	0	0
hsa-mir-5692a-2	0	0	0	0	0	0	0	0	0
hsa-mir-5692b	0	0	0	0	0	0	0	0	0
hsa-mir-5692c-1	0	0	0	0	0	0	0	0	0
hsa-mir-5692c-2	0	0	0	0	0	0	0	0	0
hsa-mir-5693	0	0	0	0	0	0	0.126524	0	0
hsa-mir-5694	1.19141	3.09369	0	0	0	0	0	0	0
hsa-mir-5695	1.19141	0.181982	0.268731	0.11058	0	0	0	0.088244	0
hsa-mir-5696	0	0.181982	0.268731	0.44232	0	0.178378	0.126524	0.088244	0
hsa-mir-5697	0	0	0	0	0	0	0	0	0.525329
hsa-mir-5698	0	1.27387	0	0.22116	0.641588	0.356756	0.506096	1.50014	1.05066
hsa-mir-5699	0	0.90991	0.268731	0.33174	0.641588	2.31891	1.89786	1.32366	2.10132
hsa-mir-570	0	0.181982	0	0	0	0.891889	0	0.441219	1.57599
hsa-mir-5700	0	0	0	0	0	0	0	0	0.525329
hsa-mir-5701-1	0.595705	0	0	0	0	0.089189	0	0	0.525329
hsa-mir-5701-2	0	0.181982	0	0	0.320794	0.178378	0.126524	0	0
hsa-mir-5702	0	0	0	0	0	0	0	0	0
hsa-mir-5703	0	0	0	0.11058	0.320794	0.089189	0	0	0
hsa-mir-5704	0	0	0	0	0	0	0	0	0
hsa-mir-5705	0	0	0	0	0	0	0	0	0
hsa-mir-5706	0	0.181982	0.537462	0.33174	0.641588	0.178378	0	0.264731	0
hsa-mir-5707	0	0	0	0	0	0	0	0	0
hsa-mir-5708	0	0	0.268731	0	0	0	0	0	0
hsa-mir-571	0	0	0	0	0	0	0	0	0
hsa-mir-572	0	0.181982	0	0	0	0	0	0	0
hsa-mir-573	0	0	0	0	0	0	0	0.088244	1.57599
hsa-mir-574	146.543	236.395	137.59	195.506	482.153	633.955	119.312	105.363	261.614
hsa-mir-575	0	0	0	0	0	0	0	0	0
hsa-mir-576	5.95705	5.09549	3.76223	4.86552	9.62382	5.17296	5.31401	1.67663	30.4691
hsa-mir-577	193.008	4.18558	23.6483	6.30306	18.606	1.33783	0	0	4.20263
hsa-mir-578	0	0	0	0	0.320794	0	0	0	0
hsa-mir-579	0.595705	0.545946	0	0.77406	0.320794	0.356756	0.253048	0.088244	2.62664
hsa-mir-580	0	0	0	0.11058	0	0	0.126524	0.176488	1.05066
hsa-mir-581	0.595705	0.181982	0.806193	0.5529	0.320794	0.356756	0.506096	0	3.6773
hsa-mir-582	87.5686	122.292	26.8731	30.2989	6.41588	111.219	2.27743	2.29434	981.315
hsa-mir-583	0	0	0	0	0	0	0	0	0
hsa-mir-584	43.4864	13.4667	107.492	89.4593	5.4535	10.2567	53.1401	28.4145	6044.44
hsa-mir-585	0	0.181982	0.537462	0.44232	0.641588	1.42702	4.30182	1.32366	13.6586
hsa-mir-586	0	0	0	0	0	0	0	0.088244	0
hsa-mir-587	0	0	0	0	0	0	0	0	0
hsa-mir-588	0	0	0	0.11058	0	0.089189	0	0	0
hsa-mir-589	41.6993	46.7694	18.005	12.385	28.8714	24.1702	52.0014	38.2096	333.584
hsa-mir-590	8.33987	14.5586	6.44954	6.85596	2.56635	9.72159	9.61583	8.38316	53.5836
hsa-mir-591	0	0	0	0	0	0	0	0	0
hsa-mir-592	0	2.36577	0.537462	2.2116	0	0.267567	0	0	0
hsa-mir-593	0	0	0	0	0	0	0	0	0
hsa-mir-595	0	0	0	0	0	0	0	0	0
hsa-mir-596	0	0	0	0	0	0	0	0	0
hsa-mir-597	0	0	0	0.11058	0.320794	0.089189	0.126524	0	0
hsa-mir-598	27.9981	31.4829	15.5864	40.9146	11.5486	49.9458	11.8933	11.0305	116.623
hsa-mir-599	0	0	0	0	0	0.089189	0	0	0
hsa-mir-600	0.595705	0	0	0	0	0	0	0	0
hsa-mir-601	0	0	0	0	0	0	0	0	0
hsa-mir-602	0	0	0	0	0	0	0	0	0
hsa-mir-603	0	0	0	0	0	0.089189	0	0	0.525329
hsa-mir-604	0	0	0	0	0.320794	0	0	0	0
hsa-mir-605	0	0	0.806193	1.21638	0.320794	1.69459	1.01219	0.794194	0
hsa-mir-606	0	0	0	0	0	0	0	0	0
hsa-mir-607	0	0	0	0.11058	0	0	1.39176	0.529463	1.05066
hsa-mir-608	0	0	0	0	0	0	0	0	0
hsa-mir-609	0	0	0	0	0	0	0	0	0
hsa-mir-610	0	0	0	0	0	0	0	0	0
hsa-mir-611	0	0	0	0	0	0	0	0	0
hsa-mir-612	0	0.545946	0	0.11058	0	0	0	0	1.05066
hsa-mir-613	0	0	0	0	0	0	0	0	0
hsa-mir-614	0	0.545946	0.268731	0	0	0	0	0	0
hsa-mir-615	0	1.45585	1.07492	1.21638	11.2278	11.6837	16.9542	4.32395	21.0132
hsa-mir-616	5.36134	1.81982	2.14985	1.32696	8.01985	2.22972	1.77134	1.14717	5.77862
hsa-mir-617	0	0	0	0	0	0	0	0	0
hsa-mir-618	0	2.54775	0.537462	0.11058	0.320794	0.445944	0	0.176488	0
hsa-mir-619	0	0	0	0	0	0	0	0	0
hsa-mir-620	0	0	0	0	0	0	0	0	0
hsa-mir-621	0	0	0	0	0	0	0	0	0
hsa-mir-622	0	0.545946	0	0	0	0	0	0	0
hsa-mir-623	0	0	0	0	0	0	0	0	0
hsa-mir-624	0.595705	2.91171	0	1.54812	0.320794	1.07027	1.13872	1.50014	9.45592
hsa-mir-625	205.518	404.728	92.4434	71.3241	138.904	107.829	108.811	95.0386	409.231
hsa-mir-626	0	0	0	0	0	0	0	0	0
hsa-mir-627	1.78711	1.27387	1.07492	0.44232	0.641588	0.981078	0.506096	0.264731	3.6773
hsa-mir-628	83.9944	14.5586	80.6193	15.4812	78.5945	16.2324	10.2485	9.35384	7.87993
hsa-mir-629	124.502	101	52.6713	41.9098	86.9351	28.7188	71.1065	31.0618	205.404
hsa-mir-630	0	0	0	0	0	0	0	0	0
hsa-mir-631	0	0.181982	0	0	0	0	0	0	0
hsa-mir-632	0	0.181982	0.806193	0.11058	0	0.267567	0	0	0.525329
hsa-mir-633	0	0	0	0	0	0	0	0	0
hsa-mir-634	0	0	0	0	0	0	0	0	0
hsa-mir-635	0	0	0	0	0	0	0	0	0
hsa-mir-636	0	0	0	0	0	0.178378	0	0	2.10132
hsa-mir-637	0	0	0	0	0	0	0	0	0
hsa-mir-638	0	0	0	0	0	0	0	0	0
hsa-mir-639	0	0	0	0.11058	0	0	0	0	0.525329
hsa-mir-640	0	0	0	0	0	0	0	0	0
hsa-mir-641	0	0	0	0.22116	0	0.445944	0.126524	0.088244	1.05066
hsa-mir-642a	10.127	2.54775	3.76223	2.32218	0.641588	3.29999	0	0	0.525329
hsa-mir-642b	0	0	0	0	0	0	0	0	0
hsa-mir-643	0	0.363964	0.537462	0.33174	0.641588	0.178378	0.253048	0.176488	1.05066
hsa-mir-644a	0	0	0	0	0	0	0	0	0
hsa-mir-644b	4.16993	7.82522	1.88112	8.62524	3.84953	5.52971	1.26524	1.32366	4.20263
hsa-mir-645	0	0	0	0	0	0	0	0	0
hsa-mir-646	0	0	0	0	0	0	0	0	0
hsa-mir-647	0	0	0	0	0	0	0	0	0
hsa-mir-648	0	0	0	0	0	0	0	0	0
hsa-mir-649	0	0	0	0	0	0	0	0	0
hsa-mir-650	0	0	0	0	0	0	0	0	0
hsa-mir-651	0.595705	4.0036	2.14985	2.87508	0	0.624322	1.13872	0.794194	18.9118
hsa-mir-652	34.5509	62.9657	7.52447	39.3665	13.7941	31.8404	8.60364	4.14746	53.5836
hsa-mir-653	13.7012	23.1117	1.07492	0.44232	0.320794	0.267567	0.253048	0	0
hsa-mir-654	2.38282	1.27387	17.1988	44.0109	150.452	272.561	172.073	267.29	150.244
hsa-mir-655	0	0.545946	1.34365	4.86552	7.05746	26.0432	10.8811	17.2075	7.35461
hsa-mir-656	0	0	0.537462	0.66348	3.84953	5.26214	1.77134	2.8238	0.525329
hsa-mir-657	0	0	0	0	0	0	0	0	0
hsa-mir-658	0	0.90991	0	0.33174	0	0.089189	0	0	0
hsa-mir-659	6.55275	1.27387	2.41858	1.6587	2.24556	0.891889	1.39176	0.529463	1.05066
hsa-mir-660	8.93557	16.3784	4.29969	14.9283	11.8694	64.5728	37.3246	21.6197	76.1727
hsa-mir-661	0	0	0	0	0	0	0	0	0
hsa-mir-662	0	0	0	0	0	0	0	0	0
hsa-mir-663a	0.595705	0.727928	0.268731	0.77406	0	0.356756	0	0	1.05066
hsa-mir-663b	0	0	0	0	0	0	0	0	0
hsa-mir-664	39.9122	100.818	45.6842	70.8818	34.3249	64.1268	9.86888	17.737	15.7599
hsa-mir-665	0	0	0.537462	0.995221	4.17032	10.1675	1.01219	2.91204	1.57599
hsa-mir-668	0	0	0	0	0	0.267567	0.63262	0.264731	0
hsa-mir-670	0	0	0	0	0.641588	0.356756	0	0	0
hsa-mir-671	5.36134	6.91531	4.03096	6.0819	2.56635	5.17296	10.1219	8.82438	57.2609
hsa-mir-675	4.16993	1.63784	4.56843	10.9474	84.3688	220.564	0.885669	25.326	4.72796
hsa-mir-676	0.595705	0	0.806193	0.77406	1.92476	3.92431	0.126524	0.264731	0.525329
hsa-mir-7-1	31.5724	88.2612	26.8731	34.6116	28.8714	31.4837	18.346	12.7071	179.137
hsa-mir-7-2	0	0	0.268731	0	0	0.178378	0	0	0.525329
hsa-mir-7-3	0	0	0	0.44232	0	0.089189	0.126524	0	1.05066
hsa-mir-708	0.595705	0.90991	2.68731	2.98566	66.4043	194.343	89.073	48.7988	707.618
hsa-mir-711	0	0	0	0	0	0	0	0	0
hsa-mir-718	0	0	0	0	0	0	0	0	0
hsa-mir-720	0	0	0	0	0	0	0	0	0
hsa-mir-744	106.035	111.555	51.3276	70.3289	62.234	75.0079	29.3536	20.5608	329.907
hsa-mir-758	0	0.727928	2.14985	12.6061	24.7011	123.437	113.998	137.043	89.3059
hsa-mir-759	0	0	0	0	0	0	0	0	0
hsa-mir-760	1.19141	0.90991	1.88112	0.884641	1.92476	1.07027	0.253048	0.176488	6.30395
hsa-mir-761	0	0	0	0	0	0	0	0	0
hsa-mir-762	0	0	0	0	0	0	0	0	0
hsa-mir-764	0	0	0	0	0	0	0	0	0
hsa-mir-765	0	0	0	0	0	0.089189	0.126524	0.176488	1.57599
hsa-mir-766	2.38282	16.5604	1.61238	2.2116	6.73667	16.2324	2.78353	3.35326	32.0451
hsa-mir-767	0	0	0	0	0	0	0	0	0
hsa-mir-769	20.254	18.5622	13.1678	10.8368	12.1902	15.6972	14.8033	10.4128	50.4316
hsa-mir-770	0	0	0	0.44232	0.320794	4.37026	0.506096	0.176488	0
hsa-mir-802	0	0	0	0	0	0	0	0	0
hsa-mir-873	0	0	0.268731	0	0	0.356756	2.27743	0.176488	16.2852
hsa-mir-874	6.55275	12.3748	6.987	11.6109	22.7764	92.0429	6.07316	3.70624	77.7487
hsa-mir-875	0	0	0	0	0	0	0	0	0
hsa-mir-876	0	0	0	0	0	0	0.759145	0.882438	8.40526
hsa-mir-877	0	0.545946	0.806193	2.2116	0.641588	1.69459	1.39176	0.176488	25.2158
hsa-mir-885	2.38282	2.0018	0.537462	0.5529	0.962381	0.356756	0	0	0
hsa-mir-887	0	0.181982	1.07492	1.99044	6.41588	24.1702	3.6692	1.85312	6.30395
hsa-mir-888	0	0	0	0	0	0	0	0.088244	0
hsa-mir-889	0	0.727928	4.03096	14.0437	27.5883	96.2348	79.4571	105.363	34.1464
hsa-mir-890	0	0	0	0	0	0	0	0	0
hsa-mir-891a	0	0	0	0.11058	4.17032	1.42702	3.28963	2.91204	0
hsa-mir-891b	0	0	0	0	0	0	0	0.088244	0
hsa-mir-892a	0	0	0	0	0	0	0	0	0
hsa-mir-892b	0	0	0	0	0	0	0	0	0
hsa-mir-9-1	15.4883	164.33	203.161	3848.19	7.05746	93.1132	39.2225	41.0334	107.167
hsa-mir-9-2	11.3184	162.328	213.641	3829.06	5.77429	94.7186	35.1737	43.8572	119.775
hsa-mir-9-3	0	0	0	0.11058	0	0.089189	0	0	0
hsa-mir-920	0	0	0	0	0	0	0	0	0
hsa-mir-921	0	0	0	0	0	0	0	0	0
hsa-mir-922	0	0.363964	0	0.11058	0	0	0	0	0
hsa-mir-924	0	0	0	0	0	0	0	0	0
hsa-mir-92a-1	234.708	195.813	84.1128	190.64	51.0062	55.2079	13.6646	16.6781	76.698
hsa-mir-92a-2	18083.2	18305.4	12460.2	25249.9	7269.83	9441.62	2901.7	1779.7	35105.1
hsa-mir-92b	61.3576	105.186	40.3096	43.3474	92.7094	113.894	95.6522	35.3858	242.177
hsa-mir-93	1085.37	3071.13	507.901	1677.28	271.392	638.86	1602.17	628.472	12767.1
hsa-mir-933	0	0	0	0	0	0.089189	0	0	0
hsa-mir-934	78.633	14.5586	0	1.76928	3.52873	1.96216	0	0	1.57599
hsa-mir-935	2.97852	1.81982	1.07492	5.86074	0.320794	0.8027	1.64481	0.617706	0
hsa-mir-936	0	0	0.268731	0.22116	0	0	0	0	1.57599
hsa-mir-937	1.78711	0.727928	0.268731	1.1058	0.641588	0.8027	1.26524	1.23541	19.9625
hsa-mir-938	0	0	0	0	0	0	0	0.088244	0
hsa-mir-939	0.595705	1.09189	0.537462	0.66348	0	0.445944	0.759145	0.264731	1.57599
hsa-mir-940	0.595705	1.63784	0.806193	1.1058	0.320794	3.74593	3.54268	1.23541	37.8237
hsa-mir-941-1	0	0	0	0	0	0	0	0	0.525329
hsa-mir-941-3	0	0	0	0	0	0	0	0	0
hsa-mir-941-4	0	0	0	0	0	0	0	0	0
hsa-mir-942	4.76564	2.91171	0.268731	1.21638	1.60397	1.42702	2.78353	1.05892	17.8612
hsa-mir-943	0	0.181982	0	0.11058	0	0.089189	0	0.088244	0
hsa-mir-944	0.595705	0.545946	32.7852	31.2942	0.962381	0.624322	0	0.088244	466.492
hsa-mir-95	0	2.36577	0.268731	0.77406	1.28317	1.24864	0.379572	0.088244	0
hsa-mir-96	10.127	48.5892	0.806193	2.2116	1.28317	0.089189	0	0.088244	57.7862
hsa-mir-98	37.5294	33.6667	18.5424	44.232	42.024	59.5782	35.5533	40.8569	87.7299
hsa-mir-99a	1199.15	507.912	4886.87	6173.24	15122.5	16656.9	241.408	211.167	109.794
hsa-mir-99b	34051.7	22965.6	31826.9	39032.6	51328.9	40721.9	15809.3	11525.7	48148.5
