# Supplementary material for: Epigenetic and transcriptional determinants of the human breast
Source: Nat Commun. 2015 Feb 18;6:6351. doi: 10.1038/ncomms7351 (PMC4346612; doi:10.1038/ncomms7351)
Supplement: Supplementary Data 6 — lincRNAs expressed in breast cell populations. RPKM values are reported for lincRNA using Ensembl v73 annotations. Values for the fibroblast RM070 and RM071 were averaged. [file ncomms7351-s7.xlsx]

## Sheet: lincRNA.hg19v73.RPKM
EnsemblID	chr	gene_start	gene_end	gene_strand	gene_type	HUGO	Description	Lum RM084	Myo RM084	Stem-like RM084	vHMEC RM071	Fibr RM070/RM071 ave
ENSG00000100181	22	17082777	17179521	1	lincRNA	TPTEP1	transmembrane_phosphatase_with_tensin_homology_pseudogene_1_[Source:HGNC_Symbol;Acc:43648]	7.20303	4.65821	4.93692	9.9514	7.35569
ENSG00000115934	12	23334268	23404433	-1	lincRNA	RP11-153K16.2	NULL	0	0	0	0	0
ENSG00000122043	13	30510042	30524625	1	lincRNA	LINC00544	long_intergenic_non-protein_coding_RNA_544_[Source:HGNC_Symbol;Acc:43679]	0	0	0	0	0
ENSG00000124915	11	61513965	61525127	-1	lincRNA	RP11-467L20.10	NULL	0.011885	0.008521	0.087004	0	0.004909
ENSG00000125514	20	61665569	61668380	-1	lincRNA	LINC00029	long_intergenic_non-protein_coding_RNA_29_[Source:HGNC_Symbol;Acc:16184]	0	0	0	0	0
ENSG00000129816	Y	6258472	6279605	1	lincRNA	TTTY1B	testis-specific_transcript,_Y-linked_1B_(non-protein_coding)_[Source:HGNC_Symbol;Acc:37981]	0	0	0	0	0
ENSG00000129845	Y	9590765	9611898	-1	lincRNA	TTTY1	testis-specific_transcript,_Y-linked_1_(non-protein_coding)_[Source:HGNC_Symbol;Acc:14022]	0	0	0	0	0
ENSG00000131538	Y	24585740	24587605	-1	lincRNA	TTTY6	testis-specific_transcript,_Y-linked_6_(non-protein_coding)_[Source:HGNC_Symbol;Acc:16483]	0	0	0	0	0
ENSG00000132204	18	1254384	1408345	-1	lincRNA	LINC00470	long_intergenic_non-protein_coding_RNA_470_[Source:HGNC_Symbol;Acc:1225]	0	0.001724	0	0	0.00104
ENSG00000136315	14	21387500	21388458	1	lincRNA	RP11-84C10.2	NULL	0	0	0	0	0
ENSG00000145063	2	11239977	11272947	-1	lincRNA	AC062028.1	NULL	0.038551	0.000612	0.01454	0.00732	0
ENSG00000147753	Y	6317509	6325947	1	lincRNA	TTTY7	testis-specific_transcript,_Y-linked_7_(non-protein_coding)_[Source:HGNC_Symbol;Acc:18488]	0	0	0	0	0
ENSG00000147761	Y	9544433	9552871	-1	lincRNA	TTTY7B	testis-specific_transcript,_Y-linked_7B_(non-protein_coding)_[Source:HGNC_Symbol;Acc:37463]	0	0	0	0	0
ENSG00000152487	10	18940195	18948214	-1	lincRNA	ARL5B-AS1	ARL5B_antisense_RNA_1_[Source:HGNC_Symbol;Acc:44882]	2.63814	1.56472	0.948192	0.75766	0.420911
ENSG00000152931	5	59783540	59843484	1	lincRNA	PART1	prostate_androgen-regulated_transcript_1_(non-protein_coding)_[Source:HGNC_Symbol;Acc:17263]	0.087795	0.023186	0.014926	0.042166	0.002337
ENSG00000162947	2	150624020	150715705	-1	lincRNA	AC007364.1	NULL	0	0.015721	0	0.001025	0
ENSG00000163364	2	177494317	177502659	-1	lincRNA	AC017048.3	NULL	0.011647	0.010355	0.376348	0.4027	12.3743
ENSG00000166770	19	56988619	57012035	1	lincRNA	ZNF667-AS1	ZNF667_antisense_RNA_1_(head_to_head)_[Source:HGNC_Symbol;Acc:44321]	4.50363	9.87865	10.2007	2.18549	4.96878
ENSG00000168367	16	86365450	86383289	-1	lincRNA	LINC00917	long_intergenic_non-protein_coding_RNA_917_[Source:HGNC_Symbol;Acc:48607]	0.006533	0	0.002788	0	0
ENSG00000170161	9	66553273	66555928	1	lincRNA	RP11-262H14.4	NULL	0.80117	1.87951	0.7722	0.74297	0.475413
ENSG00000170590	6	131910	144885	-1	lincRNA	LINC00266-3	long_intergenic_non-protein_coding_RNA_266-3_[Source:HGNC_Symbol;Acc:21112]	0.497621	0.219249	0.329545	0.13369	0.242285
ENSG00000170846	4	6675178	6677774	1	lincRNA	AC093323.3	NULL	4.3924	4.37329	3.77598	3.87382	3.47477
ENSG00000170983	8	11433822	11438851	1	lincRNA	LINC00208	long_intergenic_non-protein_coding_RNA_208_[Source:HGNC_Symbol;Acc:15535]	0	0	0	0	0
ENSG00000172965	2	111965353	112252677	-1	lincRNA	MIR4435-1HG	MIR4435-1_host_gene_(non-protein_coding)_[Source:HGNC_Symbol;Acc:35163]	8.79184	7.34057	2.89288	7.4678	8.67857
ENSG00000175701	2	110969106	111002997	-1	lincRNA	LINC00116	long_intergenic_non-protein_coding_RNA_116_[Source:HGNC_Symbol;Acc:27339]	4.62762	5.97251	2.62746	3.45383	5.0719
ENSG00000175772	2	111132715	111142019	-1	lincRNA	AC112229.7	NULL	4.16249	0.405924	0.363866	1.35494	0.670018
ENSG00000175773	11	130184888	130263688	1	lincRNA	RP11-121M22.1	NULL	0.167602	0.0654	0.03628	0.077304	0.060436
ENSG00000175873	7	2477398	2487485	1	lincRNA	AC004840.9	NULL	0.416523	0.129664	0.500305	0.578894	1.69772
ENSG00000175898	19	10332111	10333870	-1	lincRNA	CTD-2369P2.2	NULL	9.02098	5.40234	26.4223	1.84927	7.17842
ENSG00000176075	1	152627953	152629280	1	lincRNA	LINC00302	long_intergenic_non-protein_coding_RNA_302_[Source:HGNC_Symbol;Acc:31825]	0	0	0	0.030816	0.007027
ENSG00000176320	1	158167712	158173667	-1	lincRNA	RP11-404O13.5	NULL	0	0	0.022773	0	0
ENSG00000176754	1	204001575	204010393	-1	lincRNA	LINC00303	long_intergenic_non-protein_coding_RNA_303_[Source:HGNC_Symbol;Acc:26865]	0.002746	0.029355	0.111448	0	0
ENSG00000176840	19	4769117	4772545	1	lincRNA	MIR7-3HG	MIR7-3_host_gene_(non-protein_coding)_[Source:HGNC_Symbol;Acc:30049]	0.06815	0.033399	0.122446	0	0.003073
ENSG00000177338	17	71746469	71824659	-1	lincRNA	LINC00469	long_intergenic_non-protein_coding_RNA_469_[Source:HGNC_Symbol;Acc:26863]	0	0	0	0	0
ENSG00000177757	1	752751	755214	1	lincRNA	FAM87B	family_with_sequence_similarity_87,_member_B_[Source:HGNC_Symbol;Acc:32236]	0.183746	0.200929	0.412092	0.131382	0.340792
ENSG00000177788	1	229394028	229406775	-1	lincRNA	RP5-1061H20.4	NULL	0.310584	0.595758	0.151459	0.309103	0.273202
ENSG00000178107	14	21576202	21584862	1	lincRNA	RP11-998D10.4	NULL	0.041574	0.332636	0.269246	0	0
ENSG00000178130	17	21825297	21826499	1	lincRNA	FAM27L	family_with_sequence_similarity_27-like_[Source:HGNC_Symbol;Acc:32410]	0	0	0	0	0
ENSG00000178248	22	23804273	23829167	-1	lincRNA	AP000345.1	NULL	0	0	0	0	0
ENSG00000178412	18	77398928	77439745	-1	lincRNA	RP11-567M16.3	NULL	0.686457	0.329646	0.325677	0.083188	0.073394
ENSG00000178440	10	51732523	51741813	1	lincRNA	LINC00843	long_intergenic_non-protein_coding_RNA_843_[Source:HGNC_Symbol;Acc:45009]	6.27048	4.28102	4.6851	2.72646	2.35447
ENSG00000178457	21	29385682	29395552	1	lincRNA	LINC00314	long_intergenic_non-protein_coding_RNA_314_[Source:HGNC_Symbol;Acc:16622]	0	0	0.015	0	0
ENSG00000178947	X	134555868	134561999	1	lincRNA	LINC00086	long_intergenic_non-protein_coding_RNA_86_[Source:HGNC_Symbol;Acc:34499]	0.070483	0.165916	0.03917	1.76877	0.075229
ENSG00000178977	17	8123960	8127361	-1	lincRNA	LINC00324	long_intergenic_non-protein_coding_RNA_324_[Source:HGNC_Symbol;Acc:26628]	0.802108	0.560735	0.276674	0.128488	0.163116
ENSG00000179136	17	12453099	12546171	1	lincRNA	LINC00670	long_intergenic_non-protein_coding_RNA_670_[Source:HGNC_Symbol;Acc:44338]	0	0.005414	0.01068	0	0.044561
ENSG00000179219	16	85316564	85319569	1	lincRNA	LINC00311	long_intergenic_non-protein_coding_RNA_311_[Source:HGNC_Symbol;Acc:28312]	0.029883	0.056001	0.172523	0.167005	0.387151
ENSG00000179406	7	65841031	65866325	-1	lincRNA	LINC00174	long_intergenic_non-protein_coding_RNA_174_[Source:HGNC_Symbol;Acc:27788]	4.7797	1.164	1.96976	1.65312	1.75626
ENSG00000179452	1	181205524	181207740	1	lincRNA	RP11-380B22.1	NULL	0	0	0.007031	0	0.016646
ENSG00000179523	15	44819455	44829121	-1	lincRNA	EIF3J-AS1	EIF3J_antisense_RNA_1_(head_to_head)_[Source:HGNC_Symbol;Acc:48616]	4.1728	4.49495	3.68919	1.34769	1.92124
ENSG00000179676	18	61747243	61816264	-1	lincRNA	LINC00305	long_intergenic_non-protein_coding_RNA_305_[Source:HGNC_Symbol;Acc:28597]	0	0	0	0	0
ENSG00000180081	19	22934985	22937677	-1	lincRNA	CTC-451A6.4	NULL	0.042414	0.003428	0.006762	0	0.02338
ENSG00000180279	19	51320937	51322134	1	lincRNA	CTD-2568A17.5	NULL	0.254195	0.123281	0.029182	0.332739	0.204237
ENSG00000180422	16	89225554	89230653	1	lincRNA	LINC00304	long_intergenic_non-protein_coding_RNA_304_[Source:HGNC_Symbol;Acc:26713]	0.232388	0.333408	0.178021	0.008862	0.326107
ENSG00000180712	4	185261909	185275130	-1	lincRNA	RP11-290F5.2	NULL	0.208911	0.208714	0.167032	0.07429	0.016046
ENSG00000180910	Y	8651351	8685423	-1	lincRNA	TTTY11	testis-specific_transcript,_Y-linked_11_(non-protein_coding)_[Source:HGNC_Symbol;Acc:18492]	0	0	0	0	0
ENSG00000181995	11	60383209	60454622	1	lincRNA	LINC00301	long_intergenic_non-protein_coding_RNA_301_[Source:HGNC_Symbol;Acc:28603]	0	0	0	0	0
ENSG00000182021	9	67017400	67032072	-1	lincRNA	RP11-381O7.3	NULL	0.009347	0.016775	0	0.137848	0.001322
ENSG00000182057	22	42665759	42671202	1	lincRNA	Z83851.3	NULL	0.721879	1.39655	0.412218	1.60941	0.232164
ENSG00000182366	8	325931	333174	-1	lincRNA	RP11-63E5.8	NULL	0.011459	0.024448	0.044208	0.319339	0.018322
ENSG00000182586	21	46654255	46678645	1	lincRNA	LINC00334	long_intergenic_non-protein_coding_RNA_334_[Source:HGNC_Symbol;Acc:16425]	0	0.015266	0.004996	0.06257	0.054191
ENSG00000183385	Y	9528709	9531566	1	lincRNA	TTTY8	testis-specific_transcript,_Y-linked_8_(non-protein_coding)_[Source:HGNC_Symbol;Acc:18489]	0	0	0	0	0
ENSG00000183674	6	10429488	10435107	-1	lincRNA	LINC00518	long_intergenic_non-protein_coding_RNA_518_[Source:HGNC_Symbol;Acc:28626]	0.014576	0.013445	0	0.244158	0
ENSG00000184115	2	111143988	111192743	-1	lincRNA	RP13-1039J1.2	NULL	0.357232	0.103165	0.791104	0.024798	0.714493
ENSG00000184274	21	46720160	46725172	-1	lincRNA	LINC00315	long_intergenic_non-protein_coding_RNA_315_[Source:HGNC_Symbol;Acc:16621]	0.010281	0.061357	0.111338	0	0.00114
ENSG00000184856	21	23470936	23488847	1	lincRNA	LINC00308	long_intergenic_non-protein_coding_RNA_308_[Source:HGNC_Symbol;Acc:16023]	0	0	0	0	0
ENSG00000184991	Y	23745486	23756552	-1	lincRNA	TTTY13	testis-specific_transcript,_Y-linked_13_(non-protein_coding)_[Source:HGNC_Symbol;Acc:18494]	0	0	0	0	0
ENSG00000185044	1	143354963	143467658	-1	lincRNA	RP11-435B5.4	NULL	0.236439	0.257042	0.149623	0.212411	0.170892
ENSG00000185168	17	79277571	79283048	-1	lincRNA	LINC00482	long_intergenic_non-protein_coding_RNA_482_[Source:HGNC_Symbol;Acc:26816]	0.122318	0.018544	0.019892	0.009723	0.028138
ENSG00000185186	21	44881974	44899414	-1	lincRNA	LINC00313	long_intergenic_non-protein_coding_RNA_313_[Source:HGNC_Symbol;Acc:16416]	0.514485	0.682012	3.28073	0.753649	0.022523
ENSG00000185433	21	26758133	26804013	-1	lincRNA	LINC00158	long_intergenic_non-protein_coding_RNA_158_[Source:HGNC_Symbol;Acc:1283]	0.020491	0.051705	0.020303	0	0.019564
ENSG00000185495	1	224183659	224198309	1	lincRNA	RP11-504P24.4	NULL	2.49576	1.74921	0.965371	2.51675	2.87308
ENSG00000185700	Y	6338814	6341671	-1	lincRNA	TTTY8B	testis-specific_transcript,_Y-linked_8B_(non-protein_coding)_[Source:HGNC_Symbol;Acc:37622]	0	0	0	0	0
ENSG00000185847	12	111374389	111396012	1	lincRNA	RP1-46F2.2	NULL	0	0.012131	0	0.014035	0.106626
ENSG00000185904	10	42970991	42990784	1	lincRNA	LINC00839	long_intergenic_non-protein_coding_RNA_839_[Source:HGNC_Symbol;Acc:28269]	0.224767	3.39345	0.666833	3.65913	2.07984
ENSG00000186369	14	62584197	62596352	1	lincRNA	LINC00643	long_intergenic_non-protein_coding_RNA_643_[Source:HGNC_Symbol;Acc:44296]	0	0.00403	0.037316	0	0.020183
ENSG00000186594	17	1614805	1620468	-1	lincRNA	MIR22HG	MIR22_host_gene_(non-protein_coding)_[Source:HGNC_Symbol;Acc:28219]	54.6335	92.9102	92.5516	14.2767	38.9296
ENSG00000186842	21	33944548	33948191	-1	lincRNA	LINC00846	long_intergenic_non-protein_coding_RNA_846_[Source:HGNC_Symbol;Acc:16080]	0.26195	0.587418	0.484637	0.02607	0.117008
ENSG00000187012	22	44965219	44968221	1	lincRNA	LINC00207	long_intergenic_non-protein_coding_RNA_207_[Source:HGNC_Symbol;Acc:37255]	0	0	0	0	0
ENSG00000187156	14	106938445	106977000	1	lincRNA	LINC00221	long_intergenic_non-protein_coding_RNA_221_[Source:HGNC_Symbol;Acc:20169]	0	0	0	0	0
ENSG00000188070	11	63527364	63536113	-1	lincRNA	C11orf95	chromosome_11_open_reading_frame_95_[Source:HGNC_Symbol;Acc:28449]	1.46374	2.16861	3.68164	2.35017	7.61479
ENSG00000188660	21	44866481	44873773	1	lincRNA	LINC00319	long_intergenic_non-protein_coding_RNA_319_[Source:HGNC_Symbol;Acc:19730]	0.038105	0.138608	0.017252	0.020187	0.00112
ENSG00000188825	17	41447213	41466567	-1	lincRNA	LINC00910	long_intergenic_non-protein_coding_RNA_910_[Source:HGNC_Symbol;Acc:44361]	0.921021	0.105438	0.458857	0.226901	0.282107
ENSG00000189149	16	21312170	21329912	1	lincRNA	CRYM-AS1	CRYM_antisense_RNA_1_[Source:HGNC_Symbol;Acc:34405]	0.077042	0.093622	0.289666	0.385036	0.101092
ENSG00000189196	3	64064037	64073039	-1	lincRNA	RP11-129B22.2	NULL	0.006568	0.090795	0.555016	0.031404	0.026365
ENSG00000189229	3	6532166	6777816	1	lincRNA	AC069277.2	NULL	0	0	0	0	0.006229
ENSG00000189238	12	127210816	127230798	1	lincRNA	LINC00943	long_intergenic_non-protein_coding_RNA_943_[Source:HGNC_Symbol;Acc:48639]	0	0	0.002339	0	0.000544
ENSG00000189295	22	17134956	17175538	-1	lincRNA	ANKRD62P1-PARP4P3	ANKRD62P1-PARP4P3_readthrough,_transcribed_pseudogene_[Source:HGNC_Symbol;Acc:42393]	0.032526	0	0	0	0.001827
ENSG00000189419	15	100884662	100890438	-1	lincRNA	SPATA41	spermatogenesis_associated_41_(non-protein_coding)_[Source:HGNC_Symbol;Acc:48613]	0.70365	0.290309	0.147949	0.068628	0.068843
ENSG00000196096	2	214141276	214148929	-1	lincRNA	AC079610.2	NULL	0.024531	0.038308	0.007416	0	0.061313
ENSG00000196243	12	91311800	91342446	1	lincRNA	LINC00615	long_intergenic_non-protein_coding_RNA_615_[Source:HGNC_Symbol;Acc:26343]	0	0	0	0	0
ENSG00000196273	14	101123587	101142406	1	lincRNA	LINC00523	long_intergenic_non-protein_coding_RNA_523_[Source:HGNC_Symbol;Acc:20117]	0	0	0.00825	0	0
ENSG00000196364	16	1310953	1313846	-1	lincRNA	PRSS29P	protease,_serine,_29,_pseudogene_[Source:HGNC_Symbol;Acc:17542]	0.002768	0.004672	0.011304	0	0
ENSG00000196421	20	62665697	62671315	1	lincRNA	LINC00176	long_intergenic_non-protein_coding_RNA_176_[Source:HGNC_Symbol;Acc:27655]	0.434527	0.22382	0.21032	0.065032	0.080978
ENSG00000196559	11	36290834	36294909	-1	lincRNA	LINC00610	long_intergenic_non-protein_coding_RNA_610_[Source:HGNC_Symbol;Acc:23262]	0.429813	0.157316	0.277824	0.057238	0.154778
ENSG00000196589	19	7019311	7021442	-1	lincRNA	CTB-25J19.1	NULL	0	0	0	0.17745	0
ENSG00000196634	6	147480061	147502128	1	lincRNA	RP3-337D23.3	NULL	0.011461	0	0	0.011789	0.018691
ENSG00000196972	X	134229058	134232664	-1	lincRNA	LINC00087	long_intergenic_non-protein_coding_RNA_87_[Source:HGNC_Symbol;Acc:34500]	0.243572	0.373224	0.332359	0.985781	0.662751
ENSG00000197176	14	98098984	98152995	-1	lincRNA	RP11-76E12.1	NULL	0	0	0	0	0
ENSG00000197291	17	40905932	40913275	-1	lincRNA	RAMP2-AS1	RAMP2_antisense_RNA_1_[Source:HGNC_Symbol;Acc:44358]	0.286467	0.03994	0.781617	0.013171	0.154229
ENSG00000197308	10	8092413	8095447	-1	lincRNA	GATA3-AS1	GATA3_antisense_RNA_1_[Source:HGNC_Symbol;Acc:33786]	1.71156	0.528777	0.059986	0.446581	0.009609
ENSG00000197332	19	11750591	11797382	1	lincRNA	ZNF833P	zinc_finger_protein_833,_pseudogene_[Source:HGNC_Symbol;Acc:33819]	0.734817	0.258745	0.098918	0.301216	0.143091
ENSG00000197462	7	125557925	125573886	1	lincRNA	AC005276.1	NULL	0.012075	0.011029	0.016317	0	0.008172
ENSG00000197503	12	24719898	24737102	-1	lincRNA	LINC00477	long_intergenic_non-protein_coding_RNA_477_[Source:HGNC_Symbol;Acc:26557]	0	0	0	0	0
ENSG00000197813	19	49834874	49843865	-1	lincRNA	CTC-301O7.4	NULL	1.79193	0.333365	0.748573	0.435713	0.425052
ENSG00000198106	16	29262829	29519817	1	lincRNA	SNX29P2	sorting_nexin_29_pseudogene_2_[Source:HGNC_Symbol;Acc:31914]	0.227667	0.100602	1.11355	0.081613	0.13807
ENSG00000198468	1	213025450	213031430	-1	lincRNA	FLVCR1-AS1	FLVCR1_antisense_RNA_1_(head_to_head)_[Source:HGNC_Symbol;Acc:39077]	0.350332	0.158171	0.07914	0.198168	0.161935
ENSG00000198671	12	65411248	65413586	1	lincRNA	RP11-168J19.2	NULL	0	0	0	0	0
ENSG00000203266	20	55689971	55697148	1	lincRNA	RP11-560A15.3	NULL	0.006653	0	0	0	0
ENSG00000203279	9	99962757	100000982	-1	lincRNA	RP11-498P14.5	NULL	0.391646	0.216389	0.091651	3.2962	0.35404
ENSG00000203356	1	51660767	51700768	-1	lincRNA	RP11-296A18.3	NULL	0.018755	0.031837	0.015624	0.005387	0.025354
ENSG00000203364	9	95909322	95910838	1	lincRNA	RP11-370F5.4	NULL	0.36588	0.050885	0.154857	0	0.005163
ENSG00000203372	9	65467783	65469026	1	lincRNA	RP11-101E5.1	NULL	0.0228	0.171847	0	0	0
ENSG00000203386	2	33931953	34522820	1	lincRNA	AC009499.1	NULL	0	0	0.003177	0	0
ENSG00000203402	X	47157251	47158120	1	lincRNA	RP11-571E6.3	NULL	0.010885	0.009676	0.009162	0	0
ENSG00000203434	10	110307733	110321573	-1	lincRNA	RP11-163F15.1	NULL	0	0	0	0	0.072047
ENSG00000203496	10	38742109	38755104	1	lincRNA	RP11-291L22.4	NULL	0.098839	0.133242	0.053352	0.044074	0.053809
ENSG00000203498	6	6993424	6995787	1	lincRNA	RP11-556O15.1	NULL	0.019683	0	0	0	0
ENSG00000203499	8	144816310	144828507	1	lincRNA	FAM83H-AS1	FAM83H_antisense_RNA_1_(head_to_head)_[Source:HGNC_Symbol;Acc:48720]	4.56043	0.599779	0.08786	3.20827	0.246486
ENSG00000203565	10	33973683	33975992	1	lincRNA	RP13-259N13.2	NULL	0	0	0	0	0
ENSG00000203585	12	67913609	67960906	1	lincRNA	RP11-542B15.1	NULL	0	0.004042	0.011959	0	0.01426
ENSG00000203605	1	63604921	63628824	1	lincRNA	RP11-335E6.2	NULL	0	0	0	0	0
ENSG00000203620	1	32307620	32321169	-1	lincRNA	RP11-84A19.2	NULL	0.034505	0.017206	0.036306	0	0.021228
ENSG00000203635	2	1624282	1629191	-1	lincRNA	AC144450.2	NULL	1.71928	0.060867	0.592565	0	0.022558
ENSG00000203645	3	177012230	177041206	1	lincRNA	LINC00501	long_intergenic_non-protein_coding_RNA_501_[Source:HGNC_Symbol;Acc:43439]	0.015225	0.006768	0	0	0.017036
ENSG00000203688	6	168080306	168084467	-1	lincRNA	RP11-351J23.1	NULL	0.175378	0.030157	0.008973	0	0.001214
ENSG00000203721	1	200311672	200343482	-1	lincRNA	LINC00862	long_intergenic_non-protein_coding_RNA_862_[Source:HGNC_Symbol;Acc:21901]	1.07214	0.153697	0.315207	0.102894	0.910845
ENSG00000203729	1	182376756	182383950	1	lincRNA	LINC00272	long_intergenic_non-protein_coding_RNA_272_[Source:HGNC_Symbol;Acc:26898]	0.031432	0.018712	0.007792	0.005581	0
ENSG00000203801	6	109072857	109091145	1	lincRNA	LINC00222	long_intergenic_non-protein_coding_RNA_222_[Source:HGNC_Symbol;Acc:21560]	0.165087	0.301037	0.497307	0.011742	0.045076
ENSG00000203809	6	105384169	105388402	-1	lincRNA	LINC00577	long_intergenic_non-protein_coding_RNA_577_[Source:HGNC_Symbol;Acc:21553]	0	0	0	0	0
ENSG00000203849	1	142620645	142714605	-1	lincRNA	RP11-417J8.6	NULL	0.003589	0.004786	0.005098	0.003963	0.023992
ENSG00000203971	20	56532182	56534716	-1	lincRNA	RP13-379L11.2	NULL	0	0.004979	0	0	0
ENSG00000204054	9	132245730	132275947	1	lincRNA	LINC00963	long_intergenic_non-protein_coding_RNA_963_[Source:HGNC_Symbol;Acc:48716]	22.812	2.68863	3.16496	2.14928	7.72886
ENSG00000204092	6	40312083	40313890	-1	lincRNA	LINC00951	long_intergenic_non-protein_coding_RNA_951_[Source:HGNC_Symbol;Acc:48662]	0	0	0	0	0
ENSG00000204110	6	37475124	37503392	1	lincRNA	RP1-153P14.8	NULL	0	0	0.016955	0	0
ENSG00000204117	20	36305312	36311636	1	lincRNA	RP4-640H8.2	NULL	0	0	0.002156	0	0
ENSG00000204119	X	72158003	72158798	1	lincRNA	LINC00684	long_intergenic_non-protein_coding_RNA_684_[Source:HGNC_Symbol;Acc:44268]	0	0	0.078321	0	0
ENSG00000204148	9	118650448	118687486	-1	lincRNA	LINC00474	long_intergenic_non-protein_coding_RNA_474_[Source:HGNC_Symbol;Acc:23367]	0	0	0	0	0
ENSG00000204187	10	44340754	44346070	1	lincRNA	LINC00619	long_intergenic_non-protein_coding_RNA_619_[Source:HGNC_Symbol;Acc:31657]	0.06552	0.008235	0	0	0.059784
ENSG00000204241	11	133902167	133916744	1	lincRNA	RP11-713P17.3	NULL	0.073809	0.118306	0.05275	0.015894	0.011822
ENSG00000204250	9	105281918	105419796	1	lincRNA	LINC00587	long_intergenic_non-protein_coding_RNA_587_[Source:HGNC_Symbol;Acc:31372]	0	0	0	0	0
ENSG00000204261	6	32811863	32814272	1	lincRNA	XXbac-BPG246D15.8	NULL	3.3452	2.24958	1.07202	0.496672	0.797374
ENSG00000204277	17	76257430	76274573	-1	lincRNA	RP11-219G17.4	NULL	0.011986	0	0.00931	0	0.000806
ENSG00000204362	1	17516278	17524112	1	lincRNA	RP11-380J14.1	NULL	0	0	0.001947	0.154086	0.174227
ENSG00000204460	2	129999746	130031421	-1	lincRNA	AC079586.1	NULL	0	0	0	0.009653	0
ENSG00000204583	12	133179736	133187037	-1	lincRNA	LRCOL1	leucine_rich_colipase-like_1_[Source:HGNC_Symbol;Acc:44160]	0.053335	0.005636	0.037094	0.022387	0.005779
ENSG00000204588	2	110744640	110753717	1	lincRNA	AC013268.5	NULL	5.04014	0.602401	0.429333	1.55251	0.877639
ENSG00000204603	12	131649556	131697476	1	lincRNA	RP11-638F5.1	NULL	0	0	0.029307	0.002084	0.001845
ENSG00000204625	6	29942889	29946183	1	lincRNA	HCG9	HLA_complex_group_9_(non-protein_coding)_[Source:HGNC_Symbol;Acc:21243]	0.220208	0.306295	0.406318	0	0.050919
ENSG00000204684	20	22380989	22401281	-1	lincRNA	RP5-1004I9.1	NULL	0	0	0	0	0
ENSG00000204754	5	174346085	174422516	-1	lincRNA	CTC-281M20.1	NULL	0	0	0	0	0.01854
ENSG00000204792	2	75145275	75165545	1	lincRNA	AC104135.3	NULL	0.054306	0.009402	0.03862	0.120735	0.00639
ENSG00000204802	9	46685429	46688137	-1	lincRNA	RP11-111F5.4	NULL	0.500036	1.19333	0.553103	0.632498	0.258494
ENSG00000204837	9	41961615	42019580	-1	lincRNA	RP11-204M4.2	NULL	0.950399	1.88003	0.976677	0.590461	1.73287
ENSG00000204844	9	40715662	40722679	1	lincRNA	FAM74A3	family_with_sequence_similarity_74,_member_A3_[Source:HGNC_Symbol;Acc:32031]	0.002952	0	0	0	0.001203
ENSG00000204929	2	65663845	66311773	1	lincRNA	AC074391.1	NULL	0.037532	0.035174	0.056571	0.031147	0.131349
ENSG00000204990	7	141114183	141116190	-1	lincRNA	RP5-842K16.1	NULL	0	0	0	0	0
ENSG00000205015	16	89232791	89235555	1	lincRNA	RP11-46C24.3	NULL	0.022553	0.045251	0.046783	0	0.015299
ENSG00000205037	16	88121647	88134591	-1	lincRNA	RP11-863P13.4	NULL	0	0.010212	0.01259	0	0
ENSG00000205056	12	92860227	92885867	1	lincRNA	RP11-693J15.5	NULL	0.003909	0.001303	0.003427	0	0
ENSG00000205181	20	5476713	5485259	-1	lincRNA	LINC00654	long_intergenic_non-protein_coding_RNA_654_[Source:HGNC_Symbol;Acc:27154]	0.299954	0.114704	0.421104	0.021404	1.35993
ENSG00000205293	8	58890917	58896685	1	lincRNA	RP11-1112C15.1	NULL	0	0	0.00426	0	0.006491
ENSG00000205325	17	14670900	14683520	-1	lincRNA	AC005863.1	NULL	0.062344	0.018475	0.003037	0.213705	0
ENSG00000205396	19	16126097	16138272	1	lincRNA	LINC00661	long_intergenic_non-protein_coding_RNA_661_[Source:HGNC_Symbol;Acc:27002]	0	0	0	0	0
ENSG00000205444	6	4610890	4611538	1	lincRNA	RP4-529N6.1	NULL	2.78531	0.152202	0.146606	0	0.184881
ENSG00000205562	14	85991477	85996332	-1	lincRNA	RP11-497E19.1	NULL	0	0.196815	0.26955	1.0235	1.94494
ENSG00000205611	20	29513582	29521213	-1	lincRNA	RP4-610C12.4	NULL	0.012481	0.009967	0	0.048332	0.010372
ENSG00000205622	21	40249215	40328392	-1	lincRNA	AF064858.6	NULL	0.035666	0.152827	0.031783	0	0
ENSG00000205632	22	49288729	49294198	1	lincRNA	WI2-81516E3.1	NULL	0	0.001347	0	0.003117	0.00138
ENSG00000205636	9	13927970	13945609	1	lincRNA	LINC00583	long_intergenic_non-protein_coding_RNA_583_[Source:HGNC_Symbol;Acc:31437]	0	0.036734	0	0	0
ENSG00000205653	6	203313	206392	1	lincRNA	RP3-416J7.5	NULL	0	0	0	0	0
ENSG00000205662	X	3847910	3855896	-1	lincRNA	RP11-706O15.7	NULL	3.25711	1.28573	1.1503	1.50448	0.295521
ENSG00000205682	4	62285964	62293939	-1	lincRNA	RP11-798L4.1	NULL	0.066029	0.00222	0	0.005137	0
ENSG00000205786	19	35890413	35910287	1	lincRNA	AC002511.1	NULL	0.002511	0.003536	0.014779	0	0
ENSG00000205830	4	27209127	27220026	-1	lincRNA	AC024132.1	NULL	0	0	0	0.019156	0.007537
ENSG00000205837	2	6868309	6910442	-1	lincRNA	LINC00487	long_intergenic_non-protein_coding_RNA_487_[Source:HGNC_Symbol;Acc:42947]	0	0.004192	0.044739	0	0
ENSG00000205959	4	8483997	8514337	1	lincRNA	RP11-689P11.2	NULL	0.572739	0.328376	0.323105	0.098912	0.164278
ENSG00000206062	X	90562780	90563877	1	lincRNA	RP13-212L9.1	NULL	0	0	0	0	0
ENSG00000206113	4	2420701	2452087	1	lincRNA	RP11-503N18.1	NULL	0.434428	0.038175	0.002202	0	0.05521
ENSG00000206114	12	147073	149350	-1	lincRNA	FAM138D	family_with_sequence_similarity_138,_member_D_[Source:HGNC_Symbol;Acc:33583]	0	0	0	0.006158	0
ENSG00000206129	18	53670844	53858493	-1	lincRNA	CTD-2008L17.2	NULL	0	0.004599	0.007923	0.03734	0.003402
ENSG00000206142	22	21655279	21679331	-1	lincRNA	FAM230C	family_with_sequence_similarity_230,_member_C_[Source:HGNC_Symbol;Acc:24482]	0.001103	0.001457	0	0	0
ENSG00000206176	22	20378814	20380440	1	lincRNA	AC023490.1	NULL	0.664049	0.399003	0.252321	1.75302	0.287501
ENSG00000206187	15	26147507	26298267	1	lincRNA	RP11-1084I9.1	NULL	0	0	0.001727	0	0.025126
ENSG00000206567	3	10048102	10052893	-1	lincRNA	AC022007.5	NULL	1.40016	0.08992	0.044236	0.359109	0.333179
ENSG00000212663	X	13998185	14006939	-1	lincRNA	RP1-122K4.3	NULL	0.188969	0.030432	0.025105	0	0.004751
ENSG00000212694	12	122233173	122241812	-1	lincRNA	AC084018.1	NULL	3.43488	3.16964	1.53007	1.98601	2.12976
ENSG00000212766	15	69365266	69388160	1	lincRNA	LINC00277	long_intergenic_non-protein_coding_RNA_277_[Source:HGNC_Symbol;Acc:26596]	0.144568	0.027191	0.020114	0.016666	0.018988
ENSG00000212855	Y	9578193	9596085	1	lincRNA	TTTY2	testis-specific_transcript,_Y-linked_2_(non-protein_coding)_[Source:HGNC_Symbol;Acc:14023]	0	0	0	0	0
ENSG00000212856	Y	6274285	6292186	-1	lincRNA	TTTY2B	testis-specific_transcript,_Y-linked_2B_(non-protein_coding)_[Source:HGNC_Symbol;Acc:37982]	0	0	0	0	0
ENSG00000212930	5	90519236	90519784	1	lincRNA	RP11-414H23.2	NULL	0	0	0.033169	0	0
ENSG00000213373	17	41026687	41050751	-1	lincRNA	LINC00671	long_intergenic_non-protein_coding_RNA_671_[Source:HGNC_Symbol;Acc:44339]	0	0.004202	0.006797	0	0.002152
ENSG00000213793	19	53418449	53426723	-1	lincRNA	ZNF888	zinc_finger_protein_888_[Source:HGNC_Symbol;Acc:38695]	1.53954	0.527183	0.433707	0.819162	0.512449
ENSG00000213863	6	171034285	171037576	1	lincRNA	XX-C2158C12.2	NULL	0	0	0	0.105678	0.014615
ENSG00000214039	12	130517999	130529602	-1	lincRNA	RP11-474D1.3	NULL	0.002206	0.003922	0.046388	0	0
ENSG00000214043	12	126927027	126957336	1	lincRNA	RP5-944M2.3	NULL	0.022007	0.003261	0.009927	0	0
ENSG00000214049	19	15939757	15947130	1	lincRNA	UCA1	urothelial_cancer_associated_1_(non-protein_coding)_[Source:HGNC_Symbol;Acc:37126]	8.15645	2.5775	0.330447	2.08925	0.011523
ENSG00000214105	17	77681075	77686081	1	lincRNA	CTD-2116F7.1	NULL	0	0.002202	0.015102	0.001274	0.002702
ENSG00000214145	3	194014254	194030592	-1	lincRNA	LINC00887	long_intergenic_non-protein_coding_RNA_887_[Source:HGNC_Symbol;Acc:48574]	0.068975	0.009602	0.044695	0.055824	0.034797
ENSG00000214146	3	193675161	193721448	-1	lincRNA	RP11-699L21.1	NULL	0.003024	0	0.003899	0.051687	0
ENSG00000214347	19	6393820	6412415	1	lincRNA	CTB-180A7.8	NULL	0.031202	0.031752	0.004223	0.004747	0.006304
ENSG00000214381	3	108897012	108904104	1	lincRNA	LINC00488	long_intergenic_non-protein_coding_RNA_488_[Source:HGNC_Symbol;Acc:32675]	0	0	0	0	0
ENSG00000214407	3	101659703	101716770	1	lincRNA	RP11-221J22.1	NULL	0.402019	0.183516	0.21329	0.147649	0.264349
ENSG00000214546	17	37775866	37778766	1	lincRNA	AC087491.2	NULL	0.08361	0.20111	0.456721	0.051784	0.084457
ENSG00000214548	14	101245747	101327368	1	lincRNA	MEG3	maternally_expressed_3_(non-protein_coding)_[Source:HGNC_Symbol;Acc:14575]	0.312464	20.0111	143.585	4.32143	47.8378
ENSG00000214614	16	32896515	32900195	1	lincRNA	RP11-989E6.3	NULL	0	0	0	0	0
ENSG00000214650	12	124997768	124999359	1	lincRNA	RP11-83B20.1	NULL	0.024947	0.00144	0.023011	0	0
ENSG00000214691	2	42104214	42121179	1	lincRNA	AC104654.1	NULL	0.017871	0	0	0	0.006452
ENSG00000214797	11	59036349	59051506	-1	lincRNA	RP11-1036E20.9	NULL	0.003702	0	0	0	0
ENSG00000214803	8	125204912	125259639	-1	lincRNA	RP11-37N22.1	NULL	0.079768	0.007725	0.084115	0	0.043358
ENSG00000214837	1	243242159	243265035	-1	lincRNA	RP11-261C10.3	NULL	3.54779	1.19692	1.49147	1.03492	1.01194
ENSG00000214915	X	150684023	150684717	1	lincRNA	XX-FW80269A6.1	NULL	0.008043	0.095377	0.036268	0	0
ENSG00000214942	5	89196481	89200725	1	lincRNA	AC113167.1	NULL	0	0	0	0	0
ENSG00000214986	10	51214507	51216406	-1	lincRNA	FAM25D	family_with_sequence_similarity_25,_member_D_[Source:HGNC_Symbol;Acc:23588]	0.007739	0.014334	0	0	0
ENSG00000215112	9	39371062	39376913	1	lincRNA	FAM74A5	family_with_sequence_similarity_74,_member_A5_[Source:HGNC_Symbol;Acc:34035]	0	0	0	0	0
ENSG00000215113	X	70983140	70987054	1	lincRNA	CXorf49B	chromosome_X_open_reading_frame_49B_[Source:HGNC_Symbol;Acc:34229]	0.765506	0.182053	0.194879	0.019779	0.007412
ENSG00000215115	X	70934221	70938135	-1	lincRNA	CXorf49	chromosome_X_open_reading_frame_49_[Source:HGNC_Symbol;Acc:30891]	0.984572	0.191562	0.252656	0.045811	0.003621
ENSG00000215117	8	58192102	58197290	1	lincRNA	LINC00588	long_intergenic_non-protein_coding_RNA_588_[Source:HGNC_Symbol;Acc:24494]	0	0	0	0	0
ENSG00000215162	X	68399400	68429767	1	lincRNA	LINC00269	long_intergenic_non-protein_coding_RNA_269_[Source:HGNC_Symbol;Acc:26586]	0	0	0	0	0
ENSG00000215231	5	5034472	5070117	1	lincRNA	CTD-2247C11.3	NULL	0	0	0	0	0
ENSG00000215241	12	8388011	8395160	1	lincRNA	RP11-266K4.9	NULL	0.3656	0.260837	0.199912	0.161061	0.484504
ENSG00000215374	8	7159133	7212876	-1	lincRNA	FAM66B	family_with_sequence_similarity_66,_member_B_[Source:HGNC_Symbol;Acc:28890]	0.23384	0.156758	0.106564	0.518554	1.40431
ENSG00000215386	21	17442842	17999716	1	lincRNA	LINC00478	long_intergenic_non-protein_coding_RNA_478_[Source:HGNC_Symbol;Acc:1274]	0.02344	0.332072	0.412284	0.142976	0.70748
ENSG00000215394	14	19889386	19904890	1	lincRNA	LINC00516	long_intergenic_non-protein_coding_RNA_516_[Source:HGNC_Symbol;Acc:19436]	0.003561	0	0	0	0.004525
ENSG00000215483	13	41025131	41055143	-1	lincRNA	LINC00598	long_intergenic_non-protein_coding_RNA_598_[Source:HGNC_Symbol;Acc:42770]	0.135446	0.266405	0.887541	0.0493	0.058968
ENSG00000215560	Y	24442945	24445023	-1	lincRNA	TTTY5	testis-specific_transcript,_Y-linked_5_(non-protein_coding)_[Source:HGNC_Symbol;Acc:16482]	0	0	0	0	0
ENSG00000215808	1	238643684	238649323	-1	lincRNA	RP11-371I1.2	NULL	0.186372	2.29567	0.256974	0.371305	2.26068
ENSG00000215859	1	147466094	147484331	-1	lincRNA	RP6-74O6.2	NULL	0.10174	0.092788	0.129623	0.049708	0.026472
ENSG00000215863	1	147835127	147931933	-1	lincRNA	RP11-495P10.2	NULL	0.479228	0.449976	0.215944	0.637813	0.383568
ENSG00000215866	1	113362792	113393265	-1	lincRNA	RP11-426L16.8	NULL	0.016442	0.027851	0.011587	0.046792	0.079447
ENSG00000215869	1	104615645	104619709	1	lincRNA	RP11-364B6.1	NULL	0.012715	0.033911	0.055744	0.021797	0.02713
ENSG00000215908	1	16944751	16971178	-1	lincRNA	CROCCP2	ciliary_rootlet_coiled-coil,_rootletin_pseudogene_2_[Source:HGNC_Symbol;Acc:28170]	5.67666	7.48476	8.99936	4.70605	4.91859
ENSG00000217258	2	10592445	10595678	1	lincRNA	AC007249.3	NULL	0.023262	0.060296	0.041039	0.256851	0.197869
ENSG00000218510	1	22351681	22357716	1	lincRNA	LINC00339	long_intergenic_non-protein_coding_RNA_339_[Source:HGNC_Symbol;Acc:25011]	4.76215	3.64684	1.2879	4.06129	3.63445
ENSG00000218839	9	34394	35856	-1	lincRNA	FAM138C	family_with_sequence_similarity_138,_member_C_[Source:HGNC_Symbol;Acc:32333]	0	0.03957	0.020724	0.009008	0.006664
ENSG00000219159	2	241625751	241629831	1	lincRNA	AC011298.2	NULL	0	0	0	0	0
ENSG00000219926	13	64402980	64418258	-1	lincRNA	RP11-394A14.2	NULL	0.027452	0.010407	0	0	0
ENSG00000220161	17	18314473	18317694	1	lincRNA	RP1-37N7.3	NULL	0.192691	0.23653	0.370164	0.222135	0.200562
ENSG00000220908	6	93432721	93433547	-1	lincRNA	RP11-127B16.1	NULL	0.078798	0	0	0	0.007973
ENSG00000222030	2	59444843	59506535	1	lincRNA	AC007131.1	NULL	0	0	0	0	0
ENSG00000222032	2	238337563	238343465	-1	lincRNA	AC112721.2	NULL	0	0	0.02042	0.313769	0.055218
ENSG00000222041	2	87754887	87906324	1	lincRNA	LINC00152	long_intergenic_non-protein_coding_RNA_152_[Source:HGNC_Symbol;Acc:28717]	15.2043	22.1435	5.72524	5.87568	19.1951
ENSG00000222042	21	26541745	26706139	-1	lincRNA	AP000233.4	NULL	0	0.024197	0	0	0.019633
ENSG00000223342	6	6901255	6918948	-1	lincRNA	RP3-429O6.1	NULL	0	0	0	0	0
ENSG00000223344	1	191827837	191859359	-1	lincRNA	RP11-541F9.1	NULL	0	0	0	0	0
ENSG00000223351	3	21984058	22021320	1	lincRNA	ZNF385D-AS2	ZNF385D_antisense_RNA_2_[Source:HGNC_Symbol;Acc:42420]	0	0	0	0	0
ENSG00000223360	2	12739113	12745271	1	lincRNA	AC096559.2	NULL	0	0	0	0	0
ENSG00000223373	2	213775727	213784533	1	lincRNA	AC108066.1	NULL	0	0	0	0	0
ENSG00000223379	9	45004879	45023236	1	lincRNA	RP11-374M1.4	NULL	0.17644	0.138219	0.04355	0.148196	0.04199
ENSG00000223381	10	110470276	110599121	1	lincRNA	RP11-655H13.2	NULL	0	0	0	0	0
ENSG00000223382	1	31297075	31307131	1	lincRNA	RP1-65J11.1	NULL	0.277527	0.442675	0.089813	0.046771	0.145789
ENSG00000223387	3	172278678	172313397	-1	lincRNA	RP11-408H1.3	NULL	0.209677	0.027238	0.012415	0.005825	0.005022
ENSG00000223400	21	42948062	42953246	-1	lincRNA	AP006748.1	NULL	0	0	0	0	0
ENSG00000223401	3	187461474	187463208	1	lincRNA	RP11-211G3.2	NULL	0.021568	0.157874	0.175076	0	0.006998
ENSG00000223403	14	101536248	101539274	1	lincRNA	MEG9	maternally_expressed_9_(non-protein_coding)_[Source:HGNC_Symbol;Acc:43874]	0.03342	0.619288	4.86413	0.14114	1.09553
ENSG00000223404	13	88453291	88456063	-1	lincRNA	RP11-471M2.2	NULL	0	0	0	0	0
ENSG00000223408	9	67579807	67583159	-1	lincRNA	RP11-38P6.1	NULL	0	0.011656	0	0	0
ENSG00000223410	20	38749682	38754998	1	lincRNA	RP1-191L6.2	NULL	0	0	0	0	0
ENSG00000223414	6	166322290	166401536	-1	lincRNA	LINC00473	long_intergenic_non-protein_coding_RNA_473_[Source:HGNC_Symbol;Acc:21160]	0.034407	0.068489	3.97178	0	0.286145
ENSG00000223430	2	134311886	134315798	1	lincRNA	AC011243.1	NULL	0	0	0	0	0
ENSG00000223432	10	123374939	123375353	-1	lincRNA	RP11-62L18.3	NULL	0	0	0	0	0
ENSG00000223438	X	140713994	140714863	1	lincRNA	RP1-171K16.5	NULL	0	0	0	0.015265	0.003481
ENSG00000223462	10	45432956	45451173	1	lincRNA	RP11-285G1.9	NULL	0	0	0	0	0
ENSG00000223466	2	196397759	196403405	1	lincRNA	AC064834.2	NULL	0	0	0	0	0.035005
ENSG00000223469	6	43819494	43820070	-1	lincRNA	RP11-344J7.2	NULL	0	0	0	0	0
ENSG00000223470	10	34198166	34206723	1	lincRNA	RP11-490O24.2	NULL	0	0	0	0	0
ENSG00000223473	7	65956083	65958553	-1	lincRNA	GS1-124K5.3	NULL	3.76656	1.08769	1.44048	1.16752	0.84936
ENSG00000223477	10	47011753	47174018	-1	lincRNA	LINC00842	long_intergenic_non-protein_coding_RNA_842_[Source:HGNC_Symbol;Acc:44989]	0.067471	0.058926	0.011165	3.74248	4.74023
ENSG00000223479	1	74100899	74180897	1	lincRNA	RP4-788P17.1	NULL	0	0	0	0	0
ENSG00000223485	6	169558187	169563019	-1	lincRNA	RP11-417E7.1	NULL	0.361692	0.05255	1.57213	0.490182	3.33617
ENSG00000223504	6	68765243	68770394	1	lincRNA	RP11-542F9.1	NULL	0	0	0	0	0
ENSG00000223511	X	1851477	1874878	1	lincRNA	RP13-297E16.4	NULL	0.024743	0	0.061918	0	0.020326
ENSG00000223517	Y	16388092	16389369	-1	lincRNA	AC010723.1	NULL	0	0	0	0	0
ENSG00000223530	2	23553535	23554915	-1	lincRNA	AC012506.1	NULL	0	0	0	0	0
ENSG00000223536	2	16909391	16948822	1	lincRNA	AC008069.1	NULL	0	0	0.04779	0	0
ENSG00000223554	2	140582465	140583446	-1	lincRNA	AC078851.1	NULL	0	0	0	0	0
ENSG00000223562	1	211355498	211356446	-1	lincRNA	RP11-543B16.3	NULL	0	0	0	0	0
ENSG00000223573	19	5558178	5568045	-1	lincRNA	TINCR	tissue_differentiation-inducing_non-protein_coding_RNA_[Source:HGNC_Symbol;Acc:14607]	6.40006	1.05239	1.56984	3.05057	0.580727
ENSG00000223579	22	20632023	20661407	-1	lincRNA	AC011718.2	NULL	0.000868	0.000771	0	0	0
ENSG00000223581	10	7139114	7139637	1	lincRNA	RP11-393K12.2	NULL	0	0	0	0	0
ENSG00000223586	6	134142285	134172938	1	lincRNA	RP4-662A9.2	NULL	0	0	0	0	0.001733
ENSG00000223587	3	65431	66175	1	lincRNA	AY269186.1	NULL	0	0	0	0	0
ENSG00000223597	5	7373230	7379903	1	lincRNA	CTD-2296D1.5	NULL	0	0	0	0	0
ENSG00000223617	13	109934321	109940081	1	lincRNA	RP11-54H7.2	NULL	0	0	0	0.067735	0.027245
ENSG00000223623	6	25053855	25057301	-1	lincRNA	RP3-425P12.1	NULL	0.012074	0	0.004376	0	0
ENSG00000223626	13	112976881	112985539	-1	lincRNA	RP11-315H15.1	NULL	0	0	0	0	0
ENSG00000223627	6	161236582	161238383	-1	lincRNA	RP1-54A3.1	NULL	0	0	0	0	0
ENSG00000223631	2	132160474	132166622	1	lincRNA	AC073869.19	NULL	0	0	0	0	0
ENSG00000223633	6	58488888	58513860	1	lincRNA	RP11-143A22.1	NULL	0	0	0.00916	0	0
ENSG00000223634	2	23580387	23583247	-1	lincRNA	AC012506.3	NULL	0	0	0	0	0.003971
ENSG00000223641	Y	27329790	27330920	-1	lincRNA	TTTY17C	testis-specific_transcript,_Y-linked_17C_(non-protein_coding)_[Source:HGNC_Symbol;Acc:31890]	0	0	0	0	0
ENSG00000223643	1	17177752	17179624	-1	lincRNA	RP11-108M9.1	NULL	0	0	0	0.01276	0.018991
ENSG00000223646	7	112262433	112348135	1	lincRNA	AC002463.3	NULL	0	0.079466	0.044298	0	0.005095
ENSG00000223647	2	32018892	32029049	-1	lincRNA	AL133249.1	NULL	0.039912	0	0.01031	0	0.005064
ENSG00000223649	1	211665597	211666259	1	lincRNA	RP11-359E8.3	NULL	0	0	0	0	0
ENSG00000223659	1	562757	564390	-1	lincRNA	RP5-857K21.5	NULL	0	0	0.022705	0.0182	0.007074
ENSG00000223665	7	91268162	91272827	-1	lincRNA	CTB-111F10.1	NULL	0.052436	0.045697	0	0	0.058741
ENSG00000223675	1	95051112	95057853	-1	lincRNA	RP11-86H7.6	NULL	0.002136	0.008504	0	0	0
ENSG00000223685	13	38624954	38717369	-1	lincRNA	LINC00571	long_intergenic_non-protein_coding_RNA_571_[Source:HGNC_Symbol;Acc:43721]	0.350163	1.1783	0.671025	0.402723	0.398539
ENSG00000223695	22	36784671	36792562	1	lincRNA	RP4-633O19__A.1	NULL	0.956393	0.840108	0.050821	0.140871	0.158258
ENSG00000223704	22	27254597	27261749	1	lincRNA	RP1-90L6.2	NULL	0.095367	0.102095	0.117893	0.01679	0.210327
ENSG00000223714	X	41134992	41136031	1	lincRNA	RP5-1172N10.2	NULL	0.077599	0.10171	0.066296	0.038373	0.008493
ENSG00000223715	3	176321931	176353320	-1	lincRNA	RP11-71G7.1	NULL	0.002197	0.043079	0	0	0.030724
ENSG00000223716	9	38360424	38376427	1	lincRNA	RP11-113O24.3	NULL	0	0	0	0	0
ENSG00000223720	1	48671637	48672515	1	lincRNA	RP5-1024N4.2	NULL	0	0	0	0	0.01074
ENSG00000223726	22	27703444	27714499	-1	lincRNA	CTA-929C8.7	NULL	0	0	0	0	0.003926
ENSG00000223727	3	3292371	3668980	-1	lincRNA	AC026188.1	NULL	0.00932	0.027526	0	0.003994	0.000865
ENSG00000223729	9	137185777	137187243	-1	lincRNA	RP11-145E17.2	NULL	0	0.049697	0	0	0
ENSG00000223732	13	45556212	45657260	-1	lincRNA	RP11-321C24.1	NULL	0.895092	1.3801	1.38066	1.28076	0.675952
ENSG00000223742	X	28589649	28604512	-1	lincRNA	RP11-149B9.2	NULL	0	0	0	0	0
ENSG00000223751	2	742488	747767	1	lincRNA	AC116609.2	NULL	0.274442	0.108245	0.297369	0.08398	0.060105
ENSG00000223759	1	149672997	149677289	1	lincRNA	RP11-353N4.4	NULL	0.589458	0.216943	0.095075	1.30299	1.02074
ENSG00000223761	10	89351364	89365781	-1	lincRNA	RP11-57C13.4	NULL	0	0	0.027098	0	0
ENSG00000223764	1	852250	855072	-1	lincRNA	RP11-54O7.3	NULL	0.277168	0.020197	0.564739	0.004281	7.31481
ENSG00000223765	6	72160537	72168577	1	lincRNA	RP1-288M22.2	NULL	0	0.029818	0	0.0115	0
ENSG00000223768	21	46713200	46717269	1	lincRNA	LINC00205	long_intergenic_non-protein_coding_RNA_205_[Source:HGNC_Symbol;Acc:16420]	0.440831	0.640638	1.19897	1.64827	3.72683
ENSG00000223779	1	149239531	149265510	1	lincRNA	RP11-403I13.4	NULL	0.635068	1.19798	0.661263	0.531765	0.54627
ENSG00000223781	9	41277733	41298538	1	lincRNA	RP11-95K23.6	NULL	0.010907	0.076022	0	0	0
ENSG00000223783	3	195563064	195587275	-1	lincRNA	AC124944.5	NULL	0.04478	0.024669	0.004828	0.002794	0
ENSG00000223784	10	6779344	6780988	1	lincRNA	RP11-554I8.2	NULL	0.454757	1.06333	0.083602	15.6682	0.005156
ENSG00000223786	6	74779167	75400443	1	lincRNA	RP11-554D15.1	NULL	0	0	0	0	0.453835
ENSG00000223795	9	137397318	137413288	1	lincRNA	RP11-473E2.2	NULL	0	0	0.020233	0	0.02575
ENSG00000223800	10	57228087	57228982	1	lincRNA	RP11-598C10.2	NULL	0	0	0	0	0
ENSG00000223804	1	143647638	143745417	-1	lincRNA	RP6-206I17.1	NULL	0.686656	0.54614	0.41392	0.721821	0.419236
ENSG00000223806	21	40110945	40119384	-1	lincRNA	LINC00114	long_intergenic_non-protein_coding_RNA_114_[Source:HGNC_Symbol;Acc:1265]	0	0	0	0	0
ENSG00000223808	10	9012088	9015431	1	lincRNA	RP11-428L9.2	NULL	0.030676	0	0	0	0
ENSG00000223809	X	134257167	134257532	-1	lincRNA	RP11-85L21.6	NULL	0	0	0.011654	0	0
ENSG00000223811	6	113678205	113689146	-1	lincRNA	RP11-437J19.1	NULL	0	0.044305	0.000838	0.033565	0.344473
ENSG00000223812	3	191275113	191308145	1	lincRNA	RP11-197K6.1	NULL	0	0.129183	0.883416	0	0.039891
ENSG00000223814	1	48226804	48231219	-1	lincRNA	RP11-543D5.2	NULL	0.536623	5.47799	1.17491	0.162876	0.200954
ENSG00000223823	1	1072397	1079436	1	lincRNA	RP11-465B22.5	NULL	0.054013	0.005698	0	0	0
ENSG00000223826	2	102095852	102103284	1	lincRNA	AC092570.2	NULL	0	0	0	0	0
ENSG00000223834	10	31893528	31895146	1	lincRNA	RP11-472N13.2	NULL	0.171008	0.118406	0.252312	0.002875	0.051777
ENSG00000223838	7	19393157	19618229	1	lincRNA	AC007091.1	NULL	0	0	0	0	0
ENSG00000223839	9	42466317	42474239	1	lincRNA	FAM95B1	family_with_sequence_similarity_95,_member_B1_[Source:HGNC_Symbol;Acc:32318]	0.068325	0.057037	0.012641	0.191556	0.018601
ENSG00000223842	1	219395590	219398839	-1	lincRNA	RP11-135J2.3	NULL	0	0	0	0	0
ENSG00000223850	2	16060521	16076139	1	lincRNA	AC010145.3	NULL	0.009994	0	0.080679	0	0
ENSG00000223855	7	560028	564869	1	lincRNA	AC147651.3	NULL	0.04178	0.265108	0.032843	0.370883	0.115641
ENSG00000223859	2	67267678	67269098	1	lincRNA	AC007403.3	NULL	0	0	0	0	0
ENSG00000223863	2	64713487	64728038	1	lincRNA	AC008074.4	NULL	0.018638	0.016139	0	0.023278	0
ENSG00000223870	21	26499782	26507561	1	lincRNA	AP000233.3	NULL	0	0	0	0	0
ENSG00000223872	7	157294016	157296271	1	lincRNA	AC006372.5	NULL	0.023709	0.025473	0.008338	0	0.000155
ENSG00000223880	13	75824616	75826148	1	lincRNA	RP11-159J2.2	NULL	0	0	0	0	0
ENSG00000223881	1	198566854	198567998	-1	lincRNA	RP11-553K8.2	NULL	0	0	0	0	0
ENSG00000223883	1	69521581	69650686	1	lincRNA	RP11-424D14.1	NULL	0	0.041617	0	0.013855	0.008552
ENSG00000223891	20	42839600	42854667	1	lincRNA	OSER1-AS1	OSER1_antisense_RNA_1_(head_to_head)_[Source:HGNC_Symbol;Acc:48585]	4.60009	4.17576	1.43667	0.468783	1.36105
ENSG00000223906	1	100810033	100810798	1	lincRNA	RP5-837M10.2	NULL	0	0	0	0	0
ENSG00000223907	1	31984036	31989846	1	lincRNA	RP11-439L8.4	NULL	0.220303	0.024293	0.008304	0	0
ENSG00000223914	12	40550041	40561509	1	lincRNA	AC079630.2	NULL	0	0	0	0	0
ENSG00000223929	2	60586351	60618510	-1	lincRNA	AC007381.2	NULL	0	0	0	0	0
ENSG00000223930	3	177919838	178103205	-1	lincRNA	RP11-33A14.1	NULL	0	0.026527	0	0	0.687435
ENSG00000223942	6	166186689	166188674	-1	lincRNA	RP11-252P19.2	NULL	0.057848	0.011485	0.60175	0	0
ENSG00000223944	1	37728340	37790701	-1	lincRNA	RP5-1180C18.1	NULL	0	0.007744	0	0	0
ENSG00000223946	6	41997791	41999120	1	lincRNA	RP11-533O20.2	NULL	0	0	0	0	0
ENSG00000223956	1	56880635	56881638	1	lincRNA	RP4-710M16.2	NULL	1.07521	0.008469	0.025059	0	0
ENSG00000223975	21	44885189	44887178	1	lincRNA	AP001048.4	NULL	0	0.280895	0.032084	0	0.006641
ENSG00000223979	17	17577340	17581002	-1	lincRNA	SMCR2	Smith-Magenis_syndrome_chromosome_region,_candidate_2_(non-protein_coding)_[Source:HGNC_Symbol;Acc:17914]	0.191842	0.100278	0.017758	0.330641	0.033325
ENSG00000223985	2	490944	492655	-1	lincRNA	AC093326.1	NULL	0	0	0	0	0
ENSG00000223993	10	87191699	87192271	-1	lincRNA	RP11-475D12.1	NULL	0	0	0	0	0
ENSG00000223999	22	23035263	23035797	-1	lincRNA	LL22NC03-102D1.18	NULL	0	0	0	0	0
ENSG00000224000	1	172876040	172876824	1	lincRNA	RP3-471M13.2	NULL	0.002946	0	0	0	0.01437
ENSG00000224008	20	54036874	54043735	-1	lincRNA	RP5-1010E17.2	NULL	0	0	0	0	0
ENSG00000224015	5	131514927	131516821	-1	lincRNA	AC063976.3	NULL	0	0.009046	0.016728	0.028033	0.03665
ENSG00000224017	7	41141202	41173105	1	lincRNA	AC005022.1	NULL	0.018838	0.075061	0.003732	0.062391	0.061233
ENSG00000224018	21	25527484	25560655	-1	lincRNA	AP000470.2	NULL	0	0	0	0	0
ENSG00000224023	10	127389005	127408135	-1	lincRNA	RP11-383C5.4	NULL	0.699614	0.125092	0.042447	0.162365	0.176968
ENSG00000224027	22	27959800	27969534	-1	lincRNA	RP1-231P7P.1	NULL	0	0	0	0	0
ENSG00000224028	2	140861152	140889349	-1	lincRNA	AC073928.2	NULL	0	0	0	0	0
ENSG00000224032	5	111496223	111499973	1	lincRNA	EPB41L4A-AS1	EPB41L4A_antisense_RNA_1_[Source:HGNC_Symbol;Acc:30749]	11.4626	13.1819	21.462	3.93328	9.74514
ENSG00000224034	10	5307996	5313199	-1	lincRNA	RP11-445P17.8	NULL	0.106239	0.02001	0.265427	0.058753	0.073368
ENSG00000224037	1	234845135	234855723	1	lincRNA	RP4-781K5.7	NULL	0.015452	0	0.009033	0.002684	0
ENSG00000224038	9	39384503	39405302	-1	lincRNA	RP11-347J14.8	NULL	0	0.189797	0	0.022438	0
ENSG00000224048	2	151468895	151491862	1	lincRNA	AC104777.4	NULL	0.007669	0.037725	0.071458	0	0.009922
ENSG00000224049	3	187513975	187523046	1	lincRNA	RP11-30O15.1	NULL	0.000712	0.034172	0	0	0
ENSG00000224050	22	32669407	32673173	1	lincRNA	RP1-90G24.6	NULL	0	0	0	0.043929	0.002009
ENSG00000224073	6	160060339	160061133	-1	lincRNA	RP1-56L9.7	NULL	3.32673	3.47251	8.47395	0.070531	0.188302
ENSG00000224074	3	24137760	24144729	-1	lincRNA	LINC00691	long_intergenic_non-protein_coding_RNA_691_[Source:HGNC_Symbol;Acc:44514]	0.306893	0.856855	1.31061	0.009298	0
ENSG00000224075	Y	9638762	9650854	1	lincRNA	TTTY22	testis-specific_transcript,_Y-linked_22_(non-protein_coding)_[Source:HGNC_Symbol;Acc:18846]	0	0	0	0	0
ENSG00000224081	1	95104017	95285837	-1	lincRNA	RP11-86H7.1	NULL	1.78761	0.447295	0.202184	0.8471	0.370123
ENSG00000224095	2	103583866	103600887	-1	lincRNA	AC108051.1	NULL	0	0	0	0	0
ENSG00000224099	2	196313256	196343649	1	lincRNA	AC064834.1	NULL	0	0	0	0	0
ENSG00000224137	2	208527099	208531748	1	lincRNA	AC079767.4	NULL	0.04221	0.018763	0	0	0
ENSG00000224164	6	24742530	24752149	1	lincRNA	RP3-369A17.4	NULL	0	0	0	0	0
ENSG00000224167	1	113392650	113420493	1	lincRNA	RP3-522D1.1	NULL	0	0.015726	0	0.285784	0.40801
ENSG00000224173	2	67789199	67801176	1	lincRNA	AC007422.1	NULL	0	0	0.021136	0	0
ENSG00000224174	1	16847189	16848291	1	lincRNA	RP4-798A10.4	NULL	0.190528	0.231865	0.030071	0.016331	0.201122
ENSG00000224177	2	11534107	11543203	1	lincRNA	LINC00570	long_intergenic_non-protein_coding_RNA_570_[Source:HGNC_Symbol;Acc:43717]	0	0.010108	0.060699	0	0.016255
ENSG00000224184	2	11988748	12718474	1	lincRNA	AC096559.1	NULL	0.005358	0.01094	0.010242	0.004133	0.003532
ENSG00000224187	3	187676563	187694195	-1	lincRNA	RP11-132N15.3	NULL	0	0.002838	0	0	0
ENSG00000224190	10	130711143	130714535	1	lincRNA	RP11-442O18.2	NULL	0	0	0	0.028798	0
ENSG00000224209	1	63655660	63782902	-1	lincRNA	LINC00466	long_intergenic_non-protein_coding_RNA_466_[Source:HGNC_Symbol;Acc:27294]	0.002194	0	0	0.014304	0
ENSG00000224222	10	71754382	71767592	-1	lincRNA	RP11-262I2.2	NULL	0.02193	0.168301	0.057224	0.050957	0.06926
ENSG00000224231	2	138859454	138863475	1	lincRNA	AC069394.1	NULL	0	0	0	0	0
ENSG00000224235	1	88365592	88371397	-1	lincRNA	RP5-1027O11.1	NULL	0	0	0	0	0
ENSG00000224239	3	898807	899774	1	lincRNA	AC090044.2	NULL	0.286651	0.16147	0.238888	0.032235	1.2565
ENSG00000224243	13	112761433	112762329	1	lincRNA	LINC00403	long_intergenic_non-protein_coding_RNA_403_[Source:HGNC_Symbol;Acc:42733]	0	0	0.014701	0	0
ENSG00000224247	21	16866251	16868443	-1	lincRNA	AJ009632.3	NULL	0	0	0	0	0
ENSG00000224259	1	159931008	159948851	1	lincRNA	RP11-48O20.4	NULL	0.400915	0.134896	0.154768	0.603429	18.5876
ENSG00000224260	1	209701800	209741018	-1	lincRNA	RP1-272L16.1	NULL	0.009195	0.061715	0.020952	2.36064	0.002182
ENSG00000224265	10	43819113	43823380	1	lincRNA	RP11-168L22.2	NULL	0	0	0	0	0
ENSG00000224267	9	68324611	68340644	1	lincRNA	RP11-149F8.5	NULL	0	0	0	0	0
ENSG00000224286	1	170240744	170253349	-1	lincRNA	RP11-297H3.4	NULL	0	0.012091	0.02385	0	0.005425
ENSG00000224294	X	43036243	43085847	1	lincRNA	RP3-326I13.1	NULL	0.00233	0	0	0	0.025658
ENSG00000224303	9	43144980	43160008	-1	lincRNA	RP11-327I22.5	NULL	0	0	0	0	0
ENSG00000224307	9	132044737	132048007	1	lincRNA	RP11-344B5.2	NULL	0.815741	0.074737	0.031234	0.01832	0.010892
ENSG00000224310	16	24672743	24682383	-1	lincRNA	AC012317.1	NULL	0	0.008786	0.033325	0	0
ENSG00000224322	7	27401462	27449557	1	lincRNA	AC004009.3	NULL	0	0	0	0	0
ENSG00000224326	1	81000663	81050048	-1	lincRNA	RP11-115A15.1	NULL	0	0	0	0	0
ENSG00000224329	13	30446750	30462542	-1	lincRNA	LINC00297	long_intergenic_non-protein_coding_RNA_297_[Source:HGNC_Symbol;Acc:39210]	0	0	0	0	0
ENSG00000224330	7	13893980	13898650	-1	lincRNA	AC005019.3	NULL	0	0	0.025362	0	0
ENSG00000224342	2	208038358	208087514	1	lincRNA	AC007879.1	NULL	0.01362	0.04399	0.01512	0.023392	0.031399
ENSG00000224359	1	240693752	240694162	1	lincRNA	RP11-467I20.2	NULL	0	0	0	0	0
ENSG00000224363	1	144089214	144091946	-1	lincRNA	RP11-289H16.1	NULL	0	0	0	0	0
ENSG00000224371	6	161293920	161339681	-1	lincRNA	RP11-235G24.1	NULL	0	0	0	0	0
ENSG00000224375	7	134368896	134372742	1	lincRNA	AC009276.4	NULL	0.005199	0.048893	0.196972	0.004503	0.034052
ENSG00000224382	10	4426438	4452804	1	lincRNA	LINC00703	long_intergenic_non-protein_coding_RNA_703_[Source:HGNC_Symbol;Acc:44677]	0.012653	0	0.018491	0	0.00192
ENSG00000224397	20	48884023	48896332	1	lincRNA	RP11-290F20.3	NULL	1.80353	0.189522	0.41261	0.234585	0.127609
ENSG00000224400	2	16535524	16613970	1	lincRNA	AC010880.1	NULL	0	0	0	0	0
ENSG00000224404	22	34604130	34605251	-1	lincRNA	LL22NC03-13G6.2	NULL	0	0	0	0	0
ENSG00000224406	3	186172771	186211450	-1	lincRNA	RP11-48F14.1	NULL	0	0	0	0	0
ENSG00000224413	21	47456966	47459721	1	lincRNA	AP001476.2	NULL	0.002362	0.184486	0.043715	0	0.051437
ENSG00000224429	13	21877651	21922860	-1	lincRNA	RP11-101P17.9	NULL	0.096997	0.026507	0.046486	0.005583	0.016306
ENSG00000224440	X	145895624	145896244	-1	lincRNA	CXorf51A	chromosome_X_open_reading_frame_51A_[Source:HGNC_Symbol;Acc:30533]	0	0	0	0	0
ENSG00000224445	1	99937971	99999571	-1	lincRNA	RP11-413P11.1	NULL	0	0	0	0	0
ENSG00000224460	6	143267184	143277835	-1	lincRNA	RP11-439L18.2	NULL	10.3053	8.79836	19.9967	1.48092	2.17909
ENSG00000224477	6	161119320	161121664	1	lincRNA	RP1-81D8.3	NULL	0	0.014115	0.013922	0	0.006362
ENSG00000224478	6	159528823	159537085	1	lincRNA	RP11-13P5.1	NULL	0	0.005462	0	0	0
ENSG00000224481	1	147801124	147816764	1	lincRNA	RP11-495P10.3	NULL	0.007801	0.010403	0.006658	0	0.009712
ENSG00000224504	10	87192619	87208718	1	lincRNA	RP11-475D12.2	NULL	0	0	0	0	0
ENSG00000224506	6	125995499	126041364	1	lincRNA	RP1-293L8.2	NULL	0.003504	0	0	0	0
ENSG00000224511	13	30677315	30683012	-1	lincRNA	LINC00365	long_intergenic_non-protein_coding_RNA_365_[Source:HGNC_Symbol;Acc:42687]	0.264455	0.042698	0.005163	0.024107	0.011333
ENSG00000224532	6	6758509	6759524	-1	lincRNA	RP3-470L22.1	NULL	0.004788	0	0.009837	0	0
ENSG00000224535	1	212640158	212641085	-1	lincRNA	RP11-61J19.2	NULL	0.064405	0.124798	0.012681	0	0
ENSG00000224549	9	22767174	22768315	1	lincRNA	RP11-370B11.3	NULL	0.019048	0.006333	0.201244	0.02469	0.65571
ENSG00000224559	2	132394598	132407188	1	lincRNA	AC093838.7	NULL	0.17072	0.010502	0	0.003038	0.000602
ENSG00000224565	20	46020673	46041071	-1	lincRNA	RP1-148H17.1	NULL	0.034336	0	0	0	0
ENSG00000224568	2	108145943	108172782	1	lincRNA	AC096669.3	NULL	0	0	0.042135	0	0
ENSG00000224577	2	177502438	177520686	1	lincRNA	AC017048.4	NULL	0.076059	0.006603	0.277705	0.098197	1.64413
ENSG00000224583	6	75352100	75361718	1	lincRNA	RP11-554D15.4	NULL	0	0	0	0	0.105679
ENSG00000224592	1	38512986	38584697	1	lincRNA	RP5-884C9.2	NULL	0.091086	0.059293	0.073034	4.11751	0.117616
ENSG00000224605	6	92100031	92102718	-1	lincRNA	RP1-177I10.1	NULL	0	0	0	0	0
ENSG00000224610	X	39085356	39159040	-1	lincRNA	RP11-265P11.1	NULL	0	0	0	0	0
ENSG00000224612	2	154028501	154058240	-1	lincRNA	AC011901.2	NULL	0	0	0	0	0
ENSG00000224626	2	18966073	18969018	1	lincRNA	AC106053.1	NULL	0.037246	0.078098	0.040741	0.369948	0.070339
ENSG00000224635	20	37034658	37045444	-1	lincRNA	RP4-564F22.5	NULL	0.944488	1.01633	1.00305	0.198758	0.353876
ENSG00000224638	2	174745593	174764156	-1	lincRNA	AC106900.6	NULL	0.277204	0.344959	0.463629	0.213142	0.038483
ENSG00000224648	9	37383175	37384431	-1	lincRNA	RP11-397D12.4	NULL	0	0.022793	0	0	0
ENSG00000224652	3	195869507	195887761	1	lincRNA	LINC00885	long_intergenic_non-protein_coding_RNA_885_[Source:HGNC_Symbol;Acc:48571]	0.135004	1.08436	0.0086	0.640441	0.004902
ENSG00000224655	2	122548020	122554278	1	lincRNA	AC018737.3	NULL	0.027528	0.050896	0.059988	0.00108	0.023243
ENSG00000224687	1	178060643	178063119	-1	lincRNA	RASAL2-AS1	RASAL2_antisense_RNA_1_[Source:HGNC_Symbol;Acc:44170]	0.97591	1.71466	2.41475	0.893669	1.24206
ENSG00000224698	1	108963311	108975806	1	lincRNA	RP11-131J3.1	NULL	0.254746	0.003721	0.005823	0.010762	0.010637
ENSG00000224711	20	7328114	7348279	1	lincRNA	RP5-988G17.1	NULL	0	0.012341	0	0	0
ENSG00000224714	10	66660894	66684276	-1	lincRNA	RP11-179K3.2	NULL	0	0	0	0	0
ENSG00000224715	22	47741319	47769291	1	lincRNA	CITF22-49D8.1	NULL	0.003569	0.002115	0.012518	0	0.002792
ENSG00000224717	1	205425057	205438152	1	lincRNA	RP11-576D8.4	NULL	0.021595	0.020798	0.006312	0	0.001639
ENSG00000224718	1	175846479	175849604	1	lincRNA	RP11-222A5.1	NULL	0	0	0	0	0
ENSG00000224739	2	43228495	43233200	-1	lincRNA	AC016735.1	NULL	0.208844	0.156322	0.019209	0.504733	0.007264
ENSG00000224750	10	92213927	92262725	1	lincRNA	RP11-94M14.2	NULL	0	0.002695	0	0.028066	0.021508
ENSG00000224758	10	134774844	134775741	-1	lincRNA	RP13-137A17.5	NULL	0	0	0	0.063659	0
ENSG00000224788	10	10100685	10105465	1	lincRNA	RP5-933E2.1	NULL	0	0	0	0	0
ENSG00000224790	21	38338812	38344128	1	lincRNA	AP000704.5	NULL	1.6859	1.97735	1.86574	0.500049	0.443638
ENSG00000224795	11	131532025	131533477	-1	lincRNA	AP003039.3	NULL	0	0.013131	0	0	0
ENSG00000224810	1	182031812	182038388	-1	lincRNA	RP11-538D16.2	NULL	0.183926	0.172432	0.02218	0	0
ENSG00000224817	10	103464409	103468158	-1	lincRNA	RP11-190J1.3	NULL	0	0	0	0	0
ENSG00000224818	1	201433511	201434274	-1	lincRNA	RP11-134G8.8	NULL	4.76496	6.6807	1.55788	11.2445	6.16674
ENSG00000224819	2	221655798	221662613	1	lincRNA	AC093843.1	NULL	0	0.01803	0	0.138652	0.002278
ENSG00000224832	21	25676863	25693690	-1	lincRNA	AP000469.2	NULL	0	0	0.004537	0	0
ENSG00000224843	6	26924771	26991703	1	lincRNA	LINC00240	long_intergenic_non-protein_coding_RNA_240_[Source:HGNC_Symbol;Acc:18772]	1.66831	1.11829	0.285813	0.083992	0.082336
ENSG00000224844	2	238031553	238032740	-1	lincRNA	AC107079.1	NULL	0	0	0.126751	0	0.007067
ENSG00000224848	9	99449338	99483403	1	lincRNA	RP11-535M15.1	NULL	0.54696	0.10759	0.058842	0.251641	0.325579
ENSG00000224849	6	98150157	98155979	1	lincRNA	RP1-104O17.1	NULL	0	0	0	0.010659	0.012675
ENSG00000224850	2	103628237	103636356	1	lincRNA	AC108051.3	NULL	0.021723	0.022531	0	0	0
ENSG00000224851	10	92806923	92821916	1	lincRNA	LINC00502	long_intergenic_non-protein_coding_RNA_502_[Source:HGNC_Symbol;Acc:43442]	0	0	0	0	0
ENSG00000224853	13	73987610	74222390	-1	lincRNA	LINC00393	long_intergenic_non-protein_coding_RNA_393_[Source:HGNC_Symbol;Acc:42721]	0.002347	0.024275	0.008698	0	0
ENSG00000224857	1	121315744	121322322	-1	lincRNA	RP11-344P13.1	NULL	0	0	0	0	0
ENSG00000224863	1	46912345	46915376	-1	lincRNA	RP5-1109J22.2	NULL	0	0	0	0	0.001475
ENSG00000224884	3	8615412	8634810	-1	lincRNA	AC034187.2	NULL	0	0.109152	0	0	0.003471
ENSG00000224893	6	153115631	153153048	-1	lincRNA	RP1-200K18.1	NULL	0	0	0	0	0
ENSG00000224899	7	124791380	124793665	-1	lincRNA	RP11-3B12.5	NULL	0	0	0	0	0
ENSG00000224910	19	36088809	36092403	1	lincRNA	AC002115.5	NULL	0	0	0	0	0
ENSG00000224914	10	89102493	89117639	1	lincRNA	LINC00863	long_intergenic_non-protein_coding_RNA_863_[Source:HGNC_Symbol;Acc:45162]	2.95853	1.59494	2.28088	1.53606	1.74382
ENSG00000224918	3	95031	96029	-1	lincRNA	AY269186.2	NULL	0	0	0.022819	0	0
ENSG00000224922	21	15142253	15144061	1	lincRNA	AL050303.7	NULL	0	0.00524	0	0	0
ENSG00000224924	21	22114908	22175534	-1	lincRNA	LINC00320	long_intergenic_non-protein_coding_RNA_320_[Source:HGNC_Symbol;Acc:19690]	0	0	0	0	0
ENSG00000224930	21	46419122	46424642	-1	lincRNA	LINC00162	long_intergenic_non-protein_coding_RNA_162_[Source:HGNC_Symbol;Acc:19725]	0.084881	1.50233	0.037213	36.9621	0
ENSG00000224932	4	118235753	118281795	-1	lincRNA	AC107399.2	NULL	0	0	0	0	0
ENSG00000224933	13	76587159	76588637	-1	lincRNA	RP11-20O12.1	NULL	0	0.055988	0	0.019279	0.015283
ENSG00000224934	10	101190948	101195542	1	lincRNA	RP11-441O15.3	NULL	0.226281	0.270101	0.135707	0.276368	0.305463
ENSG00000224935	9	12098660	12159147	-1	lincRNA	RP11-74C3.1	NULL	0	0	0	0	0
ENSG00000224939	1	234765057	234770526	1	lincRNA	LINC00184	long_intergenic_non-protein_coding_RNA_184_[Source:HGNC_Symbol;Acc:37192]	0.112346	0.034567	0.016044	0.014115	0.033679
ENSG00000224943	1	159436111	159453166	1	lincRNA	RP11-180D21.3	NULL	0	0	0	0	0
ENSG00000224944	6	92339633	92400146	-1	lincRNA	RP3-433F14.3	NULL	0	0	0	0	0
ENSG00000224950	1	117035645	117041834	-1	lincRNA	RP5-1086K13.1	NULL	0.331919	0.165828	0.13978	0.211221	0.18259
ENSG00000224957	3	577914	887698	1	lincRNA	AC090044.1	NULL	0.024428	0.034252	0.013555	0.010431	0.288489
ENSG00000224959	2	112249520	112252388	-1	lincRNA	AC017002.2	NULL	5.47641	1.69027	1.04449	0.903176	1.64489
ENSG00000224961	20	10733738	10734614	1	lincRNA	RP1-278O22.1	NULL	0.104786	0.040888	0.010394	0.273597	0.038997
ENSG00000224968	1	177320722	177335408	1	lincRNA	RP1-35C21.1	NULL	0	0	0	0	0
ENSG00000224977	1	173991647	173992123	1	lincRNA	RP11-160H22.3	NULL	1.30784	1.46745	0.897441	0.078643	0.065604
ENSG00000224989	Y	19612838	19626898	1	lincRNA	FAM41AY1	family_with_sequence_similarity_41,_member_A,_Y-linked_1_[Source:HGNC_Symbol;Acc:23955]	0	0	0	0	0
ENSG00000224995	6	82523003	82523874	-1	lincRNA	RP5-991C6.3	NULL	0	0	0	0	0.009092
ENSG00000225002	9	108823635	108827106	-1	lincRNA	RP11-6F6.1	NULL	0	0	0	0	0
ENSG00000225006	1	188477669	188505596	1	lincRNA	RP11-669M2.1	NULL	0	0	0	0	0
ENSG00000225007	22	19654546	19655078	1	lincRNA	AC000067.1	NULL	0	0	0	0	0.016473
ENSG00000225012	X	88678737	88701982	1	lincRNA	RP13-348B13.2	NULL	0	0	0	0	0
ENSG00000225028	1	48283738	48285909	1	lincRNA	RP11-330M19.1	NULL	0	0	0	0	0
ENSG00000225039	13	30993656	30996374	-1	lincRNA	RP11-223E19.2	NULL	0.101674	0.255372	0.117469	0.222193	0.168377
ENSG00000225044	3	2004065	2029154	-1	lincRNA	RP11-204C23.1	NULL	0	0	0	0	0
ENSG00000225050	9	121450030	121468238	-1	lincRNA	RP11-349E4.1	NULL	0	0	0	0	0
ENSG00000225056	20	23635862	23637027	-1	lincRNA	RP11-218C14.5	NULL	0	0.006352	0	0	0
ENSG00000225058	3	187715210	187721778	-1	lincRNA	RP11-132N15.1	NULL	0.017833	0.021619	0	0	0
ENSG00000225064	2	208125169	208135414	1	lincRNA	AC007879.6	NULL	0	0.829699	0.091223	0.064669	0.004047
ENSG00000225070	22	22390743	22394463	1	lincRNA	LL22NC03-23C6.13	NULL	0	0	0	0	0
ENSG00000225085	9	85020103	85021154	1	lincRNA	RP11-15B24.1	NULL	0	0	0	0	0
ENSG00000225087	1	73214604	73364823	-1	lincRNA	RP4-660H19.1	NULL	0	0	0	0	0.004737
ENSG00000225096	6	58291908	58298496	1	lincRNA	XXbac-BPG55C20.7	NULL	0	0.015334	0.097199	0	0.691221
ENSG00000225105	13	25767245	25784433	-1	lincRNA	RP11-165I9.6	NULL	0.101087	0.050538	0.009045	0	0
ENSG00000225107	2	146326862	146345592	-1	lincRNA	AC092484.1	NULL	0	0	0	0	0
ENSG00000225127	20	21068245	21086999	-1	lincRNA	LINC00237	long_intergenic_non-protein_coding_RNA_237_[Source:HGNC_Symbol;Acc:38166]	0	0	0.002204	0	0.002725
ENSG00000225128	7	85050438	85118609	1	lincRNA	LINC00972	long_intergenic_non-protein_coding_RNA_972_[Source:HGNC_Symbol;Acc:48826]	0	0	0	0	0
ENSG00000225129	20	57927250	57932829	-1	lincRNA	RP4-614C15.2	NULL	0	0	0	0	0
ENSG00000225135	6	147708800	147711601	1	lincRNA	RP11-361F15.2	NULL	0.422241	2.42355	1.17905	1.31092	6.66827
ENSG00000225148	6	140177241	140198528	-1	lincRNA	RP5-899B16.2	NULL	0	0	0	0	0
ENSG00000225152	10	125185229	125187156	-1	lincRNA	RP11-338O1.2	NULL	0	0	0	0	0
ENSG00000225156	2	45181803	45195901	1	lincRNA	AC012354.6	NULL	0	0.003438	0.068363	0	0.005098
ENSG00000225163	14	97409916	97411731	1	lincRNA	LINC00618	long_intergenic_non-protein_coding_RNA_618_[Source:HGNC_Symbol;Acc:20110]	0.023951	0.09039	0.06097	0.416889	0.018714
ENSG00000225166	2	216318430	216328594	1	lincRNA	AC012462.2	NULL	0	0	0.011036	0.012946	0.111188
ENSG00000225172	1	198952450	198954529	1	lincRNA	RP11-16L9.2	NULL	0	0	0	0	0.010954
ENSG00000225173	6	28805646	28806783	-1	lincRNA	XXbac-BPG308K3.5	NULL	0.310781	0.073521	0.020633	0.007532	0.019308
ENSG00000225174	6	108444719	108480596	1	lincRNA	OSTM1-AS1	OSTM1_antisense_RNA_1_[Source:HGNC_Symbol;Acc:43666]	0	0	0	0	0
ENSG00000225179	13	35009587	35214822	-1	lincRNA	LINC00457	long_intergenic_non-protein_coding_RNA_457_[Source:HGNC_Symbol;Acc:42805]	0	0	0	0	0.003177
ENSG00000225194	9	98782014	98790247	-1	lincRNA	LINC00092	long_intergenic_non-protein_coding_RNA_92_[Source:HGNC_Symbol;Acc:31408]	0.07655	0.030024	0.039483	0	0
ENSG00000225206	1	98453556	98515419	-1	lincRNA	MIR137HG	MIR137_host_gene_(non-protein_coding)_[Source:HGNC_Symbol;Acc:42871]	0.012034	0.033689	0.001918	0.452755	0.378297
ENSG00000225208	10	103070775	103071262	1	lincRNA	RP11-107I14.2	NULL	0.018484	0	0	0	0
ENSG00000225209	7	67485240	67497677	1	lincRNA	RP11-358M3.1	NULL	0	0	0	0	0
ENSG00000225210	14	19650018	19718563	1	lincRNA	AL589743.1	NULL	0.577061	1.63522	2.32639	3.36598	4.51935
ENSG00000225218	21	44251150	44256587	-1	lincRNA	AP001628.6	NULL	1.8805	0.771542	0.867039	0.42772	0.144614
ENSG00000225226	2	58503012	58523683	1	lincRNA	AC007250.4	NULL	0	0	0	0	0
ENSG00000225231	12	10089178	10096094	-1	lincRNA	AC091814.2	NULL	0	0	0	0	0
ENSG00000225233	1	213665644	213719790	1	lincRNA	RP11-554K11.2	NULL	0.036343	0.033428	0.020693	0	0
ENSG00000225249	13	61259333	61268662	1	lincRNA	LINC00378	long_intergenic_non-protein_coding_RNA_378_[Source:HGNC_Symbol;Acc:42704]	0	0	0	0	0
ENSG00000225255	22	16199666	16231333	-1	lincRNA	LA16c-83F12.6	NULL	0	0	0	0	0
ENSG00000225258	2	181436439	181557181	-1	lincRNA	AC009478.1	NULL	0.070211	0	0	0.04105	0
ENSG00000225269	10	4697619	4704611	1	lincRNA	LINC00705	long_intergenic_non-protein_coding_RNA_705_[Source:HGNC_Symbol;Acc:27874]	0	0.00529	0	0	0
ENSG00000225278	1	143211628	143240439	-1	lincRNA	RP11-782C8.5	NULL	0.012414	0.004077	0.006032	0.017109	0.021237
ENSG00000225285	1	1365919	1369953	-1	lincRNA	RP4-758J18.10	NULL	2.17811	0.661703	0.055778	0.025101	0.03809
ENSG00000225298	21	29094698	29123552	1	lincRNA	LINC00113	long_intergenic_non-protein_coding_RNA_113_[Source:HGNC_Symbol;Acc:1264]	0.008497	0.007554	0	0.071903	0
ENSG00000225316	13	20161258	20162490	1	lincRNA	LINC00350	long_intergenic_non-protein_coding_RNA_350_[Source:HGNC_Symbol;Acc:42668]	0	0	0	0	0
ENSG00000225321	20	22260866	22263310	-1	lincRNA	RP5-828K20.2	NULL	0	0	0	0	0
ENSG00000225325	1	166356964	166421869	-1	lincRNA	RP11-479J7.1	NULL	0	0	0	0	0.002918
ENSG00000225329	7	104558007	104567077	-1	lincRNA	RP11-325F22.5	NULL	0.436659	0.157028	0.921204	0.033377	0.085503
ENSG00000225331	21	45578623	45579959	-1	lincRNA	AP001055.6	NULL	0	0	0.012672	0	0
ENSG00000225337	9	70922309	70923361	1	lincRNA	RP11-561O23.7	NULL	0.016474	0.03728	0	0	0
ENSG00000225339	6	34247456	34254545	1	lincRNA	RP11-513I15.6	NULL	1.49115	0.479533	0.475773	0.417228	0.525007
ENSG00000225353	9	46270841	46274928	-1	lincRNA	RP11-292F9.1	NULL	0.120372	0.108356	0.007033	0.186224	0.055891
ENSG00000225359	1	181159607	181160285	-1	lincRNA	RP11-540K16.2	NULL	0	0	0	0	0
ENSG00000225383	10	10826400	10836943	-1	lincRNA	SFTA1P	surfactant_associated_1,_pseudogene_[Source:HGNC_Symbol;Acc:18383]	0.224251	0.09188	0.156294	3.25238	0.897754
ENSG00000225386	3	26660821	26664181	-1	lincRNA	AC099754.1	NULL	0	0.040802	0	0	0
ENSG00000225387	1	18712323	18715008	1	lincRNA	RP11-422P22.1	NULL	0	0	0	0	0
ENSG00000225391	6	137303302	137314371	-1	lincRNA	RP11-55K22.5	NULL	0	0	0	0	0
ENSG00000225396	X	72027259	72028044	-1	lincRNA	RP11-69A21.2	NULL	0	0.046788	0	0	0
ENSG00000225411	9	68397878	68409893	-1	lincRNA	RP11-764K9.1	NULL	0.109538	0.023158	0.01915	0.187088	0.077667
ENSG00000225413	22	23854681	23855789	-1	lincRNA	AP000345.4	NULL	0.003628	0.019353	0.003436	0	0
ENSG00000225421	2	199417919	199637080	-1	lincRNA	AC019330.1	NULL	0	0	0	0	0
ENSG00000225424	10	131076515	131089986	1	lincRNA	RP11-168C9.1	NULL	0	0	0	0	0
ENSG00000225427	13	79361454	79366442	-1	lincRNA	LINC00331	long_intergenic_non-protein_coding_RNA_331_[Source:HGNC_Symbol;Acc:42048]	0	0	0	0	0
ENSG00000225434	9	74920346	74958126	1	lincRNA	RP11-63P12.6	NULL	0	0	0.019385	0	0.115424
ENSG00000225444	2	52600256	52617150	1	lincRNA	AC087073.1	NULL	0.017192	0	0	0	0
ENSG00000225446	1	91317316	91319843	1	lincRNA	RP4-665J23.2	NULL	0	0	0.047931	0.01154	0.000924
ENSG00000225470	X	73164159	73290243	1	lincRNA	JPX	JPX_transcript,_XIST_activator_(non-protein_coding)_[Source:HGNC_Symbol;Acc:37191]	3.07971	2.59637	1.78944	4.57429	5.51513
ENSG00000225484	10	81563813	81586350	-1	lincRNA	RP11-773D16.1	NULL	12.2242	9.0228	6.54423	2.99577	5.51994
ENSG00000225488	7	56549798	56550988	-1	lincRNA	RP11-760D2.1	NULL	0	0	0	0	0
ENSG00000225489	9	6716548	6727438	1	lincRNA	RP11-390F4.3	NULL	1.12188	0.275603	0.045335	0.075548	0.0367
ENSG00000225490	20	29521637	29522987	-1	lincRNA	RP4-610C12.3	NULL	0.059962	0.060207	0.032929	0.010558	0.008102
ENSG00000225493	2	239419331	239463695	-1	lincRNA	AC092619.1	NULL	0	0	0.00461	0	0
ENSG00000225498	7	89941810	89951906	1	lincRNA	AC002064.5	NULL	2.19263	1.47289	2.46697	0	0.066093
ENSG00000225504	6	123391444	123394072	1	lincRNA	RP11-160A10.2	NULL	0.00395	0	0.003463	0	0.00161
ENSG00000225506	1	47562325	47644943	-1	lincRNA	CYP4A22-AS1	CYP4A22_antisense_RNA_1_[Source:HGNC_Symbol;Acc:43715]	0.251796	0.098628	0.009886	0.365603	0.058799
ENSG00000225518	1	226271340	226277993	1	lincRNA	RP11-396C23.2	NULL	0.391152	0.424872	0.253738	0.366424	0.36435
ENSG00000225519	10	92754377	92766147	1	lincRNA	RP11-236B18.2	NULL	0	0	0	0	0.03915
ENSG00000225520	Y	7567398	7569288	-1	lincRNA	TTTY16	testis-specific_transcript,_Y-linked_16_(non-protein_coding)_[Source:HGNC_Symbol;Acc:18840]	0	0	0	0	0
ENSG00000225532	6	171045261	171046865	-1	lincRNA	XX-C2158C6.3	NULL	0.01498	0	0	0	0
ENSG00000225535	7	114719012	114766368	1	lincRNA	AC068610.3	NULL	0.005674	0.020615	0.173308	0.001712	0.111447
ENSG00000225537	7	45500311	45581781	1	lincRNA	AC073325.1	NULL	0.005875	0	0	0	0
ENSG00000225539	2	195208993	195284369	1	lincRNA	AC018799.1	NULL	0	0	0	0	0
ENSG00000225545	1	170556390	170557377	-1	lincRNA	RP11-545I10.2	NULL	0	0	0	0	0
ENSG00000225546	7	119344610	119547429	-1	lincRNA	RP11-328J2.1	NULL	0	0	0	0	0
ENSG00000225548	3	27844253	27932792	1	lincRNA	AC098973.2	NULL	0.011106	0	0	0	0
ENSG00000225554	1	241587592	241596792	1	lincRNA	RP11-527D7.1	NULL	0	0	0	0.015989	0.611473
ENSG00000225559	7	137848186	137849383	1	lincRNA	AC083867.4	NULL	0	0	0	0	0
ENSG00000225561	1	219086099	219089526	-1	lincRNA	RP11-412H9.2	NULL	0	0	0	0	0.003474
ENSG00000225562	13	106382235	106384063	1	lincRNA	LINC00344	long_intergenic_non-protein_coding_RNA_344_[Source:HGNC_Symbol;Acc:42501]	0	0	0	0	0
ENSG00000225563	20	52416362	52417857	-1	lincRNA	AC006076.1	NULL	0	0	0	0	0
ENSG00000225564	9	105902805	106087316	-1	lincRNA	RP11-341A22.2	NULL	0	0	0	0	0.001551
ENSG00000225570	2	182555107	182558142	-1	lincRNA	AC013733.4	NULL	0	0	0	0	0
ENSG00000225579	13	78402357	78408085	1	lincRNA	RP11-318G21.3	NULL	0.013822	0	0.09221	0	0
ENSG00000225582	17	32806331	32806976	1	lincRNA	AC011193.1	NULL	0	0	0	0	0
ENSG00000225588	2	107978738	108023785	1	lincRNA	AC096669.1	NULL	0	0	0	0	0
ENSG00000225595	6	28827402	28832407	-1	lincRNA	XXbac-BPG308K3.6	NULL	0.013429	0.0089	0.002939	0	0.000702
ENSG00000225597	9	39900346	39906219	1	lincRNA	FAM74A1	family_with_sequence_similarity_74,_member_A1_[Source:HGNC_Symbol;Acc:32029]	0	0	0	0	0
ENSG00000225598	1	80839049	80840306	-1	lincRNA	RP11-339D23.1	NULL	0	0	0	0	0
ENSG00000225605	1	76477009	76485041	1	lincRNA	RP11-550H2.1	NULL	0	0	0.023688	0	0
ENSG00000225612	7	155059009	155059762	1	lincRNA	AC099552.2	NULL	0	0	0	0	0
ENSG00000225613	6	52011612	52015917	-1	lincRNA	RP11-771D21.2	NULL	0	0	0	0	0
ENSG00000225619	2	2323004	2330882	1	lincRNA	AC009232.2	NULL	0	0	0	0	0
ENSG00000225620	1	202601556	202602039	1	lincRNA	RP11-569A11.2	NULL	0.157226	0.462829	0.083815	0.005852	0
ENSG00000225626	9	72433899	72435655	-1	lincRNA	C9orf135-AS1	C9orf135_antisense_RNA_1_(head_to_head)_[Source:HGNC_Symbol;Acc:48713]	0	0.012542	0.005649	0	0
ENSG00000225637	21	44783212	44786446	1	lincRNA	AP001046.6	NULL	0.003687	0.103393	0.042032	0	0
ENSG00000225640	20	5488521	5490648	-1	lincRNA	RP5-1022P6.4	NULL	0.118534	0.084061	0.034419	0.010939	0.054304
ENSG00000225643	1	25907969	25916847	1	lincRNA	RP11-70P17.1	NULL	0.541046	0.678491	0.480063	0.199163	0.278846
ENSG00000225647	7	108238819	108254711	1	lincRNA	AC005487.2	NULL	0.032791	0.461518	0.475096	0.016061	0.001848
ENSG00000225656	1	230959387	230960453	-1	lincRNA	RP5-858B6.1	NULL	0.128434	0.029683	0.026349	0	0.145131
ENSG00000225657	20	55152619	55173677	1	lincRNA	RP5-843L14.1	NULL	0	0.011493	0.004875	0	0.005949
ENSG00000225667	1	46921495	46948147	1	lincRNA	LINC00505	long_intergenic_non-protein_coding_RNA_505_[Source:HGNC_Symbol;Acc:43556]	0.334784	0.052154	0.234566	0.075427	0.313557
ENSG00000225675	1	53793905	53802181	1	lincRNA	RP4-784A16.5	NULL	0	0	0.016058	0.160113	0.007466
ENSG00000225680	14	54066550	54080744	-1	lincRNA	AL163953.2	NULL	0.007151	0	0	0	0
ENSG00000225684	9	115865618	115873780	-1	lincRNA	FAM225B	family_with_sequence_similarity_225,_member_B_(non-protein_coding)_[Source:HGNC_Symbol;Acc:21865]	0.269816	0.08076	1.55653	0.084354	1.45922
ENSG00000225689	X	127457598	127734446	-1	lincRNA	RP1-30E17.2	NULL	0	0.009596	0.018929	0	0.009829
ENSG00000225703	7	76601996	76606278	-1	lincRNA	AC005522.7	NULL	0	0.030567	0	0.023577	0
ENSG00000225706	9	8858130	8862255	1	lincRNA	RP11-75C9.1	NULL	0	0.007403	0.049139	0	0.061565
ENSG00000225708	20	56644110	56647126	-1	lincRNA	RP13-379L11.1	NULL	0.00507	0	0	0	0
ENSG00000225718	7	68689683	68895909	-1	lincRNA	RP11-3P22.2	NULL	0	0	0	0	0.009537
ENSG00000225725	8	7812536	7866277	1	lincRNA	FAM66E	family_with_sequence_similarity_66,_member_E_[Source:HGNC_Symbol;Acc:18735]	0.087183	0.101595	0.047623	0.143835	0.568019
ENSG00000225742	3	193920805	193967942	-1	lincRNA	RP11-513G11.4	NULL	0.278328	0.117945	0.037546	0.368716	0
ENSG00000225744	2	112365418	112370095	1	lincRNA	AC017002.4	NULL	0	0	0.017244	0	0
ENSG00000225746	14	101403738	101426536	1	lincRNA	AL132709.5	NULL	0.00714	0.458185	2.96102	0.15576	0.783991
ENSG00000225750	1	29471006	29473506	-1	lincRNA	RP11-242O24.3	NULL	0.602185	0.257417	0.134452	0.021948	0.035762
ENSG00000225759	20	36247700	36251521	-1	lincRNA	LINC00489	long_intergenic_non-protein_coding_RNA_489_[Source:HGNC_Symbol;Acc:43426]	0	0	0	0	0
ENSG00000225760	13	111635654	111642911	1	lincRNA	RP11-365P13.3	NULL	1.08807	1.20799	0.513458	0.496966	0.264098
ENSG00000225765	2	105028685	105030466	-1	lincRNA	AC068535.3	NULL	0	0	0	0	0
ENSG00000225768	10	106234697	106240032	-1	lincRNA	RP11-127O4.3	NULL	0	0	0	0	0
ENSG00000225775	6	9124454	9162010	-1	lincRNA	RP11-354I10.1	NULL	0	0	0	0	0
ENSG00000225785	20	51068003	51072158	-1	lincRNA	RP4-583K8.1	NULL	0	0	0	0	0
ENSG00000225790	3	177652611	177655450	1	lincRNA	RP11-2L8.1	NULL	4.38999	2.03352	0.05658	0	1.00803
ENSG00000225791	6	52442105	52448783	1	lincRNA	TRAM2-AS1	TRAM2_antisense_RNA_1_(head_to_head)_[Source:HGNC_Symbol;Acc:48663]	1.52208	1.22524	0.744365	1.06945	3.48415
ENSG00000225793	6	75994730	76006719	1	lincRNA	RP1-234P15.4	NULL	0.350227	0.256661	0.123276	0.191344	0.106827
ENSG00000225794	2	217469494	217475925	1	lincRNA	AC073321.4	NULL	0.243876	0.506451	0.603371	0.122483	0
ENSG00000225807	7	100107340	100117549	1	lincRNA	RP11-44M6.1	NULL	0.044693	0.083675	0.15047	0	0.006525
ENSG00000225815	2	66554481	66556116	1	lincRNA	AC092669.6	NULL	0	0	0	0	0
ENSG00000225818	17	69592479	69593420	1	lincRNA	AC118653.2	NULL	0	0.007018	0	0	0
ENSG00000225826	1	168756177	168762124	1	lincRNA	LINC00626	long_intergenic_non-protein_coding_RNA_626_[Source:HGNC_Symbol;Acc:44257]	0	0	0.009534	0.011184	0
ENSG00000225836	10	91406046	91410579	-1	lincRNA	RP11-80H5.6	NULL	0	0	0	0.014512	0
ENSG00000225857	1	180875787	180878302	1	lincRNA	RP11-46A10.2	NULL	0.521873	1.76653	0.218208	0.124987	0.124006
ENSG00000225860	17	49414076	49419932	1	lincRNA	RP11-1018N14.2	NULL	0.017614	0.026362	0.025083	0	0.005613
ENSG00000225868	19	38314362	38345855	-1	lincRNA	AC016582.2	NULL	0.011865	0.004697	0	0	0
ENSG00000225870	13	111748185	111755444	1	lincRNA	RP11-551M15.1	NULL	0	0	0	0	0
ENSG00000225872	19	36279778	36288787	-1	lincRNA	AC002398.5	NULL	0.008264	0.001064	0.050623	0	0
ENSG00000225873	3	44462619	44465499	-1	lincRNA	LINC00694	long_intergenic_non-protein_coding_RNA_694_[Source:HGNC_Symbol;Acc:44570]	0.042556	0.092817	0.261205	0	0.041644
ENSG00000225877	19	43326015	43331030	1	lincRNA	AC004603.4	NULL	0.072367	0.293943	0.007292	0	0.227982
ENSG00000225879	6	169362705	169364436	-1	lincRNA	RP3-495K2.3	NULL	0	0	0.141653	0	0
ENSG00000225880	1	761586	762902	-1	lincRNA	LINC00115	long_intergenic_non-protein_coding_RNA_115_[Source:HGNC_Symbol;Acc:26211]	2.50703	1.37243	1.53711	0.390294	0.559592
ENSG00000225882	X	17988317	18122764	-1	lincRNA	RP3-410B11.1	NULL	0	0	0	0	0
ENSG00000225913	10	89367742	89419036	1	lincRNA	RP11-57C13.6	NULL	0.020278	0	0	0	0
ENSG00000225916	2	208091673	208093032	1	lincRNA	AC007879.4	NULL	0.008418	0.155921	0.133516	0.201204	0.304389
ENSG00000225919	1	232853817	232857996	1	lincRNA	RP11-66A2.1	NULL	0	0.000331	0	0	0
ENSG00000225930	15	30488239	30506743	1	lincRNA	AC026150.5	NULL	0	0.071792	0.040978	0	0
ENSG00000225942	2	545805	546667	1	lincRNA	AC093326.2	NULL	0	0	0	0	0
ENSG00000225948	10	6660678	6667308	1	lincRNA	RP11-554I8.1	NULL	0.035166	0.006523	0	0	0
ENSG00000225960	9	122735372	122736600	1	lincRNA	RP11-360A18.1	NULL	0	0	0	0	0
ENSG00000225974	7	15728700	15730479	-1	lincRNA	AC005550.5	NULL	0	0	0	0	0.003334
ENSG00000225975	19	37176342	37178351	-1	lincRNA	AC074138.3	NULL	1.0295	0.50326	0.441429	0.324232	0.503987
ENSG00000225982	1	182055686	182059247	1	lincRNA	RP11-538D16.3	NULL	0.054413	0.008062	0	0.027984	0.003697
ENSG00000226004	6	138264216	138266939	-1	lincRNA	RP11-10J5.1	NULL	0	0	0.01589	0	0
ENSG00000226005	10	3976711	3978005	1	lincRNA	RP11-464C19.3	NULL	0	0.422567	0.007703	0.072288	0.011832
ENSG00000226007	9	46843638	46846025	1	lincRNA	RP11-211N8.2	NULL	0.273491	0.609114	0.096921	0.85513	0.144477
ENSG00000226012	21	39609139	39610123	-1	lincRNA	AP001434.2	NULL	0	0.116437	0.039761	0.018607	0.020427
ENSG00000226022	3	6190171	6407572	1	lincRNA	AC026167.1	NULL	0	0	0	0	0
ENSG00000226029	1	16787443	16794976	1	lincRNA	RP4-798A10.2	NULL	1.08659	0.421671	0.719036	0.204811	0.319318
ENSG00000226032	6	159485760	159486305	-1	lincRNA	RP1-111C20.3	NULL	0	0	0	0	0
ENSG00000226037	13	90129862	90152763	-1	lincRNA	RP11-114G1.2	NULL	0	0	0	0	0.003549
ENSG00000226041	2	16383698	16385494	1	lincRNA	AC010745.1	NULL	0	0.008985	0	0	0
ENSG00000226043	21	23582258	23793139	1	lincRNA	AP000705.7	NULL	0	0	0	0	0
ENSG00000226044	10	48324788	48332197	-1	lincRNA	RP11-463P17.1	NULL	0	0	0	0	0.007261
ENSG00000226047	9	109879740	109883986	-1	lincRNA	RP11-196I18.4	NULL	0	0	0	0.014284	0
ENSG00000226051	10	77029577	77133258	1	lincRNA	ZNF503-AS1	ZNF503_antisense_RNA_1_[Source:HGNC_Symbol;Acc:27370]	0.027588	0.006696	0.001373	0.040912	0.00289
ENSG00000226053	1	98676303	98738214	1	lincRNA	RP5-1070A16.1	NULL	0	0	0	0.004792	0.007148
ENSG00000226063	7	35297992	35299340	-1	lincRNA	AC009531.2	NULL	0	0	0	0	0
ENSG00000226067	1	149284645	149286975	1	lincRNA	RP11-403I13.7	NULL	2.07821	0.865215	0.40317	4.07718	3.68727
ENSG00000226070	6	40326483	40337213	-1	lincRNA	RP11-552E20.4	NULL	0	0	0	0	0
ENSG00000226078	9	129289897	129292622	1	lincRNA	RP11-205K6.2	NULL	0	0	0	0	0
ENSG00000226079	6	114844615	114857039	-1	lincRNA	RP3-399L15.2	NULL	0	0	0	0	0
ENSG00000226087	2	47452933	47466364	1	lincRNA	AC106869.2	NULL	0.227001	0.034089	0.028153	0	0
ENSG00000226091	12	8448582	8549399	-1	lincRNA	LINC00937	long_intergenic_non-protein_coding_RNA_937_[Source:HGNC_Symbol;Acc:48629]	0.258063	0.055891	0.06921	0.027259	0.031825
ENSG00000226097	7	20336331	20351335	1	lincRNA	AC099342.1	NULL	0	0.003125	0.002959	0	0.006636
ENSG00000226101	17	70068474	70089622	1	lincRNA	AC007461.2	NULL	0	0.004475	0	0	0
ENSG00000226113	10	38536850	38622083	1	lincRNA	RP11-672F9.1	NULL	0	0.140895	0.024137	0.301567	0.098956
ENSG00000226115	21	47476430	47477481	1	lincRNA	AP001476.3	NULL	0	0.169717	0	0	0.016756
ENSG00000226125	2	231555636	231565244	-1	lincRNA	AC098823.3	NULL	0.060841	0.030665	0.017449	0.043284	0.008875
ENSG00000226130	17	14629046	14633003	1	lincRNA	AC013248.2	NULL	0	0	0.039245	0	0
ENSG00000226133	1	48519217	48532873	1	lincRNA	RP4-683M8.2	NULL	0.036252	0.067317	0.005641	0.038052	0.002282
ENSG00000226134	13	98327265	98330217	-1	lincRNA	RP11-120E13.1	NULL	0	0	0	0	0.009891
ENSG00000226137	17	79002933	79008501	-1	lincRNA	BAIAP2-AS1	BAIAP2_antisense_RNA_1_(head_to_head)_[Source:HGNC_Symbol;Acc:44342]	2.06336	0.618021	0.278303	3.36356	2.93983
ENSG00000226140	10	16320700	16337857	1	lincRNA	RP11-461K13.1	NULL	0	0	0	0	0
ENSG00000226149	6	129847771	129873732	-1	lincRNA	RP1-69D17.4	NULL	0.064819	0.032765	0.014121	0.13911	0.171397
ENSG00000226159	10	91675246	91717130	-1	lincRNA	RP11-478K7.2	NULL	0	0	0	0	0
ENSG00000226172	1	119542967	119544015	-1	lincRNA	RP4-712E4.1	NULL	0.110463	0.062107	0.299684	0.04089	0.11852
ENSG00000226194	6	169770093	169788480	-1	lincRNA	RP1-137D17.1	NULL	0.02341	0.027505	0.06782	0.007531	0.018033
ENSG00000226197	9	13446490	13487510	1	lincRNA	RP11-536O18.1	NULL	0.034613	0.486446	0.104327	0	0.012886
ENSG00000226202	1	208047140	208052418	-1	lincRNA	RP11-328D5.1	NULL	0	0	0	0	0
ENSG00000226203	20	25936448	25949924	1	lincRNA	RP4-760C5.5	NULL	0	0.001003	0	0	0.00092
ENSG00000226204	21	20325582	20339376	-1	lincRNA	AL157359.3	NULL	0	0	0	0	0
ENSG00000226206	9	92501142	92523200	1	lincRNA	RP5-1050E16.2	NULL	0	0	0.129549	0	0
ENSG00000226207	6	98158829	98165073	-1	lincRNA	RP1-104O17.3	NULL	0	0	0	0	0
ENSG00000226208	1	71181616	71185972	-1	lincRNA	RP11-99H8.1	NULL	0	0	0	0	0
ENSG00000226218	2	146358475	146360991	-1	lincRNA	AC079163.1	NULL	0	0	0	0	0
ENSG00000226237	9	89563614	89616948	1	lincRNA	RP11-276H19.1	NULL	0.007842	0.146539	0.035614	0.047507	1.04962
ENSG00000226238	3	18031515	18037036	1	lincRNA	AC132807.1	NULL	0.030683	0	0	0	0
ENSG00000226249	6	148062570	148064460	-1	lincRNA	RP11-307P5.2	NULL	0	0	0	0	0
ENSG00000226250	13	19479579	19481950	1	lincRNA	RP11-442J17.2	NULL	0	0	0	0	0
ENSG00000226251	1	212398620	212412319	-1	lincRNA	RP11-15I11.3	NULL	0.023978	0.027098	0.017105	0	0.004142
ENSG00000226258	3	6673376	6847136	-1	lincRNA	GRM7-AS3	GRM7_antisense_RNA_3_[Source:HGNC_Symbol;Acc:42444]	0	0	0	0	0
ENSG00000226266	2	160527219	160568946	-1	lincRNA	AC009961.3	NULL	0.324931	0.138673	0.154377	0.149229	0.200174
ENSG00000226276	2	216804031	216806442	-1	lincRNA	AC093382.1	NULL	1.8446	0.223597	0.029469	0.152176	0.031801
ENSG00000226277	2	421057	422303	1	lincRNA	AC105393.2	NULL	0	0	0	0	0
ENSG00000226281	6	6692977	6711235	-1	lincRNA	RP1-80N2.2	NULL	0	0	0	0	0
ENSG00000226296	10	55050832	55070825	-1	lincRNA	RP11-71J2.1	NULL	0	0	0	0	0
ENSG00000226302	3	40644616	40646918	-1	lincRNA	RP11-528N21.1	NULL	0	0	0	0	0
ENSG00000226317	13	85937736	86118705	1	lincRNA	LINC00351	long_intergenic_non-protein_coding_RNA_351_[Source:HGNC_Symbol;Acc:42669]	0	0	0	0	0.00519
ENSG00000226320	3	34200826	34604369	1	lincRNA	AC018359.1	NULL	0	0	0	0	0
ENSG00000226335	1	147635066	147700929	-1	lincRNA	XXyac-YX155B6.6	NULL	0.425908	0.296877	0.217421	0	0.471889
ENSG00000226337	9	71155952	71248176	1	lincRNA	RP11-274B18.4	NULL	0	0.010384	0	0	0
ENSG00000226355	9	132200495	132201397	1	lincRNA	RP11-65J3.2	NULL	0.025959	0	0.007436	0	0.029426
ENSG00000226362	Y	20552880	20566932	-1	lincRNA	FAM41AY2	family_with_sequence_similarity_41,_member_A,_Y-linked_2_[Source:HGNC_Symbol;Acc:37135]	0	0	0	0	0
ENSG00000226363	2	177042445	177043736	1	lincRNA	AC009336.24	NULL	0	0	0.279725	0.019055	0.186301
ENSG00000226370	13	85639222	85653055	-1	lincRNA	RP11-531P20.1	NULL	0	0	0	0.003436	0
ENSG00000226374	1	4007209	4009040	-1	lincRNA	RP13-614K11.2	NULL	0	0	0	0	0
ENSG00000226375	1	173143439	173144642	-1	lincRNA	RP3-395P12.2	NULL	0	0	0.0234	0	0.031066
ENSG00000226376	9	7930827	7935137	-1	lincRNA	RP11-29B9.1	NULL	0	0	0	0	0
ENSG00000226383	2	156868129	156881125	-1	lincRNA	AC093375.1	NULL	0.338051	0.023009	0.018791	0.176624	0.015406
ENSG00000226412	10	33867859	33888968	-1	lincRNA	RP11-476F14.1	NULL	0	0	0	0	0
ENSG00000226423	2	242967334	242968327	-1	lincRNA	AC093642.4	NULL	0	0	0	0	0
ENSG00000226426	10	65796105	65797040	-1	lincRNA	RP11-174J11.1	NULL	0	0	0	0	0
ENSG00000226434	X	13395307	13421138	1	lincRNA	RP11-1L9.1	NULL	0	0.015753	0.031075	0.018226	0.081363
ENSG00000226442	2	235017725	235018125	1	lincRNA	AC006037.2	NULL	0	0.016297	0	0	0
ENSG00000226447	10	38265753	38281395	1	lincRNA	RP11-393J16.4	NULL	0.021672	0.110609	0.004922	0	0
ENSG00000226453	6	82554902	82643197	-1	lincRNA	RP11-379B8.1	NULL	0.050529	0.022461	0.058632	0.017065	0.229082
ENSG00000226472	12	31149973	31158938	-1	lincRNA	RP11-551L14.4	NULL	0.065976	0.004421	0	0	0.006249
ENSG00000226476	1	61005921	61106163	-1	lincRNA	RP11-776H12.1	NULL	0.008663	0	0.007596	0.002931	0
ENSG00000226486	1	188874819	189006393	1	lincRNA	RP11-373J16.1	NULL	0	0	0	0	0
ENSG00000226487	1	20738797	20739746	-1	lincRNA	RP4-749H3.2	NULL	0	0	0	0	0
ENSG00000226488	2	6636135	6643938	1	lincRNA	AC021021.2	NULL	0	0	0	0	0
ENSG00000226497	6	68936864	69039791	-1	lincRNA	RP11-406O16.1	NULL	0	0	0	0	0
ENSG00000226506	2	8026901	8039786	-1	lincRNA	AC007463.2	NULL	0	0	0	0	0
ENSG00000226508	2	105760571	105761882	1	lincRNA	AC104655.3	NULL	0	0.09338	0.004512	0.434842	0.050657
ENSG00000226516	2	114334959	114336429	1	lincRNA	FAM138B	family_with_sequence_similarity_138,_member_B_[Source:HGNC_Symbol;Acc:33582]	0.016857	0.016384	0.029561	0.017338	0.029278
ENSG00000226519	13	44680514	44711372	-1	lincRNA	RP11-478K15.1	NULL	0	0.015204	0	0.015707	0
ENSG00000226524	6	88081311	88102519	1	lincRNA	RP1-102H19.6	NULL	0.224407	0.186329	0.077834	0.144771	0.291946
ENSG00000226527	21	34484005	34496009	-1	lincRNA	AP000289.6	NULL	0	0	0	0	0
ENSG00000226542	2	235993466	235997230	-1	lincRNA	AC114814.4	NULL	0	0.09022	0	0	0
ENSG00000226562	9	33580693	33605289	1	lincRNA	RP11-255A11.21	NULL	0.068127	0	0.025456	1.7772	0.022882
ENSG00000226566	9	106124234	106192174	-1	lincRNA	RP11-436F21.1	NULL	0	0	0	0	0
ENSG00000226567	3	10801169	10805877	-1	lincRNA	LINC00606	long_intergenic_non-protein_coding_RNA_606_[Source:HGNC_Symbol;Acc:43931]	0	0	0	0.008852	0
ENSG00000226578	10	38064299	38073059	-1	lincRNA	RP11-258F22.1	NULL	0.568385	0.223868	0.309719	0.030001	0.215407
ENSG00000226581	7	63361201	63378372	1	lincRNA	RP11-340I6.8	NULL	0.123888	0.450599	0.071753	0	0.051527
ENSG00000226594	6	47697563	47708477	-1	lincRNA	RP11-550C4.6	NULL	0	0	0	0.024216	0
ENSG00000226598	7	17503069	17598533	-1	lincRNA	AC017060.1	NULL	1.11214	0.06544	0.053283	0	0.127459
ENSG00000226599	6	150971908	150973161	-1	lincRNA	RP11-136K14.3	NULL	0	0	0	0	0
ENSG00000226601	1	223354486	223361496	1	lincRNA	RP11-239E10.3	NULL	0	0.014533	0	0	0.009579
ENSG00000226620	13	106357848	106416789	1	lincRNA	LINC00343	long_intergenic_non-protein_coding_RNA_343_[Source:HGNC_Symbol;Acc:42500]	0	0	0	0	0
ENSG00000226629	17	39705858	39710747	-1	lincRNA	LINC00974	long_intergenic_non-protein_coding_RNA_974_[Source:HGNC_Symbol;Acc:27105]	0	0.026934	0	0.009977	0.007382
ENSG00000226637	1	143719663	143721171	-1	lincRNA	RP6-206I17.3	NULL	2.92147	1.81534	0.779405	1.48629	1.06108
ENSG00000226640	1	193648024	193696313	1	lincRNA	RP11-21J7.1	NULL	0	0	0	0	0
ENSG00000226643	1	222626082	222628047	-1	lincRNA	RP11-358H9.1	NULL	0	0.029213	0.09854	0	0.02166
ENSG00000226644	20	2187863	2193797	1	lincRNA	RP11-128M1.1	NULL	0.363749	0.389315	0.117174	0.097416	0.056992
ENSG00000226649	2	3160527	3161568	1	lincRNA	AC019118.4	NULL	0	0	0	0	0
ENSG00000226655	4	124666078	124666828	-1	lincRNA	AC096732.2	NULL	0	0	0	0	0
ENSG00000226667	10	47570513	47573872	-1	lincRNA	RP11-292F22.5	NULL	0.086908	0.05017	0.074224	0	0
ENSG00000226669	9	3684076	3689626	-1	lincRNA	RP11-509J21.4	NULL	0	0	0.021634	0	0
ENSG00000226673	6	14280358	14285376	-1	lincRNA	RP11-359N11.2	NULL	0	0	0	0.023719	0.003026
ENSG00000226674	2	145425534	145940216	1	lincRNA	TEX41	testis_expressed_41_(non-protein_coding)_[Source:HGNC_Symbol;Acc:48667]	0.000945	0.017194	0.066152	0.005028	0.024688
ENSG00000226676	10	81388513	81391944	-1	lincRNA	RP11-589B3.6	NULL	0.1713	0.309681	0.198619	0	0.018076
ENSG00000226680	7	122709303	122743643	-1	lincRNA	RP11-61D3.1	NULL	0	0	0	0	0
ENSG00000226681	2	182286881	182290476	-1	lincRNA	AC020595.1	NULL	0	0	0	0	0
ENSG00000226684	6	97731179	97757924	1	lincRNA	RP3-418C23.2	NULL	0	0	0.00234	0.012109	0.005003
ENSG00000226686	19	37742814	37756437	1	lincRNA	AC012309.5	NULL	0.521579	0.244114	0.045268	0.436206	0.490644
ENSG00000226690	7	12536055	12581536	1	lincRNA	AC005281.1	NULL	0.004459	0.004509	0	0	0
ENSG00000226694	10	2114039	2123291	1	lincRNA	RP11-69C17.2	NULL	0	0	0	0	0
ENSG00000226702	2	56190326	56274461	-1	lincRNA	AC011306.2	NULL	0	0	0	0	0.019704
ENSG00000226707	6	49791425	49792495	-1	lincRNA	RP11-719J20.1	NULL	0	0	0	0	0
ENSG00000226708	2	124200842	124202021	-1	lincRNA	AC073409.1	NULL	0	0	0.016924	0	0
ENSG00000226715	1	102189298	102195170	1	lincRNA	RP11-411H5.1	NULL	0	0	0.011048	0	0
ENSG00000226717	9	10613202	10620420	1	lincRNA	RP11-87N24.2	NULL	0	0	0	0	0
ENSG00000226733	6	50061424	50066995	1	lincRNA	RP11-397G17.1	NULL	0.015005	0	0	0	0
ENSG00000226739	6	164767522	164769677	-1	lincRNA	RP11-347L18.1	NULL	0	0	0	0	0
ENSG00000226741	22	27706612	27713417	1	lincRNA	CTA-929C8.6	NULL	0	0	0.003965	0	0.001306
ENSG00000226751	21	16134031	16135411	1	lincRNA	AF127936.5	NULL	0	0	0	0	0
ENSG00000226756	2	64871746	64873832	1	lincRNA	AC007365.3	NULL	0.138119	0.143892	0.453743	0.105045	0.070719
ENSG00000226762	10	3282563	3299402	-1	lincRNA	RP11-298E9.6	NULL	0	0	0	0	0
ENSG00000226764	2	16137171	16203007	-1	lincRNA	AC010145.4	NULL	0	0	0	0	0
ENSG00000226770	7	127116937	127125858	1	lincRNA	AC000124.1	NULL	0	0	0.003235	0	0
ENSG00000226782	3	177055416	177066954	-1	lincRNA	RP11-706D8.3	NULL	0	0	0	0	0
ENSG00000226785	2	34608855	34860407	1	lincRNA	AC073218.1	NULL	0	0	0	0	0
ENSG00000226791	2	99378401	99388543	-1	lincRNA	AC109826.1	NULL	0.00875	0	0	0	0.000177
ENSG00000226792	13	51656984	51746524	-1	lincRNA	LINC00371	long_intergenic_non-protein_coding_RNA_371_[Source:HGNC_Symbol;Acc:42693]	0.00215	0.015264	0.036344	0	0
ENSG00000226798	9	83484673	83486210	-1	lincRNA	RP11-289F5.1	NULL	0.032819	0	0	0	0
ENSG00000226808	10	44354859	44390881	1	lincRNA	LINC00840	long_intergenic_non-protein_coding_RNA_840_[Source:HGNC_Symbol;Acc:44987]	0.010521	0.004676	0.004612	0	0.022635
ENSG00000226813	2	126867676	126875562	-1	lincRNA	AC114813.1	NULL	0.002773	0	0	0	0
ENSG00000226816	7	23245632	23247664	1	lincRNA	AC005082.12	NULL	0.015323	0.168915	0.096169	0.010507	0.077383
ENSG00000226822	1	108614104	108617141	1	lincRNA	RP11-356N1.2	NULL	0	0	0	0	0
ENSG00000226825	9	110182565	110193083	-1	lincRNA	RP11-363D24.1	NULL	0.072154	0.025357	0.013519	0.012687	0
ENSG00000226828	1	244080704	244210619	1	lincRNA	RP11-278H7.1	NULL	0	0.002566	0	0	0
ENSG00000226835	1	94798823	94800404	1	lincRNA	RP11-148B18.3	NULL	16.2959	4.92207	1.17959	0.149972	0.177221
ENSG00000226846	13	71589273	71742549	1	lincRNA	LINC00348	long_intergenic_non-protein_coding_RNA_348_[Source:HGNC_Symbol;Acc:42658]	0	0	0	0	0.002233
ENSG00000226852	1	29194087	29197779	1	lincRNA	RP1-212P9.2	NULL	0	0.005284	0.029985	0.006114	0.002706
ENSG00000226853	2	175352117	175353114	1	lincRNA	AC010894.3	NULL	0.530435	0.39197	0.270345	0.488072	0.341333
ENSG00000226854	X	75122940	75124693	1	lincRNA	RP11-212D3.4	NULL	0	0	0	0	0
ENSG00000226856	2	118889704	118943962	-1	lincRNA	AC093901.1	NULL	0.030688	0.10674	0.010974	0.138698	0.107238
ENSG00000226859	3	186194516	186196159	1	lincRNA	RP11-48F14.2	NULL	0	0	0	0.225374	0.052608
ENSG00000226861	10	8340860	8343630	1	lincRNA	RP5-1119O21.2	NULL	0	0	0	0	0
ENSG00000226868	1	211889270	211898744	-1	lincRNA	RP11-122M14.3	NULL	0.026656	0.017331	0	0	0
ENSG00000226891	1	65437908	65468159	-1	lincRNA	RP11-182I10.3	NULL	0.203627	0.320784	0.63438	0.005448	0.145825
ENSG00000226897	1	143498344	143517299	1	lincRNA	RP11-435B5.6	NULL	0	0	0	0	0
ENSG00000226900	10	134325130	134331695	-1	lincRNA	RP11-432J24.5	NULL	0.009172	0.036304	0.085783	0	0.116371
ENSG00000226903	13	112554299	112555490	1	lincRNA	LINC00354	long_intergenic_non-protein_coding_RNA_354_[Source:HGNC_Symbol;Acc:42672]	0	0	0	0	0
ENSG00000226906	Y	25082602	25119431	1	lincRNA	TTTY4	testis-specific_transcript,_Y-linked_4_(non-protein_coding)_[Source:HGNC_Symbol;Acc:16481]	0	0	0	0	0
ENSG00000226913	3	49586739	49591799	-1	lincRNA	BSN-AS2	BSN_antisense_RNA_2_(head_to_head)_[Source:HGNC_Symbol;Acc:42445]	0.009973	0.00532	0.048713	0.004103	0.01922
ENSG00000226917	6	41470182	41487590	1	lincRNA	RP11-328M4.3	NULL	0.012473	0	0.009114	0	0.004407
ENSG00000226920	1	229576031	229576767	-1	lincRNA	RP5-1068B5.3	NULL	0.711948	0.694214	0.493593	0.691924	0.416307
ENSG00000226921	13	114581673	114586528	-1	lincRNA	LINC00454	long_intergenic_non-protein_coding_RNA_454_[Source:HGNC_Symbol;Acc:42802]	0.010791	0.070896	0.02129	0	0.013332
ENSG00000226927	1	220533073	220533525	-1	lincRNA	RP11-302I18.3	NULL	0	0	0	0	0
ENSG00000226935	21	29911640	29912677	1	lincRNA	LINC00161	long_intergenic_non-protein_coding_RNA_161_[Source:HGNC_Symbol;Acc:17138]	0	0	0	0	0.13326
ENSG00000226938	1	53814160	53814905	-1	lincRNA	RP11-117D22.1	NULL	0	0	0	0	0
ENSG00000226939	2	140123735	140136717	1	lincRNA	AC062021.1	NULL	0	0	0	0	0
ENSG00000226956	21	19031594	19032702	-1	lincRNA	AP000432.2	NULL	0.077543	0	0	0	0
ENSG00000226965	7	110072296	110174811	-1	lincRNA	AC003088.1	NULL	0.247253	0.025984	0.009197	1.32985	0.658357
ENSG00000226968	13	33451569	33485788	-1	lincRNA	LINC00423	long_intergenic_non-protein_coding_RNA_423_[Source:HGNC_Symbol;Acc:42758]	0	0	0	0	0
ENSG00000226983	21	26212864	26430059	1	lincRNA	AP000235.2	NULL	0	0	0	0	0
ENSG00000226985	X	13353360	13391753	1	lincRNA	RP11-142G7.2	NULL	0	0	0	0.035988	0.012283
ENSG00000226990	10	8442823	8503826	1	lincRNA	RP11-543F8.2	NULL	0	0	0	0	0
ENSG00000226992	2	239697289	239698357	-1	lincRNA	AC144525.1	NULL	0	0	0	0	0.048615
ENSG00000226994	2	35024917	35410755	1	lincRNA	AC012593.1	NULL	0	0	0	0	0
ENSG00000226995	20	5407541	5451740	-1	lincRNA	LINC00658	long_intergenic_non-protein_coding_RNA_658_[Source:HGNC_Symbol;Acc:44315]	0.015168	0.003739	0.025347	0	0.001889
ENSG00000226996	21	25415572	25422601	1	lincRNA	AP000477.3	NULL	0	0	0	0	0
ENSG00000227005	22	20644408	20645991	1	lincRNA	AC011718.3	NULL	0	0	0	0	0.012608
ENSG00000227007	2	6506142	6515554	-1	lincRNA	AC105253.1	NULL	0	0	0	0	0
ENSG00000227012	6	112221692	112223054	1	lincRNA	RP1-97J1.2	NULL	0	0	0	0	0.003226
ENSG00000227016	1	73230714	73245974	1	lincRNA	RP11-262K1.1	NULL	0	0	0	0	0
ENSG00000227017	7	30216003	30218630	-1	lincRNA	AC007036.6	NULL	0	0.080899	0.230819	0	0
ENSG00000227021	2	217732735	217733879	1	lincRNA	AC007557.3	NULL	0	0	0	0	0
ENSG00000227029	10	44407892	44409684	1	lincRNA	RP11-168P8.3	NULL	0	0	0	0	0
ENSG00000227042	X	10210379	10333363	1	lincRNA	RP6-1O2.1	NULL	0	0.01531	0.063977	0	0.007738
ENSG00000227043	1	230011297	230021499	-1	lincRNA	RP11-286M16.1	NULL	0	0	0	0	0
ENSG00000227047	2	20699331	20701071	-1	lincRNA	AC012065.4	NULL	0.008073	0.008343	0.013272	0	0.009617
ENSG00000227066	1	20480831	20487061	1	lincRNA	RP3-340N1.2	NULL	0.781964	0.078099	0.016446	0	0
ENSG00000227071	9	20683303	20684687	-1	lincRNA	RP11-4E23.2	NULL	0.09901	0.036809	0.086098	0.037706	0.02444
ENSG00000227075	21	23305635	23348000	-1	lincRNA	AP000472.3	NULL	0	0	0	0	0
ENSG00000227078	17	19322348	19327670	1	lincRNA	AC004448.2	NULL	0.015576	0.035505	0.22377	0	0.023271
ENSG00000227082	1	121138614	121204983	1	lincRNA	AL592494.5	NULL	0.022722	0.035611	0.123553	0.035349	0.102556
ENSG00000227084	9	41529583	41550381	-1	lincRNA	RP11-144A16.5	NULL	0	0.153726	0	0.011219	0
ENSG00000227088	2	77879539	77881794	-1	lincRNA	AC084149.2	NULL	0	0	0	0	0
ENSG00000227089	6	21354642	21355527	-1	lincRNA	RP1-135L22.1	NULL	0.023135	0.012755	0	0	0
ENSG00000227090	21	26258990	26275070	-1	lincRNA	AP000402.3	NULL	0	0	0	0	0
ENSG00000227098	2	177710721	177714156	-1	lincRNA	AC073636.1	NULL	0.008037	0	0	0	0.006553
ENSG00000227101	10	4067132	4070586	1	lincRNA	RP11-433J20.2	NULL	0	0	0	0	0
ENSG00000227107	2	238521620	238535168	1	lincRNA	AC096574.5	NULL	0.020192	0.004488	0	0	0
ENSG00000227115	18	48872619	49088939	1	lincRNA	RP11-267C16.1	NULL	0.000942	0.012983	0	0.136388	0
ENSG00000227116	6	19730658	19734798	-1	lincRNA	RP3-471C18.1	NULL	0.03314	0.031949	0	0	0.034069
ENSG00000227121	10	54733248	54735575	-1	lincRNA	RP11-319F12.2	NULL	0	0	0	0	0
ENSG00000227125	11	131074894	131085058	1	lincRNA	AP002856.6	NULL	0	0	0	0	0
ENSG00000227131	6	40239305	40243976	-1	lincRNA	RP11-552E20.1	NULL	0	0	0	0	0
ENSG00000227136	10	80027085	80090352	1	lincRNA	LINC00595	long_intergenic_non-protein_coding_RNA_595_[Source:HGNC_Symbol;Acc:31430]	0.017803	0.055757	0.011728	0.002324	0.413772
ENSG00000227139	1	147169914	147171461	1	lincRNA	RP11-533N14.3	NULL	0	0	0	0	0
ENSG00000227143	10	122938214	122945480	1	lincRNA	RP11-159H3.2	NULL	0	0	0	0	0
ENSG00000227148	7	62505205	62514809	-1	lincRNA	RP11-196D18.1	NULL	0	0	0	0	0
ENSG00000227150	9	137444584	137445743	1	lincRNA	RP11-473E2.3	NULL	0	0	0.034252	0	0.024973
ENSG00000227157	2	105027659	105032070	1	lincRNA	AC068535.2	NULL	0	0	0.019331	0	0
ENSG00000227167	9	18360595	18362218	-1	lincRNA	RP11-570H19.2	NULL	0	0	0	0	0
ENSG00000227169	1	4611795	4612205	-1	lincRNA	RP1-37J18.1	NULL	0	0	0	0	0
ENSG00000227181	1	182681997	182683679	1	lincRNA	RP11-317P15.3	NULL	0	0	0.026014	0	0
ENSG00000227185	1	239433025	239461237	-1	lincRNA	RP11-544D21.1	NULL	0	0	0	0	0
ENSG00000227193	1	120876495	120905159	-1	lincRNA	RP11-439A17.4	NULL	0.011351	0.01931	0.009215	0	0.047313
ENSG00000227206	6	29091987	29096685	1	lincRNA	XXbac-BCX196D17.5	NULL	0	0	0	0	0
ENSG00000227240	1	194118603	194167824	1	lincRNA	RP11-563D10.1	NULL	0	0.001849	0	0	0
ENSG00000227244	10	62776033	62786178	1	lincRNA	LINC00845	long_intergenic_non-protein_coding_RNA_845_[Source:HGNC_Symbol;Acc:45033]	0	0	0	0.023018	0.012875
ENSG00000227245	3	43128971	43129560	1	lincRNA	RP11-136C24.2	NULL	0.054129	0	0.008944	0	0.008317
ENSG00000227260	3	30566237	30568677	1	lincRNA	AC116035.1	NULL	0	0.022867	0.041765	0.096517	0.04219
ENSG00000227269	9	101945655	101947173	1	lincRNA	RP11-96L7.2	NULL	0	0.021028	0.105774	0	0
ENSG00000227282	20	58090246	58091094	1	lincRNA	RP11-164D18.2	NULL	0	0	0	0	0
ENSG00000227290	1	87819207	87837338	-1	lincRNA	RP4-544H6.2	NULL	0	0	0	0	0
ENSG00000227292	2	38430505	38466732	-1	lincRNA	AC009229.5	NULL	1.4584	0.32829	0.205713	0.163127	0.70161
ENSG00000227293	2	66462509	66463345	-1	lincRNA	AC118345.1	NULL	0	0	0	0	0
ENSG00000227297	20	56174751	56176256	-1	lincRNA	RP4-718J7.4	NULL	0.016907	0	0.012317	0.002422	0
ENSG00000227301	9	33719688	33722553	1	lincRNA	RP11-384P7.5	NULL	0.009077	0	0	0	0
ENSG00000227306	11	1709527	1710286	1	lincRNA	AP006285.6	NULL	0	0	0	0	0
ENSG00000227307	10	122685059	122740213	-1	lincRNA	RP11-95I16.2	NULL	0	0	0	0	0
ENSG00000227308	2	220550103	220602659	1	lincRNA	AC009502.4	NULL	0.014966	0.166253	0.009565	0.097697	0.011242
ENSG00000227310	10	47279073	47289833	-1	lincRNA	RP11-144G6.10	NULL	0	0	0	0	0
ENSG00000227313	10	36185802	36187891	-1	lincRNA	RP11-309N24.1	NULL	0	0.010635	0	0	0
ENSG00000227330	21	19394687	19487222	-1	lincRNA	AP000998.2	NULL	0	0	0	0	0
ENSG00000227332	13	19433967	19434882	1	lincRNA	RP11-38M15.11	NULL	0	0	0	0	0
ENSG00000227336	13	60788486	60789080	-1	lincRNA	LINC00434	long_intergenic_non-protein_coding_RNA_434_[Source:HGNC_Symbol;Acc:42769]	0	0	0	0	0
ENSG00000227338	10	3308195	3309207	1	lincRNA	RP11-195B3.1	NULL	0	0	0	0	0
ENSG00000227342	21	31581469	31584101	-1	lincRNA	LINC00307	long_intergenic_non-protein_coding_RNA_307_[Source:HGNC_Symbol;Acc:16727]	0.04996	0	0	0	0
ENSG00000227356	10	99588235	99609555	-1	lincRNA	LINC00866	long_intergenic_non-protein_coding_RNA_866_[Source:HGNC_Symbol;Acc:45232]	0	0.021643	0	0.011583	0
ENSG00000227359	2	114435279	114461655	-1	lincRNA	AC017074.2	NULL	0.795658	0.792586	0.831286	0.293952	0.546962
ENSG00000227360	6	156814360	156820905	-1	lincRNA	RP11-518I13.1	NULL	0	0	0	0	0
ENSG00000227363	2	3891774	3895001	1	lincRNA	AC019172.2	NULL	0.088245	0.0515	0.637214	0.004568	0.004202
ENSG00000227364	2	2733680	2734729	-1	lincRNA	AC018685.2	NULL	0	0	0	0	0
ENSG00000227373	1	174084438	174129142	-1	lincRNA	RP11-160H22.5	NULL	0.030129	0.070045	0.032394	0.174996	0.049911
ENSG00000227374	10	131567108	131567699	1	lincRNA	RP11-109A6.3	NULL	0.492827	0.184004	0.080932	0.112487	0.121453
ENSG00000227386	7	25587382	25590682	-1	lincRNA	AC091705.1	NULL	0	0	0	0	0
ENSG00000227388	9	35772160	35790429	1	lincRNA	RP11-112J3.16	NULL	0.662366	0.558791	0.062293	0.307925	0.027265
ENSG00000227403	2	162101250	162105561	1	lincRNA	AC009299.3	NULL	0.672856	0.561308	0.074208	1.21282	0.291515
ENSG00000227418	2	193614571	193641625	1	lincRNA	PCGEM1	PCGEM1,_prostate-specific_transcript_(non-protein_coding)_[Source:HGNC_Symbol;Acc:30145]	0	0	0	0	0
ENSG00000227421	1	196014126	196030203	-1	lincRNA	RP11-476B1.1	NULL	0	0.007433	0	0.017199	0
ENSG00000227439	Y	26631479	26632610	1	lincRNA	TTTY17B	testis-specific_transcript,_Y-linked_17B_(non-protein_coding)_[Source:HGNC_Symbol;Acc:31889]	0	0	0	0	0
ENSG00000227455	6	165241239	165245119	1	lincRNA	RP11-300M24.1	NULL	0.014091	0.003568	0	0	0
ENSG00000227456	21	35552978	35562220	1	lincRNA	LINC00310	long_intergenic_non-protein_coding_RNA_310_[Source:HGNC_Symbol;Acc:16414]	0.143121	0.256193	0.294578	0.072878	0.092893
ENSG00000227459	2	240547392	240552533	1	lincRNA	AC079612.2	NULL	0	0	0	0	0.013586
ENSG00000227463	9	86678358	86709492	1	lincRNA	RP11-158D2.2	NULL	0.005174	0	0	0	0.001055
ENSG00000227467	11	72281704	72284273	1	lincRNA	RP11-169D4.1	NULL	0	0	0	0.006539	0
ENSG00000227468	14	106064028	106066546	-1	lincRNA	AL928742.12	NULL	0	0	0	0	0
ENSG00000227475	10	36378014	36378317	-1	lincRNA	RP11-810B23.1	NULL	0	0	0	0	0
ENSG00000227479	2	241166977	241195452	-1	lincRNA	AC124861.1	NULL	0.047441	1.87151	0	0.054108	0
ENSG00000227482	9	116413236	116445135	1	lincRNA	RP11-18B16.2	NULL	0	0.028733	0.007445	0.008675	0.033411
ENSG00000227485	1	63489878	63491329	1	lincRNA	RP11-5P4.2	NULL	0	0	0	0	0
ENSG00000227489	7	15105832	15108276	1	lincRNA	AC006458.3	NULL	0	0	0	0	0
ENSG00000227498	3	34566310	34585372	-1	lincRNA	AC018359.3	NULL	0	0	0	0	0
ENSG00000227502	6	114189178	114194516	-1	lincRNA	RP1-249H1.4	NULL	0	0	0	0	0
ENSG00000227508	6	170581562	170588975	1	lincRNA	RP5-894D12.3	NULL	0.002876	0	0	0	0.001964
ENSG00000227510	13	61491176	61494141	1	lincRNA	RP11-196P2.1	NULL	0	0	0	0	0
ENSG00000227516	6	41836360	41837469	1	lincRNA	RP5-973N23.4	NULL	0	0	0	0	0
ENSG00000227517	17	67573392	67899141	1	lincRNA	AC003051.1	NULL	0.001244	0.022549	0.003607	0.029485	0.020098
ENSG00000227519	22	32359344	32366387	1	lincRNA	CTA-342B11.1	NULL	0.006879	0	0	0	0.004998
ENSG00000227531	9	113901526	114047116	-1	lincRNA	RP11-202G18.1	NULL	0.002512	0	0.039324	0	0.004618
ENSG00000227533	1	43424720	43449029	1	lincRNA	SLC2A1-AS1	SLC2A1_antisense_RNA_1_[Source:HGNC_Symbol;Acc:44187]	0.207326	0.068128	0.048826	0.26841	0.165148
ENSG00000227542	2	192093891	192110898	-1	lincRNA	AC092614.2	NULL	1.34467	0.646428	0.44112	0.468971	0.529876
ENSG00000227544	7	35756055	35774497	1	lincRNA	AC018647.3	NULL	0	0	0.00705	0.000358	0.169108
ENSG00000227549	3	30566482	30567705	-1	lincRNA	AC116035.2	NULL	0	0	0	0	0
ENSG00000227552	1	142553293	142559170	1	lincRNA	RP11-417J8.1	NULL	0	0	0	0	0
ENSG00000227555	9	92782936	92803781	-1	lincRNA	RP11-406A20.4	NULL	0	0.003394	0	0	0
ENSG00000227564	13	63757234	63801189	-1	lincRNA	RP11-527N12.1	NULL	0	0	0	0	0
ENSG00000227579	1	177362423	177566844	-1	lincRNA	RP1-35C21.2	NULL	0.03321	0.019683	0.007312	0	0.038528
ENSG00000227588	3	2152093	2185925	-1	lincRNA	CNTN4-AS2	CNTN4_antisense_RNA_2_[Source:HGNC_Symbol;Acc:39986]	0	0	0	0	0
ENSG00000227606	19	43657431	43665014	1	lincRNA	AC005392.13	NULL	0.0018	1.0179	0.006677	0.029905	0.203414
ENSG00000227611	13	62895438	62896531	1	lincRNA	RP11-168G22.3	NULL	0	0	0	0	0
ENSG00000227630	1	234859789	234867390	1	lincRNA	RP4-781K5.8	NULL	0.13929	0.142797	0.027925	0.010719	0.007405
ENSG00000227634	1	8268732	8275270	1	lincRNA	RP11-431K24.3	NULL	0.052232	0	0	0	0.009259
ENSG00000227640	13	95364970	95368500	1	lincRNA	SOX21-AS1	SOX21_antisense_RNA_1_(head_to_head)_[Source:HGNC_Symbol;Acc:39807]	0	0	0.00277	0	0.001288
ENSG00000227674	13	64560504	64650144	-1	lincRNA	LINC00355	long_intergenic_non-protein_coding_RNA_355_[Source:HGNC_Symbol;Acc:27061]	0	0	0	0	0
ENSG00000227676	13	80140881	80144983	1	lincRNA	RP11-25J23.3	NULL	0.222794	0.359879	0.092793	0.176576	0.014401
ENSG00000227680	2	103603781	103605023	1	lincRNA	AC108051.2	NULL	0	0.017599	0	0	0
ENSG00000227681	6	147981839	148275073	1	lincRNA	RP11-307P5.1	NULL	0.005846	0.85095	0.545046	0	0.009984
ENSG00000227683	10	45659676	45676875	-1	lincRNA	RP11-445N18.5	NULL	0	0.034509	0.101997	0.277893	0.166557
ENSG00000227685	17	20516225	20536547	-1	lincRNA	AC087499.10	NULL	0	0	0	0	0
ENSG00000227702	21	43099341	43117496	1	lincRNA	LINC00111	long_intergenic_non-protein_coding_RNA_111_[Source:HGNC_Symbol;Acc:1262]	0	0.017981	0.004434	0	0
ENSG00000227706	6	68597538	68599231	-1	lincRNA	RP11-301G19.1	NULL	0.00647	0.005752	4.30983	0	0.022026
ENSG00000227708	2	154194219	154213936	1	lincRNA	AC079150.3	NULL	0	0	0	0	0
ENSG00000227711	1	227698297	227708178	-1	lincRNA	RP11-275O4.3	NULL	0	0	0	0.005636	0.013627
ENSG00000227712	1	119802888	119869926	-1	lincRNA	RP11-418J17.3	NULL	0.005782	0.004934	0.009936	0	0.002357
ENSG00000227713	2	724966	731224	-1	lincRNA	AC116609.1	NULL	0	0.013076	0	0	0.001339
ENSG00000227716	21	24849960	24863043	1	lincRNA	AP000459.7	NULL	0	0	0	0	0
ENSG00000227718	2	13863173	13898277	1	lincRNA	AC016730.1	NULL	0	0	0	0	0
ENSG00000227723	6	134957627	134963633	1	lincRNA	CTA-31J9.2	NULL	0	0	0	0	0
ENSG00000227740	1	175873898	175889649	-1	lincRNA	RP11-318C24.2	NULL	1.09201	1.08387	1.88444	0.250892	0.412731
ENSG00000227743	7	121283388	121290414	-1	lincRNA	RP4-745K6.1	NULL	0	0	0.006744	0	0
ENSG00000227744	2	239840998	239847965	-1	lincRNA	AC114788.2	NULL	0	0	0.009221	0.018388	0.086629
ENSG00000227748	6	147180317	147184217	1	lincRNA	RP11-497D6.3	NULL	0	0	0	0	0.179066
ENSG00000227764	1	211813037	211827923	1	lincRNA	RP11-354K1.1	NULL	0.008624	0	0	0	0.021045
ENSG00000227809	9	76986447	76998446	1	lincRNA	RP11-171A24.2	NULL	0	0	0	0	0
ENSG00000227818	1	162008806	162009357	1	lincRNA	RP11-227F8.2	NULL	0	0.181501	0.050248	0	0
ENSG00000227824	2	216734646	216735241	1	lincRNA	AC122136.2	NULL	0	0	0	0	0.004945
ENSG00000227838	22	28072556	28110959	-1	lincRNA	RP1-213J1P__B.1	NULL	0	0	0.032906	0.003391	0.009509
ENSG00000227851	10	113109697	113111861	-1	lincRNA	RP11-381K7.1	NULL	0	0	0	0	0.003322
ENSG00000227863	7	89073288	89123576	1	lincRNA	AC002383.2	NULL	0	0	0.006332	0	0
ENSG00000227869	7	125071401	125106455	1	lincRNA	RP11-807H17.1	NULL	0	0	0	0	0
ENSG00000227877	10	61496753	61513203	-1	lincRNA	LINC00948	long_intergenic_non-protein_coding_RNA_948_[Source:HGNC_Symbol;Acc:48649]	0.066957	0.12462	0.033758	0	0.007105
ENSG00000227880	22	27853208	27856021	-1	lincRNA	RP11-46E17.6	NULL	0.094398	0	0.005912	0	0.027345
ENSG00000227885	6	53605547	53611820	-1	lincRNA	RP11-79N23.1	NULL	0.275028	0.050392	0.016067	0.416247	0.032807
ENSG00000227893	13	24072935	24077013	1	lincRNA	LINC00352	long_intergenic_non-protein_coding_RNA_352_[Source:HGNC_Symbol;Acc:42670]	0	0	0	0.006063	0
ENSG00000227902	2	147637477	147655786	1	lincRNA	AC062032.1	NULL	0	0	0	0	0
ENSG00000227911	13	33907983	33909403	-1	lincRNA	RP11-141M1.1	NULL	0.540729	0.042261	0.475693	0.006876	0.063536
ENSG00000227912	10	2208526	2211654	1	lincRNA	RP11-69C17.3	NULL	0	0	0	0.013652	0
ENSG00000227917	9	100804	102941	-1	lincRNA	RP11-143M1.3	NULL	0.013451	0.041852	0.414358	0.02767	0.006124
ENSG00000227920	6	37512921	37518636	1	lincRNA	RP1-153P14.5	NULL	0	0	0.004136	0	0
ENSG00000227925	1	222001008	222014008	-1	lincRNA	RP11-191N8.2	NULL	0.051551	0	0	0.00404	0
ENSG00000227930	7	23931323	23936954	-1	lincRNA	AC009508.1	NULL	0	0	0	0	0
ENSG00000227932	10	26953135	26965088	-1	lincRNA	RP13-16H11.2	NULL	0.046222	0	0	0	0
ENSG00000227935	1	57852248	57853122	1	lincRNA	RP6-102O10.1	NULL	0	0	0	0	0
ENSG00000227938	2	28671034	28673051	-1	lincRNA	AC104695.4	NULL	0.018346	0.005437	0.010724	0	0.010555
ENSG00000227940	1	209498801	209501877	1	lincRNA	RP11-372M18.1	NULL	0	0	0	0	0
ENSG00000227946	2	206949329	206951288	1	lincRNA	AC007383.3	NULL	2.28329	4.08486	2.43518	2.47428	2.00323
ENSG00000227947	1	48154135	48169055	1	lincRNA	RP11-543D5.1	NULL	0	0	0	0	0
ENSG00000227958	9	138096568	138129443	-1	lincRNA	RP11-399H11.3	NULL	0.005123	0	0	0	0
ENSG00000227964	20	50448336	50479451	-1	lincRNA	RP5-1112F19.2	NULL	0.017857	0	0.003914	0.001898	0.040906
ENSG00000227981	2	216444130	216447358	-1	lincRNA	AC012668.3	NULL	0	0	0.003195	0	0.01805
ENSG00000228021	10	127371798	127398627	1	lincRNA	RP11-383C5.3	NULL	0	0	0	0	0.006834
ENSG00000228022	6	30734602	30760027	1	lincRNA	HCG20	HLA_complex_group_20_(non-protein_coding)_[Source:HGNC_Symbol;Acc:31334]	0.125474	0.051666	0.197726	0.031317	0.170588
ENSG00000228031	7	137029676	137039229	-1	lincRNA	AC078842.3	NULL	0	0	0.062016	0	0.020064
ENSG00000228033	2	52949815	53137158	-1	lincRNA	AC010967.2	NULL	0	0.055627	0.018619	0.054604	0
ENSG00000228043	2	139175854	139259268	-1	lincRNA	AC097721.2	NULL	1.08578	0.382985	0.209188	0.287362	0.229404
ENSG00000228044	1	234782035	234818922	1	lincRNA	RP4-781K5.4	NULL	0.131028	0.002097	0.000855	0.173107	0.000962
ENSG00000228048	10	57265979	57272977	1	lincRNA	RP11-598C10.1	NULL	0	0	0	0	0
ENSG00000228055	10	89156780	89184549	-1	lincRNA	LINC00864	long_intergenic_non-protein_coding_RNA_864_[Source:HGNC_Symbol;Acc:45163]	0	0	0.021538	0	0
ENSG00000228058	1	230138477	230142909	1	lincRNA	RP11-552D4.1	NULL	0	0	0	0	0
ENSG00000228065	10	67330208	67526299	1	lincRNA	RP11-222A11.1	NULL	0.09729	0.102602	0.009547	0.517726	0.055258
ENSG00000228067	1	212719036	212729407	1	lincRNA	RP11-61J19.3	NULL	0	0	0.027424	0	0
ENSG00000228079	2	64313484	64315380	-1	lincRNA	AC012368.1	NULL	0.172756	0.325637	0.199132	0.045403	0.006438
ENSG00000228100	2	46619436	46621306	-1	lincRNA	AC016912.3	NULL	0.039106	0	0.007987	0	0.003484
ENSG00000228105	1	20569588	20571148	1	lincRNA	RP3-340N1.6	NULL	0.010816	0	0	0	0
ENSG00000228106	1	222988364	223010726	1	lincRNA	RP11-452F19.3	NULL	2.45837	1.17102	2.30066	1.37664	1.37569
ENSG00000228126	1	150488233	150490508	1	lincRNA	LINC00568	long_intergenic_non-protein_coding_RNA_568_[Source:HGNC_Symbol;Acc:43713]	0.223698	0.099054	1.16165	0.086174	0.244622
ENSG00000228127	1	116461997	116468529	1	lincRNA	RP11-12L8.1	NULL	0	0	0	0	0
ENSG00000228133	17	1921010	1924000	1	lincRNA	AC099684.1	NULL	0.104291	0	0.015462	0.010364	0.015458
ENSG00000228136	9	42275939	42298165	1	lincRNA	RP11-216M21.5	NULL	0	0	0	0	0
ENSG00000228139	X	119251552	119253610	-1	lincRNA	GS1-421I3.4	NULL	0.061285	0.011029	0	0.015313	0
ENSG00000228140	1	15729475	15735929	-1	lincRNA	RP3-467K16.4	NULL	0.157475	0.099254	0.129416	0.026003	0.004616
ENSG00000228141	15	83379223	83382778	-1	lincRNA	AC105339.1	NULL	0.055292	0.02934	0.003232	0.031494	0.006187
ENSG00000228142	9	98412436	98478000	1	lincRNA	RP11-180I4.2	NULL	0.020281	0.009015	0	0	0
ENSG00000228153	1	204633000	204633741	1	lincRNA	RP11-23I7.1	NULL	0.023334	0	0.01023	0	0
ENSG00000228159	21	14918354	14930782	1	lincRNA	AP001465.5	NULL	0	0	0	0	0
ENSG00000228160	X	68789512	68790200	-1	lincRNA	RP13-57D9.3	NULL	0	0	0	0	0
ENSG00000228162	2	235346972	235370771	1	lincRNA	AC097713.3	NULL	0	0.292927	0	0.076018	0.004206
ENSG00000228173	7	48700171	48702901	-1	lincRNA	AC091770.3	NULL	0	0	0	0	0
ENSG00000228176	1	30181698	30182394	-1	lincRNA	RP4-656G21.1	NULL	0	0.131611	0.018283	0.06434	0
ENSG00000228189	9	91242104	91267075	-1	lincRNA	RP13-60M5.2	NULL	0	0.010488	0.007075	0.010932	0
ENSG00000228215	1	191844625	191980390	1	lincRNA	RP11-541F9.2	NULL	0	0	0	0	0
ENSG00000228216	9	93719542	93727675	-1	lincRNA	RP11-367F23.1	NULL	0.026986	0.087202	0.065637	0	0.007175
ENSG00000228221	3	177159709	177470093	1	lincRNA	LINC00578	long_intergenic_non-protein_coding_RNA_578_[Source:HGNC_Symbol;Acc:43807]	0.490691	0.034063	0.062273	0	2.24098
ENSG00000228222	2	168149681	168414843	1	lincRNA	AC074363.1	NULL	0.109831	0.960827	0.113909	0.023118	0.376516
ENSG00000228223	6	26522076	26526807	1	lincRNA	HCG11	HLA_complex_group_11_(non-protein_coding)_[Source:HGNC_Symbol;Acc:17707]	1.14015	2.28544	2.47339	1.43761	3.75922
ENSG00000228226	2	229548253	229549296	-1	lincRNA	AC074019.1	NULL	0	0	0.076905	0	0
ENSG00000228229	1	13429634	13430113	1	lincRNA	RP11-219C24.10	NULL	0	0	0	0	0
ENSG00000228235	21	47472510	47473019	1	lincRNA	AP001476.4	NULL	0.006672	0	0.021939	0	0.011908
ENSG00000228239	1	157202021	157206926	-1	lincRNA	RP11-85G21.1	NULL	0	0	0	0	0
ENSG00000228240	Y	24997731	24998862	1	lincRNA	TTTY17A	testis-specific_transcript,_Y-linked_17A_(non-protein_coding)_[Source:HGNC_Symbol;Acc:18841]	0	0	0	0	0
ENSG00000228251	2	113348373	113349516	1	lincRNA	AC012442.6	NULL	0.760299	0.270715	0.126217	0.248472	0.181135
ENSG00000228255	1	213904759	213967930	1	lincRNA	RP11-323I1.1	NULL	0	0.013302	0.031312	0	0
ENSG00000228261	10	106083127	106086762	1	lincRNA	RP11-127L20.3	NULL	0.098831	0.048382	0.051664	0.072845	0.004956
ENSG00000228262	2	34902646	34963298	1	lincRNA	AC073218.2	NULL	0.00163	0	0	0	0
ENSG00000228265	20	32570858	32582163	-1	lincRNA	RP5-1125A11.1	NULL	1.27066	0.39291	0.46598	1.14144	0.670011
ENSG00000228271	3	193994471	194005157	1	lincRNA	RP11-513G11.2	NULL	0	0	0.066868	0	0.002972
ENSG00000228272	2	84542232	84577898	1	lincRNA	AC106874.1	NULL	0	0	0	0	0
ENSG00000228277	4	74576019	74580244	1	lincRNA	AC112518.3	NULL	0	0	0.012457	0.016222	0
ENSG00000228294	14	19670480	19686002	-1	lincRNA	AL589743.2	NULL	0	0	0	0	0
ENSG00000228295	13	74138381	74162207	1	lincRNA	LINC00392	long_intergenic_non-protein_coding_RNA_392_[Source:HGNC_Symbol;Acc:42720]	0	0	0	0.007414	0
ENSG00000228296	Y	27209230	27246039	-1	lincRNA	TTTY4C	testis-specific_transcript,_Y-linked_4C_(non-protein_coding)_[Source:HGNC_Symbol;Acc:31892]	0	0	0	0	0
ENSG00000228308	3	176531943	176534789	-1	lincRNA	RP11-255G21.1	NULL	0.017306	0.020463	0.003794	0	0.006069
ENSG00000228309	1	185527511	185534763	1	lincRNA	GS1-204I12.2	NULL	0	0	0	0	0
ENSG00000228327	1	700237	714006	-1	lincRNA	RP11-206L10.2	NULL	9.35801	2.05761	1.80535	2.40897	1.0609
ENSG00000228329	2	69059948	69064324	-1	lincRNA	AC097495.3	NULL	0	0	0	0	0
ENSG00000228334	7	3122886	3126055	-1	lincRNA	AC024028.1	NULL	0	0	0.005278	0	0.000388
ENSG00000228338	1	12882549	12883022	-1	lincRNA	RP5-845O24.8	NULL	0	0	0	0	0
ENSG00000228351	3	8121009	8154611	1	lincRNA	AC018832.1	NULL	0	0.009895	0	0	0
ENSG00000228358	4	118281781	118294008	1	lincRNA	AC113617.1	NULL	0.000707	0	0	1.05447	0.003148
ENSG00000228361	6	168630412	168641395	1	lincRNA	RP11-503C24.3	NULL	0	0.008457	0	0	0
ENSG00000228365	6	2917128	2917967	1	lincRNA	RP1-90J20.2	NULL	0	0	0	0	0
ENSG00000228379	Y	9650924	9655122	1	lincRNA	AC010891.2	NULL	0	0	0	0	0
ENSG00000228386	20	32602775	32605555	-1	lincRNA	RP5-1125A11.4	NULL	0.00574	0.015309	0	0	0
ENSG00000228391	2	2874330	2875003	-1	lincRNA	AC011995.3	NULL	0	0	0	0	0
ENSG00000228392	9	129032400	129038197	-1	lincRNA	RP11-343J18.1	NULL	0	0	0	0	0
ENSG00000228397	1	22350487	22351461	-1	lincRNA	RP1-224A6.3	NULL	0.19777	0.180623	0.269741	0.122261	0.063079
ENSG00000228408	6	149539062	149565208	1	lincRNA	RP1-111D6.3	NULL	0.000252	0.000314	0.013194	0.000312	0.000305
ENSG00000228412	6	19802395	19804983	-1	lincRNA	RP4-625H18.2	NULL	0.071421	0.209927	0.069668	0	0.099602
ENSG00000228414	2	61052267	61108449	-1	lincRNA	AC010733.4	NULL	0.010372	0.00367	0.006881	0.001088	0.000124
ENSG00000228420	1	110370977	110414058	1	lincRNA	RP4-735C1.6	NULL	0.302351	0	0	0	0.004447
ENSG00000228421	7	28997283	28998961	1	lincRNA	AC005013.5	NULL	0.087238	0.076927	0.044182	0	0.025805
ENSG00000228422	20	11781111	11851363	-1	lincRNA	LINC00687	long_intergenic_non-protein_coding_RNA_687_[Source:HGNC_Symbol;Acc:16194]	0	0.002569	0	0.004954	0.008713
ENSG00000228423	1	8865919	8867110	1	lincRNA	RP4-633I8.4	NULL	0	0	0	0	0
ENSG00000228426	10	44161116	44162453	1	lincRNA	RP11-402L1.11	NULL	0	0	0	0	0
ENSG00000228430	9	84887671	85179347	1	lincRNA	RP11-15B24.5	NULL	0.01721	0.008411	0.012292	0.002947	0.009682
ENSG00000228437	1	222139683	222158306	1	lincRNA	RP11-400N13.2	NULL	0.003801	0	0	0.025177	0
ENSG00000228463	1	227615	267253	-1	lincRNA	AP006222.2	NULL	1.01679	0.878428	0.59494	0.446399	0.67346
ENSG00000228467	9	38804004	38851913	1	lincRNA	RP11-402N8.1	NULL	0	0.031082	0	0.007911	0
ENSG00000228478	6	10423373	10426409	-1	lincRNA	RP1-290I10.3	NULL	0.095297	0.005595	0	0.00317	0
ENSG00000228482	20	6711905	6716783	-1	lincRNA	RP5-859D4.3	NULL	0	0	0.009183	0	0
ENSG00000228484	10	116524547	116539662	1	lincRNA	RP11-106M7.1	NULL	0.076183	0.031056	0.003038	0	0.035428
ENSG00000228488	2	101338683	101339344	-1	lincRNA	AC092168.4	NULL	0.263701	0.073016	0.107252	0	0
ENSG00000228495	6	132453055	132490514	1	lincRNA	RP3-523C21.1	NULL	0.011258	0.018656	0.023062	0	0.122611
ENSG00000228503	20	46586766	46587347	1	lincRNA	RP11-347D21.2	NULL	0	0	0	0	0
ENSG00000228504	1	95776484	95783819	-1	lincRNA	RP4-586O15.1	NULL	0	0	0	0	0
ENSG00000228505	2	14756552	14770316	1	lincRNA	AC011897.2	NULL	0	0	0	0	0
ENSG00000228512	9	120545726	120630349	1	lincRNA	RP11-281A20.2	NULL	0.01249	0.035437	0	0.024873	0.014822
ENSG00000228521	7	154995857	154996899	1	lincRNA	AC099552.3	NULL	0	0	0	0.029102	0
ENSG00000228527	10	60064313	60065381	1	lincRNA	RP11-179B15.5	NULL	0.203243	0.672646	0.156374	0	0.075254
ENSG00000228528	2	105320216	105321967	1	lincRNA	AC068057.1	NULL	0	0.065101	0	0.543014	0.006668
ENSG00000228534	9	39925026	39926970	-1	lincRNA	RP11-95H8.5	NULL	0.00923	0.102406	0	0.004747	0
ENSG00000228536	1	219583023	219585283	-1	lincRNA	RP11-392O17.1	NULL	0	0.373653	15.7943	0	0.019794
ENSG00000228538	2	21861303	21872435	-1	lincRNA	AC009411.1	NULL	0	0	0	0	0
ENSG00000228539	20	24472108	24482981	-1	lincRNA	RP11-526K17.2	NULL	0	0	0.003024	0	0
ENSG00000228541	2	62690262	62691205	1	lincRNA	AC093159.1	NULL	0.196084	0.181433	0.465837	0.081111	0.022949
ENSG00000228543	X	9217960	9243246	1	lincRNA	GS1-519E5.1	NULL	0	0	0	0	0
ENSG00000228549	1	17197440	17200587	1	lincRNA	U1	U1_spliceosomal_RNA_[Source:RFAM;Acc:RF00003]	0	0.003116	0.015364	0.003605	0.665623
ENSG00000228559	6	35512409	35513446	1	lincRNA	RP3-340B19.3	NULL	0.030366	0.007757	0.043662	0.01795	0
ENSG00000228561	3	177401415	177409038	1	lincRNA	RP11-114M1.1	NULL	0.658406	0.015517	0.028954	0	0.465503
ENSG00000228566	10	65424424	65750328	1	lincRNA	RP11-170M17.1	NULL	0	0	0.025228	0.009685	0.011598
ENSG00000228569	7	156225217	156228527	-1	lincRNA	AC073133.2	NULL	0.036055	0.00926	0.030069	0	0
ENSG00000228573	13	48399465	48410091	-1	lincRNA	RP11-279N8.1	NULL	0.025265	0.098377	0.044306	0	0.029374
ENSG00000228586	2	159542415	159610287	1	lincRNA	AC005042.5	NULL	0	0.021238	0	0	0
ENSG00000228587	22	36081987	36085420	1	lincRNA	RP1-41P2.7	NULL	0.013131	0	0.030299	0	0
ENSG00000228590	2	60577730	60580151	-1	lincRNA	AC007381.3	NULL	0	0	0	0	0
ENSG00000228609	X	100258821	100262962	-1	lincRNA	RP3-341D10.4	NULL	0.580234	0.149071	0.191591	0.943091	0.596865
ENSG00000228616	X	152876149	152878380	1	lincRNA	RP11-66N11.7	NULL	0	0	0.001377	0	0
ENSG00000228618	2	216341390	216344971	1	lincRNA	AC012462.3	NULL	0	0	0	0	0.032889
ENSG00000228622	22	33501369	33502045	-1	lincRNA	RP1-302D9.1	NULL	0.006653	0.0476	0.030558	0	0
ENSG00000228623	9	115759495	115774507	-1	lincRNA	ZNF883	zinc_finger_protein_883_[Source:HGNC_Symbol;Acc:27271]	1.84863	0.581822	0.189688	3.21287	1.3128
ENSG00000228627	7	53626907	53635942	-1	lincRNA	GS1-278J22.2	NULL	0	0	0	0	0
ENSG00000228634	1	32398621	32399576	1	lincRNA	RP4-534N18.2	NULL	0	0	0	0	0
ENSG00000228636	10	9800746	9801200	-1	lincRNA	RP5-1051H14.2	NULL	0	0	0	0	0.020347
ENSG00000228639	17	70017992	70030233	-1	lincRNA	AC005152.3	NULL	2.55184	2.78796	0.175465	0.076741	0.024358
ENSG00000228648	6	167655379	167659404	1	lincRNA	RP11-568A7.2	NULL	0	0	0	0	0
ENSG00000228650	5	56066626	56068130	1	lincRNA	AC008940.1	NULL	0	0	0	0	0
ENSG00000228658	9	91586553	91591213	1	lincRNA	RP11-791O21.5	NULL	0	0	0	0	0
ENSG00000228669	13	63246418	63306492	-1	lincRNA	LINC00448	long_intergenic_non-protein_coding_RNA_448_[Source:HGNC_Symbol;Acc:42785]	0	0	0.004869	0	0
ENSG00000228675	7	17719173	17720283	1	lincRNA	AC006482.1	NULL	0.002789	0.104148	0	0	0
ENSG00000228679	6	84693447	84717042	1	lincRNA	RP4-676J13.2	NULL	0.092107	0.047833	0.05343	0.002388	0.006623
ENSG00000228682	1	31971841	31974167	1	lincRNA	RP11-439L8.3	NULL	0.318163	0.022379	0.003904	0.00458	0.004055
ENSG00000228683	10	80455819	80456779	-1	lincRNA	RP11-31E13.2	NULL	0	0	0	0	0
ENSG00000228692	6	164007615	164009197	1	lincRNA	RP5-826L7.1	NULL	0.203753	0.409254	0.558128	0.024684	0.123145
ENSG00000228697	1	168370067	168391894	-1	lincRNA	RP5-968D22.1	NULL	0	0	0	0	0
ENSG00000228704	6	125746773	125766329	-1	lincRNA	RP11-138M12.1	NULL	0.129335	0	0.032402	0	0
ENSG00000228707	9	118774640	118775244	1	lincRNA	RP11-787B4.2	NULL	0	0	0.008944	0	0.112496
ENSG00000228714	9	118501942	118506518	-1	lincRNA	RP11-284G10.1	NULL	0	0	0	0	0.011939
ENSG00000228718	6	2637170	2640235	1	lincRNA	RP11-145H9.3	NULL	0.012451	0.022137	0.054586	0.025613	0
ENSG00000228719	22	36841445	36850991	-1	lincRNA	RP5-1119A7.14	NULL	5.11634	0.753724	0.23888	0.014356	0.050918
ENSG00000228730	3	190415712	190416637	-1	lincRNA	RP11-95L3.2	NULL	0	0	0	0	0
ENSG00000228734	1	63715591	63717442	1	lincRNA	RP11-335E6.3	NULL	0	0	0	0	0
ENSG00000228735	7	54643745	54646487	-1	lincRNA	GS1-18A18.2	NULL	0	0	0	0	0
ENSG00000228739	9	6047360	6066714	1	lincRNA	RP11-218I7.2	NULL	0	0	0.022382	0	0
ENSG00000228741	13	24553949	24609166	1	lincRNA	RP11-309I15.1	NULL	0.19943	0.240947	0.363101	0	0.202179
ENSG00000228742	7	106415457	106436010	1	lincRNA	RP5-884M6.1	NULL	0	0	0	0.003015	0.0026
ENSG00000228750	1	6784697	6790072	1	lincRNA	RP11-242F24.1	NULL	0	0.00447	0.006614	0	0
ENSG00000228772	6	22589366	22594062	-1	lincRNA	RP1-309H15.2	NULL	0	0	0.002859	0	0
ENSG00000228777	6	115954706	115955355	-1	lincRNA	RP11-282C5.1	NULL	0	0	0	0	0
ENSG00000228778	10	101286838	101288018	1	lincRNA	RP11-129J12.1	NULL	0	0	0	0	0
ENSG00000228784	2	20068621	20084808	1	lincRNA	LINC00954	long_intergenic_non-protein_coding_RNA_954_[Source:HGNC_Symbol;Acc:48668]	0.101776	0.014587	0.050887	0	0.089474
ENSG00000228789	6	31021227	31027667	1	lincRNA	HCG22	HLA_complex_group_22_(non-protein_coding)_[Source:HGNC_Symbol;Acc:27780]	0.011892	0.102899	0.127154	0.012623	0.034739
ENSG00000228791	3	24535578	24541833	1	lincRNA	THRB-AS1	THRB_antisense_RNA_1_[Source:HGNC_Symbol;Acc:44515]	0.091074	0.110771	0.039098	0.047297	0.013069
ENSG00000228792	1	211809248	211816209	-1	lincRNA	RP11-354K1.2	NULL	0	0	0.031128	0	0
ENSG00000228793	6	3594481	3624981	-1	lincRNA	RP1-223B1.1	NULL	0.037552	0.371748	0.379658	0.01092	0.070388
ENSG00000228798	21	18003146	18013002	1	lincRNA	AP000473.5	NULL	0.013226	0.459336	0.626819	0.010532	0.741966
ENSG00000228799	2	895902	901137	-1	lincRNA	AC113607.2	NULL	0	0	0	0	0.006312
ENSG00000228800	10	30842783	30843412	-1	lincRNA	RP11-253D19.1	NULL	0	0	0	0	0
ENSG00000228824	13	88079469	88323514	-1	lincRNA	MIR4500HG	MIR4500_host_gene_(non-protein_coding)_[Source:HGNC_Symbol;Acc:42773]	0.003173	0.007653	0	0	0.009209
ENSG00000228826	1	121236177	121252295	-1	lincRNA	RP11-344P13.4	NULL	0	0	0	0.051521	0
ENSG00000228857	2	114588626	114600933	-1	lincRNA	AC104653.1	NULL	0.232023	1.35346	0.464154	0.041067	0.369729
ENSG00000228862	8	61544068	61548830	-1	lincRNA	RP11-91I20.3	NULL	0.017919	0.006193	0.005483	0.002821	0
ENSG00000228873	2	96811341	96812751	-1	lincRNA	AC012307.2	NULL	0.109636	0.220551	0.163302	0.045903	0
ENSG00000228876	2	16405315	16410408	1	lincRNA	AC010745.2	NULL	0	0	0	0	0
ENSG00000228877	9	137419028	137437090	1	lincRNA	RP11-473E2.4	NULL	0.012131	0	0.039993	0	0.005523
ENSG00000228886	13	45924458	45925485	1	lincRNA	RP11-290D2.3	NULL	1.57007	0.834191	0.505369	0.30939	0.339148
ENSG00000228888	20	7127114	7234849	-1	lincRNA	RP4-764O22.2	NULL	0	0	0	0	0
ENSG00000228889	13	99848631	99852964	-1	lincRNA	UBAC2-AS1	UBAC2_antisense_RNA_1_[Source:HGNC_Symbol;Acc:42502]	0.723092	0.253848	0.159579	1.27193	0.202141
ENSG00000228890	Y	9555262	9558905	-1	lincRNA	TTTY21	testis-specific_transcript,_Y-linked_21_(non-protein_coding)_[Source:HGNC_Symbol;Acc:18845]	0	0	0	0	0
ENSG00000228906	X	73168808	73169393	1	lincRNA	RP13-216E22.4	NULL	0.953343	0.174665	0.177925	0.425326	0.655141
ENSG00000228909	2	220768772	220769610	-1	lincRNA	AC008281.1	NULL	0	0	0	0	0.010267
ENSG00000228918	1	182159255	182283196	-1	lincRNA	GS1-122H1.2	NULL	0.530573	0.006146	0.026025	0	0
ENSG00000228950	2	20650803	20652708	1	lincRNA	AC023137.2	NULL	0.44884	0.394428	0.269993	0	0
ENSG00000228951	10	5658825	5660124	-1	lincRNA	RP11-336A10.4	NULL	0.009694	0.001311	0	28.5812	0.009355
ENSG00000228952	3	187166633	187167238	1	lincRNA	RP11-567G11.1	NULL	0	0	0.073036	0	0.189274
ENSG00000228959	20	40642674	40644118	-1	lincRNA	RP5-1121H13.3	NULL	0.020253	0.906157	0	0	0
ENSG00000228961	21	34331196	34332874	1	lincRNA	AP000282.3	NULL	0.018027	0.021155	0.007271	0	0.0058
ENSG00000228968	2	104741726	104763687	-1	lincRNA	AC096554.1	NULL	0	0	0	0	0
ENSG00000228971	1	95975672	96247898	1	lincRNA	RP11-286B14.1	NULL	0.014276	0.472395	0.004173	0.012237	0
ENSG00000228980	3	109128837	109214014	1	lincRNA	RP11-702L6.4	NULL	0	0	0	0	0
ENSG00000228999	2	22167481	22188423	-1	lincRNA	AC068490.1	NULL	0	0	0	0	0
ENSG00000229011	13	80378553	80379820	1	lincRNA	RP11-276G3.1	NULL	0	0.032353	0	0.053735	0.011046
ENSG00000229012	X	8831902	8835642	-1	lincRNA	GS1-542M4.4	NULL	0	0	0	0	0
ENSG00000229015	X	134530354	134531689	1	lincRNA	RP11-265D19.6	NULL	0.01846	0.011397	0.030724	0	0
ENSG00000229025	21	27722099	27722953	-1	lincRNA	AP001595.1	NULL	0	0	0	0	0
ENSG00000229051	1	71172136	71252151	1	lincRNA	RP5-952N6.1	NULL	0	0	0.002182	0	0.003044
ENSG00000229055	18	74401986	74405592	1	lincRNA	AC034110.1	NULL	0.006665	0	0.015584	0	0
ENSG00000229066	2	176121978	176319368	1	lincRNA	AC096649.3	NULL	0	0	0	0	0
ENSG00000229084	14	106744269	106744975	1	lincRNA	LINC00226	long_intergenic_non-protein_coding_RNA_226_[Source:HGNC_Symbol;Acc:20168]	0	0	0	0	0
ENSG00000229102	3	178819154	178865761	-1	lincRNA	RP11-360P21.2	NULL	0.019525	0.003857	0	0	0
ENSG00000229108	7	15728003	15735116	1	lincRNA	AC005550.4	NULL	0	0	0.070192	0	0.016551
ENSG00000229118	2	112022860	112037457	1	lincRNA	AC068491.2	NULL	0.008415	0	0.016134	0	0
ENSG00000229131	2	140227345	140235317	1	lincRNA	AC016710.1	NULL	0	0	0	0	0
ENSG00000229137	13	21861545	21868998	1	lincRNA	RP11-101P17.11	NULL	0	0	0	0	0
ENSG00000229140	8	130363937	130692485	-1	lincRNA	CCDC26	coiled-coil_domain_containing_26_[Source:HGNC_Symbol;Acc:28416]	0	0	0	0	0
ENSG00000229155	3	193560349	193561813	-1	lincRNA	RP11-528A4.2	NULL	0	0	0	0	0
ENSG00000229160	2	38359779	38366088	-1	lincRNA	AC009229.6	NULL	0.980986	0.147631	0.331856	0.204279	0.602025
ENSG00000229175	13	80446721	80492079	1	lincRNA	RP11-501G7.1	NULL	0	0.005186	0	0.016881	0
ENSG00000229177	7	134030823	134035543	-1	lincRNA	AC008154.5	NULL	0	0	0	0	0
ENSG00000229178	3	195382436	195384798	-1	lincRNA	AC069513.4	NULL	0.103509	0.095017	0.159569	0.126593	0.055341
ENSG00000229180	7	65992918	66007536	-1	lincRNA	GS1-124K5.11	NULL	5.25572	3.52387	5.76778	2.79804	3.90257
ENSG00000229191	1	200993077	200997920	1	lincRNA	RP11-168O16.1	NULL	0.00296	0.005263	0.014067	0	0
ENSG00000229195	2	166651367	166702601	-1	lincRNA	AC009495.4	NULL	0.608884	0.315982	0.391118	0.023352	0.20814
ENSG00000229201	1	90976467	90999029	-1	lincRNA	RP5-827O9.1	NULL	0	0	0	0	0
ENSG00000229203	2	132587374	132589604	-1	lincRNA	AC103564.7	NULL	0.073906	0.016426	0	0.009502	0.066229
ENSG00000229205	10	1205708	1210612	1	lincRNA	LINC00200	long_intergenic_non-protein_coding_RNA_200_[Source:HGNC_Symbol;Acc:30974]	0.020738	0.01467	0.015186	0	0.030757
ENSG00000229209	2	103726217	103792718	-1	lincRNA	AC073987.1	NULL	0.008138	0	0	0	0
ENSG00000229214	6	170188886	170198921	-1	lincRNA	LINC00242	long_intergenic_non-protein_coding_RNA_242_[Source:HGNC_Symbol;Acc:21249]	0.22116	0.389409	0.715436	0.556553	0.162549
ENSG00000229225	1	63543752	63544702	-1	lincRNA	RP11-5P4.3	NULL	0	0	0	0	0
ENSG00000229227	10	46937463	46951699	-1	lincRNA	RP11-38L15.2	NULL	0.070482	0.130234	0.150866	0.042139	0.15253
ENSG00000229233	7	12693804	12694610	1	lincRNA	AC011891.5	NULL	0.058329	0.014673	0	0	0
ENSG00000229236	Y	22627554	22681114	-1	lincRNA	TTTY10	testis-specific_transcript,_Y-linked_10_(non-protein_coding)_[Source:HGNC_Symbol;Acc:18491]	0	0	0	0	0
ENSG00000229243	3	27872379	27875627	-1	lincRNA	AC098973.1	NULL	0	0	0	0	0
ENSG00000229246	13	81617805	81618577	1	lincRNA	RP11-521J24.1	NULL	0	0.094514	1.20816	0	0
ENSG00000229249	13	78587018	78627730	1	lincRNA	LINC00446	long_intergenic_non-protein_coding_RNA_446_[Source:HGNC_Symbol;Acc:42783]	0	0	0	0	0
ENSG00000229269	X	140013903	140079613	1	lincRNA	RP11-298A8.2	NULL	0	0	0	0	0.005983
ENSG00000229271	3	16729493	16738986	-1	lincRNA	AC091493.2	NULL	0	0	0.010929	0	0
ENSG00000229274	6	29465286	29478333	1	lincRNA	XXbac-BPG13B8.10	NULL	0	0	0	0	0
ENSG00000229275	22	48537359	48539046	1	lincRNA	LL22NC03-121E8.3	NULL	0	0	0	0	0
ENSG00000229282	6	3056124	3056995	1	lincRNA	RP1-40E16.2	NULL	0.006436	0	0	0	0.011813
ENSG00000229289	21	20502841	20506741	1	lincRNA	AP000431.2	NULL	0	0	0	0	0
ENSG00000229291	1	236121179	236135125	-1	lincRNA	RP4-580N22.2	NULL	0	0.157418	7.37015	0.029231	0.148708
ENSG00000229297	9	109346423	109354233	-1	lincRNA	RP11-540H22.2	NULL	0	0	0	0	0
ENSG00000229301	7	62814835	62819684	1	lincRNA	RP5-905H7.8	NULL	0	0	0	0	0
ENSG00000229306	21	14371997	14389013	-1	lincRNA	AP001464.4	NULL	0	0	0	0	0
ENSG00000229307	13	62897790	62902966	1	lincRNA	LINC00459	long_intergenic_non-protein_coding_RNA_459_[Source:HGNC_Symbol;Acc:42808]	0	0	0	0	0
ENSG00000229308	Y	3904538	3968361	1	lincRNA	AC010084.1	NULL	0	0	0	0	0
ENSG00000229309	13	81824573	81876542	1	lincRNA	RP11-452B18.2	NULL	0	0	0	0	0
ENSG00000229311	9	44384585	44391705	1	lincRNA	RP11-475I24.8	NULL	0	0	0.002519	0.001458	0
ENSG00000229315	6	100441820	100524287	1	lincRNA	RP11-14I4.3	NULL	0	0	0	0	0
ENSG00000229321	2	207731519	207733013	1	lincRNA	AC008269.2	NULL	0.382453	0.320571	0.294381	0	0.069039
ENSG00000229323	13	51095069	51101585	-1	lincRNA	RP11-175B12.2	NULL	0	0	0	0	0.003234
ENSG00000229345	9	98361827	98368568	-1	lincRNA	RP11-332M4.1	NULL	0	0	0	0	0
ENSG00000229352	2	217664331	217670058	1	lincRNA	AC007563.3	NULL	0	0	0.001938	0.007751	0.027332
ENSG00000229370	2	13677798	13749293	1	lincRNA	AC092635.1	NULL	0	0	0	0	0
ENSG00000229373	13	114598076	114624290	1	lincRNA	LINC00452	long_intergenic_non-protein_coding_RNA_452_[Source:HGNC_Symbol;Acc:42800]	0.012406	0.385298	0.075921	0.008596	0.568126
ENSG00000229379	7	15880922	15881985	-1	lincRNA	AC006041.1	NULL	0	0	0.017766	0	0.010412
ENSG00000229382	21	46756622	46758580	1	lincRNA	BX322557.13	NULL	0	0	0.047246	0	0.010811
ENSG00000229388	1	28969740	28975093	1	lincRNA	RP11-442N24__B.1	NULL	0.130735	0.285811	0.049031	0.160972	0.241394
ENSG00000229389	15	30345145	30365267	-1	lincRNA	CTD-2022H16.1	NULL	0	0	0	0	0
ENSG00000229395	2	193494645	193510432	1	lincRNA	AC013401.1	NULL	0	0	0	0	0
ENSG00000229401	6	10434549	10457014	1	lincRNA	RP1-290I10.7	NULL	0.032278	0.010734	0	0.093724	0
ENSG00000229403	7	51681947	51698566	1	lincRNA	RP4-718N17.2	NULL	0	0	0.015485	0	0
ENSG00000229404	10	86039736	86054415	1	lincRNA	LINC00858	long_intergenic_non-protein_coding_RNA_858_[Source:HGNC_Symbol;Acc:27276]	0	0.003206	0.004744	0	0.005882
ENSG00000229424	7	36790292	36802686	1	lincRNA	AC007349.4	NULL	0	0.015726	0	0	0
ENSG00000229425	21	16742841	16774624	-1	lincRNA	AJ006998.2	NULL	0.111245	0	0.176938	0	0.004233
ENSG00000229433	3	184474177	184490943	-1	lincRNA	RP11-329B9.1	NULL	0	0.003563	0	0.004947	0.001825
ENSG00000229434	2	177370973	177372430	-1	lincRNA	AC017048.1	NULL	0	0	0	0	0
ENSG00000229437	13	39150777	39153131	1	lincRNA	LINC00366	long_intergenic_non-protein_coding_RNA_366_[Source:HGNC_Symbol;Acc:42688]	0	0	0	0	0
ENSG00000229443	13	89193119	89197764	1	lincRNA	LINC00433	long_intergenic_non-protein_coding_RNA_433_[Source:HGNC_Symbol;Acc:42768]	0	0	0	0	0
ENSG00000229454	9	88370957	88380027	-1	lincRNA	RP11-202I11.2	NULL	0.00468	0	0	0	0
ENSG00000229457	2	107871147	107982329	-1	lincRNA	AC006227.1	NULL	0	0	0	0	0
ENSG00000229459	7	46300662	46334067	1	lincRNA	AC023669.1	NULL	0.036858	0.017617	0.008688	0	0.017102
ENSG00000229466	10	107568533	107578955	-1	lincRNA	RP11-56I23.1	NULL	0	0	0	0	0
ENSG00000229481	19	38320191	38322797	1	lincRNA	CTD-2554C21.3	NULL	0.740287	0.336297	0.318304	0.018436	0.197908
ENSG00000229483	13	23743974	23744736	-1	lincRNA	LINC00362	long_intergenic_non-protein_coding_RNA_362_[Source:HGNC_Symbol;Acc:42682]	0	0	0	0	0
ENSG00000229484	1	12587766	12588462	1	lincRNA	RP5-888M10.2	NULL	0.140505	0.072501	0.102135	0.046331	0.091469
ENSG00000229494	2	78315856	78354932	1	lincRNA	AC012494.1	NULL	0	0	0	0	0
ENSG00000229495	6	79519432	79523020	-1	lincRNA	RP11-173D14.3	NULL	0	0.007015	0	0	0
ENSG00000229520	13	112760409	112761196	-1	lincRNA	LINC00404	long_intergenic_non-protein_coding_RNA_404_[Source:HGNC_Symbol;Acc:42734]	0	0	0	0	0
ENSG00000229522	20	46612148	46613057	1	lincRNA	RP11-347D21.4	NULL	0	0	0	0	0
ENSG00000229536	2	130626766	130635126	-1	lincRNA	AC079776.1	NULL	0.046109	0.016397	0.000863	0.021753	0.011662
ENSG00000229537	1	63466168	63478142	-1	lincRNA	RP11-5P4.1	NULL	0	0	0	0	0
ENSG00000229543	10	80053599	80060760	1	lincRNA	RP11-90J7.2	NULL	0.009984	0	0	0	0.139424
ENSG00000229546	13	43416550	43417023	-1	lincRNA	RP11-366O17.3	NULL	0	0	0	0	0
ENSG00000229550	2	4184234	4188321	-1	lincRNA	AC012445.1	NULL	0	0	0	0	0
ENSG00000229556	13	23425912	23428277	1	lincRNA	RP11-363G2.4	NULL	0.009933	0.00654	0.010523	0	0.00483
ENSG00000229557	13	91779867	91783661	-1	lincRNA	LINC00379	long_intergenic_non-protein_coding_RNA_379_[Source:HGNC_Symbol;Acc:42705]	0	0	0	0	0.003884
ENSG00000229558	13	23993110	24002818	1	lincRNA	SACS-AS1	SACS_antisense_RNA_1_[Source:HGNC_Symbol;Acc:39835]	0.144784	0.03613	0.011136	0	0.007733
ENSG00000229565	4	118755556	118791103	1	lincRNA	AC108056.1	NULL	0	0	0	0	0
ENSG00000229569	10	80760241	80763560	-1	lincRNA	RP11-481G8.2	NULL	0.033721	0.004574	0.004512	0	0.031754
ENSG00000229578	13	62578226	62603681	-1	lincRNA	LINC00358	long_intergenic_non-protein_coding_RNA_358_[Source:HGNC_Symbol;Acc:42678]	0	0	0	0	0
ENSG00000229582	9	128506033	128508831	-1	lincRNA	RP11-423C15.3	NULL	0.013034	0.030513	0.024762	0.013407	0.013906
ENSG00000229583	X	72001689	72002484	-1	lincRNA	RP1-172N19.1	NULL	0	0	0	0	0
ENSG00000229588	1	166304121	166304999	1	lincRNA	RP11-479J7.2	NULL	0.025039	0	0.010762	0	0
ENSG00000229599	13	101593116	101596618	-1	lincRNA	LINC00411	long_intergenic_non-protein_coding_RNA_411_[Source:HGNC_Symbol;Acc:42744]	0	0	0	0	0
ENSG00000229600	6	94596618	94599128	1	lincRNA	RP11-524K14.1	NULL	0	0	0	0	0
ENSG00000229603	7	108549510	108592723	1	lincRNA	AC004014.3	NULL	0	0	0	0	0
ENSG00000229606	20	59654196	59655235	1	lincRNA	RP5-827L5.1	NULL	0	0	0	0	0
ENSG00000229607	1	31283225	31288400	-1	lincRNA	RP5-1125N11.1	NULL	0	0.001525	0.020507	0	0
ENSG00000229609	13	27947485	27948503	1	lincRNA	RP11-125I23.3	NULL	0	0	0.017687	0	0
ENSG00000229611	9	6704471	6707780	1	lincRNA	RP11-390F4.10	NULL	0.237039	0.162313	0.075658	0.002362	0.032289
ENSG00000229613	9	93225806	93345026	-1	lincRNA	RP11-555F9.2	NULL	0	0	0	0	0
ENSG00000229618	7	13141016	13743774	1	lincRNA	AC011288.2	NULL	0.045637	0.253635	0.043392	0.010799	0.001753
ENSG00000229621	2	21910306	21933495	-1	lincRNA	AC018742.1	NULL	0	0	0	0	0.001009
ENSG00000229625	8	99973656	99980512	1	lincRNA	RP11-44N12.2	NULL	0.015516	0	0.074042	0.01243	0.017822
ENSG00000229628	7	46030504	46040497	1	lincRNA	AC073115.7	NULL	0.047234	0.049396	0	0	0.026598
ENSG00000229630	10	43474465	43476955	-1	lincRNA	RP11-124O11.2	NULL	0	0	0	0.009541	0
ENSG00000229639	1	69898938	69901092	1	lincRNA	RP3-380B4.1	NULL	0	0.020156	0.01988	0.018345	0.002065
ENSG00000229642	3	6004529	6165807	1	lincRNA	AC027119.1	NULL	0.013934	0	0	0	0
ENSG00000229643	Y	6225260	6229454	-1	lincRNA	LINC00280	long_intergenic_non-protein_coding_RNA_280_[Source:HGNC_Symbol;Acc:38803]	0	0	0	0	0
ENSG00000229645	14	95873606	95876427	-1	lincRNA	LINC00341	long_intergenic_non-protein_coding_RNA_341_[Source:HGNC_Symbol;Acc:20353]	0.331653	0.914254	3.46753	1.68796	3.8567
ENSG00000229646	6	14597745	14599921	-1	lincRNA	RP11-330A16.1	NULL	0	0	0.029518	0.034626	0
ENSG00000229647	2	208104374	208110611	1	lincRNA	AC007879.7	NULL	0.019721	8.51058	0.336265	43.7293	1.7106
ENSG00000229649	10	103012578	103023307	-1	lincRNA	RP11-107I14.4	NULL	0	0	0	0	0
ENSG00000229654	6	107143410	107147869	1	lincRNA	RP1-60O19.2	NULL	0.060964	0.149963	0.051283	0	0.036524
ENSG00000229656	10	33247773	33371030	1	lincRNA	RP11-462L8.1	NULL	0.199842	0.248644	0.1967	0.679506	0.42888
ENSG00000229660	7	157074230	157075380	-1	lincRNA	RP5-1142J19.1	NULL	0.023769	0.008605	0	0	0
ENSG00000229671	11	1923877	1929145	1	lincRNA	AC051649.16	NULL	0	0	0	0	0
ENSG00000229694	9	93881344	93945044	1	lincRNA	RP11-305L7.6	NULL	0.015829	0.018763	0.078156	0.021708	0.071154
ENSG00000229697	9	45034957	45047145	-1	lincRNA	RP11-374M1.3	NULL	0	0	0.004474	0	0
ENSG00000229699	1	153146994	153164152	1	lincRNA	RP1-140J1.1	NULL	0	0	0	0.004738	0.004195
ENSG00000229703	1	248855492	248862411	1	lincRNA	XX-CR54.1	NULL	0	0	0	0	0.007299
ENSG00000229719	11	64658827	64660921	-1	lincRNA	MIR194-2	microRNA_194-2_[Source:HGNC_Symbol;Acc:31565]	0.313195	0.048649	0.464879	0	0.01176
ENSG00000229720	6	169434292	169435737	-1	lincRNA	RP3-495K2.2	NULL	0	0	0.046597	0	0.172878
ENSG00000229722	6	134927437	134930575	-1	lincRNA	RP11-557H15.5	NULL	0	0	0	0	0
ENSG00000229740	2	8279532	8283399	1	lincRNA	U91324.1	NULL	0	0	0.075365	0	0.059729
ENSG00000229746	9	65487273	65494248	-1	lincRNA	FAM74A4	family_with_sequence_similarity_74,_member_A4_[Source:HGNC_Symbol;Acc:32032]	0	0	0	0	0
ENSG00000229755	20	59652280	59652872	-1	lincRNA	RP5-827L5.2	NULL	0	0	0	0	0
ENSG00000229771	20	39326535	39327256	-1	lincRNA	RP4-644L1.2	NULL	0	0	0.273924	0	0.005078
ENSG00000229774	2	121444211	121468093	-1	lincRNA	AC018866.1	NULL	0	0	0.068184	0	0.031945
ENSG00000229775	10	107900022	107948480	1	lincRNA	RP11-298H24.1	NULL	0	0	0.004143	0	0
ENSG00000229779	2	176769099	176770230	-1	lincRNA	AC016751.2	NULL	0	0	0	0	0.012154
ENSG00000229788	13	19184438	19185815	-1	lincRNA	LINC00388	long_intergenic_non-protein_coding_RNA_388_[Source:HGNC_Symbol;Acc:42716]	0	0	0	0	0
ENSG00000229791	13	19982182	19983669	-1	lincRNA	RP11-385E5.5	NULL	0.008955	0	0.034734	0.037854	0.016545
ENSG00000229792	13	110053043	110053988	1	lincRNA	RP11-460H14.1	NULL	0	0	0	0	0.009749
ENSG00000229796	6	958563	962511	-1	lincRNA	RP5-1077H22.1	NULL	0	0	0	0	0
ENSG00000229801	1	149590752	149591762	-1	lincRNA	RP11-353N4.1	NULL	0.100359	0.112569	0.63124	0.067089	0.334327
ENSG00000229805	2	56304552	56317517	-1	lincRNA	AC011306.1	NULL	0	0	0	0	0
ENSG00000229807	X	73040486	73072588	-1	lincRNA	XIST	X_inactive_specific_transcript_(non-protein_coding)_[Source:HGNC_Symbol;Acc:12810]	102.961	73.9374	45.185	42.0281	38.0855
ENSG00000229855	5	120535399	120693093	1	lincRNA	CTC-546K23.1	NULL	0	0	0	0	0.000923
ENSG00000229876	20	6427370	6509106	1	lincRNA	RP11-199O14.1	NULL	0	0	0.006135	0	0
ENSG00000229891	22	42760406	42765242	-1	lincRNA	Z83851.1	NULL	1.85471	1.13748	4.65802	0.587442	0.05585
ENSG00000229896	6	12007903	12009089	1	lincRNA	RP11-456H18.2	NULL	0.186058	0.33463	0.046288	0.348855	0.186723
ENSG00000229912	3	197177198	197183525	-1	lincRNA	AC128709.4	NULL	0.017306	0.007693	0.007587	0.035602	0.015759
ENSG00000229921	6	168393502	168397757	-1	lincRNA	KIF25-AS1	KIF25_antisense_RNA_1_[Source:HGNC_Symbol;Acc:20953]	0.035801	0.247403	2.43984	0	0.001371
ENSG00000229922	6	138266503	138293659	1	lincRNA	RP11-240M16.1	NULL	0.097765	0.20441	0.397412	0	0.002597
ENSG00000229923	6	131018457	131018923	1	lincRNA	RP11-102N11.1	NULL	0	0	0	0	0.007056
ENSG00000229928	13	43732767	43733602	1	lincRNA	LINC00400	long_intergenic_non-protein_coding_RNA_400_[Source:HGNC_Symbol;Acc:42729]	0	0	0	0	0
ENSG00000229943	1	75428998	75430802	1	lincRNA	RP11-93N20.1	NULL	0	0	0	0	0
ENSG00000229952	1	147494090	147498172	1	lincRNA	RP6-74O6.3	NULL	0.36614	0.617618	0.329922	0.205134	0.093148
ENSG00000229957	20	44797043	44799876	-1	lincRNA	RP5-998H6.2	NULL	0	0.00216	0	0	0
ENSG00000229960	1	244232122	244256328	-1	lincRNA	RP11-278H7.4	NULL	0.069373	0.001447	0.009209	0	0
ENSG00000229961	1	157155178	157157195	1	lincRNA	RP11-71G12.1	NULL	0	0	0	0	0
ENSG00000229962	21	26887785	26890650	-1	lincRNA	AP000221.1	NULL	0.019854	0	0.008704	0	0.00655
ENSG00000229964	3	193809350	193826963	1	lincRNA	RP11-135A1.3	NULL	0	0	0	0.052964	0.004797
ENSG00000229976	20	38414363	38441871	1	lincRNA	RP5-1031J8.1	NULL	0	0.015129	0.023774	0	0.00441
ENSG00000229981	10	109517591	109871360	-1	lincRNA	RP11-215N21.1	NULL	0.00073	0	0.002062	0	0.00643
ENSG00000229983	1	212341549	212363601	1	lincRNA	RP11-15I11.2	NULL	0.025383	0	0	0.041884	0.004326
ENSG00000229986	21	40218171	40220568	1	lincRNA	AP001042.1	NULL	0.021322	0.018955	0	0	0
ENSG00000229989	1	198776622	198906558	-1	lincRNA	MIR181A1HG	MIR181A1_host_gene_(non-protein_coding)_[Source:HGNC_Symbol;Acc:48659]	0.046285	0.187466	0.005603	0.108536	0.336023
ENSG00000230010	20	18303196	18339944	-1	lincRNA	RP4-568F9.6	NULL	0.001576	0	0	0	0
ENSG00000230013	9	107753077	107754062	-1	lincRNA	RP11-217B7.3	NULL	0.015193	0.061643	0.223164	0.009047	0.026082
ENSG00000230014	10	9317796	9329020	1	lincRNA	LINC00709	long_intergenic_non-protein_coding_RNA_709_[Source:HGNC_Symbol;Acc:44700]	0	0	0	0	0
ENSG00000230015	1	240902719	240906911	-1	lincRNA	RP11-80B9.4	NULL	0	0.020244	0	0	0.037602
ENSG00000230021	1	536816	741274	-1	lincRNA	RP5-857K21.4	NULL	0.315664	0.119205	0.087612	0.118063	0.106454
ENSG00000230023	1	24526730	24538183	1	lincRNA	RP11-10N16.2	NULL	0.002808	0	0	0.011553	0.00229
ENSG00000230024	1	219608494	219615984	-1	lincRNA	RP11-95P13.1	NULL	0	0.120355	3.81085	0	0
ENSG00000230027	1	76507376	76531913	1	lincRNA	RP11-550H2.2	NULL	0	0	0.045638	0	0
ENSG00000230030	9	111014434	111017100	-1	lincRNA	RP11-505C13.1	NULL	0	0	0	0	0
ENSG00000230033	7	156737415	156738339	1	lincRNA	RP5-1121A15.3	NULL	0.026725	0.017385	0	0.005632	0
ENSG00000230040	13	67946519	67954108	1	lincRNA	LINC00364	long_intergenic_non-protein_coding_RNA_364_[Source:HGNC_Symbol;Acc:42686]	0	0	0	0	0
ENSG00000230051	22	27727748	27775226	1	lincRNA	CTA-929C8.8	NULL	0	0	0.015946	0	0
ENSG00000230054	9	117418584	117424654	-1	lincRNA	RP11-402G3.5	NULL	0	0	0	0	0
ENSG00000230058	13	40918094	40924440	-1	lincRNA	RP11-172E9.2	NULL	0.023699	0.15538	0.546839	0	0
ENSG00000230096	10	4457497	4468371	-1	lincRNA	RP11-34C15.2	NULL	0	0	0	0	0
ENSG00000230100	X	48193110	48193874	-1	lincRNA	RP11-344N17.8	NULL	0	0	0	0	0
ENSG00000230105	X	56644824	56650891	1	lincRNA	RP11-431N15.2	NULL	0.129809	0.154934	0.021283	0.026165	0.003271
ENSG00000230107	22	42834029	42842201	1	lincRNA	CTA-126B4.7	NULL	0.10178	0.003658	0.033215	0.056017	0.011534
ENSG00000230109	10	21629162	21661879	-1	lincRNA	RP11-275N1.1	NULL	0	0.00743	0	0.016868	0.009836
ENSG00000230120	22	32555441	32556379	-1	lincRNA	RP1-90G24.8	NULL	0	0	0	0	0
ENSG00000230131	10	125115966	125277224	1	lincRNA	RP11-282I1.1	NULL	0.096415	0.118734	0.213885	0.008579	0.030691
ENSG00000230133	20	24180403	24205224	1	lincRNA	RP5-1100I6.2	NULL	0	0	0	0	0
ENSG00000230138	1	53832340	53833917	-1	lincRNA	RP11-117D22.2	NULL	0	0	0	0	0
ENSG00000230142	13	62798230	62824080	1	lincRNA	RP11-168G22.1	NULL	0	0	0	0	0
ENSG00000230153	X	150084286	150089411	1	lincRNA	AF003626.1	NULL	0.11755	0	0.017509	0	0
ENSG00000230156	13	107306264	107324511	1	lincRNA	LINC00443	long_intergenic_non-protein_coding_RNA_443_[Source:HGNC_Symbol;Acc:42780]	0	0.00789	0.007574	0	0.001809
ENSG00000230159	X	115826878	115828156	-1	lincRNA	RP11-232D9.3	NULL	0	0	0	0	0
ENSG00000230173	2	195595319	195626159	1	lincRNA	AC006196.1	NULL	0	0	0	0	0
ENSG00000230174	6	31409444	31414750	1	lincRNA	XXbac-BPG181B23.4	NULL	0.048758	0.034034	0.022822	0.007483	0.022071
ENSG00000230197	17	18981088	18991191	1	lincRNA	RP11-160E2.17	NULL	0.097549	0.060045	0.079716	0	0.016436
ENSG00000230205	6	148454945	148458540	-1	lincRNA	RP11-631F7.2	NULL	0	0	0	0	0
ENSG00000230229	10	80112354	80115857	1	lincRNA	RP11-90J7.4	NULL	0	0.024229	0	0	0.164143
ENSG00000230233	21	19986749	20022678	1	lincRNA	AF240627.2	NULL	0	0	0	0	0
ENSG00000230234	6	160693649	160697162	1	lincRNA	RP1-276N6.2	NULL	0	0	0	0	0.010124
ENSG00000230239	1	17181902	17185779	1	lincRNA	RP11-108M9.2	NULL	0	0	0	0	0
ENSG00000230248	6	108596846	108597750	1	lincRNA	RP1-128O3.4	NULL	0.01183	0.01558	0	0	0
ENSG00000230250	1	56381282	56410636	-1	lincRNA	RP11-90C4.2	NULL	0.009545	0.04857	0.08773	0	0
ENSG00000230262	9	96938884	96966850	-1	lincRNA	MIRLET7DHG	MIRLET7D_host_gene_(non-protein_coding)_[Source:HGNC_Symbol;Acc:37186]	0.015745	0	0.013806	0	0
ENSG00000230269	6	3182978	3195990	-1	lincRNA	RP1-40E16.9	NULL	0	0	0.003023	0	0
ENSG00000230285	1	86064814	86066417	1	lincRNA	RP11-290M5.2	NULL	0.205504	0.209967	0.138061	0	0.212092
ENSG00000230294	12	131832015	131852100	1	lincRNA	RP13-507P19.2	NULL	0	0	0	0	0
ENSG00000230298	10	30865628	30869111	1	lincRNA	RP11-253D19.2	NULL	0	0	0.009635	0	0
ENSG00000230303	9	88400637	88408395	-1	lincRNA	RP11-213G2.2	NULL	0.045584	0.051222	0.013096	0	0.008637
ENSG00000230309	6	79314184	79315753	-1	lincRNA	RP3-390M24.1	NULL	0	0.023853	0	0.148294	0.15111
ENSG00000230310	19	12663411	12664458	1	lincRNA	CTD-2192J16.11	NULL	0.229603	0.089649	0.057122	0.009835	0.048982
ENSG00000230317	X	50838690	50914232	-1	lincRNA	RP11-104D21.3	NULL	0	0.012646	0.023116	0	0
ENSG00000230323	21	33452629	33570125	-1	lincRNA	LINC00159	long_intergenic_non-protein_coding_RNA_159_[Source:HGNC_Symbol;Acc:1285]	0	0.12997	0.133708	0	0.008793
ENSG00000230324	20	37842420	37853391	-1	lincRNA	RP4-705O1.1	NULL	0	0	0	0	0
ENSG00000230345	22	48256420	48257811	1	lincRNA	RP13-455A7.1	NULL	0	0	0	0	0
ENSG00000230352	20	57935982	57939828	-1	lincRNA	RP4-614C15.3	NULL	0	0	0	0	0
ENSG00000230365	9	11275314	11276314	-1	lincRNA	RP11-23D5.1	NULL	0	0	0	0	0
ENSG00000230366	21	38580804	38594037	1	lincRNA	DSCR9	Down_syndrome_critical_region_gene_9_(non-protein_coding)_[Source:HGNC_Symbol;Acc:16301]	0.18965	0.114958	0.259145	0.086748	0.085896
ENSG00000230368	1	803451	812283	-1	lincRNA	FAM41C	family_with_sequence_similarity_41,_member_C_[Source:HGNC_Symbol;Acc:27635]	0.071122	0.056421	0.043884	0.054188	0.019331
ENSG00000230372	6	25061853	25063735	-1	lincRNA	RP3-425P12.2	NULL	0	0	0.021605	0	0.008909
ENSG00000230379	21	26310745	26365129	-1	lincRNA	AP000146.2	NULL	0	0	0	0	0.001977
ENSG00000230381	1	116971671	116975990	-1	lincRNA	RP4-655J12.5	NULL	0.007796	0.036686	0.028405	0.010369	0
ENSG00000230387	20	23168765	23170944	1	lincRNA	RP4-737E23.2	NULL	0	0	0	0	0
ENSG00000230390	13	38055604	38058906	-1	lincRNA	RP11-14O22.1	NULL	0	0	0.062362	0	0.309311
ENSG00000230392	X	118425492	118469573	1	lincRNA	RP5-1139I1.1	NULL	0.019384	0	0.003132	0.014696	0
ENSG00000230394	X	7975419	7986201	1	lincRNA	RP11-692P14.1	NULL	0.184209	0.212094	0	0.229701	0.033485
ENSG00000230400	20	22656710	22665982	-1	lincRNA	RP11-359G22.2	NULL	0	0	0	0.047187	0.014906
ENSG00000230401	3	194485967	194489441	-1	lincRNA	AC090505.4	NULL	0	0.003005	0.155535	0	0
ENSG00000230402	1	101092605	101106169	-1	lincRNA	RP11-84O12.4	NULL	0	0	0	0.010029	0
ENSG00000230403	13	31569299	31570275	-1	lincRNA	RP11-252M21.7	NULL	0	0	0.01141	0	0
ENSG00000230404	1	234701044	234705834	1	lincRNA	RP5-855F14.2	NULL	0.019703	0.011204	0	0	0
ENSG00000230410	22	20336866	20341114	-1	lincRNA	XXbac-B33L19.6	NULL	0	0	0	0.004949	0
ENSG00000230415	1	1210603	1215800	1	lincRNA	RP5-902P8.10	NULL	0.340593	0.148037	0.035023	0.219717	0.321485
ENSG00000230417	10	80008505	80434724	1	lincRNA	LINC00856	long_intergenic_non-protein_coding_RNA_856_[Source:HGNC_Symbol;Acc:45111]	0.029917	0.032006	0.024226	0	1.79499
ENSG00000230423	6	171044839	171045633	1	lincRNA	XX-C2158C6.1	NULL	0.041577	0.026613	0	0	0.012778
ENSG00000230426	1	187610358	187612992	1	lincRNA	ERVMER61-1	endogenous_retrovirus_group_MER61,_member_1_[Source:HGNC_Symbol;Acc:27919]	0	0	0	0	0
ENSG00000230434	1	95816807	95817810	-1	lincRNA	RP11-14O19.1	NULL	0	0	0	0	0
ENSG00000230437	20	12286261	12297133	-1	lincRNA	RP11-102J14.1	NULL	0	0	0	0	0
ENSG00000230438	6	2854891	2876744	-1	lincRNA	RP11-420G6.4	NULL	2.36044	0.155351	0.323971	0	0.373433
ENSG00000230440	20	26113523	26114834	-1	lincRNA	RP13-329D4.3	NULL	0	0	0	0	0
ENSG00000230448	2	13850656	14541087	-1	lincRNA	LINC00276	long_intergenic_non-protein_coding_RNA_276_[Source:HGNC_Symbol;Acc:38663]	0	0.002399	0.001183	0	0.0011
ENSG00000230454	3	50297735	50300790	1	lincRNA	U73166.2	NULL	1.71876	0.690161	1.15266	0.209731	0.380816
ENSG00000230471	22	16373081	16377055	1	lincRNA	LA16c-2F2.8	NULL	0	0	0	0	0
ENSG00000230472	6	50555320	50604918	-1	lincRNA	RP1-28O17.1	NULL	0	0	0	0	0
ENSG00000230487	7	1609709	1629262	1	lincRNA	PSMG3-AS1	PSMG3_antisense_RNA_1_(head_to_head)_[Source:HGNC_Symbol;Acc:22230]	1.12118	0.407833	0.226779	0.270855	2.76304
ENSG00000230490	13	33929343	34250905	-1	lincRNA	RP11-141M1.3	NULL	0.12226	0.010304	0.021986	0.043557	0.01571
ENSG00000230499	2	111953540	111964071	1	lincRNA	AC108463.1	NULL	0.056792	0.01419	0.033149	0	0
ENSG00000230506	20	10154168	10177638	1	lincRNA	RP11-416N4.4	NULL	0.058117	0.038971	0	0	0
ENSG00000230515	2	7811735	7812377	-1	lincRNA	AC092580.3	NULL	0	0	0	0.022773	0.108198
ENSG00000230516	9	32643101	32645024	-1	lincRNA	RP11-555J4.3	NULL	0	0.022592	0.021704	0	0
ENSG00000230523	1	29656132	29676626	-1	lincRNA	RP3-437I16.1	NULL	0	0	0	0	0
ENSG00000230525	2	67131568	67198594	1	lincRNA	AC007403.2	NULL	0	0	0.020773	0	0
ENSG00000230526	10	73638114	73638865	1	lincRNA	RP11-472G21.2	NULL	0.114057	0	0	0.040688	0
ENSG00000230533	6	137994597	137995691	1	lincRNA	RP11-95M15.1	NULL	0.461016	0	0.017409	0	0
ENSG00000230537	9	93867239	93869586	-1	lincRNA	RP11-305L7.1	NULL	0.40915	0.268293	0.281748	0	0.071536
ENSG00000230542	X	2531029	2533388	-1	lincRNA	LINC00102	long_intergenic_non-protein_coding_RNA_102_[Source:HGNC_Symbol;Acc:30470]	0	0	0.010192	0	0
ENSG00000230544	13	114586640	114588308	1	lincRNA	LINC00453	long_intergenic_non-protein_coding_RNA_453_[Source:HGNC_Symbol;Acc:42801]	0	0.037629	0.018499	0	0.004032
ENSG00000230552	2	177588996	177684038	-1	lincRNA	AC092162.1	NULL	0	0	0	0	0
ENSG00000230555	10	43916186	43917548	1	lincRNA	RP11-517P14.2	NULL	0.304226	0.20406	0.24687	0.39293	1.24177
ENSG00000230561	5	127039082	127277326	1	lincRNA	CTC-228N24.1	NULL	0.027326	0.048586	0.108811	0	0.002488
ENSG00000230569	2	139228226	139231502	1	lincRNA	AC114763.1	NULL	0	0	0	0	0
ENSG00000230573	10	3876142	3876920	1	lincRNA	RP11-464C19.2	NULL	0.017952	0	0.04292	0	0
ENSG00000230587	2	43324884	43329829	-1	lincRNA	AC093609.1	NULL	0.010907	0.121209	0.055853	0.158787	0.015065
ENSG00000230590	X	73183790	73513409	-1	lincRNA	FTX	FTX_transcript,_XIST_regulator_(non-protein_coding)_[Source:HGNC_Symbol;Acc:37190]	2.82697	3.09397	2.45118	1.06143	1.77948
ENSG00000230597	6	72038645	72039509	1	lincRNA	RP3-331H24.4	NULL	0.02183	0.026225	0	0	0
ENSG00000230599	3	10809149	10813403	1	lincRNA	AC018495.3	NULL	0	0	0	0	0
ENSG00000230600	7	62840844	62846167	-1	lincRNA	RP11-73B2.2	NULL	0	0	0	0	0
ENSG00000230601	9	117428716	117434029	-1	lincRNA	RP11-402G3.3	NULL	0	0	0	0	0.014984
ENSG00000230606	2	98081083	98095220	-1	lincRNA	AC159540.1	NULL	1.82406	0.370079	0.463367	3.37493	2.22496
ENSG00000230615	1	44509600	44570647	1	lincRNA	RP5-1198O20.4	NULL	0.052503	0.061485	0.123259	0.068322	0.191284
ENSG00000230623	1	200443048	200447421	1	lincRNA	RP11-469A15.2	NULL	0	0.065305	0	0.31234	0.042685
ENSG00000230627	6	164529652	164530726	-1	lincRNA	RP1-155D22.1	NULL	0	0.018545	0	0	0
ENSG00000230628	1	234805269	234831900	-1	lincRNA	RP4-781K5.6	NULL	0.002914	0.012951	0.005109	0	0
ENSG00000230631	6	14230006	14231801	-1	lincRNA	RP11-359N11.1	NULL	0	0	0.076972	0	0
ENSG00000230645	2	151027937	151157594	1	lincRNA	AC016682.1	NULL	0	0	0	0	0
ENSG00000230647	17	14277456	14324343	1	lincRNA	AC022816.2	NULL	0.125019	0.115506	0.132345	0.029314	0.038565
ENSG00000230649	7	135710509	135769416	1	lincRNA	AC024084.1	NULL	0	0	0	0	0
ENSG00000230651	2	108439519	108443347	-1	lincRNA	AC096655.2	NULL	0	0	0	0	0.003255
ENSG00000230663	Y	19664680	19691634	-1	lincRNA	FAM224B	family_with_sequence_similarity_224,_member_B_(non-protein_coding)_[Source:HGNC_Symbol;Acc:37737]	0	0	0	0	0
ENSG00000230676	9	132192931	132213701	-1	lincRNA	RP11-65J3.3	NULL	0.017053	0	0.004846	0	0
ENSG00000230680	7	46517420	46521176	-1	lincRNA	AC004869.2	NULL	0	0	0	0	0
ENSG00000230687	1	175172364	175173985	-1	lincRNA	RP5-1114G22.2	NULL	0	0	0	0	0
ENSG00000230690	2	105275795	105281295	1	lincRNA	AC013402.5	NULL	0	0	0	0	0
ENSG00000230699	1	846815	850328	1	lincRNA	RP11-54O7.1	NULL	0.352041	0.044129	0.09802	0.02017	1.3563
ENSG00000230704	1	169732070	169733789	-1	lincRNA	RP1-117P20.3	NULL	0	0	0	0	0
ENSG00000230709	17	16879313	16884667	-1	lincRNA	AC104024.1	NULL	0	0	0.016547	0	0.003222
ENSG00000230710	13	40755946	40763165	1	lincRNA	LINC00332	long_intergenic_non-protein_coding_RNA_332_[Source:HGNC_Symbol;Acc:42049]	0	0	0	0	0
ENSG00000230714	1	218205177	218207002	1	lincRNA	RP11-152L7.1	NULL	0	0	0	0	0
ENSG00000230720	10	31012180	31012669	1	lincRNA	RP11-14C22.6	NULL	0	0	0	0	0
ENSG00000230724	11	127115	139612	-1	lincRNA	RP11-304M2.2	NULL	29.5895	6.88221	3.51256	6.26013	1.79483
ENSG00000230725	20	25121425	25129894	-1	lincRNA	RP4-738P15.1	NULL	0.003073	0.025954	0.019473	0.003161	0.034161
ENSG00000230731	13	44808254	44817328	-1	lincRNA	RP11-478K15.6	NULL	0.006599	0	0.002729	0	0
ENSG00000230733	7	5515435	5519442	1	lincRNA	AC092171.4	NULL	0.038392	0.005925	0.00295	0	0.010911
ENSG00000230746	7	145372975	145378462	-1	lincRNA	AC006007.1	NULL	0	0	0	0	0
ENSG00000230759	1	103957501	103968087	1	lincRNA	RP11-153F1.2	NULL	0	0	0	0	0
ENSG00000230761	10	46797868	46809021	-1	lincRNA	RP11-342C24.8	NULL	0	0	0	0	0
ENSG00000230768	1	106130197	106161580	-1	lincRNA	RP11-251P6.1	NULL	0	0	0.003482	0	0
ENSG00000230773	2	48168835	48468122	-1	lincRNA	AC079807.4	NULL	0	0.000961	0.000105	0.001137	0
ENSG00000230803	2	133043368	133051950	-1	lincRNA	AC097532.2	NULL	0	0	0	0	0
ENSG00000230805	14	101540206	101544247	-1	lincRNA	AL132709.1	NULL	0.00205	0.039477	0.014193	0.00061	0.0033
ENSG00000230806	1	121102017	121140666	-1	lincRNA	RP11-343N15.1	NULL	0	0	0.003437	0.002016	0.005001
ENSG00000230812	1	59486059	59510286	1	lincRNA	RP4-794H19.4	NULL	0	0.006097	0.068662	0.105328	0.248726
ENSG00000230817	1	83368866	83632498	1	lincRNA	RP4-601K24.1	NULL	0	0.004915	0.007272	0	0.02969
ENSG00000230834	11	1798160	1799618	-1	lincRNA	AC068580.7	NULL	0.046082	0	0	0.211925	0
ENSG00000230836	2	75167385	75169797	1	lincRNA	AC104135.4	NULL	0.065835	0.011278	0.032267	0.402923	0.02055
ENSG00000230838	2	216582766	216584147	1	lincRNA	AC093850.2	NULL	0	0.014246	0.034658	0	1.137
ENSG00000230839	20	1784662	1798252	-1	lincRNA	RP5-968J1.1	NULL	0.325118	1.69899	0.177536	0.114831	0.174957
ENSG00000230843	20	54871023	54874216	-1	lincRNA	RP11-380D15.3	NULL	0	0	0	0	0
ENSG00000230846	9	84542936	84546283	-1	lincRNA	RP11-383M4.2	NULL	0	0	0	0	0
ENSG00000230850	1	143119061	143233417	1	lincRNA	RP11-782C8.1	NULL	0.445494	0.409563	0.263377	0.581665	0.443925
ENSG00000230852	6	84732774	84734272	1	lincRNA	RP11-51G5.1	NULL	0	0.011765	0	0	0
ENSG00000230857	9	66720898	66759372	1	lincRNA	RP11-318K12.2	NULL	0	0	0	0.007303	0
ENSG00000230864	1	103228878	103319398	-1	lincRNA	RP5-936J12.1	NULL	0	0	0	0	0
ENSG00000230866	22	32366810	32369462	1	lincRNA	CTA-342B11.2	NULL	0.022045	0.041211	0.020414	0	0
ENSG00000230876	2	33050510	33151760	1	lincRNA	LINC00486	long_intergenic_non-protein_coding_RNA_486_[Source:HGNC_Symbol;Acc:42946]	0.013542	0.002695	0	0.002474	0.006739
ENSG00000230880	1	142618769	142729975	1	lincRNA	RP11-417J8.3	NULL	0.117985	0.124678	0.041025	0.182633	0.16394
ENSG00000230906	2	67314145	67485098	1	lincRNA	AC023115.1	NULL	0	0	0	0	0.001823
ENSG00000230914	7	2423756	2428232	1	lincRNA	AC004840.8	NULL	1.15975	0.428061	0.592315	0.025647	0.115574
ENSG00000230920	9	9799423	9803784	1	lincRNA	RP11-527D15.1	NULL	0	0	0	0	0
ENSG00000230923	2	64412212	64432619	-1	lincRNA	LINC00309	long_intergenic_non-protein_coding_RNA_309_[Source:HGNC_Symbol;Acc:25279]	0.111468	0.107266	0.019126	0.006459	0
ENSG00000230937	1	209602165	209606183	1	lincRNA	MIR205HG	MIR205_host_gene_(non-protein_coding)_[Source:HGNC_Symbol;Acc:43562]	5.27512	22.1311	0.399288	126.994	0.022737
ENSG00000230939	6	8784411	8785678	1	lincRNA	RP11-314C16.1	NULL	0.507934	0.394422	0.00931	0.498132	0.507807
ENSG00000230941	7	108962377	108966372	-1	lincRNA	AC002386.1	NULL	0	0	0	0	0
ENSG00000230943	6	113944737	113971276	-1	lincRNA	RP11-367G18.1	NULL	0.747675	0.580929	0.058889	0.892557	0.106735
ENSG00000230944	3	5297220	5298446	-1	lincRNA	AC026202.5	NULL	0	0	0	0	0
ENSG00000230945	9	82645494	82649470	1	lincRNA	RP11-394O9.1	NULL	0	0	0	0	0
ENSG00000230952	2	11497641	11505762	-1	lincRNA	AC099344.2	NULL	0.012462	0	0.031065	0	0
ENSG00000230962	10	87209349	87251753	1	lincRNA	RP11-113E21.1	NULL	0	0	0	0	0
ENSG00000230967	10	103082242	103083151	-1	lincRNA	RP11-107I14.5	NULL	0	0	0	0	0
ENSG00000230968	2	77899341	77900918	1	lincRNA	AC084149.1	NULL	0	0	0	0	0.008278
ENSG00000230969	17	16891643	16893491	1	lincRNA	AC104024.2	NULL	0	0	0	0	0
ENSG00000230971	17	15170778	15175607	-1	lincRNA	AC005703.3	NULL	0	0	0.002568	0	0
ENSG00000230975	2	80926513	81097315	-1	lincRNA	AC084193.1	NULL	0	0	0	0	0
ENSG00000230978	21	36096105	36109478	-1	lincRNA	LINC00160	long_intergenic_non-protein_coding_RNA_160_[Source:HGNC_Symbol;Acc:1294]	3.98379	0.210202	0.137427	0.007706	0
ENSG00000230990	20	11214818	11282173	-1	lincRNA	RP4-734C18.1	NULL	0	0	0	0.009143	0
ENSG00000230991	2	155822025	155824515	-1	lincRNA	AC092625.1	NULL	0	0	0	0	0
ENSG00000230998	10	30944418	30946464	1	lincRNA	RP11-14C22.3	NULL	0.010825	0	0.000125	0.010988	0
ENSG00000231010	22	46451620	46454040	-1	lincRNA	RP6-109B7.2	NULL	0.015299	0.015633	0	0.004522	0.040633
ENSG00000231015	20	24660183	24661627	1	lincRNA	RP5-860P4.2	NULL	0	0	0	0	0.00184
ENSG00000231019	13	88795122	88888337	1	lincRNA	RP11-545P6.2	NULL	0	0	0	0	0
ENSG00000231023	6	133409219	133427717	1	lincRNA	LINC00326	long_intergenic_non-protein_coding_RNA_326_[Source:HGNC_Symbol;Acc:41926]	0.012386	0.007096	0.014795	0	0
ENSG00000231024	2	69927324	69940979	-1	lincRNA	AC092431.3	NULL	0	0	0	0	0
ENSG00000231028	6	135818489	136037193	1	lincRNA	LINC00271	long_intergenic_non-protein_coding_RNA_271_[Source:HGNC_Symbol;Acc:32526]	0.140972	0.038074	0.035746	0.00678	0.036407
ENSG00000231039	10	5276321	5305371	1	lincRNA	RP11-445P17.3	NULL	0	0	0	0.007853	0
ENSG00000231040	2	147595317	147607878	1	lincRNA	AC103881.1	NULL	0	0	0	0	0
ENSG00000231052	9	2541097	2541635	1	lincRNA	RP11-91N2.3	NULL	0	0	0	0	0
ENSG00000231054	2	45395722	45396553	1	lincRNA	AC009236.2	NULL	0	0	0	0	0.004275
ENSG00000231056	6	10474733	10478735	-1	lincRNA	RP1-290I10.5	NULL	0	0	0	0	0
ENSG00000231078	20	55680797	55682184	1	lincRNA	RP11-560A15.4	NULL	0	0	0	0	0
ENSG00000231081	20	25989427	25991167	-1	lincRNA	RP4-760C5.3	NULL	0.071013	0.011468	0	0.009853	0
ENSG00000231082	10	82409553	82413488	1	lincRNA	RP11-514F8.2	NULL	0	0.014803	0	0	0
ENSG00000231083	2	8741022	8763072	-1	lincRNA	AC011747.6	NULL	0	0	0	0	0.181042
ENSG00000231090	1	55683534	55699850	1	lincRNA	RP11-101C11.1	NULL	0.016275	0.020932	0.031682	0	0.005894
ENSG00000231106	21	37377636	37379899	1	lincRNA	AP000688.8	NULL	1.14465	0.559569	5.22783	0.010536	6.09187
ENSG00000231107	9	93063184	93195787	-1	lincRNA	RP11-389K14.3	NULL	0.029086	0	0	0	0.003976
ENSG00000231110	X	139298187	139298956	-1	lincRNA	AC004070.1	NULL	0	0.014381	0	0	0
ENSG00000231114	7	137003339	137011700	1	lincRNA	AC078842.4	NULL	0	0	0	0	0
ENSG00000231121	12	77718421	77966055	1	lincRNA	RP1-34H18.1	NULL	0.027173	0.107435	0.250943	0.118553	2.06819
ENSG00000231131	10	54210634	54230293	-1	lincRNA	RP11-346D6.6	NULL	0.036818	0.083346	0	0.956557	0.331773
ENSG00000231140	9	39395734	39397403	-1	lincRNA	RP11-347J14.7	NULL	0	0.028057	0	0	0
ENSG00000231141	Y	27874637	27879535	1	lincRNA	TTTY3	testis-specific_transcript,_Y-linked_3_(non-protein_coding)_[Source:HGNC_Symbol;Acc:16480]	0	0	0	0	0
ENSG00000231143	6	94873638	94904376	1	lincRNA	RP3-463P15.1	NULL	0	0	0	0	0
ENSG00000231149	9	127277217	127278335	-1	lincRNA	RP11-10J18.3	NULL	0.064281	0	0.057733	0	0
ENSG00000231156	2	45240353	45240807	-1	lincRNA	AC093702.1	NULL	0	0	0.070623	0	0.060423
ENSG00000231173	2	741977	749856	1	lincRNA	AC116609.3	NULL	0.106542	0.028367	0.053349	0	0.009234
ENSG00000231175	1	190594020	190770788	1	lincRNA	RP11-463J7.2	NULL	0	0	0	0	0
ENSG00000231178	6	159774954	159775705	-1	lincRNA	RP11-125D12.1	NULL	0.013021	0.107259	0.460157	0	0
ENSG00000231182	1	142950985	142956716	-1	lincRNA	RP11-423O2.7	NULL	0	0	0	0	0
ENSG00000231189	2	224363491	224369329	1	lincRNA	AC013448.1	NULL	0	0	0	0	0.002926
ENSG00000231193	9	32840596	32841760	-1	lincRNA	RP11-462B18.2	NULL	0.093473	0.218803	0.098154	0	0.023464
ENSG00000231196	1	147762996	147767966	-1	lincRNA	RP11-495P10.8	NULL	1.60387	0.185937	0.024852	0.08811	0.381191
ENSG00000231200	2	22156208	22753977	-1	lincRNA	AC068490.2	NULL	0	0	0	0	0
ENSG00000231204	2	21540532	21784185	1	lincRNA	AC011752.1	NULL	0	0	0	0	0
ENSG00000231210	7	116211014	116254874	-1	lincRNA	AC006159.3	NULL	0.038622	0.00981	0.014514	0.005675	0.03999
ENSG00000231212	9	46661242	46662837	-1	lincRNA	RP11-111F5.3	NULL	0.046179	0.121364	0.074428	0.027323	0.067467
ENSG00000231217	X	6585906	6639585	-1	lincRNA	RP11-1M18.1	NULL	0.056639	0.035711	0.008101	0.010329	0.031496
ENSG00000231221	2	108665656	108669211	-1	lincRNA	AC023672.2	NULL	0	0	0	0	0
ENSG00000231231	21	39695557	39705343	-1	lincRNA	AP001422.3	NULL	0.012088	0.374267	0.0053	0.024867	0.007698
ENSG00000231238	13	19114637	19124837	1	lincRNA	LINC00349	long_intergenic_non-protein_coding_RNA_349_[Source:HGNC_Symbol;Acc:42667]	0	0	0	0	0
ENSG00000231242	9	69082536	69108793	-1	lincRNA	RP11-87H9.3	NULL	0.023665	0.04123	0.057504	0.270804	0.345005
ENSG00000231246	1	112719856	112903150	-1	lincRNA	RP5-965F6.2	NULL	0	0.267432	0.383059	0.035537	0.046061
ENSG00000231248	9	44823714	44835521	1	lincRNA	RP11-160N1.9	NULL	0	0	0	0	0
ENSG00000231252	1	61125303	61291256	-1	lincRNA	RP11-436K8.1	NULL	0	0	0.042728	0	0
ENSG00000231253	22	33504515	33512280	1	lincRNA	RP1-302D9.2	NULL	0	0	0	0	0
ENSG00000231265	20	48657253	48658041	-1	lincRNA	LINC00651	long_intergenic_non-protein_coding_RNA_651_[Source:HGNC_Symbol;Acc:44307]	0	0	0	0	0
ENSG00000231266	2	16408295	16409462	-1	lincRNA	AC010745.3	NULL	0	0	0	0	0
ENSG00000231273	6	57690895	57691645	1	lincRNA	RP11-343D24.2	NULL	0	0	0	0	0.022513
ENSG00000231291	5	4512375	4516889	1	lincRNA	RP11-445O3.1	NULL	0.001652	0.040759	0	0.013	0
ENSG00000231297	6	166513153	166526761	1	lincRNA	SNORD45	Small_nucleolar_RNA_SNORD45_[Source:RFAM;Acc:RF00279]	0.044545	0.026757	0.017594	0	0
ENSG00000231298	10	4692377	4720346	-1	lincRNA	LINC00704	long_intergenic_non-protein_coding_RNA_704_[Source:HGNC_Symbol;Acc:44678]	0.357303	0.025418	0.025955	7.33933	0.077119
ENSG00000231304	3	20383960	20392420	1	lincRNA	AC107622.1	NULL	0	0	0	0	0
ENSG00000231324	21	38004979	38009331	-1	lincRNA	AP000696.2	NULL	0	0	0	0	0
ENSG00000231326	10	2211334	2231668	-1	lincRNA	RP11-69C17.4	NULL	0	0	0	0	0
ENSG00000231327	2	70351168	70352449	-1	lincRNA	AC016700.5	NULL	0.867824	0.48964	0.559037	0.451851	0.279362
ENSG00000231346	1	112142277	112151345	-1	lincRNA	RP5-836N10.1	NULL	0.135283	0.230257	0.451959	0.097989	0.124356
ENSG00000231358	13	19496029	19497905	-1	lincRNA	RP11-442J17.3	NULL	0	0	0	0	0
ENSG00000231363	1	94713464	94715048	1	lincRNA	RP11-148B18.1	NULL	0	0.027578	0	0	0
ENSG00000231364	1	83911736	83920454	1	lincRNA	RP11-413G15.1	NULL	0	0	0	0	0
ENSG00000231367	2	38633861	38742882	-1	lincRNA	AC016995.3	NULL	0.231247	0.281986	0.082981	0.042972	0.183098
ENSG00000231394	7	55661470	55662699	1	lincRNA	RP11-310H4.3	NULL	0	0	0	0	0.027288
ENSG00000231401	3	8406393	8408078	-1	lincRNA	AC023481.1	NULL	0.025314	0.001968	0.009707	0.012601	0.022161
ENSG00000231403	2	11528149	11530493	-1	lincRNA	AC099344.3	NULL	0.024881	0.011994	0.049161	0	0.007552
ENSG00000231405	22	27539439	27555840	1	lincRNA	CTA-992D9.7	NULL	0	0	0	0	0.296681
ENSG00000231412	19	43833447	43835582	-1	lincRNA	CTC-490G23.2	NULL	0	0	0	0.035483	0
ENSG00000231413	1	48544459	48547868	-1	lincRNA	RP11-193P11.3	NULL	0	0	0	0	0
ENSG00000231418	7	31454259	31460900	-1	lincRNA	AC006380.3	NULL	0	0	0	0	0
ENSG00000231420	2	151091406	151113521	-1	lincRNA	AC113610.1	NULL	0	0	0.066941	0	0.015898
ENSG00000231422	10	25401987	25450165	1	lincRNA	RP11-80K21.3	NULL	0.001735	0.001543	0.012172	0	0
ENSG00000231426	6	140175987	140181288	1	lincRNA	RP5-899B16.1	NULL	0	0	0	0	0.02588
ENSG00000231427	7	54398390	54417542	1	lincRNA	RP11-436F9.1	NULL	0	0	0	0	0.003694
ENSG00000231428	13	110705632	110707299	1	lincRNA	RP11-472K17.1	NULL	0	0	0	0	0
ENSG00000231429	1	121154579	121171134	1	lincRNA	RP11-343N15.2	NULL	0.032715	0.003955	0.063453	0	0.06642
ENSG00000231435	2	8683722	8715631	-1	lincRNA	AC011747.3	NULL	0.055126	0	0	0	0.035894
ENSG00000231437	1	112532392	112541464	1	lincRNA	RP11-88H9.2	NULL	0.040166	0.034868	0.014828	0.010413	0.263531
ENSG00000231453	2	175190755	175195371	1	lincRNA	AC018470.4	NULL	0.002882	0.002687	0.07655	0.009328	0.037648
ENSG00000231459	9	27245682	27282791	-1	lincRNA	LINC00032	long_intergenic_non-protein_coding_RNA_32_[Source:HGNC_Symbol;Acc:16506]	0.022528	0.03169	0.087996	0.012417	0.006429
ENSG00000231460	9	23829668	23849912	1	lincRNA	RP11-321L2.1	NULL	0	0	0	0.007469	0
ENSG00000231473	13	48870649	48877797	-1	lincRNA	LINC00441	long_intergenic_non-protein_coding_RNA_441_[Source:HGNC_Symbol;Acc:42778]	0.268664	0.269859	0.137701	0.048902	0.035424
ENSG00000231476	7	1660290	1661041	1	lincRNA	AC074389.5	NULL	0.173776	0.033517	0.026391	0.050348	0.010458
ENSG00000231477	17	19360393	19361712	1	lincRNA	CTB-187M2.1	NULL	0	0	0	0	0
ENSG00000231482	2	1576326	1584083	-1	lincRNA	AC141930.2	NULL	0.355231	0.017742	0.436705	0.019244	0
ENSG00000231483	10	5650438	5652756	-1	lincRNA	RP11-336A10.5	NULL	0.214903	0	0.014853	4.68909	0
ENSG00000231485	1	65532310	65533420	-1	lincRNA	RP4-535B20.1	NULL	0.317096	1.35333	2.06631	0	0.364138
ENSG00000231487	11	1683814	1684573	-1	lincRNA	AP006285.7	NULL	0	0	0	0	0
ENSG00000231492	11	64187863	64200142	1	lincRNA	AP003774.5	NULL	0	0	0	0	0
ENSG00000231495	22	28103578	28105929	1	lincRNA	RP1-213J1P__B.2	NULL	0	0	0	0	0
ENSG00000231496	10	11002114	11012779	1	lincRNA	RP1-251M9.2	NULL	0	0	0.325989	0	0.142677
ENSG00000231505	2	107138359	107154535	-1	lincRNA	AC108868.5	NULL	0	0	0	0	0
ENSG00000231507	1	203256280	203257929	1	lincRNA	RP11-134P9.3	NULL	0.296585	0.397192	0.085211	0.013526	0.010197
ENSG00000231509	9	5584490	5588994	1	lincRNA	RP11-574F11.3	NULL	0	0	0	0.028181	0
ENSG00000231510	1	5146519	5150959	-1	lincRNA	RP11-542C10.1	NULL	0	0	0	0	0
ENSG00000231512	1	243192814	243215554	-1	lincRNA	RP11-261C10.2	NULL	0.072596	0.025296	0.025896	0.012807	0.013705
ENSG00000231527	9	45108392	45112532	1	lincRNA	RP11-374M1.2	NULL	0.122394	0.18807	0.02887	0.229676	0.083005
ENSG00000231528	9	115875353	115882208	1	lincRNA	FAM225A	family_with_sequence_similarity_225,_member_A_(non-protein_coding)_[Source:HGNC_Symbol;Acc:27855]	0.373328	0.111946	2.02303	0.128691	1.80209
ENSG00000231529	1	220658446	220660385	-1	lincRNA	RP11-410C4.4	NULL	0	0	0	0	0
ENSG00000231532	2	4675812	4703805	-1	lincRNA	AC022311.1	NULL	0.001675	0	0	0	0.000865
ENSG00000231533	6	80130014	80131022	1	lincRNA	RP1-232L24.3	NULL	0	0	0	0	0
ENSG00000231535	Y	2870953	2970313	1	lincRNA	LINC00278	long_intergenic_non-protein_coding_RNA_278_[Source:HGNC_Symbol;Acc:38712]	0	0	0	0	0
ENSG00000231539	7	42869271	42884037	-1	lincRNA	AC010132.10	NULL	0	0	0	0	0
ENSG00000231551	1	147887350	147901508	1	lincRNA	RP11-495P10.1	NULL	0.176486	0.178369	0.042995	0.0089	0.10507
ENSG00000231557	2	199747297	199936514	-1	lincRNA	AC018717.1	NULL	0	0	0	0	0
ENSG00000231560	12	10100736	10105935	-1	lincRNA	AC091814.3	NULL	0.009187	0.004667	0.004511	0	0.001195
ENSG00000231574	3	177534653	177617012	1	lincRNA	RP11-91K9.1	NULL	32.6783	10.7729	0.431317	0.448925	0.731125
ENSG00000231589	16	62630276	62632353	1	lincRNA	AC009110.1	NULL	0	0	0	0	0
ENSG00000231599	1	187412738	187446354	1	lincRNA	RP11-445P19.1	NULL	0	0	0	0	0.028015
ENSG00000231601	10	789932	790898	1	lincRNA	RP11-164C1.2	NULL	0	0	0.011739	0	0
ENSG00000231604	20	55305453	55306516	1	lincRNA	RP5-897D18.1	NULL	0.042997	0.114674	0	0	0
ENSG00000231606	1	14548386	14549613	-1	lincRNA	RP11-344F13.1	NULL	0.038786	0	0.14529	0	0
ENSG00000231611	11	116645826	116646592	-1	lincRNA	AP006216.11	NULL	2.47868	1.47701	1.56336	0.817172	0.688276
ENSG00000231620	21	20673930	20676056	1	lincRNA	AP000855.4	NULL	0	0	0	0	0
ENSG00000231626	2	105197279	105198348	-1	lincRNA	AC013402.4	NULL	0	0.031686	0	0	0
ENSG00000231630	1	2730997	2731563	-1	lincRNA	RP11-740P5.3	NULL	0	0	0	0	0
ENSG00000231632	9	91624949	91625393	-1	lincRNA	RP11-82L18.4	NULL	0.094426	0.07468	0.019506	0.020641	2.99775
ENSG00000231648	1	209541007	209553035	1	lincRNA	RP11-372M18.2	NULL	0	0.020698	0.010207	0.080463	0
ENSG00000231662	6	19290550	19321252	-1	lincRNA	RP11-686D16.1	NULL	0	0	0	0	0.004222
ENSG00000231666	1	158101834	158110429	-1	lincRNA	RP11-404O13.1	NULL	0	0	0	1.19791	0
ENSG00000231671	1	101788893	101855859	1	lincRNA	RP11-157N3.1	NULL	0	0	0	0	0
ENSG00000231674	13	91543208	91578851	-1	lincRNA	LINC00410	long_intergenic_non-protein_coding_RNA_410_[Source:HGNC_Symbol;Acc:42742]	0	0	0	0	0
ENSG00000231678	9	111463650	111465372	1	lincRNA	RP11-339N8.1	NULL	0	0	0	0	0
ENSG00000231680	11	64161814	64163303	-1	lincRNA	AP003774.6	NULL	0	0	0	0	0
ENSG00000231681	7	50241835	50243914	-1	lincRNA	AC020743.3	NULL	0	0	0	0	0
ENSG00000231682	2	235353234	235363239	-1	lincRNA	AC097713.4	NULL	0.034741	0.118165	0.003272	0.03891	0.002203
ENSG00000231683	6	53426087	53481969	-1	lincRNA	RP1-27K12.2	NULL	0	0.000185	0	0.017204	0
ENSG00000231689	2	188577543	189152418	-1	lincRNA	AC068718.1	NULL	0.031105	0.007252	0.007152	0	0
ENSG00000231690	6	170190417	170202969	1	lincRNA	LINC00574	long_intergenic_non-protein_coding_RNA_574_[Source:HGNC_Symbol;Acc:21598]	0.115604	0.07856	0.180919	0.058425	0.019923
ENSG00000231698	11	131123317	131220812	1	lincRNA	AP002856.5	NULL	0	0	0	0	0.039293
ENSG00000231704	7	6120734	6132716	1	lincRNA	AC004895.4	NULL	0.048627	0.025968	0.067879	0.023185	0.005766
ENSG00000231705	10	134232587	134234457	1	lincRNA	RP11-432J24.2	NULL	0.436794	0.104642	0.06213	0.043154	0.004276
ENSG00000231709	1	521369	523833	-1	lincRNA	RP5-857K21.1	NULL	0.024664	0	0.016292	0.012685	0.154107
ENSG00000231713	21	41099682	41102607	1	lincRNA	AF064860.7	NULL	0.026163	0.020675	0.010196	0	0.004741
ENSG00000231714	1	194320073	194321556	1	lincRNA	RP11-476H20.1	NULL	0	0	0.020693	0	0
ENSG00000231718	1	199117726	199362435	1	lincRNA	RP11-382E9.1	NULL	0	0	0	0	0
ENSG00000231720	6	167650996	167653968	-1	lincRNA	RP11-568A7.3	NULL	0	0	0	0	0
ENSG00000231734	1	143687097	143720401	1	lincRNA	RP6-206I17.2	NULL	0.226003	0.275378	0.060641	0.027777	0.15332
ENSG00000231740	1	59304120	59316926	-1	lincRNA	RP11-63G10.2	NULL	0	0	0	0	0
ENSG00000231742	20	48789087	48793096	1	lincRNA	RP11-112L6.4	NULL	0.436862	0.16566	0.595193	0.550597	0.267846
ENSG00000231754	6	21522707	21524003	-1	lincRNA	RP11-204E9.1	NULL	0.012749	0.00034	0	0.003147	0.016048
ENSG00000231755	21	19207333	19257925	-1	lincRNA	CHODL-AS1	CHODL_antisense_RNA_1_[Source:HGNC_Symbol;Acc:1279]	0	0	0	0	0
ENSG00000231757	9	41306133	41311985	-1	lincRNA	FAM74A2	family_with_sequence_similarity_74,_member_A2_[Source:HGNC_Symbol;Acc:32030]	0	0	0	0	0
ENSG00000231768	1	234663637	234667525	-1	lincRNA	RP5-855F14.1	NULL	0.048192	0.179608	0.06017	0.039075	0.46112
ENSG00000231771	X	21911718	21920026	1	lincRNA	RP11-147O5.1	NULL	0.034208	0.023021	0.023893	0.01656	0.092312
ENSG00000231774	X	70980625	70981509	-1	lincRNA	RP11-402P6.11	NULL	1.26304	0.266029	0.570847	0.197104	0.032235
ENSG00000231776	6	85130746	85265870	-1	lincRNA	RP1-90L14.1	NULL	0	0	0.013516	0	0.011084
ENSG00000231781	2	82210396	82232824	-1	lincRNA	AC079896.1	NULL	0	0	0	0	0
ENSG00000231782	4	83534266	83542590	-1	lincRNA	LINC00575	long_intergenic_non-protein_coding_RNA_575_[Source:HGNC_Symbol;Acc:21342]	0.016736	0.031244	0.046958	0.032628	0
ENSG00000231791	1	184298205	184301960	1	lincRNA	RP11-382D12.1	NULL	0	0	0	0	0
ENSG00000231808	9	112716	113754	-1	lincRNA	RP11-143M1.4	NULL	0.017767	0.020415	0.201204	0.011206	0
ENSG00000231811	6	4345977	4347271	-1	lincRNA	RP3-527G5.1	NULL	0.031982	0	0	0	0
ENSG00000231814	1	218066242	218094146	1	lincRNA	LINC00210	long_intergenic_non-protein_coding_RNA_210_[Source:HGNC_Symbol;Acc:37458]	0	0	0	0	0
ENSG00000231815	2	59662348	59669396	1	lincRNA	AC007179.1	NULL	0	0	0	0	0
ENSG00000231816	1	60238467	60254520	1	lincRNA	RP4-782L23.1	NULL	0.377511	0.757292	0.326355	0.048814	0.023697
ENSG00000231817	13	47029472	47060641	-1	lincRNA	RP11-189B4.6	NULL	4.28226	1.79571	0.15835	0	0.023832
ENSG00000231826	2	43254992	43266686	-1	lincRNA	AC016735.2	NULL	1.29204	0.279247	0.188081	3.06975	0.000857
ENSG00000231829	10	96901682	96928182	-1	lincRNA	RP11-310E22.5	NULL	0.140263	0.212173	0.062	0.012715	0.049812
ENSG00000231838	9	45164578	45212501	1	lincRNA	RP11-449H15.2	NULL	0	0.025487	0	0.005754	0
ENSG00000231842	6	126498339	126523385	1	lincRNA	RP11-527F13.1	NULL	0.071244	0.223261	0.382415	0.038105	0.050638
ENSG00000231873	3	40807698	40904117	1	lincRNA	RP11-761N21.1	NULL	0.008169	0.023878	0.992309	0	0.009991
ENSG00000231876	16	26329428	26345749	1	lincRNA	AC009158.1	NULL	0	0	0	0	0
ENSG00000231877	1	238648745	238701605	1	lincRNA	RP11-177F15.1	NULL	0	0	0.002051	0.005524	0.003005
ENSG00000231881	6	44041650	44045689	1	lincRNA	RP5-1120P11.3	NULL	0.012915	0.022121	0.015779	0.006642	0
ENSG00000231883	6	151517816	151518773	-1	lincRNA	RP1-297M16.2	NULL	0	0	0	0	0
ENSG00000231892	7	3236258	3237888	-1	lincRNA	AC073316.2	NULL	0	0.000442	0.033835	0	0
ENSG00000231901	9	120602600	120659534	-1	lincRNA	RP11-281A20.1	NULL	0	0	0	0	0
ENSG00000231902	9	7960413	7961080	-1	lincRNA	RP11-29B9.2	NULL	0	0	0	0	0
ENSG00000231912	6	114113032	114158556	1	lincRNA	RP1-249H1.2	NULL	0	0	0	0	0
ENSG00000231914	13	19246967	19250303	1	lincRNA	LINC00387	long_intergenic_non-protein_coding_RNA_387_[Source:HGNC_Symbol;Acc:42715]	0	0	0	0	0
ENSG00000231918	2	51259739	52635055	1	lincRNA	AC007682.1	NULL	0.002636	0.002344	0.004623	0	0.000738
ENSG00000231943	2	114285145	114300249	-1	lincRNA	RP11-395L14.4	NULL	0	0.009349	0.003088	0.005458	0.065321
ENSG00000231949	1	30888672	30893955	1	lincRNA	RP4-591L5.2	NULL	0	0	0	0	0
ENSG00000231966	1	179798744	179805259	-1	lincRNA	RP11-12M5.4	NULL	0.476732	0.847292	1.11734	0.046393	0.223848
ENSG00000231971	6	134749378	134841723	-1	lincRNA	RP11-557H15.3	NULL	0.017996	0.02446	0.150257	0.063594	0.117324
ENSG00000231976	10	26932098	26942383	1	lincRNA	LINC00202-2	long_intergenic_non-protein_coding_RNA_202-2_[Source:HGNC_Symbol;Acc:44917]	0.001701	0	0	0	0.004988
ENSG00000231977	20	61798149	61812255	-1	lincRNA	RP5-963E22.4	NULL	0.046874	0.012831	0.000448	0.039412	0.030503
ENSG00000231979	1	240078739	240080255	-1	lincRNA	RP11-35L17.3	NULL	0	0	0	0	0
ENSG00000231983	13	26626414	26627523	-1	lincRNA	LINC00415	long_intergenic_non-protein_coding_RNA_415_[Source:HGNC_Symbol;Acc:42748]	0	0	0.020931	0	0
ENSG00000231986	21	25261114	25262857	-1	lincRNA	AP000474.1	NULL	0	0	0	0	0
ENSG00000231987	1	96719625	96839681	-1	lincRNA	RP5-898J17.1	NULL	0	0	0	0	0
ENSG00000231990	9	96619365	96620615	1	lincRNA	RP11-53B5.1	NULL	0	0	0	0	0
ENSG00000232001	2	107159470	107160753	1	lincRNA	AC108868.6	NULL	0	0	0	0	0
ENSG00000232002	2	242989846	243026289	-1	lincRNA	AC093642.6	NULL	0.003578	0	0	0	0
ENSG00000232018	14	101426846	101433377	1	lincRNA	AL132709.8	NULL	0	0.315276	1.70197	0.080542	0.488691
ENSG00000232019	7	84568665	84569561	-1	lincRNA	AC074183.4	NULL	0.264862	0.642885	0.631519	0.521733	0.359118
ENSG00000232023	2	229347977	229476111	-1	lincRNA	AC009410.1	NULL	0	0	1.05918	0	0.023328
ENSG00000232028	2	37552483	37553940	1	lincRNA	AC007391.2	NULL	0	0.081934	0.01397	0.038427	0.017774
ENSG00000232035	9	10631750	10632203	-1	lincRNA	RP11-87N24.3	NULL	0	0	0	0	0
ENSG00000232046	2	66801162	66957289	1	lincRNA	AC007392.3	NULL	0.016068	0.006012	0.071917	0.003988	0.02566
ENSG00000232053	7	135777673	136122174	1	lincRNA	AC009784.3	NULL	0.001886	0	0.009967	0	0.002877
ENSG00000232058	17	14918122	14955593	1	lincRNA	AC005772.2	NULL	0	0	0.009329	0	0
ENSG00000232063	9	97094758	97123230	1	lincRNA	RP11-307E17.8	NULL	0.213055	0.070879	0.111263	0.413619	0.861143
ENSG00000232077	1	193273875	193335083	1	lincRNA	RP11-452J13.1	NULL	0.132319	0.156817	0.078776	0.015082	0.066843
ENSG00000232079	21	29420733	29509930	1	lincRNA	AL035610.1	NULL	0	0.009796	0.192296	0	0.025376
ENSG00000232080	6	32685782	32686612	1	lincRNA	XXbac-BPG254F23.7	NULL	0	0	0	0	0
ENSG00000232084	2	100824716	100867946	1	lincRNA	AC104782.3	NULL	0	0	0.001351	0	0.002104
ENSG00000232098	19	58915605	58919851	-1	lincRNA	CTD-2619J13.14	NULL	2.7853	2.51771	2.00637	4.55218	3.72386
ENSG00000232100	1	218216847	218232482	1	lincRNA	RP11-152L7.2	NULL	0	0	0	0	0
ENSG00000232104	9	3526723	3671646	1	lincRNA	RP11-509J21.1	NULL	0.491032	0.465921	0.183598	0.137447	0.189666
ENSG00000232116	9	45484572	45488153	1	lincRNA	RP11-187C18.2	NULL	0.101569	0.244891	0.228692	0.151034	0.154373
ENSG00000232117	13	30726023	30733758	-1	lincRNA	RP11-490N5.2	NULL	0.001515	0.006736	0.019932	0.006214	0.009737
ENSG00000232118	21	30742340	30743547	-1	lincRNA	BACH1-AS1	BACH1_antisense_RNA_1_[Source:HGNC_Symbol;Acc:40008]	0	0	0	0	0
ENSG00000232130	3	192862253	192894653	-1	lincRNA	RP11-143P4.2	NULL	0	0	0	0	0
ENSG00000232139	10	120116620	120124615	1	lincRNA	LINC00867	long_intergenic_non-protein_coding_RNA_867_[Source:HGNC_Symbol;Acc:45265]	0.036716	0.016986	0.026193	0.060204	0.035206
ENSG00000232140	2	121311319	121315685	-1	lincRNA	AC073257.1	NULL	0	0	0	0	0
ENSG00000232151	1	149605640	149633208	1	lincRNA	RP11-277L2.2	NULL	0.162576	0.19679	0.044123	0.096018	0.112746
ENSG00000232153	2	34960042	34962185	-1	lincRNA	AC073218.3	NULL	0	0	0	0	0
ENSG00000232164	2	66610438	66619582	1	lincRNA	AC092669.3	NULL	0.03018	0.005498	0.018871	0	0.00468
ENSG00000232170	10	8301294	8310268	-1	lincRNA	LINC00708	long_intergenic_non-protein_coding_RNA_708_[Source:HGNC_Symbol;Acc:44694]	0	0	0	0	0
ENSG00000232188	1	160901529	160904170	-1	lincRNA	RP11-312J18.6	NULL	0.029857	0.016054	0	0	0
ENSG00000232193	21	20290252	20308177	-1	lincRNA	AL157359.4	NULL	0	0	0	0	0
ENSG00000232200	20	24278221	24298722	-1	lincRNA	RP4-564O4.1	NULL	0	0	0.007562	0	0.003516
ENSG00000232211	9	89247062	89311411	1	lincRNA	RP11-395D3.1	NULL	0	0.017417	0.008589	0	0.029356
ENSG00000232212	1	189744595	189784048	1	lincRNA	RP11-398M15.1	NULL	0.011512	0	0	0	0
ENSG00000232224	10	27220135	27230930	-1	lincRNA	LINC00202-1	long_intergenic_non-protein_coding_RNA_202-1_[Source:HGNC_Symbol;Acc:24672]	0.290449	0.280531	0.178926	0.120305	0.113698
ENSG00000232225	13	89867101	89889144	-1	lincRNA	RP11-143O10.1	NULL	0	0	0	0	0
ENSG00000232227	2	193508828	193510113	-1	lincRNA	AC013401.2	NULL	0	0	0	0	0
ENSG00000232229	10	91589267	91600618	1	lincRNA	LINC00865	long_intergenic_non-protein_coding_RNA_865_[Source:HGNC_Symbol;Acc:45170]	1.05486	0.07239	0.043677	0	0.42724
ENSG00000232233	3	186528669	186543310	-1	lincRNA	RP11-573D15.2	NULL	0.067223	0.083176	0.007455	0.200979	0.048241
ENSG00000232234	6	8329888	8342688	1	lincRNA	RP11-203H2.1	NULL	0	0.023078	0	0	0
ENSG00000232243	13	19836937	19838013	-1	lincRNA	RP11-408E5.5	NULL	0	0	0	0	0
ENSG00000232245	1	54881929	54886533	1	lincRNA	RP4-705F19.1	NULL	0	0.017249	0	0	0
ENSG00000232252	13	86634948	86745025	1	lincRNA	RP11-30L8.1	NULL	0	0	0	0	0
ENSG00000232259	10	129727640	129732781	-1	lincRNA	RP11-4C20.3	NULL	0	0	0.042197	0	0
ENSG00000232265	1	147634989	147658907	1	lincRNA	XXyac-YX155B6.5	NULL	0	0	0	0	0
ENSG00000232271	20	7050261	7127303	1	lincRNA	RP4-764O22.1	NULL	0	0	0.045246	0	0.011111
ENSG00000232274	1	143118704	143211070	-1	lincRNA	RP11-782C8.2	NULL	0.004149	0.002459	0.006669	0.007747	0.02824
ENSG00000232279	1	185576316	185597659	-1	lincRNA	GS1-204I12.1	NULL	0	0	0	0	0
ENSG00000232286	20	51474877	51479394	-1	lincRNA	RP11-80K6.2	NULL	0	0	0	0	0
ENSG00000232294	20	51288456	51307468	1	lincRNA	RP4-715N11.2	NULL	0	0.047691	0.019405	0	0
ENSG00000232299	6	112797740	112802838	-1	lincRNA	RP1-105O18.1	NULL	0	0	0	0	0
ENSG00000232309	1	182096432	182097800	-1	lincRNA	GS1-122H1.1	NULL	0.047289	0	0	0	0
ENSG00000232310	6	134846452	134980974	-1	lincRNA	RP11-557H15.4	NULL	0.010995	0.139478	0.026588	0.397096	0.0078
ENSG00000232311	6	110147725	110149988	1	lincRNA	RP1-249I4.2	NULL	0.291788	0.134334	0.054955	0.0588	0.118451
ENSG00000232316	6	113749742	113754623	-1	lincRNA	RP1-124C6.1	NULL	0.05976	0.045624	0	0.001525	0.30208
ENSG00000232324	19	54368017	54369394	1	lincRNA	AC008440.10	NULL	1.67512	0.044133	1.59371	0	0.153825
ENSG00000232325	7	70972	71835	-1	lincRNA	AC093627.7	NULL	0.134893	0.124543	0.023112	0.117265	0.006173
ENSG00000232328	2	237642025	237663006	1	lincRNA	AC011286.1	NULL	0	0	0.0097	0.002427	0.003358
ENSG00000232336	1	143188828	143189695	1	lincRNA	RP11-782C8.3	NULL	0.205172	0.316221	0.216838	0.57599	0.398427
ENSG00000232347	1	247373993	247405125	-1	lincRNA	RP11-488L18.8	NULL	1.29841	0.542633	0.590999	0.933712	0.376229
ENSG00000232348	Y	8506335	8512883	1	lincRNA	LINC00279	long_intergenic_non-protein_coding_RNA_279_[Source:HGNC_Symbol;Acc:38724]	0	0	0	0	0
ENSG00000232353	3	191747669	191754346	1	lincRNA	RP11-655G22.1	NULL	0	0	0	0	0
ENSG00000232359	2	151451616	151476581	-1	lincRNA	AC104777.1	NULL	0	0.149846	0.089766	0	0.010117
ENSG00000232386	15	101389766	101404501	1	lincRNA	RP11-66B24.2	NULL	6.62013	2.49821	0.374982	0.267501	0.102841
ENSG00000232388	20	18548064	18550207	1	lincRNA	LINC00493	long_intergenic_non-protein_coding_RNA_493_[Source:HGNC_Symbol;Acc:43430]	55.3611	67.2527	60.392	37.7044	31.1467
ENSG00000232395	6	114798514	114809916	-1	lincRNA	RP3-399L15.1	NULL	0	0	0	0	0.003981
ENSG00000232411	2	166689558	166695608	-1	lincRNA	AC009495.3	NULL	0.239278	0.124422	0.248674	0.052488	0.127288
ENSG00000232412	X	123093083	123095191	-1	lincRNA	RP1-315G1.3	NULL	0.268831	0.235785	0.074477	0.241786	0.196209
ENSG00000232413	9	128819859	128921892	1	lincRNA	RP11-343J18.2	NULL	0	0	0	0	0
ENSG00000232416	3	138823027	138844009	1	lincRNA	BPESC1	blepharophimosis,_epicanthus_inversus_and_ptosis,_candidate_1_(non-protein_coding)_[Source:HGNC_Symbol;Acc:13228]	0	0	0	0	0
ENSG00000232419	Y	8572513	8573324	1	lincRNA	TTTY19	testis-specific_transcript,_Y-linked_19_(non-protein_coding)_[Source:HGNC_Symbol;Acc:18843]	0	0	0	0	0
ENSG00000232426	10	48988121	48998766	-1	lincRNA	RP11-508M1.7	NULL	0	0	0	0	0
ENSG00000232436	1	221681901	221684321	1	lincRNA	RP11-103C3.1	NULL	0	0	0	0	0
ENSG00000232444	2	16497592	16500834	-1	lincRNA	AC010745.4	NULL	0	0.018047	0	0	0.003194
ENSG00000232448	20	10160883	10166423	1	lincRNA	RP11-416N4.1	NULL	0	0.041396	0	0	0
ENSG00000232451	2	23240997	23421927	-1	lincRNA	AC016768.1	NULL	0	0	0.000751	0	0.001488
ENSG00000232453	1	59348540	59362375	-1	lincRNA	RP4-794H19.1	NULL	0.087127	0.073663	0.097634	0.444551	0.357814
ENSG00000232458	7	41004266	41019537	-1	lincRNA	AC005029.1	NULL	0	0	0	0	0
ENSG00000232461	3	176361729	176585626	-1	lincRNA	RP11-644C3.1	NULL	0.030222	0	0.007252	0.007876	0.01046
ENSG00000232465	20	51104461	51117130	-1	lincRNA	RP5-1022J11.2	NULL	0	0	0	0	0
ENSG00000232470	10	112629501	112631352	1	lincRNA	RP11-313D6.3	NULL	0.012947	0.00798	0.022705	0	0.007388
ENSG00000232494	9	82489611	82501593	-1	lincRNA	RP11-403N16.2	NULL	0	0	0	0	0
ENSG00000232500	11	64268325	64272858	1	lincRNA	AP005273.1	NULL	0	0	0	0	0
ENSG00000232504	2	86116403	86118103	1	lincRNA	AC105053.4	NULL	0.039785	0	0.084033	0.100576	0.14921
ENSG00000232505	6	29191750	29258217	1	lincRNA	XXbac-BPG308J9.3	NULL	0	0	0	0	0
ENSG00000232512	21	26467335	26475983	1	lincRNA	7SK	7SK_RNA_[Source:RFAM;Acc:RF00100]	0	0	0	0	0
ENSG00000232527	1	148928322	148951595	1	lincRNA	RP11-14N7.2	NULL	5.11615	3.07724	8.03757	11.9361	20.7061
ENSG00000232529	6	155701645	155702317	-1	lincRNA	RP1-257I9.2	NULL	0	0	0.016435	0	0
ENSG00000232537	1	209320612	209328446	-1	lincRNA	RP11-385M4.1	NULL	0	0.019516	0	0	0
ENSG00000232539	21	34430135	34437289	1	lincRNA	LINC00945	long_intergenic_non-protein_coding_RNA_945_[Source:HGNC_Symbol;Acc:48643]	0	0	0	0	0
ENSG00000232548	2	83749938	83750626	1	lincRNA	AC010744.1	NULL	0	0	0	0	0
ENSG00000232555	2	173180015	173188465	1	lincRNA	AC104088.1	NULL	0	0	0	0.010471	0
ENSG00000232557	1	24233601	24234375	-1	lincRNA	RP11-4M23.3	NULL	0.019449	0.013481	0.052028	0	0
ENSG00000232590	9	76188531	76194414	1	lincRNA	RP11-128I7.1	NULL	0	0	0	0	0
ENSG00000232591	10	7487520	7513904	-1	lincRNA	RP5-1031D4.2	NULL	0	0	0	0	0
ENSG00000232593	X	53123327	53196196	1	lincRNA	RP11-258C19.5	NULL	0.85223	0.388547	0.594346	0.574038	0.454323
ENSG00000232596	1	4631608	4643481	1	lincRNA	RP1-37J18.2	NULL	0	0	0	0	0
ENSG00000232597	2	104473428	104496667	-1	lincRNA	AC013727.1	NULL	0	0	0	0	0
ENSG00000232598	6	36907847	36912451	-1	lincRNA	RP1-90K10.4	NULL	0.00585	0.018574	0.100758	0	0.009513
ENSG00000232604	2	53091373	53093769	1	lincRNA	AC010967.3	NULL	0	0	0	0	0
ENSG00000232606	2	145324002	145337001	1	lincRNA	AC010090.1	NULL	0	0	0.075455	0	0.00653
ENSG00000232611	X	135923090	135929956	-1	lincRNA	RP11-1114A5.4	NULL	0.945527	0.908978	1.07714	0.141581	0.53626
ENSG00000232618	6	143271348	143277783	1	lincRNA	RP11-439L18.1	NULL	5.48578	4.12442	6.26735	0.278002	0.101161
ENSG00000232624	10	29095876	29097148	1	lincRNA	RP11-478H13.3	NULL	0	0	0.009269	0	0
ENSG00000232636	13	88079455	88099490	-1	lincRNA	RP11-342C20.2	NULL	0	0	0	0	0
ENSG00000232638	10	8093504	8095047	1	lincRNA	RP11-379F12.4	NULL	1.32475	0.285359	0	0.224238	0.011761
ENSG00000232643	13	30728203	30728723	1	lincRNA	RP11-490N5.1	NULL	0	0.08063	0	0	0.006321
ENSG00000232650	1	119870799	119898805	1	lincRNA	RP5-834N19.1	NULL	0.003595	0.025731	0.059406	0	0
ENSG00000232655	22	44839207	44840668	1	lincRNA	CTA-397C4.2	NULL	0	0	0	0	0
ENSG00000232677	19	36803969	36822620	-1	lincRNA	LINC00665	long_intergenic_non-protein_coding_RNA_665_[Source:HGNC_Symbol;Acc:44323]	11.2588	12.4403	1.25241	5.3514	3.00257
ENSG00000232679	1	222215047	222238105	-1	lincRNA	RP11-400N13.3	NULL	0	0	0.200566	0.209809	0.146545
ENSG00000232680	19	35923859	35925544	-1	lincRNA	AC002511.3	NULL	0.076632	0.009231	0.060517	0	0
ENSG00000232688	2	67148642	67149589	-1	lincRNA	AC007403.1	NULL	0	0	0	0	0
ENSG00000232694	1	248881947	248885506	-1	lincRNA	LYPD8	LY6/PLAUR_domain_containing_8_[Source:HGNC_Symbol;Acc:44208]	0.070486	0.28529	0.000829	0.009727	0.020864
ENSG00000232698	21	45626408	45627282	-1	lincRNA	AP001058.3	NULL	0.107202	0	0.078135	0	0
ENSG00000232719	2	201966105	201967859	1	lincRNA	RP11-13J8.1	NULL	0	0	0.00177	0.008416	0
ENSG00000232721	1	149230716	149232554	1	lincRNA	RP11-403I13.5	NULL	0.077419	0.080297	0.004243	0.019908	0.023795
ENSG00000232740	2	123823727	123831057	-1	lincRNA	AC062020.1	NULL	0	0	0	0	0
ENSG00000232746	3	12919021	12926710	-1	lincRNA	RP11-767C1.1	NULL	0.047858	0.014441	0.018544	0	0
ENSG00000232749	9	85068260	85070140	1	lincRNA	RP11-15B24.4	NULL	0	0	0	0	0.003946
ENSG00000232753	1	103817769	103828355	1	lincRNA	RP11-347K2.1	NULL	0	0	0	0	0
ENSG00000232784	2	226264426	226265304	1	lincRNA	AC067961.1	NULL	0	0	0	0	0.000494
ENSG00000232806	21	42931052	42934885	-1	lincRNA	AP001610.9	NULL	0	0	0	0	0
ENSG00000232812	1	208902033	208906529	1	lincRNA	RP11-459K23.2	NULL	0	0.017517	0	0	0
ENSG00000232817	7	62849186	62854035	-1	lincRNA	RP11-73B2.4	NULL	0	0	0	0	0
ENSG00000232827	9	46826492	46833319	1	lincRNA	RP11-211N8.7	NULL	0	0	0	0.001608	0
ENSG00000232835	2	5689912	5696163	-1	lincRNA	AC107057.1	NULL	0	0	0	0	0
ENSG00000232837	21	40346355	40349700	-1	lincRNA	AF064858.7	NULL	0	0.057768	0.021119	0	0.004129
ENSG00000232849	13	93708910	93710179	1	lincRNA	RP11-632L2.1	NULL	0	0	0	0	0
ENSG00000232855	21	29816870	30047170	-1	lincRNA	AF131217.1	NULL	0.063339	0.101783	0.02005	0.008037	0.410257
ENSG00000232884	21	16120066	16126186	-1	lincRNA	AF127936.3	NULL	0.079953	0.026872	0.204688	0	0.042855
ENSG00000232886	21	18235195	18246011	-1	lincRNA	AF212831.2	NULL	0	0	0.016906	0	0
ENSG00000232895	1	114749049	114804900	-1	lincRNA	RP4-543J13.1	NULL	0	0	0	0	0
ENSG00000232896	9	113361755	113367499	1	lincRNA	RP11-410K21.2	NULL	0.008176	0	0.050184	0	0
ENSG00000232903	10	134757471	134778793	-1	lincRNA	RP13-137A17.4	NULL	0.011894	0.005287	0.006953	0.052934	0.004809
ENSG00000232920	9	37073528	37075789	-1	lincRNA	RP11-465M18.1	NULL	0	0	0.01878	0	0
ENSG00000232930	7	36069221	36095041	1	lincRNA	AC083864.3	NULL	0	0	0	0	0
ENSG00000232931	2	96472866	96481963	-1	lincRNA	LINC00342	long_intergenic_non-protein_coding_RNA_342_[Source:HGNC_Symbol;Acc:42470]	36.1303	1.75973	1.06145	3.67135	2.23346
ENSG00000232947	6	15995175	16000028	1	lincRNA	RP11-401E14.2	NULL	0	0	0	0	0
ENSG00000232949	7	22629324	22631241	1	lincRNA	AC002480.4	NULL	0.030201	0	0.017	0	0.152573
ENSG00000232954	13	58785831	58807251	-1	lincRNA	RP11-538C21.1	NULL	0	0	0	0	0
ENSG00000232956	7	45022622	45026560	-1	lincRNA	SNHG15	small_nucleolar_RNA_host_gene_15_(non-protein_coding)_[Source:HGNC_Symbol;Acc:27797]	20.7036	26.7723	23.6949	5.56909	3.42922
ENSG00000232964	1	230728406	230731329	1	lincRNA	RP11-543E8.1	NULL	0	0	0	0	0
ENSG00000232977	13	24040710	24061603	1	lincRNA	LINC00327	long_intergenic_non-protein_coding_RNA_327_[Source:HGNC_Symbol;Acc:42009]	0.016999	0.009554	0.048972	0.030457	0.204074
ENSG00000232985	10	130757036	130758326	-1	lincRNA	RP11-442O18.1	NULL	0	0	0	0	0
ENSG00000232986	13	34231573	34234065	1	lincRNA	RP11-179A7.2	NULL	0	0	0	0	0
ENSG00000232987	11	2012326	2014699	1	lincRNA	AC051649.6	NULL	0.168557	0.042363	0.04069	0.010454	0.012021
ENSG00000232991	2	108370568	108438585	1	lincRNA	GACAT1	gastric_cancer_associated_transcript_1_(non-protein_coding)_[Source:HGNC_Symbol;Acc:48336]	0.00128	0	0	0	0
ENSG00000233005	2	21444047	22193831	1	lincRNA	AC067959.1	NULL	0	0.0157	0	0.023815	0
ENSG00000233008	1	84041459	84326706	-1	lincRNA	RP11-475O6.1	NULL	0.099799	0.097673	0.005729	0.062554	0.000871
ENSG00000233013	9	141106637	141143444	1	lincRNA	FAM157B	family_with_sequence_similarity_157,_member_B_[Source:HGNC_Symbol;Acc:34080]	12.245	2.35248	1.2917	1.84255	0.587781
ENSG00000233017	20	61004604	61006568	1	lincRNA	RP5-908M14.5	NULL	0.020318	0.009676	0.170645	0	0.004824
ENSG00000233022	9	65880533	65883885	-1	lincRNA	RP11-118H15.1	NULL	0.013094	0	0	0	0.001068
ENSG00000233047	1	106470246	106565834	-1	lincRNA	RP11-24P14.1	NULL	0	0	0	0	0
ENSG00000233048	20	12845850	12933167	-1	lincRNA	RP5-1069C8.2	NULL	0.013398	0.028306	0.003002	0	0.004022
ENSG00000233056	21	44336913	44345756	-1	lincRNA	ERVH48-1	endogenous_retrovirus_group_48,_member_1_[Source:HGNC_Symbol;Acc:17216]	0.812118	0.083203	0.021212	0.007656	0.006601
ENSG00000233060	2	70316853	70323232	1	lincRNA	AC016700.2	NULL	0.021015	0.077477	0.086306	0.01192	0.032951
ENSG00000233064	6	5851739	5870453	1	lincRNA	RP3-380B8.4	NULL	0.059962	0.027102	0.011076	0.023215	0.010513
ENSG00000233068	6	3893360	3894524	1	lincRNA	RP1-140K8.1	NULL	0	0	0	0	0.007387
ENSG00000233074	9	43140537	43142739	-1	lincRNA	RP11-327I22.6	NULL	0	0	0	0	0
ENSG00000233079	1	56410760	56415792	1	lincRNA	RP11-90C4.3	NULL	0	0	0	0	0
ENSG00000233081	9	94188520	94189426	1	lincRNA	RP11-440G5.2	NULL	0.244625	0.553488	0.24984	0.116569	0.13522
ENSG00000233082	7	1306989	1308903	1	lincRNA	AC073094.4	NULL	0	0	0	0	0
ENSG00000233085	6	169686629	169689311	-1	lincRNA	XXyac-YX65C7_A.3	NULL	0	0	0.221072	0.069963	0.030053
ENSG00000233086	9	82120719	82147257	-1	lincRNA	RP11-375O18.2	NULL	0	0	0	0	0
ENSG00000233096	3	41012032	41013069	-1	lincRNA	RP11-520A21.1	NULL	0.14031	0.176267	0.037416	0	0
ENSG00000233103	X	41907136	41914089	-1	lincRNA	RP11-524P6.1	NULL	0	0	0	0	0
ENSG00000233117	10	4277752	4285981	-1	lincRNA	LINC00702	long_intergenic_non-protein_coding_RNA_702_[Source:HGNC_Symbol;Acc:44676]	0.042115	2.77196	1.18359	0.485545	0.832676
ENSG00000233123	7	101206059	101212286	-1	lincRNA	RP5-1059M17.1	NULL	0	0	0	0	0
ENSG00000233124	13	97824723	97831876	-1	lincRNA	RP11-199B17.1	NULL	0	0	0	0	0
ENSG00000233128	2	40973627	40994592	1	lincRNA	AC007317.1	NULL	0	0	0	0	0.001594
ENSG00000233137	9	37079893	37090398	1	lincRNA	RP11-220I1.1	NULL	11.3688	6.81501	14.7757	7.25315	11.5814
ENSG00000233143	2	218147462	218200843	1	lincRNA	AC009492.1	NULL	0	0.024528	0	0.009588	0.121573
ENSG00000233145	X	139099427	139100196	1	lincRNA	RP11-364B14.1	NULL	0	0	0	0	0
ENSG00000233147	1	56289480	56333921	1	lincRNA	RP11-90C4.1	NULL	0	0.100185	0.021174	0.024397	0.011814
ENSG00000233154	1	116966346	117021464	-1	lincRNA	RP4-655J12.4	NULL	0.044115	0.051737	0.067265	0.003139	0.004713
ENSG00000233179	22	48844702	48847029	1	lincRNA	RP11-536P6.3	NULL	0	0	0	0	0.012319
ENSG00000233183	6	33861100	33895408	1	lincRNA	RP3-468B3.2	NULL	0	0.00127	0	0.00103	0.002042
ENSG00000233193	17	15664928	15667083	-1	lincRNA	AC005324.7	NULL	0	0	0	0	0
ENSG00000233200	10	35508822	35519526	-1	lincRNA	RP11-324I22.2	NULL	0.03862	0.020406	0.044406	0.014053	0.101528
ENSG00000233208	14	90921574	90925249	1	lincRNA	LINC00642	long_intergenic_non-protein_coding_RNA_642_[Source:HGNC_Symbol;Acc:44293]	0.02457	0.004464	0.009128	0	0
ENSG00000233215	21	23381263	23470778	-1	lincRNA	AP000472.2	NULL	0	0	0	0	0
ENSG00000233219	7	33908113	33913843	-1	lincRNA	RP11-89N17.3	NULL	0	0	0	0	0
ENSG00000233220	11	129872833	129874251	1	lincRNA	LINC00167	long_intergenic_non-protein_coding_RNA_167_[Source:HGNC_Symbol;Acc:30468]	0.345345	0.428712	0.318767	0.045161	0.012608
ENSG00000233234	1	2728415	2729257	-1	lincRNA	RP11-740P5.2	NULL	0	0	0	0	0
ENSG00000233236	21	21629065	21631133	-1	lincRNA	AP001171.1	NULL	0	0	0	0	0.0049
ENSG00000233237	6	72054047	72130472	-1	lincRNA	LINC00472	long_intergenic_non-protein_coding_RNA_472_[Source:HGNC_Symbol;Acc:21380]	5.8547	6.26345	4.30348	1.4632	0.6469
ENSG00000233244	9	43027748	43032877	-1	lincRNA	RP11-399F4.4	NULL	0.180799	0.141004	0.051164	0.209609	0.022122
ENSG00000233258	10	85671410	85672678	-1	lincRNA	RP11-219F10.1	NULL	0	0	0	0	0
ENSG00000233261	10	26878794	26883253	1	lincRNA	LINC00264	long_intergenic_non-protein_coding_RNA_264_[Source:HGNC_Symbol;Acc:17776]	0.013143	0	0.016336	0	0.073718
ENSG00000233277	20	42523360	42524108	1	lincRNA	RP5-1030M6.3	NULL	0	0	0.008688	0	0
ENSG00000233288	7	56601923	56605823	-1	lincRNA	RP11-760D2.5	NULL	0.008385	0.017558	0.006643	0	0.008264
ENSG00000233290	1	82680904	82726817	-1	lincRNA	RP11-147G16.1	NULL	0	0	0	0	0
ENSG00000233304	1	4000673	4015322	1	lincRNA	RP13-614K11.1	NULL	0	0	0.003825	0	0.000662
ENSG00000233316	21	39578250	39580738	1	lincRNA	DSCR10	Down_syndrome_critical_region_gene_10_(non-protein_coding)_[Source:HGNC_Symbol;Acc:16302]	0	0	0	0	0.002565
ENSG00000233321	10	3529086	3545030	-1	lincRNA	RP11-482E14.1	NULL	0	0.016865	0.011746	0	0.001099
ENSG00000233336	1	13146777	13147256	1	lincRNA	RP13-221M14.2	NULL	0	0	0	0	0
ENSG00000233342	6	161347401	161348194	1	lincRNA	RP11-235G24.3	NULL	0	0	0	0	0
ENSG00000233349	13	85136499	85137371	1	lincRNA	LINC00333	long_intergenic_non-protein_coding_RNA_333_[Source:HGNC_Symbol;Acc:42050]	0	0	0	0.017423	0.003856
ENSG00000233354	20	30073581	30075377	1	lincRNA	LINC00028	long_intergenic_non-protein_coding_RNA_28_[Source:HGNC_Symbol;Acc:16224]	0.01769	0.003669	0.015201	0	0.09674
ENSG00000233358	6	22744624	23032009	-1	lincRNA	RP1-209A6.1	NULL	0	0	0	0	0
ENSG00000233359	1	102665295	102855186	-1	lincRNA	RP11-202K23.1	NULL	0	0	0	0	0
ENSG00000233365	6	166650457	166657197	1	lincRNA	RP4-655C5.4	NULL	0	0	0	0	0
ENSG00000233368	1	149576594	149577296	-1	lincRNA	RP11-277L2.3	NULL	3.2351	1.94861	0.872087	1.26686	0.564516
ENSG00000233372	1	30613110	30614454	1	lincRNA	RP5-893G23.1	NULL	0	0	0	0	0
ENSG00000233379	13	78513297	78519009	-1	lincRNA	RP11-318G21.4	NULL	0	0.011394	0.008008	0	0
ENSG00000233387	10	33385185	33405600	-1	lincRNA	RP11-342D11.3	NULL	0	0	0	0	0.002284
ENSG00000233393	21	37477179	37481988	1	lincRNA	AP000688.29	NULL	0	0.002424	0.050929	0	0.015543
ENSG00000233395	10	44434451	44439914	1	lincRNA	LINC00841	long_intergenic_non-protein_coding_RNA_841_[Source:HGNC_Symbol;Acc:27430]	0	0	0	0	0
ENSG00000233396	1	145376125	145382397	-1	lincRNA	RP11-458D21.1	NULL	0.385547	0.249691	0.149987	0.5231	0.6489
ENSG00000233397	2	162949939	162951364	1	lincRNA	AC008063.3	NULL	0	0	0.023731	0.247544	0.279977
ENSG00000233399	1	30486799	30510459	-1	lincRNA	RP11-111I12.1	NULL	0	0	0.006793	0	0
ENSG00000233403	X	25896456	25911661	1	lincRNA	RP11-86A5.1	NULL	0	0	0	0	0.004298
ENSG00000233405	13	21808707	21809343	1	lincRNA	RP11-101P17.10	NULL	0	0.006078	0	0	0.011359
ENSG00000233410	1	198975169	198990166	-1	lincRNA	RP11-16L9.3	NULL	0	0	0	0	0
ENSG00000233415	20	38660227	38672531	1	lincRNA	RP11-101E14.3	NULL	0	0	0.024185	0	0
ENSG00000233417	7	119781070	119783050	-1	lincRNA	RP4-742N3.1	NULL	0	0	0	0	0
ENSG00000233421	1	16860381	16862144	-1	lincRNA	U1	U1_spliceosomal_RNA_[Source:RFAM;Acc:RF00003]	0	0.005906	0.052117	0.004419	0.333561
ENSG00000233423	7	67156045	67162016	-1	lincRNA	RP4-736H5.3	NULL	0.012762	0	0	0	0
ENSG00000233424	9	44256580	44263319	-1	lincRNA	RP11-175I6.5	NULL	0	0	0	0	0
ENSG00000233430	1	149305910	149313076	-1	lincRNA	RP11-403I13.9	NULL	0	0	0.008364	0	0
ENSG00000233456	13	49144775	49147453	-1	lincRNA	RP11-165D7.3	NULL	0	0	0	0	0
ENSG00000233470	6	50481748	50488817	1	lincRNA	RP11-524K22.1	NULL	0	0	0	0	0
ENSG00000233472	10	28288717	28338544	1	lincRNA	RP11-218D6.4	NULL	0	0	0	0	0
ENSG00000233479	2	114426743	114430768	1	lincRNA	AC017074.1	NULL	0	0	0	0	0
ENSG00000233480	21	21265593	21272069	-1	lincRNA	AP000946.2	NULL	0	0	0	0	0
ENSG00000233492	20	21510840	21511382	1	lincRNA	RP5-984P4.4	NULL	0	0	0	0	0
ENSG00000233515	10	43169645	43187171	-1	lincRNA	AL022344.4	NULL	0	0	0	0	0
ENSG00000233516	9	120224572	120228538	-1	lincRNA	RP11-388N2.1	NULL	0	0	0	0	0
ENSG00000233521	22	27617310	27620688	-1	lincRNA	RP5-1172A22.1	NULL	0	0	0.067236	0	4.28078
ENSG00000233522	Y	20488139	20515096	1	lincRNA	FAM224A	family_with_sequence_similarity_224,_member_A_(non-protein_coding)_[Source:HGNC_Symbol;Acc:37736]	0	0	0	0	0
ENSG00000233528	13	87564173	87589271	1	lincRNA	RP11-366K1.1	NULL	0	0	0	0	0
ENSG00000233532	13	107028911	107030565	1	lincRNA	LINC00460	long_intergenic_non-protein_coding_RNA_460_[Source:HGNC_Symbol;Acc:42809]	0.386748	0.179284	6.69724	0.396563	0.080748
ENSG00000233534	6	135950543	135951406	-1	lincRNA	RP1-38C16.2	NULL	0	0	0	0	0
ENSG00000233535	X	13973512	13982023	1	lincRNA	RP1-122K4.2	NULL	0	0.013263	0.013082	0	0
ENSG00000233536	11	94371204	94373999	1	lincRNA	RP11-867G2.5	NULL	0.015459	0.022127	0.274766	0	0.022133
ENSG00000233569	9	120410884	120419305	1	lincRNA	RP11-500B12.1	NULL	0.003997	0	0	0	0.007517
ENSG00000233570	3	16577827	16582880	1	lincRNA	LINC00690	long_intergenic_non-protein_coding_RNA_690_[Source:HGNC_Symbol;Acc:44503]	0	0	0.02797	0	0
ENSG00000233571	X	34224842	34433654	-1	lincRNA	RP11-545D19.1	NULL	0	0	0.009463	0	0
ENSG00000233574	22	27672201	27682310	1	lincRNA	CTA-929C8.5	NULL	0	0	0	0	0.007725
ENSG00000233587	2	22759351	22761160	1	lincRNA	AC096570.1	NULL	0	0	0	0	0
ENSG00000233590	10	69993008	70002136	-1	lincRNA	RP11-153K11.3	NULL	0.029492	0.016455	0.028673	0	0.05705
ENSG00000233593	1	91248543	91317207	-1	lincRNA	RP4-665J23.1	NULL	0.105738	0.308878	0.219812	0.207929	0.142451
ENSG00000233605	2	78143060	78145135	1	lincRNA	AC073628.1	NULL	0	0	0	0	0
ENSG00000233610	13	49151110	49152224	-1	lincRNA	LINC00462	long_intergenic_non-protein_coding_RNA_462_[Source:HGNC_Symbol;Acc:42811]	0	0.033586	0.009465	0	0
ENSG00000233616	9	125163249	125165185	-1	lincRNA	RP11-542K23.10	NULL	0	0	0	0	0
ENSG00000233625	20	17868007	17868804	-1	lincRNA	RP5-905G11.3	NULL	0	0	0.014406	0.066809	0.016473
ENSG00000233630	19	76220	77690	-1	lincRNA	FAM138F	family_with_sequence_similarity_138,_member_F_[Source:HGNC_Symbol;Acc:33581]	0.040226	0.007273	0.036805	0.017409	0.021461
ENSG00000233633	2	558204	578145	1	lincRNA	AC093326.3	NULL	0.035158	0	0.01163	0	0.001852
ENSG00000233643	10	63541503	63581004	-1	lincRNA	RP11-491H19.1	NULL	0.050901	0.005189	0.008926	0	0.016611
ENSG00000233645	1	8278250	8280589	-1	lincRNA	RP11-431K24.4	NULL	0	0	0	0	0
ENSG00000233651	9	46698472	46705305	-1	lincRNA	RP11-111F5.8	NULL	0.003123	0	0	0	0.000114
ENSG00000233656	6	11417583	11481472	1	lincRNA	RP11-716O23.1	NULL	0	0	0	0	0
ENSG00000233682	6	159586941	159588385	1	lincRNA	RP11-13P5.2	NULL	0	0	0	0	0
ENSG00000233684	2	317912	342118	1	lincRNA	AC079779.6	NULL	0.005704	0.024535	0.13261	0	0.003141
ENSG00000233689	7	68505139	68511790	1	lincRNA	RP11-123O1.1	NULL	0	0	0.018108	0	0
ENSG00000233694	2	64834109	64843616	1	lincRNA	AC007365.1	NULL	0.219231	0.034264	0.005821	0	0
ENSG00000233699	Y	8551411	8551919	-1	lincRNA	TTTY18	testis-specific_transcript,_Y-linked_18_(non-protein_coding)_[Source:HGNC_Symbol;Acc:18842]	0	0	0	0	0
ENSG00000233714	2	23570525	23574735	1	lincRNA	AC012506.2	NULL	0	0	0	0	0.005023
ENSG00000233721	9	129278696	129281087	1	lincRNA	RP11-205K6.1	NULL	0.053339	0.12317	0.039425	0	0.012464
ENSG00000233723	2	58654934	59290901	1	lincRNA	AC007092.1	NULL	0.014093	0.029548	0	0	0.005348
ENSG00000233725	13	44482850	44604597	1	lincRNA	LINC00284	long_intergenic_non-protein_coding_RNA_284_[Source:HGNC_Symbol;Acc:26981]	0.041381	0.012845	0.01949	0	0.023287
ENSG00000233730	1	115642293	115645279	1	lincRNA	RP4-666F24.3	NULL	0.021148	0.041613	0	0.00116	0
ENSG00000233754	21	44201184	44202343	-1	lincRNA	AP001628.7	NULL	0.006589	0.011715	0	0	0
ENSG00000233755	1	25370198	25439611	-1	lincRNA	RP4-799D16.1	NULL	0	0	0.050219	0	0
ENSG00000233757	2	95873283	95881351	1	lincRNA	AC092835.2	NULL	0.700378	0.517852	0.680225	1.23774	0.795753
ENSG00000233760	7	26591441	26596819	1	lincRNA	AC004947.2	NULL	0.003734	0	0	0.003841	0
ENSG00000233775	1	32814795	32816264	-1	lincRNA	RP4-811H24.9	NULL	0.445379	0.159006	0.246154	0	0.043493
ENSG00000233791	1	203267886	203274437	-1	lincRNA	RP11-134P9.1	NULL	0.274182	0.176744	0.095158	0.011863	0.005619
ENSG00000233798	1	142569266	142588233	-1	lincRNA	RP11-417J8.2	NULL	0	0	0	0	0
ENSG00000233817	9	116381508	116384914	1	lincRNA	RP11-168K11.3	NULL	0.003412	0.003034	0	0	0.020868
ENSG00000233821	13	44118054	44122192	1	lincRNA	ENOX1-AS1	ENOX1_antisense_RNA_1_[Source:HGNC_Symbol;Acc:42396]	0	0	0	0	0
ENSG00000233824	7	25360921	25366434	-1	lincRNA	AC003985.1	NULL	0	0	0	0	0
ENSG00000233835	6	80581590	80584327	1	lincRNA	RP1-92C4.2	NULL	0	0	0	0	0
ENSG00000233842	2	146672658	146688714	1	lincRNA	AC062031.1	NULL	0	0	0	0	0
ENSG00000233852	17	13836037	13843911	-1	lincRNA	AC005304.1	NULL	0.056064	0.14922	0.01244	0.103201	0.051157
ENSG00000233858	8	49502961	49507181	1	lincRNA	AC026904.1	NULL	0	0.028126	0.084661	0.015047	0.02733
ENSG00000233864	Y	14774265	14804162	1	lincRNA	TTTY15	testis-specific_transcript,_Y-linked_15_(non-protein_coding)_[Source:HGNC_Symbol;Acc:18567]	0	0	0	0	0
ENSG00000233866	22	16062157	16063236	1	lincRNA	LA16c-4G1.3	NULL	0.00886	0	0	0	0
ENSG00000233878	7	156230483	156238282	-1	lincRNA	AC073133.1	NULL	0.023528	0.014097	0.001687	0.005938	0.001569
ENSG00000233882	1	191190289	191197597	1	lincRNA	RP11-309H21.2	NULL	0	0	0	0	0
ENSG00000233891	2	59465851	59960531	-1	lincRNA	AC007131.2	NULL	0	0	0	0	0
ENSG00000233895	20	19738352	19790319	1	lincRNA	RP1-122P22.2	NULL	0.907873	0.397395	0.311076	0.152868	1.21048
ENSG00000233901	9	132094579	132121817	1	lincRNA	RP11-65J3.1	NULL	3.75149	2.11961	0.157079	24.2035	17.9061
ENSG00000233903	22	42672361	42673057	1	lincRNA	Z83851.4	NULL	1.76079	2.66735	0.885046	2.34343	0.476418
ENSG00000233906	9	23671786	23672397	-1	lincRNA	RP11-315I14.2	NULL	0	0	0	0.104852	0
ENSG00000233907	1	95940293	95944912	1	lincRNA	RP4-617C6.1	NULL	0	0.006701	0	0	0
ENSG00000233919	3	41203778	41210038	-1	lincRNA	RP11-372H2.1	NULL	0	0	0	0	0
ENSG00000233926	9	84304628	84391815	1	lincRNA	RP11-154D17.1	NULL	0.034411	0.194159	0.087748	0	0.021557
ENSG00000233928	X	33744625	33960397	1	lincRNA	RP11-305F18.1	NULL	0	0.023439	0.008891	0	0
ENSG00000233936	9	138137542	138144554	-1	lincRNA	RP11-399H11.2	NULL	0	0	0.027472	0	0
ENSG00000233942	7	95101147	95103310	1	lincRNA	AC004012.1	NULL	0.048613	0.035957	0.034101	0	0.008854
ENSG00000233945	10	85432162	85435195	-1	lincRNA	RP11-344L13.2	NULL	0	0	0	0	0
ENSG00000233960	7	52232931	52260609	-1	lincRNA	RP11-153N17.1	NULL	0	0	0	0	0
ENSG00000233967	6	81153061	81175644	1	lincRNA	RP11-250B2.3	NULL	1.20015	0.573953	0.322776	0.415797	0.505853
ENSG00000233969	7	119808399	119826118	1	lincRNA	RP5-1006K12.1	NULL	0	0	0.003475	0	0.008456
ENSG00000233973	1	73771853	73820934	1	lincRNA	RP4-598G3.1	NULL	0	0	0	0	0
ENSG00000233975	1	27986839	27989233	-1	lincRNA	RP11-288L9.1	NULL	0	0.169415	0.462882	0	0.027193
ENSG00000233977	7	55659767	55660886	1	lincRNA	RP11-310H4.2	NULL	0	0	0	0.005687	0.018147
ENSG00000233978	2	43268332	43270921	-1	lincRNA	AC016735.3	NULL	0.018249	0	0.016001	0.011638	0
ENSG00000233981	6	14005151	14007132	1	lincRNA	RP3-380E11.2	NULL	0	0	0	0	0.020985
ENSG00000233985	1	170143544	170210428	1	lincRNA	RP11-297H3.3	NULL	0	0	0.00599	0	0
ENSG00000233987	3	194426277	194427693	1	lincRNA	AC106706.1	NULL	0	0.016603	0.008188	0	0
ENSG00000233988	14	106435819	106438358	-1	lincRNA	ADAM6	ADAM_metallopeptidase_domain_6,_pseudogene_[Source:HGNC_Symbol;Acc:213]	0	0	0	0	0
ENSG00000233997	21	23119293	23169735	1	lincRNA	AP000475.2	NULL	0	0	0	0	0
ENSG00000234007	2	138636324	138683977	-1	lincRNA	AC020601.1	NULL	0	0	0.01435	0	0
ENSG00000234011	20	44076042	44076982	1	lincRNA	RP3-461P17.10	NULL	2.00753	1.46695	1.69804	0.033662	0.137169
ENSG00000234015	6	12583147	12585636	-1	lincRNA	RP11-125M16.1	NULL	0.034845	0.025815	0.005092	0	0
ENSG00000234019	X	53122892	53124040	-1	lincRNA	RP11-236P24.3	NULL	0.001914	0.004503	0.05152	0	0
ENSG00000234021	9	8936079	8963077	1	lincRNA	RP11-75C9.2	NULL	0	0	0	0	0
ENSG00000234024	6	121711036	121712027	1	lincRNA	SIGLECP3	NULL	0	0	0.016351	0	0
ENSG00000234034	21	23872924	23892377	-1	lincRNA	AP000959.2	NULL	0	0	0	0	0
ENSG00000234035	21	40285093	40287072	-1	lincRNA	AP001044.2	NULL	0.050005	0.092993	0	0	0
ENSG00000234037	1	103820969	103835986	-1	lincRNA	RP11-347K2.2	NULL	0	0.009213	0.018173	0.002132	0.031171
ENSG00000234052	21	29011012	29025810	1	lincRNA	AP001607.1	NULL	0	0	0	0	0
ENSG00000234056	13	25746966	25754217	-1	lincRNA	RP11-165I9.4	NULL	0.007725	0.004024	0.015823	0	0
ENSG00000234076	3	188659504	188665428	-1	lincRNA	TPRG1-AS1	TPRG1_antisense_RNA_1_[Source:HGNC_Symbol;Acc:42391]	0.220289	0.775323	0.102675	0.152418	0.096481
ENSG00000234083	21	29327240	29357614	1	lincRNA	AJ006995.3	NULL	0	0	0.007959	0	0
ENSG00000234089	7	57277572	57289881	-1	lincRNA	RP11-1217F2.15	NULL	0	0	0	0	0
ENSG00000234104	20	20951089	20953203	1	lincRNA	RP5-1177M21.1	NULL	0	0	0	0	0
ENSG00000234105	7	53582685	53584809	-1	lincRNA	GS1-278J22.1	NULL	0	0	0	0	0
ENSG00000234111	4	158493642	158497306	1	lincRNA	RP11-364P22.1	NULL	0	0	0	0	0
ENSG00000234113	7	81157719	81191099	-1	lincRNA	AC008163.4	NULL	0	0.015084	0.007439	0	0
ENSG00000234116	1	243169147	243170770	-1	lincRNA	RP11-261C10.1	NULL	0	0.011656	0	0	0.011939
ENSG00000234129	X	10988011	11129234	-1	lincRNA	RP11-120D5.1	NULL	0.140454	0.058037	0.004421	0.180701	0.059894
ENSG00000234133	7	30586782	30590397	-1	lincRNA	AC005154.9	NULL	1.30508	0.396623	1.52659	0.785456	1.70436
ENSG00000234139	20	34660363	34673182	1	lincRNA	RP4-550H1.4	NULL	0.012586	0.029237	0.029371	0	0.036678
ENSG00000234142	1	166445009	166459276	-1	lincRNA	RP11-276E17.2	NULL	0	0.019402	0.006494	0	0.006744
ENSG00000234147	6	141167095	141174061	-1	lincRNA	RP3-460G2.2	NULL	0	0	0	1.09964	0.205716
ENSG00000234148	2	114270040	114273062	1	lincRNA	RP11-395L14.3	NULL	0.075915	0.03709	0.282067	0.015866	0
ENSG00000234155	6	86096937	86099904	-1	lincRNA	RP11-30P6.6	NULL	0.005454	0.003673	0.023864	0.519193	0.264479
ENSG00000234162	2	106575540	106578462	-1	lincRNA	AC009505.4	NULL	0	0	0	0	0
ENSG00000234165	3	26753798	26754855	1	lincRNA	AC114877.3	NULL	0	0.887071	0.007822	0	0
ENSG00000234168	13	100229366	100232622	1	lincRNA	RP11-214F16.4	NULL	0.058149	0.049139	0.018677	0	0.006513
[truncated: 4,758 more rows]

## Sheet: README
RPKM for lincRNA using Ensembl v73 annotations
Values for the fibroblast RM070 and RM071 were averaged
