# Supplementary material for: Epigenetic and transcriptional determinants of the human breast
Source: Nat Commun. 2015 Feb 18;6:6351. doi: 10.1038/ncomms7351 (PMC4346612; doi:10.1038/ncomms7351)
Supplement: Supplementary Data 7 — List of lincRNAs for every cluster in Figure 2e. [file ncomms7351-s8.xlsx]

## Sheet: Figure2e_clustering
linc-RNA	tissue
RP11-404O13.1	vHMEC
RP11-217E22.5	vHMEC
RP11-336A10.4	vHMEC
AC113617.1	vHMEC
RP11-403B2.6	vHMEC
LINC00052	vHMEC
RP11-733O18.1	vHMEC
RP13-463N16.6	vHMEC
AP001505.9	vHMEC
LINC00162	vHMEC
RP1-272L16.1	vHMEC
LINC00707	vHMEC
RP11-7F17.7	vHMEC
LINC00973	vHMEC
RP11-336A10.5	vHMEC
LINC00704	vHMEC
RP11-255A11.21	vHMEC
RP11-879F14.2	vHMEC
RP5-884C9.2	vHMEC
RP11-554I8.2	vHMEC
RP6-65G23.3	vHMEC
MIR205HG	vHMEC
AC007879.7	vHMEC
LINC00987	myo
AC124861.1	myo
RP5-1121H13.3	myo
AC114877.3	myo
LINC00617	myo
RP11-536O18.2	myo
RP11-91K9.1	lum
LINC00342	lum
RP11-465B22.8	lum
RP11-616M22.7	lum
CTD-2626G11.2	lum
LINC00160	lum
RP11-269C23.3	lum
U3	lum
RP11-1105O14.1	lum
RP11-383J24.1	lum
RP4-710M16.2	lum
RP11-20F24.2	lum
CTB-33O18.1	lum
RP11-65D17.1	lum
RP11-20F24.4	lum
CTB-33O18.2	lum
AC009410.1	stem-like
RP11-301G19.1	stem-like
CTD-2023N9.2	stem-like
CTD-2023N9.3	stem-like
RP11-392O17.1	stem-like
RP11-95P13.1	stem-like
RP11-119J18.1	stem-like
RP11-1152H15.1	stem-like
RP11-761N21.1	stem-like
RP11-855A2.5	stem-like
KIF25-AS1	stem-like
RP11-521J24.1	stem-like
RP4-580N22.2	stem-like
RP11-308B5.2	stem-like
LINC00944	stem-like
RP11-143K11.1	stem-like
LINC00473	stem-like
AC003092.1	stem-like
MEG3	stem-like
MIR145	fibr
AC131025.8	fibr
RP11-709B3.2	fibr
AC093850.2	fibr
LINC00856	fibr
RP11-514D23.3	fibr
RP11-54O7.3	fibr
RP11-426C22.4	fibr
RP11-82L18.4	fibr
RP11-48O20.4	fibr
AC017048.3	fibr
RP11-758N13.1	fibr
RP11-893F2.6	fibr
RP5-1172A22.1	fibr
CTD-2195M18.1	fibr
CTD-2377D24.6	fibr
CTA-392C11.1	fibr
RP11-706J10.1	fibr
