# Supplementary material for: Epigenetic and transcriptional determinants of the human breast
Source: Nat Commun. 2015 Feb 18;6:6351. doi: 10.1038/ncomms7351 (PMC4346612; doi:10.1038/ncomms7351)
Supplement: Supplementary Data 8 — Unmethylated regions (UMRs) in myoepithelial and luminal cell types called from whole genome bisulfite datasets. [file ncomms7351-s9.xlsx]

## Sheet: UMR lum
chromosome	start	end	size	CpG count
chr1	526532	526733	202	4	lum
chr1	540612	540643	32	4	lum
chr1	567696	567786	91	9	lum
chr1	767493	767812	320	7	lum
chr1	772957	773169	213	4	lum
chr1	841006	841115	110	6	lum
chr1	846426	846857	432	11	lum
chr1	848156	848444	289	6	lum
chr1	849041	849413	373	10	lum
chr1	852803	853373	571	10	lum
chr1	867041	867227	187	4	lum
chr1	868112	868840	729	13	lum
chr1	873321	873561	241	4	lum
chr1	913683	913779	97	8	lum
chr1	921765	922104	340	8	lum
chr1	941996	942161	166	5	lum
chr1	949172	949355	184	4	lum
chr1	1009089	1009948	860	20	lum
chr1	1047152	1047234	83	5	lum
chr1	1058247	1058803	557	12	lum
chr1	1059780	1060947	1168	34	lum
chr1	1065481	1066116	636	23	lum
chr1	1067804	1068571	768	30	lum
chr1	1068777	1069202	426	13	lum
chr1	1071806	1072326	521	12	lum
chr1	1079710	1080147	438	12	lum
chr1	1080438	1080747	310	12	lum
chr1	1088951	1089408	458	6	lum
chr1	1098992	1100866	1875	112	lum
chr1	1150404	1150487	84	4	lum
chr1	1160657	1160729	73	4	lum
chr1	1172833	1172907	75	4	lum
chr1	1176167	1176573	407	7	lum
chr1	1176934	1177069	136	4	lum
chr1	1185766	1185835	70	5	lum
chr1	1210257	1210453	197	9	lum
chr1	1222110	1222184	75	6	lum
chr1	1235845	1236143	299	6	lum
chr1	1279365	1279794	430	18	lum
chr1	1280271	1280428	158	4	lum
chr1	1299570	1299663	94	4	lum
chr1	1350577	1350942	366	6	lum
chr1	1503524	1503626	103	5	lum
chr1	1592996	1593036	41	4	lum
chr1	1594221	1594457	237	6	lum
chr1	1609624	1609972	349	9	lum
chr1	1610946	1611163	218	6	lum
chr1	1611925	1612667	743	20	lum
chr1	1617072	1617169	98	4	lum
chr1	1617733	1618153	421	8	lum
chr1	1660110	1660309	200	6	lum
chr1	1660514	1660905	392	6	lum
chr1	1690235	1690911	677	28	lum
chr1	1692905	1692988	84	4	lum
chr1	1694332	1694795	464	16	lum
chr1	1711588	1712021	434	9	lum
chr1	1724668	1725392	725	11	lum
chr1	1764861	1766074	1214	17	lum
chr1	1785211	1785557	347	5	lum
chr1	1790358	1790967	610	13	lum
chr1	1791173	1791269	97	6	lum
chr1	1794140	1794321	182	4	lum
chr1	1800983	1801236	254	4	lum
chr1	1824051	1824138	88	4	lum
chr1	1825861	1826130	270	4	lum
chr1	1841424	1841658	235	4	lum
chr1	1857210	1857463	254	5	lum
chr1	1857895	1858248	354	4	lum
chr1	1872708	1872934	227	4	lum
chr1	1895110	1895318	209	4	lum
chr1	1905807	1906023	217	6	lum
chr1	1916806	1917038	233	13	lum
chr1	1932869	1933641	773	13	lum
chr1	1958488	1958843	356	5	lum
chr1	1974299	1974601	303	8	lum
chr1	1985500	1985704	205	6	lum
chr1	1986040	1986455	416	14	lum
chr1	2010993	2011372	380	4	lum
chr1	2013421	2014195	775	41	lum
chr1	2021415	2021771	357	10	lum
chr1	2036481	2036963	483	18	lum
chr1	2070602	2070855	254	8	lum
chr1	2097790	2098098	309	11	lum
chr1	2124986	2125391	406	9	lum
chr1	2139307	2139657	351	4	lum
chr1	2179814	2180621	808	23	lum
chr1	2181533	2182229	697	10	lum
chr1	2185980	2186106	127	5	lum
chr1	2189577	2189978	402	8	lum
chr1	2190182	2190514	333	7	lum
chr1	2200901	2201146	246	6	lum
chr1	2227829	2227903	75	4	lum
chr1	2239389	2239743	355	12	lum
chr1	2242824	2243447	624	10	lum
chr1	2273591	2273669	79	4	lum
chr1	2307941	2308644	704	13	lum
chr1	2308867	2308942	76	4	lum
chr1	2336132	2336192	61	4	lum
chr1	2342487	2342629	143	4	lum
chr1	2346702	2347513	812	15	lum
chr1	2363808	2364225	418	6	lum
chr1	2365801	2366227	427	7	lum
chr1	2373051	2373718	668	15	lum
chr1	2375758	2376020	263	4	lum
chr1	2384174	2384597	424	7	lum
chr1	2385570	2385764	195	5	lum
chr1	2387391	2387569	179	4	lum
chr1	2395653	2396002	350	4	lum
chr1	2396755	2397261	507	11	lum
chr1	2403277	2403639	363	4	lum
chr1	2407027	2407154	128	6	lum
chr1	2423516	2423773	258	12	lum
chr1	2425803	2426333	531	9	lum
chr1	2436616	2437157	542	13	lum
chr1	2467931	2468365	435	7	lum
chr1	2468567	2468856	290	7	lum
chr1	2473026	2473191	166	5	lum
chr1	2475832	2476749	918	13	lum
chr1	2507395	2507910	516	11	lum
chr1	2512256	2512641	386	9	lum
chr1	2520410	2520659	250	5	lum
chr1	2563606	2564161	556	10	lum
chr1	2782775	2782910	136	6	lum
chr1	2802204	2802677	474	7	lum
chr1	2804979	2805220	242	4	lum
chr1	2806956	2807235	280	4	lum
chr1	2817715	2818057	343	7	lum
chr1	2818314	2818685	372	6	lum
chr1	2820071	2820180	110	4	lum
chr1	2825130	2826012	883	11	lum
chr1	2833055	2833253	199	4	lum
chr1	2834019	2834324	306	7	lum
chr1	2835611	2835823	213	4	lum
chr1	2841891	2842194	304	4	lum
chr1	2844405	2844803	399	9	lum
chr1	2885066	2885348	283	4	lum
chr1	2886466	2886641	176	5	lum
chr1	2891738	2891890	153	4	lum
chr1	2892123	2892233	111	4	lum
chr1	2898487	2900176	1690	33	lum
chr1	2900399	2900954	556	13	lum
chr1	2916769	2917621	853	8	lum
chr1	2917900	2918612	713	10	lum
chr1	2918907	2919174	268	5	lum
chr1	2919836	2920240	405	11	lum
chr1	2920463	2921040	578	8	lum
chr1	2935055	2935362	308	4	lum
chr1	2995106	2995794	689	11	lum
chr1	2996020	2996119	100	4	lum
chr1	2997074	2997209	136	4	lum
chr1	3000580	3001055	476	8	lum
chr1	3001298	3001433	136	5	lum
chr1	3002343	3002823	481	6	lum
chr1	3007638	3007826	189	4	lum
chr1	3017911	3018034	124	7	lum
chr1	3028919	3029181	263	6	lum
chr1	3030595	3030790	196	7	lum
chr1	3036885	3037016	132	5	lum
chr1	3042312	3042963	652	17	lum
chr1	3043546	3044102	557	17	lum
chr1	3049274	3049620	347	11	lum
chr1	3050202	3050632	431	11	lum
chr1	3052295	3052705	411	5	lum
chr1	3052928	3053190	263	5	lum
chr1	3054557	3055010	454	6	lum
chr1	3055334	3055741	408	6	lum
chr1	3057007	3057215	209	7	lum
chr1	3057746	3057954	209	4	lum
chr1	3058162	3059182	1021	14	lum
chr1	3073714	3073867	154	4	lum
chr1	3078215	3078511	297	4	lum
chr1	3080650	3080804	155	5	lum
chr1	3097637	3098129	493	5	lum
chr1	3106170	3106397	228	5	lum
chr1	3107546	3107964	419	4	lum
chr1	3110518	3110681	164	5	lum
chr1	3111533	3111668	136	4	lum
chr1	3118128	3118326	199	4	lum
chr1	3130303	3130580	278	13	lum
chr1	3138555	3139005	451	12	lum
chr1	3143451	3144167	717	11	lum
chr1	3145621	3146085	465	7	lum
chr1	3146317	3146590	274	4	lum
chr1	3147727	3147891	165	4	lum
chr1	3149170	3149520	351	5	lum
chr1	3154749	3155484	736	19	lum
chr1	3190765	3191277	513	14	lum
chr1	3191530	3193573	2044	31	lum
chr1	3194212	3194400	189	4	lum
chr1	3221837	3222086	250	6	lum
chr1	3243858	3244163	306	6	lum
chr1	3250540	3250855	316	8	lum
chr1	3251282	3251352	71	4	lum
chr1	3251981	3252034	54	5	lum
chr1	3254869	3255101	233	5	lum
chr1	3264141	3264381	241	5	lum
chr1	3276143	3276567	425	14	lum
chr1	3281458	3281651	194	4	lum
chr1	3282192	3282288	97	4	lum
chr1	3294443	3294727	285	8	lum
chr1	3312274	3312875	602	7	lum
chr1	3313156	3313573	418	4	lum
chr1	3315000	3315452	453	7	lum
chr1	3318657	3319099	443	11	lum
chr1	3357625	3357873	249	4	lum
chr1	3360474	3360739	266	7	lum
chr1	3371874	3372028	155	5	lum
chr1	3373262	3373794	533	13	lum
chr1	3376109	3376644	536	8	lum
chr1	3398490	3399146	657	24	lum
chr1	3401921	3402162	242	7	lum
chr1	3402450	3402682	233	9	lum
chr1	3409384	3409607	224	9	lum
chr1	3442241	3442641	401	11	lum
chr1	3466656	3466793	138	4	lum
chr1	3467126	3467363	238	6	lum
chr1	3494762	3494881	120	8	lum
chr1	3495127	3495472	346	9	lum
chr1	3503901	3504260	360	8	lum
chr1	3511469	3511733	265	6	lum
chr1	3515920	3516471	552	11	lum
chr1	3516974	3517373	400	8	lum
chr1	3525285	3525622	338	6	lum
chr1	3589632	3589703	72	7	lum
chr1	3614441	3614691	251	6	lum
chr1	3625958	3626104	147	5	lum
chr1	3638681	3638834	154	5	lum
chr1	3639832	3640006	175	5	lum
chr1	3689766	3689992	227	5	lum
chr1	3690943	3691365	423	7	lum
chr1	3697597	3697831	235	9	lum
chr1	3726326	3726536	211	4	lum
chr1	3748158	3748604	447	8	lum
chr1	3781364	3781704	341	5	lum
chr1	3832172	3832892	721	9	lum
chr1	3840786	3841236	451	5	lum
chr1	4001177	4001349	173	5	lum
chr1	4002759	4003060	302	8	lum
chr1	4003261	4003427	167	9	lum
chr1	4005968	4006029	62	4	lum
chr1	4014827	4015154	328	7	lum
chr1	4017884	4018150	267	4	lum
chr1	4035556	4036031	476	5	lum
chr1	4036953	4037171	219	4	lum
chr1	4037812	4038153	342	4	lum
chr1	4043008	4043250	243	7	lum
chr1	4046592	4047137	546	6	lum
chr1	4060087	4060933	847	7	lum
chr1	4061153	4061826	674	10	lum
chr1	4066688	4066910	223	4	lum
chr1	4073482	4073693	212	4	lum
chr1	4079392	4079954	563	10	lum
chr1	4080665	4081372	708	9	lum
chr1	4082830	4083265	436	6	lum
chr1	4087977	4088253	277	4	lum
chr1	4111200	4111653	454	6	lum
chr1	4114940	4115200	261	6	lum
chr1	4116004	4116408	405	5	lum
chr1	4117747	4118104	358	5	lum
chr1	4122593	4122878	286	4	lum
chr1	4132676	4133569	894	12	lum
chr1	4144739	4145178	440	6	lum
chr1	4171717	4171892	176	4	lum
chr1	4176815	4177193	379	5	lum
chr1	4180021	4180436	416	6	lum
chr1	4180751	4181061	311	4	lum
chr1	4181515	4181655	141	5	lum
chr1	4181879	4182412	534	9	lum
chr1	4184986	4185367	382	4	lum
chr1	4188087	4188281	195	4	lum
chr1	4194226	4194558	333	4	lum
chr1	4202785	4203168	384	4	lum
chr1	4212307	4212788	482	6	lum
chr1	4216164	4217391	1228	12	lum
chr1	4217761	4218099	339	4	lum
chr1	4223567	4223981	415	5	lum
chr1	4225431	4226338	908	9	lum
chr1	4226923	4227737	815	7	lum
chr1	4227951	4228386	436	6	lum
chr1	4229420	4229694	275	5	lum
chr1	4231130	4231445	316	5	lum
chr1	4273474	4273812	339	6	lum
chr1	4275023	4275258	236	6	lum
chr1	4278490	4278992	503	4	lum
chr1	4280625	4280934	310	4	lum
chr1	4281389	4281512	124	4	lum
chr1	4328723	4329300	578	6	lum
chr1	4330814	4331268	455	7	lum
chr1	4336093	4336412	320	4	lum
chr1	4352974	4353203	230	4	lum
chr1	4361274	4361524	251	4	lum
chr1	4368997	4369228	232	4	lum
chr1	4371039	4371329	291	5	lum
chr1	4372041	4372329	289	5	lum
chr1	4382805	4383025	221	5	lum
chr1	4387722	4388248	527	7	lum
chr1	4406126	4406514	389	5	lum
chr1	4417444	4417830	387	6	lum
chr1	4418187	4418431	245	4	lum
chr1	4426207	4426393	187	4	lum
chr1	4428211	4428521	311	4	lum
chr1	4435353	4435640	288	4	lum
chr1	4437718	4438021	304	8	lum
chr1	4457856	4458516	661	10	lum
chr1	4460700	4460964	265	4	lum
chr1	4467525	4467807	283	5	lum
chr1	4468180	4468469	290	6	lum
chr1	4468747	4469003	257	4	lum
chr1	4472161	4472555	395	4	lum
chr1	4498397	4498573	177	4	lum
chr1	4514775	4515105	331	4	lum
chr1	4540988	4541234	247	4	lum
chr1	4543313	4543592	280	4	lum
chr1	4546999	4547447	449	4	lum
chr1	4557028	4557642	615	6	lum
chr1	4564051	4564233	183	5	lum
chr1	4564483	4565060	578	7	lum
chr1	4573804	4574013	210	6	lum
chr1	4576144	4576432	289	7	lum
chr1	4576639	4577153	515	10	lum
chr1	4577365	4577756	392	6	lum
chr1	4583349	4583840	492	8	lum
chr1	4586074	4586462	389	4	lum
chr1	4586929	4587150	222	6	lum
chr1	4591004	4591343	340	4	lum
chr1	4619207	4619402	196	4	lum
chr1	4619619	4619940	322	5	lum
chr1	4634103	4634601	499	6	lum
chr1	4644141	4644700	560	8	lum
chr1	4647637	4648011	375	8	lum
chr1	4649059	4649196	138	5	lum
chr1	4656860	4657254	395	11	lum
chr1	4671584	4671869	286	6	lum
chr1	4673053	4673090	38	4	lum
chr1	4684381	4684607	227	4	lum
chr1	4684953	4685826	874	10	lum
chr1	4694492	4695200	709	10	lum
chr1	4697002	4697388	387	5	lum
chr1	4697961	4698126	166	4	lum
chr1	4713144	4713720	577	9	lum
chr1	4718894	4719029	136	4	lum
chr1	4719265	4719673	409	6	lum
chr1	4725132	4725724	593	8	lum
chr1	4734853	4735050	198	4	lum
chr1	4736384	4736577	194	4	lum
chr1	4743429	4743578	150	4	lum
chr1	4751308	4752228	921	12	lum
chr1	4753211	4753578	368	5	lum
chr1	4761142	4761616	475	11	lum
chr1	4765867	4765928	62	4	lum
chr1	4770875	4771331	457	13	lum
chr1	4773544	4773863	320	5	lum
chr1	4780179	4780373	195	4	lum
chr1	4783818	4784330	513	5	lum
chr1	4784556	4785167	612	8	lum
chr1	4787346	4787638	293	4	lum
chr1	4788500	4788686	187	5	lum
chr1	4789657	4790733	1077	21	lum
chr1	4794996	4795393	398	4	lum
chr1	4809056	4809613	558	6	lum
chr1	4810908	4811162	255	4	lum
chr1	4811555	4811858	304	5	lum
chr1	4833418	4833746	329	5	lum
chr1	4835298	4836018	721	15	lum
chr1	4837373	4837697	325	7	lum
chr1	4838049	4839570	1522	17	lum
chr1	4844671	4844986	316	11	lum
chr1	4929237	4930004	768	8	lum
chr1	4941809	4942041	233	6	lum
chr1	4972982	4973301	320	4	lum
chr1	4991713	4991788	76	4	lum
chr1	5112048	5112319	272	5	lum
chr1	5202951	5203299	349	11	lum
chr1	5287165	5287462	298	4	lum
chr1	5357485	5357807	323	7	lum
chr1	5371139	5371325	187	4	lum
chr1	5373008	5373268	261	7	lum
chr1	5431284	5431547	264	5	lum
chr1	5433427	5433603	177	4	lum
chr1	5448216	5448442	227	4	lum
chr1	5462624	5462938	315	5	lum
chr1	5490786	5491476	691	10	lum
chr1	5507741	5507839	99	4	lum
chr1	5514829	5515009	181	5	lum
chr1	5519875	5520173	299	4	lum
chr1	5520385	5520518	134	5	lum
chr1	5533096	5533278	183	4	lum
chr1	5536621	5536966	346	5	lum
chr1	5539958	5540224	267	9	lum
chr1	5545247	5545815	569	4	lum
chr1	5555420	5555572	153	11	lum
chr1	5567414	5567678	265	11	lum
chr1	5573728	5574293	566	8	lum
chr1	5657407	5657463	57	5	lum
chr1	5657677	5657844	168	5	lum
chr1	5658382	5659070	689	9	lum
chr1	5708455	5709087	633	9	lum
chr1	5741884	5742194	311	4	lum
chr1	5745366	5745883	518	12	lum
chr1	5748643	5748738	96	7	lum
chr1	5751996	5752897	902	10	lum
chr1	5773541	5773736	196	14	lum
chr1	5776421	5776834	414	4	lum
chr1	5780615	5780780	166	5	lum
chr1	5785611	5785726	116	5	lum
chr1	5786633	5786795	163	4	lum
chr1	5800903	5801354	452	9	lum
chr1	5802380	5802444	65	4	lum
chr1	5808662	5809277	616	5	lum
chr1	5812298	5812634	337	4	lum
chr1	5812845	5813463	619	7	lum
chr1	5818176	5818428	253	5	lum
chr1	5825385	5825460	76	5	lum
chr1	5826002	5826370	369	5	lum
chr1	5829040	5829446	407	8	lum
chr1	5829763	5830001	239	6	lum
chr1	5888102	5888322	221	4	lum
chr1	5957664	5957772	109	4	lum
chr1	5963876	5963986	111	7	lum
chr1	6009244	6009857	614	11	lum
chr1	6019754	6020105	352	7	lum
chr1	6062082	6063167	1086	16	lum
chr1	6075455	6075680	226	4	lum
chr1	6079402	6079958	557	8	lum
chr1	6081137	6081348	212	4	lum
chr1	6096057	6096125	69	5	lum
chr1	6106547	6106809	263	7	lum
chr1	6119905	6120199	295	6	lum
chr1	6128913	6129242	330	8	lum
chr1	6138298	6138624	327	5	lum
chr1	6138832	6138885	54	4	lum
chr1	6142860	6143163	304	7	lum
chr1	6143631	6144002	372	4	lum
chr1	6144230	6144411	182	4	lum
chr1	6145091	6145543	453	6	lum
chr1	6152773	6153125	353	5	lum
chr1	6161163	6161355	193	7	lum
chr1	6164735	6164853	119	4	lum
chr1	6165115	6165743	629	8	lum
chr1	6217590	6218605	1016	16	lum
chr1	6226540	6227102	563	5	lum
chr1	6232470	6232732	263	5	lum
chr1	6232932	6233064	133	6	lum
chr1	6264770	6265016	247	4	lum
chr1	6316858	6317002	145	4	lum
chr1	6330213	6330951	739	17	lum
chr1	6336493	6336763	271	6	lum
chr1	6377639	6378178	540	6	lum
chr1	6385628	6385834	207	4	lum
chr1	6421142	6421246	105	4	lum
chr1	6425149	6425685	537	7	lum
chr1	6452183	6452478	296	4	lum
chr1	6472998	6473221	224	6	lum
chr1	6475445	6475907	463	9	lum
chr1	6485527	6486007	481	6	lum
chr1	6486855	6487181	327	4	lum
chr1	6488724	6489042	319	4	lum
chr1	6490745	6491497	753	12	lum
chr1	6524434	6524941	508	9	lum
chr1	6542957	6543286	330	7	lum
chr1	6543504	6543593	90	4	lum
chr1	6635002	6635219	218	6	lum
chr1	6784013	6784250	238	4	lum
chr1	6785035	6785141	107	4	lum
chr1	6821407	6821665	259	7	lum
chr1	6831518	6831863	346	5	lum
chr1	6959840	6960055	216	4	lum
chr1	6987335	6987449	115	6	lum
chr1	6995417	6995913	497	9	lum
chr1	7015520	7015782	263	6	lum
chr1	7018645	7018834	190	4	lum
chr1	7019155	7020026	872	16	lum
chr1	7020701	7020807	107	5	lum
chr1	7025808	7025942	135	4	lum
chr1	7027440	7027689	250	4	lum
chr1	7027930	7028813	884	22	lum
chr1	7035186	7035564	379	4	lum
chr1	7036211	7036607	397	7	lum
chr1	7049311	7049726	416	5	lum
chr1	7064029	7064209	181	4	lum
chr1	7070185	7070640	456	8	lum
chr1	7078721	7079256	536	11	lum
chr1	7081072	7081322	251	4	lum
chr1	7105694	7105934	241	4	lum
chr1	7120990	7121384	395	10	lum
chr1	7122520	7122541	22	4	lum
chr1	7123434	7123517	84	5	lum
chr1	7143510	7143950	441	5	lum
chr1	7167040	7167462	423	7	lum
chr1	7170515	7170801	287	7	lum
chr1	7201528	7201918	391	6	lum
chr1	7206057	7206254	198	6	lum
chr1	7258932	7259152	221	6	lum
chr1	7269649	7269802	154	4	lum
chr1	7279260	7279330	71	4	lum
chr1	7283642	7284454	813	9	lum
chr1	7288726	7288795	70	5	lum
chr1	7290157	7291341	1185	17	lum
chr1	7292347	7292470	124	9	lum
chr1	7294513	7294662	150	7	lum
chr1	7322783	7323482	700	15	lum
chr1	7342937	7343204	268	4	lum
chr1	7373391	7373580	190	6	lum
chr1	7392029	7392659	631	8	lum
chr1	7401453	7401846	394	8	lum
chr1	7410930	7411087	158	5	lum
chr1	7445310	7445767	458	13	lum
chr1	7480485	7480914	430	7	lum
chr1	7488055	7488243	189	4	lum
chr1	7500347	7500827	481	12	lum
chr1	7507284	7507422	139	5	lum
chr1	7507695	7508392	698	10	lum
chr1	7508986	7509320	335	6	lum
chr1	7531074	7531346	273	7	lum
chr1	7541683	7542181	499	9	lum
chr1	7554026	7554187	162	6	lum
chr1	7570932	7571308	377	9	lum
chr1	7581992	7582202	211	5	lum
chr1	7594005	7594724	720	12	lum
chr1	7598031	7598240	210	4	lum
chr1	7599840	7600327	488	9	lum
chr1	7606692	7606856	165	4	lum
chr1	7622168	7622940	773	10	lum
chr1	7633467	7633814	348	10	lum
chr1	7634207	7635002	796	24	lum
chr1	7649714	7650243	530	9	lum
chr1	7651700	7651832	133	4	lum
chr1	7654403	7654987	585	6	lum
chr1	7669905	7670305	401	6	lum
chr1	7683809	7684263	455	9	lum
chr1	7685706	7686153	448	4	lum
chr1	7689815	7690181	367	7	lum
chr1	7690523	7690825	303	4	lum
chr1	7693707	7693896	190	5	lum
chr1	7701638	7702015	378	5	lum
chr1	7709038	7709772	735	13	lum
chr1	7745403	7745900	498	6	lum
chr1	7777187	7777491	305	5	lum
chr1	7777774	7778353	580	16	lum
chr1	7820280	7820589	310	7	lum
chr1	8030993	8031053	61	4	lum
chr1	8031255	8031491	237	7	lum
chr1	8043035	8043400	366	8	lum
chr1	8043625	8044056	432	11	lum
chr1	8062851	8062952	102	4	lum
chr1	8064076	8064212	137	4	lum
chr1	8087471	8087765	295	10	lum
chr1	8088315	8088528	214	4	lum
chr1	8118484	8118609	126	4	lum
chr1	8121849	8122200	352	9	lum
chr1	8122955	8123147	193	4	lum
chr1	8130000	8130189	190	5	lum
chr1	8131153	8131627	475	9	lum
chr1	8156318	8156620	303	8	lum
chr1	8177074	8177796	723	18	lum
chr1	8197957	8198093	137	6	lum
chr1	8208418	8208578	161	6	lum
chr1	8214800	8215232	433	13	lum
chr1	8230287	8230473	187	5	lum
chr1	8242167	8243047	881	17	lum
chr1	8250254	8250470	217	5	lum
chr1	8254431	8255254	824	16	lum
chr1	8272423	8272525	103	4	lum
chr1	8298200	8298645	446	14	lum
chr1	8298851	8298989	139	4	lum
chr1	8301726	8302002	277	8	lum
chr1	8317572	8318025	454	9	lum
chr1	8318822	8318926	105	4	lum
chr1	8371979	8372327	349	6	lum
chr1	8372700	8373001	302	7	lum
chr1	8373561	8373976	416	8	lum
chr1	8376814	8377016	203	7	lum
chr1	8407118	8407197	80	4	lum
chr1	8407839	8408426	588	15	lum
chr1	8423045	8423271	227	6	lum
chr1	8424623	8425033	411	10	lum
chr1	8452692	8452945	254	7	lum
chr1	8464369	8464792	424	7	lum
chr1	8471869	8472468	600	10	lum
chr1	8472984	8473174	191	5	lum
chr1	8474556	8474802	247	6	lum
chr1	8475606	8475847	242	6	lum
chr1	8477411	8477723	313	4	lum
chr1	8478999	8479453	455	6	lum
chr1	8479892	8479938	47	4	lum
chr1	8508728	8509405	678	13	lum
chr1	8520863	8521175	313	5	lum
chr1	8523917	8524142	226	4	lum
chr1	8524967	8525204	238	4	lum
chr1	8527217	8527293	77	4	lum
chr1	8527727	8527955	229	8	lum
chr1	8549868	8550470	603	15	lum
chr1	8635205	8635371	167	4	lum
chr1	8657622	8657884	263	4	lum
chr1	8658240	8658477	238	5	lum
chr1	8663443	8663566	124	4	lum
chr1	8668036	8668276	241	4	lum
chr1	8678619	8678779	161	4	lum
chr1	8681452	8681611	160	7	lum
chr1	8688800	8689125	326	4	lum
chr1	8689772	8690021	250	4	lum
chr1	8704413	8704452	40	4	lum
chr1	8721541	8721599	59	5	lum
chr1	8733029	8733315	287	4	lum
chr1	8745351	8745783	433	7	lum
chr1	8747163	8747293	131	4	lum
chr1	8765897	8766266	370	6	lum
chr1	8802497	8802645	149	4	lum
chr1	8823648	8823956	309	9	lum
chr1	8846257	8846528	272	4	lum
chr1	8848643	8848947	305	6	lum
chr1	8881970	8882347	378	7	lum
chr1	8889392	8889603	212	6	lum
chr1	8907891	8908232	342	5	lum
chr1	8951914	8952310	397	6	lum
chr1	8973204	8973880	677	11	lum
chr1	8974944	8975200	257	5	lum
chr1	8975974	8976274	301	7	lum
chr1	8977654	8977816	163	5	lum
chr1	9043745	9044062	318	5	lum
chr1	9068133	9068280	148	6	lum
chr1	9078339	9078672	334	4	lum
chr1	9130359	9130435	77	4	lum
chr1	9131266	9131649	384	7	lum
chr1	9135330	9135492	163	4	lum
chr1	9138856	9139450	595	12	lum
chr1	9173095	9173332	238	8	lum
chr1	9182256	9182496	241	6	lum
chr1	9184567	9184662	96	4	lum
chr1	9185606	9185846	241	4	lum
chr1	9221310	9223054	1745	30	lum
chr1	9223363	9224425	1063	19	lum
chr1	9225073	9225620	548	12	lum
chr1	9234326	9234624	299	4	lum
chr1	9240311	9240604	294	6	lum
chr1	9268278	9268585	308	4	lum
chr1	9269057	9269118	62	5	lum
chr1	9284820	9285575	756	9	lum
chr1	9285884	9286033	150	4	lum
chr1	9298515	9298955	441	6	lum
chr1	9302572	9303030	459	9	lum
chr1	9329289	9329519	231	9	lum
chr1	9330673	9330795	123	6	lum
chr1	9335650	9336003	354	9	lum
chr1	9345840	9346092	253	5	lum
chr1	9354114	9354739	626	6	lum
chr1	9355438	9355575	138	4	lum
chr1	9360305	9360779	475	9	lum
chr1	9372302	9372619	318	12	lum
chr1	9375575	9376172	598	14	lum
chr1	9385549	9385924	376	10	lum
chr1	9386168	9386309	142	4	lum
chr1	9391550	9391874	325	12	lum
chr1	9398597	9399619	1023	11	lum
chr1	9401644	9401864	221	10	lum
chr1	9405602	9405723	122	4	lum
chr1	9444800	9445380	581	20	lum
chr1	9461927	9462173	247	8	lum
chr1	9507472	9507620	149	4	lum
chr1	9525524	9526327	804	14	lum
chr1	9526788	9527532	745	27	lum
chr1	9531154	9531446	293	5	lum
chr1	9531656	9533031	1376	33	lum
chr1	9533308	9533566	259	9	lum
chr1	9563299	9563629	331	5	lum
chr1	9565244	9565943	700	12	lum
chr1	9598085	9598207	123	4	lum
chr1	9599149	9599276	128	6	lum
chr1	9600112	9600443	332	20	lum
chr1	9611612	9611927	316	5	lum
chr1	9613766	9614113	348	5	lum
chr1	9615455	9615685	231	4	lum
chr1	9650261	9650432	172	4	lum
chr1	9715244	9715566	323	4	lum
chr1	9722347	9722439	93	4	lum
chr1	9724614	9724855	242	5	lum
chr1	9741495	9741768	274	7	lum
chr1	9775652	9775730	79	6	lum
chr1	9779183	9779493	311	4	lum
chr1	9815188	9815543	356	4	lum
chr1	9815815	9816050	236	5	lum
chr1	9849143	9849322	180	4	lum
chr1	9855253	9855292	40	4	lum
chr1	9867173	9867406	234	4	lum
chr1	9871227	9871434	208	4	lum
chr1	9891279	9891754	476	5	lum
chr1	9903142	9903588	447	9	lum
chr1	9906074	9906179	106	4	lum
chr1	9923059	9923237	179	6	lum
chr1	9952805	9953082	278	6	lum
chr1	9963102	9963153	52	4	lum
chr1	9967658	9967869	212	4	lum
chr1	9968130	9968202	73	5	lum
chr1	9968699	9968901	203	5	lum
chr1	10092225	10092268	44	5	lum
chr1	10116289	10116782	494	8	lum
chr1	10118719	10119275	557	10	lum
chr1	10145171	10145425	255	4	lum
chr1	10183206	10183268	63	5	lum
chr1	10206466	10206730	265	5	lum
chr1	10231358	10231463	106	5	lum
chr1	10259826	10260030	205	4	lum
chr1	10328185	10328291	107	4	lum
chr1	10498827	10499163	337	6	lum
chr1	10510499	10510791	293	4	lum
chr1	10543027	10543113	87	4	lum
chr1	10549827	10550153	327	4	lum
chr1	10564591	10564716	126	4	lum
chr1	10570640	10571125	486	10	lum
chr1	10574359	10574525	167	4	lum
chr1	10575472	10575786	315	7	lum
chr1	10576840	10577218	379	8	lum
chr1	10579902	10579949	48	5	lum
chr1	10582686	10583098	413	5	lum
chr1	10583324	10583529	206	4	lum
chr1	10589305	10589471	167	7	lum
chr1	10597253	10597824	572	11	lum
chr1	10615449	10615558	110	4	lum
chr1	10645734	10646290	557	12	lum
chr1	10650068	10650592	525	13	lum
chr1	10652218	10652408	191	4	lum
chr1	10652959	10653160	202	4	lum
chr1	10654503	10655162	660	12	lum
chr1	10655732	10656089	358	4	lum
chr1	10656940	10657311	372	7	lum
chr1	10659334	10659434	101	4	lum
chr1	10696813	10696866	54	4	lum
chr1	10703857	10704057	201	6	lum
chr1	10712543	10713067	525	12	lum
chr1	10713795	10713962	168	6	lum
chr1	10727262	10727351	90	4	lum
chr1	10727596	10729367	1772	53	lum
chr1	10730609	10730852	244	4	lum
chr1	10731776	10731842	67	4	lum
chr1	10734408	10734805	398	12	lum
chr1	10735021	10735663	643	18	lum
chr1	10735913	10736363	451	7	lum
chr1	10737305	10737882	578	12	lum
chr1	10740609	10740903	295	11	lum
chr1	10741480	10743266	1787	37	lum
chr1	10743470	10744229	760	15	lum
chr1	10745363	10746759	1397	32	lum
chr1	10746994	10748450	1457	27	lum
chr1	10749120	10749570	451	9	lum
chr1	10749937	10750443	507	9	lum
chr1	10751306	10751354	49	4	lum
chr1	10752636	10753381	746	12	lum
chr1	10757633	10758077	445	18	lum
chr1	10758459	10759329	871	15	lum
chr1	10759673	10759955	283	4	lum
chr1	10760459	10760569	111	4	lum
chr1	10764450	10765285	836	43	lum
chr1	10768554	10768738	185	5	lum
chr1	10770722	10771080	359	9	lum
chr1	10775010	10775456	447	8	lum
chr1	10784002	10784873	872	13	lum
chr1	10785082	10785480	399	13	lum
chr1	10788005	10788219	215	7	lum
chr1	10804769	10805055	287	11	lum
chr1	10805744	10806553	810	23	lum
chr1	10810082	10810317	236	8	lum
chr1	10812514	10812830	317	7	lum
chr1	10813190	10813307	118	4	lum
chr1	10816022	10816955	934	31	lum
chr1	10819372	10820063	692	8	lum
chr1	10823126	10823352	227	9	lum
chr1	10825146	10826891	1746	39	lum
chr1	10827256	10827517	262	4	lum
chr1	10831938	10832285	348	8	lum
chr1	10832698	10833022	325	4	lum
chr1	10833365	10833610	246	10	lum
chr1	10835511	10835706	196	5	lum
chr1	10835950	10837087	1138	21	lum
chr1	10837374	10837791	418	7	lum
chr1	10838580	10839085	506	14	lum
chr1	10839675	10840296	622	19	lum
chr1	10841324	10841678	355	8	lum
chr1	10843095	10843285	191	6	lum
chr1	10845397	10845787	391	11	lum
chr1	10846032	10846291	260	7	lum
chr1	10849517	10849659	143	6	lum
chr1	10849864	10851351	1488	28	lum
chr1	10875045	10875172	128	4	lum
chr1	10875402	10875842	441	8	lum
chr1	10908245	10908511	267	6	lum
chr1	10917963	10918539	577	11	lum
chr1	10928732	10929008	277	5	lum
chr1	10953148	10953345	198	4	lum
chr1	10958557	10958701	145	4	lum
chr1	10995332	10995605	274	4	lum
chr1	11003001	11003208	208	7	lum
chr1	11018653	11019242	590	15	lum
chr1	11020584	11020857	274	9	lum
chr1	11028287	11028845	559	15	lum
chr1	11160334	11160408	75	4	lum
chr1	11212099	11212234	136	4	lum
chr1	11212645	11213089	445	11	lum
chr1	11329861	11329907	47	4	lum
chr1	11352514	11352627	114	4	lum
chr1	11384248	11384309	62	4	lum
chr1	11391166	11391464	299	8	lum
chr1	11400071	11400181	111	5	lum
chr1	11412444	11412634	191	5	lum
chr1	11412930	11413247	318	8	lum
chr1	11413470	11413756	287	10	lum
chr1	11417986	11418120	135	5	lum
chr1	11425725	11425831	107	4	lum
chr1	11444490	11444872	383	4	lum
chr1	11445404	11445777	374	5	lum
chr1	11447605	11448170	566	12	lum
chr1	11455041	11455638	598	10	lum
chr1	11474985	11475170	186	5	lum
chr1	11481638	11481737	100	5	lum
chr1	11482226	11482467	242	7	lum
chr1	11502112	11502598	487	7	lum
chr1	11509775	11509869	95	4	lum
chr1	11515544	11516467	924	19	lum
chr1	11518882	11519207	326	4	lum
chr1	11522865	11523029	165	5	lum
chr1	11523534	11523756	223	4	lum
chr1	11525619	11526024	406	6	lum
chr1	11544029	11544434	406	5	lum
chr1	11549618	11550032	415	5	lum
chr1	11552370	11552477	108	4	lum
chr1	11590336	11590549	214	4	lum
chr1	11592750	11592982	233	4	lum
chr1	11596689	11596950	262	4	lum
chr1	11598327	11598589	263	4	lum
chr1	11626558	11627059	502	8	lum
chr1	11629822	11629845	24	5	lum
chr1	11636762	11637142	381	5	lum
chr1	11643919	11644173	255	4	lum
chr1	11646946	11647129	184	4	lum
chr1	11660597	11661031	435	4	lum
chr1	11677676	11677888	213	4	lum
chr1	11709393	11709865	473	6	lum
chr1	11742214	11742699	486	7	lum
chr1	11758441	11758647	207	4	lum
chr1	11760700	11760963	264	4	lum
chr1	11765204	11765639	436	4	lum
chr1	11789872	11789958	87	5	lum
chr1	11797751	11798038	288	4	lum
chr1	11798877	11799110	234	6	lum
chr1	11812202	11812291	90	4	lum
chr1	11848094	11848427	334	5	lum
chr1	11851054	11851348	295	6	lum
chr1	11934238	11934562	325	7	lum
chr1	11936513	11936846	334	6	lum
chr1	11955297	11955552	256	4	lum
chr1	11961670	11961725	56	4	lum
chr1	11978753	11979797	1045	17	lum
chr1	12001149	12001431	283	6	lum
chr1	12021366	12021569	204	4	lum
chr1	12052092	12052824	733	16	lum
chr1	12109723	12110125	403	5	lum
chr1	12112180	12112430	251	6	lum
chr1	12181812	12181941	130	5	lum
chr1	12192258	12192588	331	8	lum
chr1	12193494	12193536	43	4	lum
chr1	12203721	12203856	136	6	lum
chr1	12221721	12222190	470	7	lum
chr1	12333024	12333373	350	7	lum
chr1	12338551	12338991	441	8	lum
chr1	12416033	12416865	833	12	lum
chr1	12428551	12428626	76	4	lum
chr1	12436550	12436765	216	4	lum
chr1	12441485	12441930	446	6	lum
chr1	12458641	12458959	319	6	lum
chr1	12521451	12521744	294	4	lum
chr1	12529566	12529691	126	4	lum
chr1	12535544	12535887	344	4	lum
chr1	12536490	12536551	62	4	lum
chr1	12545414	12545563	150	4	lum
chr1	12545927	12546101	175	4	lum
chr1	12556568	12556986	419	8	lum
chr1	12587726	12589243	1518	38	lum
chr1	12589502	12589638	137	5	lum
chr1	12603803	12604157	355	8	lum
chr1	12618117	12618217	101	4	lum
chr1	12657790	12658387	598	11	lum
chr1	12664499	12664737	239	5	lum
chr1	12690106	12690228	123	4	lum
chr1	12697776	12698060	285	4	lum
chr1	12710225	12710403	179	5	lum
chr1	12714823	12715037	215	8	lum
chr1	12786143	12786496	354	4	lum
chr1	12830524	12830920	397	4	lum
chr1	12919971	12920226	256	4	lum
chr1	13782906	13783006	101	4	lum
chr1	13843008	13843358	351	5	lum
chr1	13848833	13849128	296	4	lum
chr1	13882817	13883082	266	4	lum
chr1	13901985	13902209	225	4	lum
chr1	13926037	13926121	85	4	lum
chr1	13926411	13926962	552	9	lum
chr1	13942339	13942723	385	6	lum
chr1	14026134	14026216	83	4	lum
chr1	14046296	14046672	377	4	lum
chr1	14083291	14083421	131	4	lum
chr1	14084489	14084834	346	8	lum
chr1	14087882	14088187	306	8	lum
chr1	14097358	14097658	301	4	lum
chr1	14117894	14118113	220	6	lum
chr1	14125447	14125666	220	8	lum
chr1	14126033	14126399	367	6	lum
chr1	14127107	14127560	454	6	lum
chr1	14128239	14128574	336	9	lum
chr1	14133799	14133989	191	6	lum
chr1	14136096	14136416	321	8	lum
chr1	14141251	14141371	121	5	lum
chr1	14155729	14156209	481	9	lum
chr1	14157178	14157427	250	6	lum
chr1	14158458	14159013	556	8	lum
chr1	14227611	14228552	942	19	lum
chr1	14261235	14261469	235	4	lum
chr1	14407775	14407934	160	4	lum
chr1	14435522	14435631	110	4	lum
chr1	14476001	14476104	104	5	lum
chr1	14479514	14479902	389	5	lum
chr1	14494513	14495032	520	11	lum
chr1	14569959	14570121	163	4	lum
chr1	14609316	14609533	218	7	lum
chr1	14617823	14617981	159	6	lum
chr1	14645878	14646164	287	5	lum
chr1	14647666	14647815	150	4	lum
chr1	14653586	14653867	282	4	lum
chr1	14698254	14698643	390	6	lum
chr1	14719543	14719993	451	5	lum
chr1	14748756	14749124	369	8	lum
chr1	14750750	14751135	386	8	lum
chr1	14785950	14786225	276	6	lum
chr1	14806453	14806773	321	5	lum
chr1	14825166	14825990	825	11	lum
chr1	14826747	14826857	111	4	lum
chr1	14880258	14880389	132	4	lum
chr1	14882252	14882691	440	4	lum
chr1	14897087	14897251	165	6	lum
chr1	14922530	14923075	546	10	lum
chr1	14960869	14961121	253	5	lum
chr1	15009550	15009786	237	5	lum
chr1	15023424	15023930	507	7	lum
chr1	15026719	15026923	205	5	lum
chr1	15054507	15054638	132	4	lum
chr1	15064801	15065277	477	12	lum
chr1	15111399	15111553	155	4	lum
chr1	15120354	15120544	191	4	lum
chr1	15124414	15124716	303	4	lum
chr1	15126613	15126781	169	4	lum
chr1	15141414	15141975	562	8	lum
chr1	15160191	15160398	208	8	lum
chr1	15202511	15202830	320	4	lum
chr1	15205655	15206105	451	8	lum
chr1	15273338	15273458	121	4	lum
chr1	15281037	15281153	117	6	lum
chr1	15281963	15282183	221	5	lum
chr1	15312832	15313031	200	4	lum
chr1	15331803	15331879	77	4	lum
chr1	15339475	15340124	650	13	lum
chr1	15342280	15344156	1877	44	lum
chr1	15352081	15352720	640	13	lum
chr1	15454527	15455068	542	4	lum
chr1	15466229	15466798	570	11	lum
chr1	15476410	15476604	195	4	lum
chr1	15500537	15500619	83	4	lum
chr1	15507727	15508393	667	16	lum
chr1	15523893	15523971	79	4	lum
chr1	15525165	15525510	346	8	lum
chr1	15526836	15526969	134	5	lum
chr1	15527244	15527801	558	10	lum
chr1	15528119	15528836	718	19	lum
chr1	15546570	15546690	121	4	lum
chr1	15556245	15556728	484	8	lum
chr1	15583643	15584079	437	4	lum
chr1	15611119	15611382	264	6	lum
chr1	15611749	15611985	237	8	lum
chr1	15613704	15613945	242	4	lum
chr1	15635198	15635276	79	5	lum
chr1	15653145	15653404	260	9	lum
chr1	15731709	15731931	223	6	lum
chr1	15738339	15738831	493	9	lum
chr1	15750668	15750825	158	4	lum
chr1	15751033	15751218	186	6	lum
chr1	15759438	15759701	264	5	lum
chr1	15780713	15780992	280	4	lum
chr1	15789848	15790355	508	11	lum
chr1	15843243	15843515	273	5	lum
chr1	15885583	15886349	767	16	lum
chr1	15888758	15888819	62	4	lum
chr1	15910660	15910762	103	4	lum
chr1	15927873	15928084	212	6	lum
chr1	15928831	15929149	319	5	lum
chr1	15932231	15932441	211	5	lum
chr1	15942625	15942689	65	5	lum
chr1	15952697	15953008	312	4	lum
chr1	16083344	16083859	516	10	lum
chr1	16089133	16089243	111	4	lum
chr1	16245461	16245724	264	4	lum
chr1	16256119	16256264	146	7	lum
chr1	16265759	16265848	90	4	lum
chr1	16266371	16266759	389	8	lum
chr1	16280103	16280361	259	4	lum
chr1	16305690	16305999	310	4	lum
chr1	16316291	16316565	275	6	lum
chr1	16321475	16321740	266	5	lum
chr1	16330404	16330806	403	9	lum
chr1	16335013	16335127	115	5	lum
chr1	16391774	16391923	150	6	lum
chr1	16394369	16394634	266	4	lum
chr1	16400629	16400665	37	4	lum
chr1	16403184	16403752	569	15	lum
chr1	16407694	16407824	131	4	lum
chr1	16420133	16420323	191	7	lum
chr1	16421792	16422028	237	4	lum
chr1	16446447	16446500	54	4	lum
chr1	16447780	16448390	611	13	lum
chr1	16465278	16465573	296	6	lum
chr1	16469961	16470324	364	10	lum
chr1	16490722	16491125	404	10	lum
chr1	16505099	16505401	303	5	lum
chr1	16505677	16506026	350	10	lum
chr1	16521751	16521981	231	7	lum
chr1	16591379	16591713	335	6	lum
chr1	16660844	16660892	49	4	lum
chr1	16661445	16661675	231	5	lum
chr1	16705802	16706034	233	8	lum
chr1	16750227	16750460	234	6	lum
chr1	16759465	16759853	389	4	lum
chr1	16783545	16783725	181	5	lum
chr1	16934807	16935472	666	10	lum
chr1	16940673	16941162	490	7	lum
chr1	16947611	16947710	100	5	lum
chr1	16949769	16950106	338	8	lum
chr1	16950360	16950510	151	5	lum
chr1	16950715	16950940	226	9	lum
chr1	16951142	16951174	33	4	lum
chr1	17035338	17035645	308	5	lum
chr1	17037219	17037327	109	4	lum
chr1	17039476	17040243	768	11	lum
chr1	17041875	17042243	369	8	lum
chr1	17043090	17043422	333	4	lum
chr1	17047305	17047554	250	4	lum
chr1	17099159	17099369	211	6	lum
chr1	17099861	17099928	68	5	lum
chr1	17274605	17274979	375	9	lum
chr1	17276040	17276333	294	4	lum
chr1	17350789	17351288	500	9	lum
chr1	17355877	17356077	201	4	lum
chr1	17386745	17387165	421	9	lum
chr1	17461903	17462241	339	4	lum
chr1	17489515	17489729	215	6	lum
chr1	17511732	17511781	50	4	lum
chr1	17516999	17517133	135	4	lum
chr1	17520216	17520625	410	4	lum
chr1	17559415	17559662	248	4	lum
chr1	17586041	17586211	171	9	lum
chr1	17608237	17608354	118	6	lum
chr1	17620636	17620851	216	4	lum
chr1	17624473	17625176	704	11	lum
chr1	17631192	17631575	384	7	lum
chr1	17632382	17633534	1153	14	lum
chr1	17641031	17641625	595	11	lum
chr1	17666500	17666761	262	5	lum
chr1	17723873	17723993	121	4	lum
chr1	17729877	17730155	279	6	lum
chr1	17733590	17733882	293	7	lum
chr1	17736079	17736680	602	17	lum
chr1	17737944	17738149	206	5	lum
chr1	17738370	17738639	270	4	lum
chr1	17754265	17755386	1122	22	lum
chr1	17760321	17760364	44	5	lum
chr1	17795558	17795646	89	4	lum
chr1	17825741	17825955	215	5	lum
chr1	17837294	17837560	267	5	lum
chr1	17846380	17847244	865	14	lum
chr1	17856391	17856618	228	5	lum
chr1	17877435	17877513	79	6	lum
chr1	17878252	17878538	287	7	lum
chr1	17886516	17886752	237	6	lum
chr1	17888051	17888492	442	9	lum
chr1	17891035	17891703	669	12	lum
chr1	17892179	17892274	96	5	lum
chr1	17904115	17904347	233	7	lum
chr1	17909887	17910086	200	5	lum
chr1	17912358	17912445	88	4	lum
chr1	17932453	17932758	306	6	lum
chr1	17958756	17959648	893	26	lum
chr1	18005907	18006102	196	5	lum
chr1	18008038	18008215	178	6	lum
chr1	18060690	18061033	344	6	lum
chr1	18088937	18088993	57	4	lum
chr1	18103773	18104049	277	6	lum
chr1	18116312	18116659	348	5	lum
chr1	18117942	18118413	472	9	lum
chr1	18121780	18122257	478	6	lum
chr1	18145624	18145936	313	8	lum
chr1	18214467	18214961	495	11	lum
chr1	18230419	18231093	675	7	lum
chr1	18254200	18254362	163	4	lum
chr1	18254572	18254757	186	4	lum
chr1	18255985	18256680	696	7	lum
chr1	18289636	18289797	162	4	lum
chr1	18371276	18371854	579	10	lum
chr1	18373943	18374095	153	6	lum
chr1	18406789	18407273	485	5	lum
chr1	18414749	18415029	281	6	lum
chr1	18426716	18426872	157	4	lum
chr1	18431369	18431500	132	5	lum
chr1	18460190	18460376	187	5	lum
chr1	18469021	18469243	223	4	lum
chr1	18488069	18488237	169	4	lum
chr1	18492924	18493156	233	12	lum
chr1	18516787	18517335	549	8	lum
chr1	18528076	18528451	376	5	lum
chr1	18531909	18532130	222	6	lum
chr1	18561912	18562130	219	4	lum
chr1	18611088	18611829	742	11	lum
chr1	18615451	18615752	302	9	lum
chr1	18625306	18625507	202	5	lum
chr1	18625743	18626192	450	6	lum
chr1	18646286	18646415	130	4	lum
chr1	18652365	18652806	442	6	lum
chr1	18724551	18724792	242	6	lum
chr1	18767189	18767395	207	4	lum
chr1	18770469	18770567	99	4	lum
chr1	18788294	18788548	255	10	lum
chr1	18789641	18790075	435	9	lum
chr1	18790853	18791655	803	12	lum
chr1	18813326	18813817	492	8	lum
chr1	18815294	18815875	582	6	lum
chr1	18836010	18836484	475	8	lum
chr1	18861627	18861949	323	6	lum
chr1	18862273	18862359	87	5	lum
chr1	18881244	18881454	211	5	lum
chr1	18882099	18882163	65	4	lum
chr1	18896436	18896568	133	5	lum
chr1	18900221	18900425	205	4	lum
chr1	18925409	18925846	438	14	lum
chr1	18933573	18934149	577	8	lum
chr1	18990780	18990975	196	4	lum
chr1	18992859	18993564	706	9	lum
chr1	18995836	18996131	296	4	lum
chr1	18996966	18997540	575	15	lum
chr1	19046640	19046868	229	6	lum
chr1	19182586	19182713	128	4	lum
chr1	19213551	19213819	269	11	lum
chr1	19230024	19230307	284	5	lum
chr1	19258304	19258527	224	6	lum
chr1	19258731	19259010	280	6	lum
chr1	19273443	19273747	305	4	lum
chr1	19284140	19284460	321	8	lum
chr1	19297423	19297788	366	5	lum
chr1	19315399	19315804	406	9	lum
chr1	19333588	19333857	270	5	lum
chr1	19336799	19337020	222	6	lum
chr1	19338043	19338789	747	7	lum
chr1	19339098	19339391	294	9	lum
chr1	19355782	19356222	441	14	lum
chr1	19377392	19377602	211	5	lum
chr1	19391523	19392857	1335	32	lum
chr1	19419344	19419636	293	7	lum
chr1	19529523	19529919	397	9	lum
chr1	19596037	19596151	115	4	lum
chr1	19611265	19611627	363	6	lum
chr1	19613853	19614614	762	14	lum
chr1	19674153	19674266	114	4	lum
chr1	19680301	19680512	212	6	lum
chr1	19683116	19683233	118	6	lum
chr1	19739221	19739467	247	6	lum
chr1	19835424	19835699	276	4	lum
chr1	19840853	19841244	392	8	lum
chr1	19966450	19966553	104	4	lum
chr1	20030242	20030458	217	6	lum
chr1	20063708	20064094	387	5	lum
chr1	20091505	20091650	146	5	lum
chr1	20097105	20097308	204	6	lum
chr1	20102696	20102926	231	8	lum
chr1	20141059	20141552	494	8	lum
chr1	20142064	20142929	866	11	lum
chr1	20146575	20146817	243	4	lum
chr1	20230263	20230432	170	7	lum
chr1	20248653	20248971	319	6	lum
chr1	20285106	20285508	403	7	lum
chr1	20301653	20301989	337	4	lum
chr1	20398091	20398251	161	4	lum
chr1	20403898	20404287	390	4	lum
chr1	20424814	20425183	370	5	lum
chr1	20481143	20481295	153	4	lum
chr1	20484727	20485332	606	7	lum
chr1	20498645	20498935	291	7	lum
chr1	20505006	20505407	402	5	lum
chr1	20507862	20508331	470	8	lum
chr1	20576670	20576774	105	4	lum
chr1	20577038	20577542	505	9	lum
chr1	20594788	20595076	289	5	lum
chr1	20595877	20596141	265	6	lum
chr1	20609007	20609405	399	6	lum
chr1	20648539	20648843	305	5	lum
chr1	20683833	20684046	214	7	lum
chr1	20686088	20686133	46	4	lum
chr1	20686598	20686674	77	4	lum
chr1	20702745	20702991	247	4	lum
chr1	20712261	20712478	218	6	lum
chr1	20858931	20858981	51	4	lum
chr1	20860416	20860607	192	6	lum
chr1	20866043	20866521	479	8	lum
chr1	20877613	20877845	233	4	lum
chr1	20897057	20897294	238	4	lum
chr1	20920527	20920705	179	4	lum
chr1	20928129	20928284	156	4	lum
chr1	20930475	20930559	85	4	lum
chr1	21013901	21014028	128	5	lum
chr1	21026037	21026450	414	11	lum
chr1	21027095	21027229	135	4	lum
chr1	21027511	21027598	88	5	lum
chr1	21051704	21052361	658	8	lum
chr1	21111190	21111564	375	8	lum
chr1	21196633	21196723	91	4	lum
chr1	21389029	21389140	112	4	lum
chr1	21563129	21563727	599	9	lum
chr1	21564975	21565294	320	8	lum
chr1	21565790	21566066	277	5	lum
chr1	21568115	21568364	250	9	lum
chr1	21568568	21568858	291	5	lum
chr1	21573343	21574187	845	16	lum
chr1	21578546	21578831	286	4	lum
chr1	21581356	21581568	213	6	lum
chr1	21582099	21582219	121	4	lum
chr1	21589043	21589605	563	14	lum
chr1	21602459	21603506	1048	25	lum
chr1	21610445	21610673	229	7	lum
chr1	21611998	21612274	277	6	lum
chr1	21619913	21620432	520	6	lum
chr1	21620822	21621395	574	10	lum
chr1	21623579	21623715	137	5	lum
chr1	21636504	21636567	64	5	lum
chr1	21642422	21642830	409	6	lum
chr1	21645194	21647336	2143	44	lum
chr1	21655777	21655927	151	5	lum
chr1	21658320	21658906	587	8	lum
chr1	21663347	21664810	1464	21	lum
chr1	21665045	21665363	319	6	lum
chr1	21665629	21666229	601	7	lum
chr1	21666441	21666726	286	4	lum
chr1	21666951	21667222	272	10	lum
chr1	21667435	21667678	244	6	lum
chr1	21668197	21668382	186	4	lum
chr1	21670211	21670609	399	6	lum
chr1	21672847	21673235	389	7	lum
chr1	21687261	21687671	411	4	lum
chr1	21690432	21690549	118	7	lum
chr1	21711336	21711417	82	4	lum
chr1	21728270	21728495	226	4	lum
chr1	21794702	21795014	313	5	lum
chr1	21831512	21832004	493	7	lum
chr1	21849095	21849291	197	5	lum
chr1	21861451	21861723	273	6	lum
chr1	21869850	21870058	209	8	lum
chr1	21875169	21875730	562	7	lum
chr1	21877322	21877843	522	13	lum
chr1	21909296	21909458	163	5	lum
chr1	21916658	21917551	894	21	lum
chr1	21941240	21941366	127	4	lum
chr1	21948297	21948675	379	6	lum
chr1	21950195	21950914	720	13	lum
chr1	21951171	21951398	228	7	lum
chr1	21952285	21952883	599	13	lum
chr1	21953311	21953849	539	17	lum
chr1	21958385	21958989	605	14	lum
chr1	21960790	21960864	75	5	lum
chr1	21961411	21961728	318	5	lum
chr1	21965486	21965661	176	5	lum
chr1	21965939	21966243	305	5	lum
chr1	21968566	21968788	223	5	lum
chr1	21976914	21977144	231	7	lum
chr1	21992973	21993678	706	12	lum
chr1	22002458	22003037	580	12	lum
chr1	22074646	22074739	94	4	lum
chr1	22100963	22101242	280	4	lum
chr1	22130062	22130388	327	6	lum
chr1	22196137	22196216	80	4	lum
chr1	22299014	22299212	199	5	lum
chr1	22358169	22358353	185	4	lum
chr1	22466744	22467264	521	6	lum
chr1	22467516	22467796	281	4	lum
chr1	22470341	22470555	215	4	lum
chr1	22489702	22489982	281	12	lum
chr1	22490196	22490377	182	5	lum
chr1	22542769	22543138	370	11	lum
chr1	22582133	22582332	200	5	lum
chr1	22582546	22583014	469	9	lum
chr1	22583463	22584780	1318	39	lum
chr1	22586027	22586843	817	23	lum
chr1	22618564	22618738	175	11	lum
chr1	22642164	22642410	247	6	lum
chr1	22648547	22648849	303	5	lum
chr1	22652931	22653037	107	6	lum
chr1	22668552	22668935	384	21	lum
chr1	22674626	22675623	998	19	lum
chr1	22675832	22676344	513	8	lum
chr1	22701986	22702673	688	14	lum
chr1	22703041	22703275	235	5	lum
chr1	22714432	22715061	630	12	lum
chr1	22725658	22725895	238	4	lum
chr1	22740766	22741353	588	13	lum
chr1	22742021	22742432	412	6	lum
chr1	22773900	22774222	323	5	lum
chr1	22777141	22777460	320	8	lum
chr1	22781062	22781214	153	4	lum
chr1	22795867	22796325	459	10	lum
chr1	22799677	22799818	142	4	lum
chr1	22802387	22802575	189	4	lum
chr1	22823358	22823543	186	6	lum
chr1	22879612	22880319	708	16	lum
chr1	22883957	22884126	170	4	lum
chr1	22904678	22905039	362	5	lum
chr1	22953826	22954019	194	4	lum
chr1	22963575	22963749	175	6	lum
chr1	23007302	23007548	247	6	lum
chr1	23008383	23008640	258	5	lum
chr1	23039062	23039200	139	5	lum
chr1	23043635	23043857	223	4	lum
chr1	23055369	23055560	192	11	lum
chr1	23074156	23074187	32	4	lum
chr1	23076947	23077030	84	4	lum
chr1	23117190	23117334	145	8	lum
chr1	23135221	23135411	191	4	lum
chr1	23179824	23180324	501	8	lum
chr1	23227746	23228085	340	5	lum
chr1	23241964	23242769	806	8	lum
chr1	23290056	23290216	161	4	lum
chr1	23310489	23310573	85	4	lum
chr1	23365945	23366239	295	5	lum
chr1	23437351	23437430	80	4	lum
chr1	23486196	23486275	80	5	lum
chr1	23515162	23515300	139	4	lum
chr1	23605327	23605674	348	4	lum
chr1	23656730	23656856	127	5	lum
chr1	23693576	23693673	98	5	lum
chr1	23743975	23744405	431	5	lum
chr1	23748342	23748799	458	8	lum
chr1	23775885	23776062	178	4	lum
chr1	23779281	23779453	173	5	lum
chr1	23782621	23783025	405	6	lum
chr1	23803921	23804456	536	8	lum
chr1	23851625	23851943	319	5	lum
chr1	23854566	23855149	584	10	lum
chr1	23921569	23921785	217	4	lum
chr1	23924917	23925404	488	9	lum
chr1	24053760	24054265	506	10	lum
chr1	24055040	24055147	108	5	lum
chr1	24092198	24092337	140	4	lum
chr1	24152579	24153046	468	9	lum
chr1	24234262	24234887	626	8	lum
chr1	24239645	24239820	176	4	lum
chr1	24246415	24246818	404	7	lum
chr1	24247310	24247497	188	5	lum
chr1	24269458	24269827	370	5	lum
chr1	24277991	24278764	774	12	lum
chr1	24284132	24285274	1143	15	lum
chr1	24298354	24298424	71	4	lum
chr1	24337042	24337245	204	4	lum
chr1	24401891	24402114	224	4	lum
chr1	24406666	24406924	259	7	lum
chr1	24421684	24421924	241	6	lum
chr1	24445036	24445143	108	5	lum
chr1	24463730	24463901	172	4	lum
chr1	24530337	24530383	47	6	lum
chr1	24532868	24533062	195	4	lum
chr1	24533480	24533718	239	4	lum
chr1	24542513	24542622	110	4	lum
chr1	24593123	24593387	265	6	lum
chr1	24601026	24601115	90	5	lum
chr1	24609879	24610324	446	5	lum
chr1	24610732	24611073	342	7	lum
chr1	24616794	24616906	113	5	lum
chr1	24621165	24621767	603	9	lum
chr1	24652939	24653174	236	5	lum
chr1	24670170	24670470	301	7	lum
chr1	24693618	24693773	156	4	lum
chr1	24701395	24702094	700	13	lum
chr1	24713201	24713520	320	4	lum
chr1	24765093	24765212	120	4	lum
chr1	24867462	24867804	343	6	lum
chr1	24923045	24923552	508	9	lum
chr1	24924649	24924996	348	5	lum
chr1	25009126	25009208	83	4	lum
chr1	25032364	25032554	191	6	lum
chr1	25070580	25070901	322	4	lum
chr1	25075029	25075133	105	6	lum
chr1	25121004	25121240	237	4	lum
chr1	25187383	25187920	538	8	lum
chr1	25188613	25189181	569	19	lum
chr1	25191123	25191212	90	4	lum
chr1	25193574	25193732	159	5	lum
chr1	25197055	25197167	113	4	lum
chr1	25225990	25226343	354	5	lum
chr1	25274464	25274887	424	4	lum
chr1	25288470	25289029	560	7	lum
chr1	25297072	25297327	256	7	lum
chr1	25316996	25317226	231	4	lum
chr1	25355237	25356060	824	23	lum
chr1	25358321	25359503	1183	24	lum
chr1	25360054	25360712	659	6	lum
chr1	25360913	25361333	421	6	lum
chr1	25366903	25367212	310	8	lum
chr1	25376910	25377165	256	5	lum
chr1	25390301	25390594	294	5	lum
chr1	25392107	25392550	444	5	lum
chr1	25393664	25393970	307	4	lum
chr1	25400591	25400821	231	7	lum
chr1	25427996	25428465	470	6	lum
chr1	25433498	25433741	244	4	lum
chr1	25444095	25444195	101	4	lum
chr1	25468229	25468374	146	6	lum
chr1	25483523	25483770	248	5	lum
chr1	25749836	25750309	474	6	lum
chr1	25752146	25752410	265	4	lum
chr1	25785372	25785741	370	5	lum
chr1	25789236	25789568	333	4	lum
chr1	25829643	25829988	346	4	lum
chr1	25833518	25833744	227	5	lum
chr1	25914716	25914946	231	4	lum
chr1	25916587	25916755	169	5	lum
chr1	25917091	25917388	298	5	lum
chr1	25927408	25927691	284	7	lum
chr1	25950303	25950698	396	6	lum
chr1	25956383	25956690	308	4	lum
chr1	25968662	25968910	249	4	lum
chr1	25969279	25969634	356	7	lum
chr1	25987629	25988184	556	8	lum
chr1	26008039	26008696	658	7	lum
chr1	26014982	26015454	473	7	lum
chr1	26034071	26034297	227	4	lum
chr1	26036074	26036275	202	4	lum
chr1	26069804	26070246	443	7	lum
chr1	26083346	26083849	504	7	lum
chr1	26084103	26084403	301	9	lum
chr1	26097731	26098214	484	17	lum
chr1	26109370	26109488	119	7	lum
chr1	26111079	26111260	182	4	lum
chr1	26129316	26129675	360	5	lum
chr1	26198908	26199190	283	4	lum
chr1	26217081	26217268	188	8	lum
chr1	26345125	26345571	447	10	lum
chr1	26367972	26368145	174	6	lum
chr1	26387422	26387695	274	4	lum
chr1	26393817	26393971	155	4	lum
chr1	26405173	26405369	197	5	lum
chr1	26406641	26406941	301	5	lum
chr1	26440789	26440953	165	9	lum
chr1	26453930	26454358	429	9	lum
chr1	26542358	26542455	98	4	lum
chr1	26624866	26625182	317	8	lum
chr1	26680543	26681193	651	16	lum
chr1	26683990	26684125	136	6	lum
chr1	26717256	26717318	63	6	lum
chr1	26795467	26795599	133	9	lum
chr1	26863654	26863885	232	4	lum
chr1	26925565	26925870	306	4	lum
chr1	26935139	26935573	435	5	lum
chr1	27033989	27034113	125	4	lum
chr1	27240514	27240812	299	4	lum
chr1	27274391	27275369	979	17	lum
chr1	27464161	27464564	404	9	lum
chr1	27465033	27465451	419	9	lum
chr1	27466551	27466852	302	4	lum
chr1	27471225	27471361	137	4	lum
chr1	27489638	27489727	90	4	lum
chr1	27518713	27519049	337	6	lum
chr1	27525095	27525554	460	4	lum
chr1	27667305	27667498	194	5	lum
chr1	27702920	27703025	106	5	lum
chr1	27795725	27796210	486	6	lum
chr1	27826320	27826850	531	7	lum
chr1	27868392	27868432	41	4	lum
chr1	27880879	27881114	236	4	lum
chr1	27940518	27940962	445	5	lum
chr1	28013195	28013386	192	11	lum
chr1	28039025	28039216	192	4	lum
chr1	28191084	28191267	184	4	lum
chr1	28201678	28202173	496	8	lum
chr1	28384710	28385054	345	4	lum
chr1	28479634	28479764	131	4	lum
chr1	28480973	28481048	76	4	lum
chr1	28481484	28481617	134	4	lum
chr1	28484534	28484692	159	5	lum
chr1	28499360	28499533	174	4	lum
chr1	28569523	28569867	345	5	lum
chr1	28572917	28573523	607	19	lum
chr1	28576371	28576678	308	4	lum
chr1	28591790	28591926	137	4	lum
chr1	28640388	28640833	446	6	lum
chr1	28642065	28642451	387	5	lum
chr1	28672785	28673143	359	4	lum
chr1	28692464	28692779	316	4	lum
chr1	28853268	28853790	523	14	lum
chr1	29108621	29108987	367	4	lum
chr1	29116999	29117358	360	5	lum
chr1	29123013	29123466	454	8	lum
chr1	29172835	29173021	187	4	lum
chr1	29344779	29344994	216	6	lum
chr1	29432466	29432919	454	6	lum
chr1	29668936	29669311	376	6	lum
chr1	29740284	29740924	641	11	lum
chr1	29745370	29745735	366	5	lum
chr1	29771543	29772001	459	5	lum
chr1	29775599	29775848	250	5	lum
chr1	29777209	29777441	233	4	lum
chr1	29830694	29831045	352	5	lum
chr1	29869151	29869474	324	4	lum
chr1	30124926	30125038	113	4	lum
chr1	30149497	30150243	747	8	lum
chr1	30159302	30159583	282	4	lum
chr1	30164264	30164773	510	6	lum
chr1	30204412	30204698	287	4	lum
chr1	30308909	30309219	311	4	lum
chr1	30309973	30310563	591	9	lum
chr1	30457011	30457590	580	6	lum
chr1	30458326	30458727	402	6	lum
chr1	30507401	30507617	217	4	lum
chr1	30553234	30553401	168	6	lum
chr1	30666532	30667000	469	7	lum
chr1	30667893	30668600	708	12	lum
chr1	30690750	30690937	188	5	lum
chr1	30699402	30699804	403	7	lum
chr1	30720094	30720339	246	5	lum
chr1	30723325	30723962	638	10	lum
chr1	30769406	30769437	32	5	lum
chr1	30802464	30802688	225	4	lum
chr1	30846490	30846700	211	5	lum
chr1	30889949	30889996	48	4	lum
chr1	30890327	30890582	256	4	lum
chr1	30895045	30895127	83	4	lum
chr1	30942228	30942516	289	7	lum
chr1	30959697	30959954	258	5	lum
chr1	30980234	30980466	233	5	lum
chr1	31012714	31012986	273	6	lum
chr1	31048031	31048248	218	4	lum
chr1	31073014	31073191	178	4	lum
chr1	31074339	31074716	378	4	lum
chr1	31090064	31090317	254	5	lum
chr1	31091277	31091419	143	4	lum
chr1	31112974	31113726	753	13	lum
chr1	31114552	31115022	471	5	lum
chr1	31137313	31137519	207	13	lum
chr1	31153890	31154024	135	4	lum
chr1	31162459	31162819	361	5	lum
chr1	31208087	31208238	152	5	lum
chr1	31219401	31219921	521	13	lum
chr1	31225507	31225722	216	4	lum
chr1	31243175	31243351	177	9	lum
chr1	31267998	31268039	42	4	lum
chr1	31279979	31280143	165	5	lum
chr1	31288593	31288651	59	4	lum
chr1	31313862	31313977	116	4	lum
chr1	31327466	31327820	355	4	lum
chr1	31627021	31627090	70	4	lum
chr1	31644711	31645443	733	15	lum
chr1	31659503	31659800	298	5	lum
chr1	31673527	31673743	217	7	lum
chr1	31767703	31767860	158	4	lum
chr1	31862972	31863398	427	8	lum
chr1	31914940	31915097	158	4	lum
chr1	31958196	31958433	238	5	lum
chr1	31970446	31970674	229	6	lum
chr1	31971303	31971616	314	4	lum
chr1	31972783	31972986	204	5	lum
chr1	31975959	31976144	186	6	lum
chr1	31996811	31997155	345	6	lum
chr1	32033218	32033250	33	4	lum
chr1	32085143	32085367	225	5	lum
chr1	32149730	32150097	368	6	lum
chr1	32153961	32154462	502	8	lum
chr1	32176645	32176864	220	4	lum
chr1	32183342	32183534	193	4	lum
chr1	32232906	32233013	108	4	lum
chr1	32233507	32233841	335	5	lum
chr1	32241785	32241900	116	4	lum
chr1	32295863	32296671	809	14	lum
chr1	32346084	32346653	570	6	lum
chr1	32392838	32393059	222	4	lum
chr1	32394022	32394229	208	4	lum
chr1	32396421	32396757	337	5	lum
chr1	32398564	32398847	284	4	lum
chr1	32399582	32399854	273	5	lum
chr1	32401519	32402081	563	7	lum
chr1	32443746	32443865	120	4	lum
chr1	32497580	32497978	399	4	lum
chr1	32560406	32560680	275	6	lum
chr1	32604713	32604784	72	4	lum
chr1	32689974	32690227	254	4	lum
chr1	32741037	32741158	122	4	lum
chr1	32756530	32756588	59	4	lum
chr1	32773868	32774142	275	6	lum
chr1	32787347	32787607	261	5	lum
chr1	32872188	32872677	490	5	lum
chr1	32907055	32907341	287	4	lum
chr1	32940721	32940948	228	4	lum
chr1	33010450	33010587	138	4	lum
chr1	33102826	33103062	237	11	lum
chr1	33142460	33142737	278	4	lum
chr1	33194848	33195069	222	4	lum
chr1	33197049	33197380	332	7	lum
chr1	33212837	33212930	94	4	lum
chr1	33232842	33233036	195	4	lum
chr1	33263927	33264501	575	10	lum
chr1	33365907	33366156	250	5	lum
chr1	33471446	33471937	492	9	lum
chr1	33473551	33474348	798	12	lum
chr1	33481213	33481320	108	5	lum
chr1	33615275	33615616	342	5	lum
chr1	33616823	33616922	100	4	lum
chr1	33634194	33634334	141	5	lum
chr1	33849250	33849558	309	7	lum
chr1	33875964	33876151	188	5	lum
chr1	33877829	33878014	186	5	lum
chr1	33887183	33887515	333	7	lum
chr1	33902710	33903065	356	6	lum
chr1	33916171	33916432	262	5	lum
chr1	33931943	33932062	120	4	lum
chr1	34004022	34004606	585	6	lum
chr1	34007508	34007887	380	7	lum
chr1	34080668	34080761	94	4	lum
chr1	34100902	34101146	245	4	lum
chr1	34123363	34123660	298	4	lum
chr1	34125285	34125436	152	4	lum
chr1	34162785	34163123	339	4	lum
chr1	34180913	34181033	121	4	lum
chr1	34181939	34182136	198	4	lum
chr1	34184766	34185050	285	4	lum
chr1	34203963	34204295	333	4	lum
chr1	34207512	34207636	125	4	lum
chr1	34237844	34238248	405	4	lum
chr1	34287961	34288325	365	4	lum
chr1	34381198	34381413	216	4	lum
chr1	34396599	34396804	206	6	lum
chr1	34449155	34449426	272	4	lum
chr1	34465709	34466122	414	11	lum
chr1	34480017	34480215	199	4	lum
chr1	34485986	34486225	240	5	lum
chr1	34490958	34491178	221	4	lum
chr1	34654110	34654315	206	6	lum
chr1	34682758	34682878	121	4	lum
chr1	34872184	34873111	928	12	lum
chr1	34994727	34995027	301	4	lum
chr1	35074726	35075145	420	4	lum
chr1	35098030	35098429	400	5	lum
chr1	35124937	35125041	105	4	lum
chr1	35150105	35150443	339	4	lum
chr1	35201673	35201936	264	6	lum
chr1	35205875	35206233	359	6	lum
chr1	35215753	35215989	237	4	lum
chr1	35229185	35229391	207	4	lum
chr1	35243441	35243800	360	4	lum
chr1	35247993	35248341	349	4	lum
chr1	35259526	35259807	282	8	lum
chr1	35291167	35291614	448	8	lum
chr1	35293860	35293978	119	4	lum
chr1	35297328	35297690	363	6	lum
chr1	35312774	35312980	207	4	lum
chr1	35650271	35650307	37	4	lum
chr1	35664686	35664842	157	5	lum
chr1	35729615	35729982	368	6	lum
chr1	35751976	35752052	77	4	lum
chr1	35896829	35897100	272	6	lum
chr1	35913725	35914524	800	8	lum
chr1	35941874	35942091	218	4	lum
chr1	35970611	35970904	294	4	lum
chr1	35979729	35979952	224	5	lum
chr1	36040752	36041009	258	7	lum
chr1	36044414	36044458	45	4	lum
chr1	36108705	36108797	93	6	lum
chr1	36140312	36140391	80	4	lum
chr1	36157620	36157743	124	4	lum
chr1	36377509	36377696	188	6	lum
chr1	36629467	36629840	374	7	lum
chr1	36633164	36633393	230	6	lum
chr1	36648813	36648975	163	4	lum
chr1	36672752	36673082	331	7	lum
chr1	36673432	36673806	375	9	lum
chr1	36714773	36714917	145	5	lum
chr1	36717148	36717486	339	5	lum
chr1	36724137	36724359	223	12	lum
chr1	36729474	36729699	226	5	lum
chr1	36734160	36734626	467	14	lum
chr1	36738615	36738915	301	4	lum
chr1	36748198	36748347	150	11	lum
chr1	36788106	36788309	204	6	lum
chr1	36792808	36793738	931	13	lum
chr1	36794470	36794624	155	4	lum
chr1	36794882	36795910	1029	19	lum
chr1	36796669	36796762	94	4	lum
chr1	36825621	36825791	171	5	lum
chr1	36881243	36881541	299	11	lum
chr1	36923467	36923649	183	5	lum
chr1	36951219	36951452	234	6	lum
chr1	36952167	36953045	879	19	lum
chr1	36993538	36994109	572	11	lum
chr1	37000742	37000896	155	6	lum
chr1	37021728	37022007	280	4	lum
chr1	37057739	37058014	276	5	lum
chr1	37091521	37091799	279	6	lum
chr1	37093816	37094036	221	4	lum
chr1	37217505	37217726	222	6	lum
chr1	37227516	37227625	110	4	lum
chr1	37237239	37237459	221	7	lum
chr1	37501126	37502031	906	27	lum
chr1	37502610	37502908	299	7	lum
chr1	37503134	37503663	530	15	lum
chr1	37504253	37504811	559	9	lum
chr1	37529108	37529664	557	6	lum
chr1	37537165	37537357	193	5	lum
chr1	37539709	37539864	156	5	lum
chr1	37553851	37554089	239	4	lum
chr1	37585987	37586221	235	5	lum
chr1	37635854	37636130	277	8	lum
chr1	37643135	37643334	200	4	lum
chr1	37704325	37704728	404	5	lum
chr1	37708672	37709193	522	7	lum
chr1	37712278	37712838	561	12	lum
chr1	37713082	37713169	88	5	lum
chr1	37759514	37759642	129	4	lum
chr1	37771887	37772129	243	5	lum
chr1	37772748	37772950	203	7	lum
chr1	37774077	37774498	422	6	lum
chr1	37780892	37781100	209	5	lum
chr1	37781686	37782071	386	6	lum
chr1	37791221	37791549	329	4	lum
chr1	37819478	37819790	313	5	lum
chr1	37840074	37840268	195	4	lum
chr1	37907271	37907499	229	4	lum
chr1	37924283	37924627	345	4	lum
chr1	37927162	37927760	599	8	lum
chr1	37929409	37929886	478	8	lum
chr1	37930967	37931211	245	6	lum
chr1	37933022	37933177	156	5	lum
chr1	37939178	37939439	262	6	lum
chr1	37941024	37941920	897	23	lum
chr1	37949475	37949851	377	8	lum
chr1	38070990	38071479	490	10	lum
chr1	38101803	38102096	294	5	lum
chr1	38131638	38132248	611	9	lum
chr1	38132575	38132804	230	5	lum
chr1	38392022	38392205	184	5	lum
chr1	38405031	38405241	211	4	lum
chr1	38405464	38405555	92	4	lum
chr1	38405859	38406046	188	4	lum
chr1	38406246	38406456	211	4	lum
chr1	38406775	38407019	245	4	lum
chr1	38407824	38407929	106	4	lum
chr1	38410971	38411176	206	4	lum
chr1	38553771	38554266	496	5	lum
chr1	38554705	38555108	404	6	lum
chr1	38560790	38560933	144	4	lum
chr1	38561186	38561444	259	6	lum
chr1	38563192	38563591	400	7	lum
chr1	38564085	38564417	333	7	lum
chr1	38572483	38572633	151	4	lum
chr1	38589088	38589822	735	8	lum
chr1	38642042	38642207	166	8	lum
chr1	38660188	38660600	413	8	lum
chr1	38663115	38663483	369	10	lum
chr1	38683534	38683865	332	6	lum
chr1	38761902	38762064	163	8	lum
chr1	38766028	38766342	315	4	lum
chr1	38792754	38792838	85	4	lum
chr1	38827132	38827421	290	5	lum
chr1	38940705	38941153	449	12	lum
chr1	38990004	38990302	299	4	lum
chr1	38991913	38992196	284	5	lum
chr1	39006227	39006374	148	4	lum
chr1	39024884	39025293	410	16	lum
chr1	39027446	39027660	215	8	lum
chr1	39136659	39137629	971	14	lum
chr1	39190902	39191516	615	7	lum
chr1	39193486	39193606	121	4	lum
chr1	39240707	39240872	166	4	lum
chr1	39452056	39452153	98	4	lum
chr1	39531091	39531431	341	6	lum
chr1	39560377	39560698	322	7	lum
chr1	39636619	39636826	208	5	lum
chr1	39669953	39670510	558	6	lum
chr1	39745761	39745821	61	4	lum
chr1	39965282	39965454	173	5	lum
chr1	39976551	39976768	218	5	lum
chr1	39992931	39993089	159	5	lum
chr1	40010039	40010373	335	4	lum
chr1	40091081	40091338	258	4	lum
chr1	40141907	40142254	348	4	lum
chr1	40183690	40183922	233	4	lum
chr1	40203513	40203715	203	5	lum
chr1	40224228	40224693	466	7	lum
chr1	40242556	40243242	687	10	lum
chr1	40274927	40275187	261	4	lum
chr1	40291260	40291710	451	8	lum
chr1	40301751	40301995	245	6	lum
chr1	40318385	40318514	130	5	lum
chr1	40357292	40357447	156	11	lum
chr1	40434834	40435098	265	8	lum
chr1	40451028	40451260	233	4	lum
chr1	40456085	40456287	203	4	lum
chr1	40464013	40464160	148	4	lum
chr1	40503384	40503529	146	4	lum
chr1	40605778	40605985	208	4	lum
chr1	40606340	40606510	171	4	lum
chr1	40770802	40771547	746	16	lum
chr1	40771807	40772252	446	5	lum
chr1	40848820	40849661	842	15	lum
chr1	40850612	40850793	182	5	lum
chr1	40876988	40877348	361	5	lum
chr1	41117194	41117311	118	4	lum
chr1	41215261	41215703	443	6	lum
chr1	41431213	41431409	197	6	lum
chr1	41434839	41434984	146	4	lum
chr1	41447881	41448222	342	5	lum
chr1	41704364	41704632	269	5	lum
chr1	41743344	41743610	267	9	lum
chr1	41783173	41783310	138	5	lum
chr1	41785654	41785853	200	4	lum
chr1	41807549	41808037	489	14	lum
chr1	41812680	41812992	313	4	lum
chr1	41820066	41820280	215	4	lum
chr1	41826028	41826176	149	4	lum
chr1	41854083	41854505	423	6	lum
chr1	41855214	41855481	268	4	lum
chr1	41885366	41885874	509	7	lum
chr1	41888108	41888870	763	10	lum
chr1	41915083	41915243	161	7	lum
chr1	41916085	41916787	703	14	lum
chr1	41918517	41918659	143	5	lum
chr1	41933625	41934227	603	8	lum
chr1	41942594	41942898	305	5	lum
chr1	41944117	41944254	138	4	lum
chr1	41952908	41953128	221	4	lum
chr1	41962762	41962863	102	5	lum
chr1	41964229	41964474	246	6	lum
chr1	41965889	41966113	225	5	lum
chr1	41967340	41967768	429	18	lum
chr1	41980095	41980341	247	6	lum
chr1	41980612	41980709	98	4	lum
chr1	42044704	42044780	77	4	lum
chr1	42088089	42088209	121	4	lum
chr1	42154395	42154960	566	8	lum
chr1	42155028	42155182	155	4	lum
chr1	42178224	42178607	384	5	lum
chr1	42182621	42182682	62	4	lum
chr1	42221685	42222057	373	4	lum
chr1	42234499	42234721	223	5	lum
chr1	42242797	42243069	273	6	lum
chr1	42243878	42244283	406	5	lum
chr1	42327670	42327967	298	6	lum
chr1	42328511	42329096	586	9	lum
chr1	42332293	42332597	305	4	lum
chr1	42334128	42334326	199	5	lum
chr1	42336013	42336197	185	5	lum
chr1	42337354	42337485	132	4	lum
chr1	42347895	42347963	69	5	lum
chr1	42364072	42364335	264	5	lum
chr1	42382801	42383327	527	9	lum
chr1	42411682	42412134	453	13	lum
chr1	42448021	42448371	351	4	lum
chr1	42467988	42468112	125	4	lum
chr1	42593126	42593637	512	5	lum
chr1	42643443	42643449	7	4	lum
chr1	42663997	42664054	58	4	lum
chr1	42675767	42675986	220	4	lum
chr1	42786540	42786926	387	4	lum
chr1	42880782	42881027	246	5	lum
chr1	43393869	43394082	214	4	lum
chr1	43397234	43397428	195	4	lum
chr1	43397660	43398127	468	11	lum
chr1	43402367	43402462	96	4	lum
chr1	43403442	43403556	115	4	lum
chr1	43405041	43405197	157	4	lum
chr1	43413888	43414199	312	5	lum
chr1	43427403	43427842	440	5	lum
chr1	43432093	43432142	50	4	lum
chr1	43439193	43439282	90	5	lum
chr1	43471366	43471796	431	5	lum
chr1	43476195	43476320	126	4	lum
chr1	43478201	43478281	81	6	lum
chr1	43503877	43504272	396	8	lum
chr1	43504964	43505519	556	9	lum
chr1	43534333	43534496	164	6	lum
chr1	43603025	43603091	67	7	lum
chr1	43666802	43667259	458	7	lum
chr1	43696388	43696781	394	4	lum
chr1	43701091	43701391	301	4	lum
chr1	43722317	43722468	152	5	lum
chr1	43772596	43772663	68	5	lum
chr1	43779481	43779680	200	10	lum
chr1	43805713	43806024	312	4	lum
chr1	43831675	43831959	285	4	lum
chr1	43920892	43921380	489	6	lum
chr1	43941902	43942177	276	6	lum
chr1	43958360	43958678	319	5	lum
chr1	43959454	43960018	565	11	lum
chr1	43975634	43975918	285	5	lum
chr1	43999213	43999648	436	5	lum
chr1	44001274	44001707	434	5	lum
chr1	44002429	44002977	549	11	lum
chr1	44006462	44007202	741	16	lum
chr1	44073955	44074913	959	15	lum
chr1	44237961	44238296	336	6	lum
chr1	44270367	44270482	116	4	lum
chr1	44462660	44462833	174	4	lum
chr1	44470507	44470804	298	6	lum
chr1	44490514	44490996	483	11	lum
chr1	44510749	44511024	276	7	lum
chr1	44519448	44519777	330	4	lum
chr1	44594252	44594422	171	6	lum
chr1	44620472	44620679	208	5	lum
chr1	44768346	44768494	149	4	lum
chr1	44802290	44802435	146	5	lum
chr1	44809104	44809318	215	4	lum
chr1	44977554	44977795	242	6	lum
chr1	45068603	45068939	337	10	lum
chr1	45072348	45072713	366	4	lum
chr1	45094561	45094962	402	5	lum
chr1	45102728	45103110	383	7	lum
chr1	45107555	45107692	138	4	lum
chr1	45108483	45108848	366	5	lum
chr1	45114387	45114571	185	5	lum
chr1	45134466	45134605	140	4	lum
chr1	45147638	45147754	117	4	lum
chr1	45147975	45148191	217	4	lum
chr1	45166855	45167084	230	4	lum
chr1	45168916	45169223	308	6	lum
chr1	45174020	45174457	438	5	lum
chr1	45178535	45179022	488	8	lum
chr1	45346792	45346856	65	4	lum
chr1	45373184	45373300	117	4	lum
chr1	45414841	45415123	283	4	lum
chr1	45467661	45468055	395	7	lum
chr1	45637730	45638054	325	7	lum
chr1	45697271	45697393	123	4	lum
chr1	45770596	45770653	58	4	lum
chr1	45777081	45777563	483	5	lum
chr1	45780785	45781053	269	4	lum
chr1	45858466	45858656	191	4	lum
chr1	45877081	45877490	410	6	lum
chr1	45880573	45880882	310	6	lum
chr1	45909134	45909238	105	6	lum
chr1	45909440	45909707	268	6	lum
chr1	45969350	45969980	631	11	lum
chr1	45982307	45982671	365	6	lum
chr1	45985289	45985458	170	4	lum
chr1	46020078	46020183	106	4	lum
chr1	46055786	46055954	169	4	lum
chr1	46061946	46062262	317	5	lum
chr1	46139259	46139308	50	4	lum
chr1	46321960	46322432	473	6	lum
chr1	46337702	46338221	520	7	lum
chr1	46444369	46444530	162	4	lum
chr1	46445645	46445766	122	4	lum
chr1	46562308	46562790	483	8	lum
chr1	46594001	46594095	95	4	lum
chr1	46601425	46601594	170	6	lum
chr1	46637258	46637500	243	5	lum
chr1	46637934	46638222	289	4	lum
chr1	46640250	46640752	503	10	lum
chr1	46647297	46647665	369	4	lum
chr1	46653259	46653514	256	7	lum
chr1	46744673	46744719	47	4	lum
chr1	46830300	46830429	130	5	lum
chr1	46861465	46861736	272	6	lum
chr1	46861975	46862109	135	5	lum
chr1	46910411	46910578	168	4	lum
chr1	46959758	46960100	343	4	lum
chr1	46992291	46992834	544	6	lum
chr1	47013237	47013421	185	4	lum
chr1	47090762	47091071	310	5	lum
chr1	47117944	47118272	329	5	lum
chr1	47153729	47153808	80	4	lum
chr1	47310516	47310779	264	6	lum
chr1	47581785	47582084	300	5	lum
chr1	47673638	47673876	239	4	lum
chr1	47674130	47674661	532	6	lum
chr1	47846300	47846390	91	9	lum
chr1	47937115	47937291	177	5	lum
chr1	47943236	47943574	339	4	lum
chr1	47944021	47944348	328	7	lum
chr1	47944667	47944711	45	5	lum
chr1	47945067	47945228	162	4	lum
chr1	48002225	48002817	593	10	lum
chr1	48022552	48023026	475	4	lum
chr1	48024448	48024945	498	18	lum
chr1	48084535	48084821	287	5	lum
chr1	48098240	48098695	456	4	lum
chr1	48178611	48178857	247	4	lum
chr1	48246808	48247192	385	17	lum
chr1	48272018	48272369	352	6	lum
chr1	48284837	48285097	261	5	lum
chr1	48296924	48297117	194	7	lum
chr1	48318943	48319083	141	5	lum
chr1	48347743	48347987	245	7	lum
chr1	48360825	48361202	378	8	lum
chr1	48371762	48372069	308	4	lum
chr1	48381548	48381831	284	6	lum
[truncated: 51,752 more rows]

## Sheet: UMR myo
chromosome	start	end	size	CpG count
chr1	567549	567570	22	4	myo
chr1	832479	832798	320	4	myo
chr1	833157	833707	551	10	myo
chr1	864369	864686	318	7	myo
chr1	865567	865700	134	10	myo
chr1	865986	866291	306	6	myo
chr1	871585	871796	212	11	myo
chr1	905881	907064	1184	38	myo
chr1	932247	932561	315	9	myo
chr1	933306	933968	663	18	myo
chr1	938743	938997	255	5	myo
chr1	958931	959292	362	13	myo
chr1	959842	960015	174	5	myo
chr1	960940	961326	387	10	myo
chr1	961599	962005	407	9	myo
chr1	962496	962580	85	5	myo
chr1	962816	962919	104	6	myo
chr1	963187	963552	366	13	myo
chr1	1007089	1007991	903	43	myo
chr1	1076237	1076458	222	11	myo
chr1	1084077	1084248	172	7	myo
chr1	1108820	1109757	938	23	myo
chr1	1111411	1112665	1255	31	myo
chr1	1120437	1121341	905	32	myo
chr1	1144558	1144835	278	14	myo
chr1	1153133	1153562	430	7	myo
chr1	1168029	1168138	110	4	myo
chr1	1173938	1174367	430	12	myo
chr1	1181027	1181103	77	4	myo
chr1	1186357	1186596	240	8	myo
chr1	1206253	1206498	246	7	myo
chr1	1225810	1226266	457	9	myo
chr1	1268854	1269145	292	10	myo
chr1	1287634	1287921	288	4	myo
chr1	1292536	1293224	689	24	myo
chr1	1293472	1294381	910	22	myo
chr1	1294881	1295080	200	6	myo
chr1	1295384	1295629	246	7	myo
chr1	1297058	1297202	145	5	myo
chr1	1352938	1354125	1188	28	myo
chr1	1354383	1355256	874	32	myo
chr1	1356187	1357361	1175	23	myo
chr1	1361222	1361878	657	7	myo
chr1	1362230	1362288	59	5	myo
chr1	1367025	1367191	167	4	myo
chr1	1367698	1368297	600	17	myo
chr1	1369477	1369632	156	4	myo
chr1	1370474	1370665	192	9	myo
chr1	1372668	1373745	1078	22	myo
chr1	1474963	1475299	337	13	myo
chr1	1476186	1476347	162	5	myo
chr1	1478827	1479230	404	8	myo
chr1	1480151	1480404	254	6	myo
chr1	1485751	1486028	278	4	myo
chr1	1565486	1566144	659	41	myo
chr1	1638004	1638325	322	4	myo
chr1	1719493	1719963	471	7	myo
chr1	1805062	1805235	174	5	myo
chr1	1901676	1902245	570	8	myo
chr1	1920778	1920954	177	4	myo
chr1	1946811	1946901	91	4	myo
chr1	1957047	1957154	108	8	myo
chr1	1991284	1992317	1034	40	myo
chr1	2019214	2019570	357	17	myo
chr1	2031313	2031925	613	13	myo
chr1	2035684	2036046	363	4	myo
chr1	2059846	2060130	285	5	myo
chr1	2066594	2067250	657	25	myo
chr1	2084278	2085013	736	23	myo
chr1	2106134	2106620	487	16	myo
chr1	2120843	2122074	1232	58	myo
chr1	2123300	2124068	769	18	myo
chr1	2135983	2136220	238	5	myo
chr1	2141187	2142048	862	21	myo
chr1	2145258	2145777	520	16	myo
chr1	2146108	2146288	181	4	myo
chr1	2146496	2146701	206	4	myo
chr1	2163415	2164053	639	10	myo
chr1	2165579	2165761	183	5	myo
chr1	2166406	2166567	162	4	myo
chr1	2168589	2168893	305	6	myo
chr1	2188755	2188946	192	8	myo
chr1	2199112	2199244	133	4	myo
chr1	2201501	2202061	561	10	myo
chr1	2205177	2205390	214	5	myo
chr1	2205898	2206043	146	4	myo
chr1	2210467	2210897	431	13	myo
chr1	2221807	2222810	1004	33	myo
chr1	2223199	2223301	103	4	myo
chr1	2225945	2226301	357	10	myo
chr1	2226625	2226746	122	5	myo
chr1	2230168	2231680	1513	44	myo
chr1	2234559	2235257	699	30	myo
chr1	2235467	2235856	390	11	myo
chr1	2236443	2236483	41	5	myo
chr1	2245428	2245594	167	6	myo
chr1	2247388	2247557	170	4	myo
chr1	2247836	2248170	335	7	myo
chr1	2251587	2251945	359	10	myo
chr1	2252172	2253338	1167	23	myo
chr1	2254477	2254839	363	4	myo
chr1	2255441	2255592	152	7	myo
chr1	2257594	2257744	151	5	myo
chr1	2261663	2261849	187	7	myo
chr1	2262129	2262778	650	13	myo
chr1	2267138	2267978	841	28	myo
chr1	2268198	2268263	66	5	myo
chr1	2292110	2292351	242	5	myo
chr1	2312475	2312837	363	10	myo
chr1	2330399	2330566	168	6	myo
chr1	2331474	2331645	172	4	myo
chr1	2334745	2335019	275	9	myo
chr1	2338294	2338475	182	4	myo
chr1	2349689	2349910	222	6	myo
chr1	2358178	2358357	180	5	myo
chr1	2360230	2360452	223	4	myo
chr1	2360914	2361128	215	5	myo
chr1	2362000	2362403	404	8	myo
chr1	2362607	2363332	726	14	myo
chr1	2405285	2405813	529	11	myo
chr1	2459404	2459494	91	5	myo
chr1	2463636	2464609	974	22	myo
chr1	2465032	2465328	297	4	myo
chr1	2565164	2565349	186	5	myo
chr1	2584253	2584509	257	5	myo
chr1	2615602	2615703	102	4	myo
chr1	2628247	2628488	242	5	myo
chr1	2688037	2688301	265	5	myo
chr1	2837842	2838097	256	5	myo
chr1	3022068	3022438	371	9	myo
chr1	3082936	3083014	79	4	myo
chr1	3089544	3090051	508	6	myo
chr1	3134683	3134783	101	4	myo
chr1	3374360	3375024	665	12	myo
chr1	3375285	3375351	67	4	myo
chr1	3377123	3377432	310	12	myo
chr1	3381697	3382434	738	21	myo
chr1	3383630	3385128	1499	44	myo
chr1	3388129	3388622	494	10	myo
chr1	3389537	3390612	1076	32	myo
chr1	3408491	3408686	196	7	myo
chr1	3432682	3433175	494	10	myo
chr1	3464327	3464524	198	4	myo
chr1	3470439	3470955	517	15	myo
chr1	3501950	3502286	337	4	myo
chr1	3514679	3514947	269	4	myo
chr1	3579462	3579564	103	5	myo
chr1	3597649	3597857	209	9	myo
chr1	3598580	3598854	275	5	myo
chr1	3601746	3602207	462	17	myo
chr1	3606702	3607702	1001	29	myo
chr1	3607995	3608437	443	8	myo
chr1	3615298	3615921	624	23	myo
chr1	3619144	3619929	786	16	myo
chr1	3620693	3620890	198	9	myo
chr1	3621574	3621796	223	6	myo
chr1	3623823	3623924	102	5	myo
chr1	3624158	3624510	353	8	myo
chr1	3628080	3628642	563	11	myo
chr1	3631151	3631615	465	11	myo
chr1	3688164	3688554	391	6	myo
chr1	3695626	3695712	87	4	myo
chr1	3705519	3705875	357	7	myo
chr1	3713899	3714109	211	6	myo
chr1	3734748	3735353	606	13	myo
chr1	3736276	3736709	434	11	myo
chr1	3775236	3775596	361	5	myo
chr1	3786147	3786794	648	24	myo
chr1	3808127	3808445	319	10	myo
chr1	3809422	3809544	123	7	myo
chr1	3820550	3821275	726	12	myo
chr1	4178078	4178412	335	6	myo
chr1	4207640	4208031	392	8	myo
chr1	4401768	4401996	229	6	myo
chr1	4402897	4403039	143	4	myo
chr1	4520693	4521060	368	6	myo
chr1	4710609	4710918	310	4	myo
chr1	5475693	5475736	44	4	myo
chr1	5519139	5519350	212	4	myo
chr1	5537842	5537899	58	5	myo
chr1	5562440	5562544	105	6	myo
chr1	5961302	5961504	203	5	myo
chr1	5968593	5968835	243	16	myo
chr1	5973667	5973928	262	5	myo
chr1	5995261	5995402	142	5	myo
chr1	5995608	5995705	98	5	myo
chr1	6008177	6008364	188	12	myo
chr1	6046187	6046398	212	8	myo
chr1	6048757	6048938	182	8	myo
chr1	6076179	6076639	461	7	myo
chr1	6134421	6135013	593	16	myo
chr1	6332629	6332996	368	12	myo
chr1	6347498	6348627	1130	23	myo
chr1	6361551	6362206	656	13	myo
chr1	6390403	6390845	443	14	myo
chr1	6406539	6406644	106	6	myo
chr1	6408722	6408955	234	7	myo
chr1	6410371	6410472	102	6	myo
chr1	6411335	6411379	45	5	myo
chr1	6412458	6412714	257	4	myo
chr1	6413417	6413688	272	8	myo
chr1	6418208	6419767	1560	26	myo
chr1	6427463	6427937	475	9	myo
chr1	6497410	6497647	238	9	myo
chr1	6500796	6501080	285	15	myo
chr1	6507088	6509543	2456	139	myo
chr1	6514115	6516125	2011	201	myo
chr1	6549107	6549452	346	7	myo
chr1	6552140	6552204	65	5	myo
chr1	6555164	6555554	391	4	myo
chr1	6555876	6556661	786	15	myo
chr1	6560790	6561272	483	12	myo
chr1	6562638	6563010	373	20	myo
chr1	6566898	6567031	134	7	myo
chr1	6567678	6568357	680	16	myo
chr1	6569983	6570479	497	13	myo
chr1	6615189	6615538	350	7	myo
chr1	6637748	6638127	380	7	myo
chr1	6638779	6639007	229	6	myo
chr1	6646727	6646915	189	6	myo
chr1	6647448	6648569	1122	29	myo
chr1	6648773	6649880	1108	16	myo
chr1	6653135	6653239	105	4	myo
chr1	6656831	6657439	609	7	myo
chr1	6657644	6658270	627	10	myo
chr1	6658584	6660000	1417	43	myo
chr1	6660257	6660561	305	7	myo
chr1	6664086	6664548	463	14	myo
chr1	6669842	6670198	357	12	myo
chr1	6681795	6681994	200	8	myo
chr1	6697811	6698667	857	24	myo
chr1	6711255	6711623	369	9	myo
chr1	6711997	6712377	381	15	myo
chr1	6924586	6924662	77	4	myo
chr1	6926992	6927071	80	5	myo
chr1	6941387	6941919	533	12	myo
chr1	6964701	6965402	702	15	myo
chr1	6974589	6975261	673	10	myo
chr1	6975575	6976522	948	16	myo
chr1	6978571	6979239	669	18	myo
chr1	7029235	7029482	248	7	myo
chr1	7044871	7045288	418	9	myo
chr1	7130028	7130079	52	5	myo
chr1	7145616	7145808	193	4	myo
chr1	7209089	7209237	149	5	myo
chr1	7308287	7308530	244	7	myo
chr1	7377578	7377771	194	4	myo
chr1	7394224	7394509	286	5	myo
chr1	7434031	7434544	514	11	myo
chr1	7439825	7440013	189	8	myo
chr1	7443222	7443432	211	4	myo
chr1	7444094	7444563	470	7	myo
chr1	7449031	7449453	423	10	myo
chr1	7515153	7515341	189	4	myo
chr1	7522741	7522965	225	4	myo
chr1	7529766	7530092	327	7	myo
chr1	7531711	7532313	603	16	myo
chr1	7557510	7557661	152	5	myo
chr1	7561112	7561531	420	14	myo
chr1	7619027	7619354	328	11	myo
chr1	7642055	7642279	225	5	myo
chr1	7797209	7797392	184	7	myo
chr1	7805917	7806140	224	7	myo
chr1	8051937	8052002	66	4	myo
chr1	8061663	8062042	380	4	myo
chr1	8106024	8106210	187	4	myo
chr1	8280172	8280570	399	8	myo
chr1	8290326	8290474	149	4	myo
chr1	8375063	8375293	231	4	myo
chr1	8389483	8389714	232	4	myo
chr1	8411903	8412447	545	9	myo
chr1	8441777	8442047	271	8	myo
chr1	8570159	8570678	520	9	myo
chr1	8580761	8581078	318	4	myo
chr1	8586824	8587283	460	5	myo
chr1	8914860	8915212	353	9	myo
chr1	8919562	8919875	314	4	myo
chr1	8921054	8921282	229	6	myo
chr1	8923910	8924140	231	10	myo
chr1	8926019	8926539	521	7	myo
chr1	8929315	8929779	465	8	myo
chr1	8930285	8930464	180	4	myo
chr1	8930806	8931149	344	6	myo
chr1	8931964	8932602	639	10	myo
chr1	8934685	8935591	907	14	myo
chr1	8936467	8937579	1113	21	myo
chr1	8965722	8965957	236	8	myo
chr1	8967819	8967895	77	5	myo
chr1	8970724	8971066	343	5	myo
chr1	8971866	8972245	380	6	myo
chr1	9003551	9003810	260	4	myo
chr1	9005232	9005780	549	10	myo
chr1	9007248	9007584	337	9	myo
chr1	9007843	9008045	203	6	myo
chr1	9015538	9015909	372	13	myo
chr1	9074752	9074861	110	4	myo
chr1	9099084	9099709	626	16	myo
chr1	9129020	9129224	205	4	myo
chr1	9129487	9129866	380	6	myo
chr1	9144796	9145412	617	12	myo
chr1	9145675	9145914	240	5	myo
chr1	9146273	9146369	97	4	myo
chr1	9167091	9167477	387	7	myo
chr1	9168139	9168600	462	12	myo
chr1	9209906	9210264	359	10	myo
chr1	9211085	9211861	777	16	myo
chr1	9292094	9292264	171	5	myo
chr1	9293356	9293773	418	12	myo
chr1	9298219	9298441	223	4	myo
chr1	9299770	9300249	480	12	myo
chr1	9308584	9308684	101	4	myo
chr1	9308905	9309203	299	10	myo
chr1	9309754	9310488	735	10	myo
chr1	9310801	9311051	251	7	myo
chr1	9342018	9342325	308	4	myo
chr1	9377879	9378488	610	18	myo
chr1	9384425	9385222	798	25	myo
chr1	9400380	9400961	582	27	myo
chr1	9430190	9430284	95	5	myo
chr1	9435972	9436360	389	13	myo
chr1	9465547	9465774	228	5	myo
chr1	9473603	9474099	497	10	myo
chr1	9494385	9494872	488	8	myo
chr1	9501054	9501393	340	6	myo
chr1	9501603	9502139	537	16	myo
chr1	9504029	9504446	418	9	myo
chr1	9535203	9535536	334	11	myo
chr1	9592823	9593039	217	6	myo
chr1	9630152	9630370	219	5	myo
chr1	9653704	9654298	595	11	myo
chr1	9666478	9666934	457	21	myo
chr1	9667183	9667769	587	20	myo
chr1	9777482	9777972	491	16	myo
chr1	9858413	9858701	289	6	myo
chr1	9864731	9865134	404	12	myo
chr1	9867710	9867924	215	5	myo
chr1	9895648	9895926	279	6	myo
chr1	9896601	9897187	587	12	myo
chr1	9912433	9912612	180	5	myo
chr1	9919299	9919845	547	6	myo
chr1	9923546	9924152	607	7	myo
chr1	9929966	9930287	322	13	myo
chr1	9942326	9942555	230	5	myo
chr1	9948799	9949514	716	20	myo
chr1	10123633	10124477	845	16	myo
chr1	10126836	10126958	123	6	myo
chr1	10355623	10355817	195	6	myo
chr1	10356644	10356717	74	4	myo
chr1	10356960	10357023	64	4	myo
chr1	10437356	10437484	129	4	myo
chr1	10438631	10438856	226	7	myo
chr1	10499722	10499848	127	4	myo
chr1	10516770	10517260	491	8	myo
chr1	10550352	10550598	247	4	myo
chr1	10555537	10555836	300	9	myo
chr1	10556081	10556686	606	18	myo
chr1	10560379	10560820	442	10	myo
chr1	10590949	10591550	602	15	myo
chr1	10600818	10600952	135	4	myo
chr1	10675437	10675870	434	14	myo
chr1	10679442	10679667	226	8	myo
chr1	10681831	10682264	434	8	myo
chr1	10692273	10693003	731	19	myo
chr1	10694312	10694724	413	16	myo
chr1	10723729	10724130	402	17	myo
chr1	10724490	10724685	196	8	myo
chr1	10769314	10769549	236	6	myo
chr1	10794123	10794301	179	4	myo
chr1	10797819	10797871	53	5	myo
chr1	10811734	10811933	200	4	myo
chr1	10879921	10880047	127	7	myo
chr1	10882964	10883355	392	9	myo
chr1	10897393	10897596	204	6	myo
chr1	10900077	10900378	302	7	myo
chr1	10967348	10967432	85	5	myo
chr1	11000253	11000398	146	4	myo
chr1	11010485	11010687	203	4	myo
chr1	11026449	11026718	270	5	myo
chr1	11034368	11034821	454	7	myo
chr1	11039555	11039879	325	6	myo
chr1	11040974	11041271	298	5	myo
chr1	11124331	11124435	105	4	myo
chr1	11126399	11126941	543	5	myo
chr1	11127804	11129213	1410	31	myo
chr1	11130795	11131232	438	10	myo
chr1	11178795	11178963	169	6	myo
chr1	11199298	11200162	865	23	myo
chr1	11203742	11203790	49	4	myo
chr1	11204730	11205526	797	13	myo
chr1	11206028	11206334	307	4	myo
chr1	11376851	11377073	223	4	myo
chr1	11437410	11437532	123	7	myo
chr1	11514029	11514105	77	4	myo
chr1	11595087	11595223	137	6	myo
chr1	11708222	11708544	323	6	myo
chr1	11713052	11713430	379	8	myo
chr1	11763799	11764456	658	12	myo
chr1	11791672	11791892	221	7	myo
chr1	11807213	11807557	345	9	myo
chr1	11863276	11863521	246	6	myo
chr1	11918783	11918954	172	4	myo
chr1	12050764	12051138	375	9	myo
chr1	12094476	12094783	308	4	myo
chr1	12095329	12095619	291	5	myo
chr1	12113281	12113687	407	11	myo
chr1	12172672	12172933	262	7	myo
chr1	12173167	12173526	360	7	myo
chr1	12239088	12239349	262	6	myo
chr1	12263806	12264046	241	11	myo
chr1	12402374	12402575	202	4	myo
chr1	12418530	12418678	149	5	myo
chr1	12466042	12466218	177	6	myo
chr1	12466458	12467018	561	8	myo
chr1	12508046	12508137	92	4	myo
chr1	12516586	12516865	280	8	myo
chr1	12520221	12520443	223	6	myo
chr1	12533979	12534295	317	8	myo
chr1	12543241	12543509	269	5	myo
chr1	12579022	12579539	518	9	myo
chr1	12601214	12601405	192	4	myo
chr1	12607253	12607390	138	7	myo
chr1	12612688	12613774	1087	30	myo
chr1	12621416	12621575	160	4	myo
chr1	12627710	12628019	310	7	myo
chr1	12634491	12634865	375	11	myo
chr1	12640126	12640715	590	13	myo
chr1	12651484	12651653	170	6	myo
chr1	12653721	12653972	252	6	myo
chr1	12654727	12654952	226	4	myo
chr1	12679295	12679324	30	5	myo
chr1	13867308	13867682	375	6	myo
chr1	13910954	13911238	285	9	myo
chr1	13912600	13913103	504	11	myo
chr1	14220171	14220262	92	4	myo
chr1	14463448	14463656	209	4	myo
chr1	14467947	14468176	230	5	myo
chr1	14468942	14469226	285	7	myo
chr1	14693109	14693394	286	7	myo
chr1	14763848	14764288	441	13	myo
chr1	14830783	14831207	425	8	myo
chr1	14915130	14915418	289	5	myo
chr1	14933846	14934213	368	6	myo
chr1	14952143	14952852	710	16	myo
chr1	14954394	14955311	918	18	myo
chr1	14964468	14964760	293	6	myo
chr1	14980383	14980561	179	7	myo
chr1	14988699	14988979	281	7	myo
chr1	14998301	14999377	1077	15	myo
chr1	15059078	15060656	1579	30	myo
chr1	15082282	15082910	629	7	myo
chr1	15085670	15085840	171	8	myo
chr1	15118290	15118444	155	5	myo
chr1	15129831	15130287	457	12	myo
chr1	15170024	15170509	486	7	myo
chr1	15178892	15179275	384	9	myo
chr1	15181349	15181657	309	6	myo
chr1	15216247	15216662	416	9	myo
chr1	15221827	15221906	80	4	myo
chr1	15233848	15234138	291	6	myo
chr1	15238366	15238516	151	6	myo
chr1	15239258	15239907	650	12	myo
chr1	15240154	15240954	801	16	myo
chr1	15253669	15254025	357	6	myo
chr1	15256710	15257567	858	16	myo
chr1	15269183	15269987	805	12	myo
chr1	15271695	15271979	285	7	myo
chr1	15275983	15277094	1112	22	myo
chr1	15296834	15297258	425	8	myo
chr1	15298208	15298766	559	17	myo
chr1	15301604	15301952	349	5	myo
chr1	15314789	15315036	248	5	myo
chr1	15322603	15323214	612	16	myo
chr1	15324484	15324588	105	5	myo
chr1	15325781	15326377	597	12	myo
chr1	15334422	15334758	337	10	myo
chr1	15335548	15335711	164	5	myo
chr1	15346998	15347880	883	23	myo
chr1	15350684	15350824	141	6	myo
chr1	15354556	15354868	313	7	myo
chr1	15357154	15357571	418	6	myo
chr1	15372892	15372987	96	6	myo
chr1	15373317	15373589	273	4	myo
chr1	15402504	15402879	376	6	myo
chr1	15467249	15467596	348	4	myo
chr1	15499323	15499840	518	16	myo
chr1	15506750	15507240	491	9	myo
chr1	15516409	15516790	382	6	myo
chr1	15533433	15533832	400	10	myo
chr1	15569645	15570152	508	8	myo
chr1	15609706	15609928	223	4	myo
chr1	15623108	15623452	345	7	myo
chr1	15651161	15651545	385	9	myo
chr1	15654906	15655291	386	7	myo
chr1	15697335	15697778	444	13	myo
chr1	15709226	15709678	453	10	myo
chr1	15710726	15711174	449	13	myo
chr1	15712810	15713154	345	7	myo
chr1	15727827	15728076	250	4	myo
chr1	15753378	15753976	599	19	myo
chr1	15796008	15796348	341	4	myo
chr1	15844762	15844926	165	5	myo
chr1	15866799	15866975	177	5	myo
chr1	16030016	16030492	477	11	myo
chr1	16031273	16031528	256	5	myo
chr1	16061587	16062121	535	11	myo
chr1	16062681	16062757	77	4	myo
chr1	16075981	16076512	532	10	myo
chr1	16085820	16086446	627	13	myo
chr1	16087322	16087688	367	11	myo
chr1	16092035	16092610	576	14	myo
chr1	16112992	16113734	743	18	myo
chr1	16157274	16157677	404	16	myo
chr1	16245931	16246057	127	6	myo
chr1	16268469	16268724	256	12	myo
chr1	16269595	16269685	91	5	myo
chr1	16275779	16276092	314	9	myo
chr1	16319732	16319895	164	4	myo
chr1	16418285	16418403	119	4	myo
chr1	16419126	16419368	243	7	myo
chr1	16426917	16427087	171	6	myo
chr1	16441051	16441695	645	16	myo
chr1	16450404	16450725	322	14	myo
chr1	16468065	16468535	471	14	myo
chr1	16473035	16473229	195	7	myo
chr1	16473446	16473652	207	5	myo
chr1	16478807	16479908	1102	18	myo
chr1	16486580	16486672	93	4	myo
chr1	16491489	16491723	235	7	myo
chr1	16511146	16511500	355	5	myo
chr1	16518681	16518950	270	5	myo
chr1	16532517	16532731	215	6	myo
chr1	16536403	16536990	588	9	myo
chr1	16553467	16553639	173	4	myo
chr1	16554069	16554192	124	4	myo
chr1	16669764	16669845	82	4	myo
chr1	16695941	16696121	181	4	myo
chr1	16700952	16701178	227	4	myo
chr1	16713695	16714460	766	10	myo
chr1	16718969	16719064	96	4	myo
chr1	16719916	16720303	388	7	myo
chr1	16722940	16723285	346	7	myo
chr1	16723759	16723895	137	5	myo
chr1	16786012	16786249	238	5	myo
chr1	16791389	16791673	285	4	myo
chr1	16938740	16939093	354	4	myo
chr1	16956512	16956644	133	8	myo
chr1	16971598	16971625	28	4	myo
chr1	17019258	17019531	274	5	myo
chr1	17019807	17020207	401	11	myo
chr1	17020469	17020632	164	4	myo
chr1	17022839	17023130	292	8	myo
chr1	17026193	17026544	352	9	myo
chr1	17055351	17055441	91	5	myo
chr1	17091870	17091967	98	5	myo
chr1	17122835	17123374	540	10	myo
chr1	17247836	17248160	325	7	myo
chr1	17248371	17248609	239	6	myo
chr1	17250635	17251825	1191	36	myo
chr1	17252172	17253577	1406	23	myo
chr1	17254431	17254629	199	6	myo
chr1	17265354	17265728	375	5	myo
chr1	17293659	17293971	313	4	myo
chr1	17302506	17302675	170	9	myo
chr1	17305040	17305505	466	7	myo
chr1	17340434	17340645	212	7	myo
chr1	17369970	17370371	402	6	myo
chr1	17374652	17374967	316	5	myo
chr1	17415598	17416412	815	17	myo
chr1	17424794	17424868	75	4	myo
chr1	17425109	17425423	315	7	myo
chr1	17441935	17442313	379	6	myo
chr1	17510568	17510699	132	6	myo
chr1	17584829	17585484	656	11	myo
chr1	17749486	17749661	176	6	myo
chr1	17767128	17767300	173	4	myo
chr1	17833193	17833366	174	6	myo
chr1	17853449	17853514	66	4	myo
chr1	17858290	17858676	387	7	myo
chr1	17860293	17860517	225	6	myo
chr1	17893559	17893722	164	5	myo
chr1	17894211	17894357	147	5	myo
chr1	17897056	17897506	451	10	myo
chr1	17900035	17900697	663	7	myo
chr1	17901228	17901299	72	4	myo
chr1	17905570	17905794	225	6	myo
chr1	17913915	17914339	425	9	myo
chr1	17922797	17923059	263	8	myo
chr1	17961889	17962476	588	7	myo
chr1	17982376	17982763	388	11	myo
chr1	18010399	18010519	121	8	myo
chr1	18016306	18016505	200	4	myo
chr1	18017704	18017994	291	5	myo
chr1	18202451	18202494	44	4	myo
chr1	18417159	18417250	92	4	myo
chr1	18438140	18438459	320	4	myo
chr1	18444936	18445136	201	5	myo
chr1	18509269	18509719	451	10	myo
chr1	18589199	18589749	551	7	myo
chr1	18606182	18606465	284	11	myo
chr1	18648848	18648994	147	4	myo
chr1	18679315	18679610	296	10	myo
chr1	18687909	18688291	383	10	myo
chr1	18701113	18701421	309	4	myo
chr1	18711942	18712076	135	4	myo
chr1	18785470	18785492	23	4	myo
chr1	18807719	18807969	251	6	myo
chr1	18872369	18872762	394	5	myo
chr1	18902022	18902598	577	13	myo
chr1	19005303	19005433	131	6	myo
chr1	19019959	19020293	335	5	myo
chr1	19029538	19029873	336	9	myo
chr1	19205805	19206034	230	8	myo
chr1	19210347	19211495	1149	19	myo
chr1	19225499	19225879	381	7	myo
chr1	19233819	19233967	149	5	myo
chr1	19234533	19234672	140	4	myo
chr1	19241768	19242187	420	7	myo
chr1	19248349	19248542	194	5	myo
chr1	19249297	19250735	1439	34	myo
chr1	19250968	19251082	115	5	myo
chr1	19253004	19253381	378	8	myo
chr1	19254453	19255088	636	13	myo
chr1	19267586	19267772	187	6	myo
chr1	19268015	19268605	591	9	myo
chr1	19272528	19272977	450	5	myo
chr1	19274779	19275119	341	5	myo
chr1	19275976	19276760	785	31	myo
chr1	19276976	19278240	1265	28	myo
chr1	19292328	19292653	326	8	myo
chr1	19301185	19301380	196	4	myo
chr1	19342056	19342267	212	6	myo
chr1	19360093	19361177	1085	21	myo
chr1	19369478	19370005	528	9	myo
chr1	19370290	19370394	105	4	myo
chr1	19371081	19371326	246	5	myo
chr1	19375771	19376024	254	6	myo
chr1	19397758	19398365	608	14	myo
chr1	19399776	19400282	507	11	myo
chr1	19400694	19401486	793	16	myo
chr1	19401965	19402565	601	18	myo
chr1	19403234	19404083	850	22	myo
chr1	19413114	19413222	109	5	myo
chr1	19491270	19491640	371	4	myo
chr1	19583257	19584528	1272	22	myo
chr1	19600406	19600481	76	5	myo
chr1	19600693	19601075	383	14	myo
chr1	19671165	19672260	1096	22	myo
chr1	19679055	19679605	551	19	myo
chr1	19685787	19686876	1090	22	myo
chr1	19687214	19687282	69	4	myo
chr1	19687601	19688117	517	18	myo
chr1	19690163	19690345	183	5	myo
chr1	19693106	19693283	178	4	myo
chr1	19693516	19694019	504	12	myo
chr1	19694739	19694804	66	4	myo
chr1	19715455	19715784	330	10	myo
chr1	19722167	19722906	740	15	myo
chr1	19726722	19727392	671	13	myo
chr1	19746169	19746367	199	5	myo
chr1	19752812	19753051	240	6	myo
chr1	19756028	19756370	343	9	myo
chr1	19761363	19761749	387	5	myo
chr1	19762692	19762930	239	8	myo
chr1	19764369	19765125	757	24	myo
chr1	19765948	19766540	593	14	myo
chr1	19781224	19781653	430	7	myo
chr1	19890344	19890625	282	4	myo
chr1	19957368	19957648	281	4	myo
chr1	19971958	19972398	441	10	myo
chr1	19977015	19977414	400	8	myo
chr1	19978788	19978954	167	6	myo
chr1	19992530	19992579	50	4	myo
chr1	20052087	20052911	825	16	myo
chr1	20095492	20095915	424	8	myo
chr1	20096132	20096387	256	5	myo
chr1	20113028	20113150	123	4	myo
chr1	20396414	20396872	459	9	myo
chr1	20471401	20471572	172	5	myo
chr1	20511908	20512266	359	6	myo
chr1	20537495	20538000	506	10	myo
chr1	20538324	20538764	441	10	myo
chr1	20546019	20546454	436	4	myo
chr1	20551023	20551268	246	4	myo
chr1	20739670	20740200	531	9	myo
chr1	20804187	20804377	191	4	myo
chr1	20818451	20818692	242	5	myo
chr1	20975458	20975777	320	13	myo
chr1	20975985	20976214	230	7	myo
chr1	21050467	21050727	261	8	myo
chr1	21583963	21584380	418	13	myo
chr1	21584885	21585329	445	10	myo
chr1	21586817	21587423	607	17	myo
chr1	21590306	21590691	386	7	myo
chr1	21600665	21600790	126	4	myo
chr1	21615537	21615689	153	5	myo
chr1	21632271	21632371	101	4	myo
chr1	21633713	21634539	827	12	myo
chr1	21637825	21638066	242	6	myo
chr1	21640289	21640751	463	8	myo
chr1	21643739	21644032	294	5	myo
chr1	21649286	21649342	57	5	myo
chr1	21676671	21676971	301	7	myo
chr1	21705077	21705451	375	6	myo
chr1	21821533	21821829	297	6	myo
chr1	21836608	21837233	626	13	myo
chr1	21867640	21868624	985	12	myo
chr1	21901097	21901640	544	14	myo
chr1	21980313	21980439	127	4	myo
chr1	21999167	21999208	42	4	myo
chr1	22000106	22000241	136	5	myo
chr1	22155310	22155564	255	4	myo
chr1	22158028	22158539	512	12	myo
chr1	22169133	22169452	320	12	myo
chr1	22169667	22169925	259	5	myo
chr1	22174106	22174304	199	7	myo
chr1	22182316	22182365	50	4	myo
chr1	22198564	22199263	700	17	myo
chr1	22200969	22201795	827	29	myo
chr1	22202155	22202276	122	4	myo
chr1	22202931	22203076	146	6	myo
chr1	22207207	22207248	42	4	myo
chr1	22220415	22220637	223	5	myo
chr1	22221018	22221373	356	5	myo
chr1	22225177	22225595	419	8	myo
chr1	22226576	22226951	376	10	myo
chr1	22228582	22228953	372	10	myo
chr1	22231191	22231554	364	9	myo
chr1	22232745	22233111	367	9	myo
chr1	22236251	22236756	506	9	myo
chr1	22237097	22237656	560	8	myo
chr1	22238043	22238552	510	11	myo
chr1	22239113	22239630	518	8	myo
chr1	22239870	22240487	618	12	myo
chr1	22253414	22253751	338	8	myo
chr1	22257703	22258033	331	10	myo
chr1	22258756	22258867	112	5	myo
chr1	22259509	22260751	1243	24	myo
chr1	22261943	22262362	420	4	myo
chr1	22264510	22264760	251	11	myo
chr1	22265127	22265906	780	10	myo
chr1	22270751	22271579	829	15	myo
chr1	22281663	22281944	282	7	myo
chr1	22364527	22364865	339	5	myo
chr1	22416358	22416735	378	4	myo
chr1	22434936	22434990	55	4	myo
chr1	22440827	22441207	381	7	myo
chr1	22443850	22444212	363	4	myo
chr1	22448876	22449391	516	12	myo
chr1	22460316	22460823	508	16	myo
chr1	22463511	22464642	1132	22	myo
chr1	22534498	22534640	143	6	myo
chr1	22560456	22560972	517	13	myo
chr1	22562894	22562992	99	4	myo
chr1	22577167	22577520	354	5	myo
chr1	22579493	22579812	320	8	myo
chr1	22580145	22580543	399	8	myo
chr1	22594373	22594747	375	9	myo
chr1	22609151	22609446	296	8	myo
chr1	22614792	22614921	130	8	myo
chr1	22690186	22690425	240	6	myo
chr1	22718055	22718276	222	5	myo
chr1	22856547	22857099	553	6	myo
chr1	22857944	22858259	316	5	myo
chr1	22881173	22881321	149	5	myo
chr1	23011901	23012445	545	12	myo
chr1	23098679	23098811	133	6	myo
chr1	23100539	23100763	225	8	myo
chr1	23101104	23101163	60	4	myo
chr1	23102236	23102566	331	4	myo
chr1	23105592	23105683	92	4	myo
chr1	23116009	23116162	154	4	myo
chr1	23130873	23130996	124	4	myo
chr1	23141252	23141517	266	6	myo
chr1	23142018	23142412	395	7	myo
chr1	23144048	23144317	270	5	myo
chr1	23155268	23155597	330	5	myo
chr1	23155803	23156855	1053	17	myo
chr1	23168472	23168869	398	12	myo
chr1	23175993	23176747	755	9	myo
chr1	23203324	23203611	288	5	myo
chr1	23376815	23376921	107	5	myo
chr1	23429681	23429719	39	4	myo
chr1	23440897	23441285	389	5	myo
chr1	23496275	23496304	30	4	myo
chr1	23698422	23698889	468	12	myo
chr1	23703378	23703627	250	6	myo
chr1	23711618	23712115	498	14	myo
chr1	23713973	23714106	134	5	myo
chr1	23721744	23721847	104	5	myo
chr1	23727906	23728599	694	13	myo
chr1	23740630	23740872	243	6	myo
chr1	23903764	23904093	330	5	myo
chr1	23915509	23915610	102	5	myo
chr1	24119152	24119303	152	4	myo
chr1	24122261	24122531	271	6	myo
chr1	24257431	24257487	57	4	myo
chr1	24347404	24347818	415	11	myo
chr1	24372806	24373153	348	7	myo
chr1	24428742	24428976	235	5	myo
chr1	24429671	24429780	110	6	myo
chr1	24437244	24438087	844	19	myo
chr1	24478306	24478840	535	9	myo
chr1	24479064	24479378	315	6	myo
chr1	24508254	24508749	496	9	myo
chr1	24510770	24511337	568	7	myo
chr1	24522293	24522769	477	13	myo
chr1	24611871	24612067	197	9	myo
chr1	24613066	24613558	493	9	myo
chr1	24643363	24643701	339	8	myo
chr1	24666878	24667076	199	4	myo
chr1	24706058	24706508	451	9	myo
chr1	24718513	24718538	26	4	myo
chr1	24745305	24746109	805	13	myo
chr1	24762459	24762844	386	5	myo
chr1	24799179	24799377	199	6	myo
chr1	24878618	24879180	563	8	myo
chr1	24886772	24886983	212	4	myo
chr1	24902384	24902774	391	7	myo
chr1	24903271	24903624	354	5	myo
chr1	24945020	24945625	606	9	myo
chr1	24946118	24946242	125	5	myo
chr1	24948815	24949179	365	5	myo
chr1	24967874	24968284	411	10	myo
chr1	25041246	25041880	635	10	myo
chr1	25061987	25062086	100	4	myo
chr1	25062638	25062925	288	7	myo
chr1	25191748	25192344	597	9	myo
chr1	25465491	25465639	149	4	myo
chr1	25472272	25472755	484	14	myo
chr1	25473078	25473433	356	7	myo
chr1	25494267	25494592	326	8	myo
chr1	25501373	25501877	505	9	myo
chr1	25509289	25509624	336	10	myo
chr1	25520657	25521507	851	15	myo
chr1	25524295	25524392	98	4	myo
chr1	25525711	25525936	226	4	myo
chr1	25526280	25526894	615	13	myo
chr1	25853752	25854678	927	20	myo
chr1	25868798	25869196	399	6	myo
chr1	25883695	25884573	879	20	myo
chr1	25885587	25885933	347	6	myo
chr1	25886145	25887073	929	16	myo
chr1	25887596	25888499	904	10	myo
chr1	25889997	25890852	856	16	myo
chr1	25910405	25910458	54	4	myo
chr1	25982802	25983071	270	9	myo
chr1	25985343	25985818	476	9	myo
chr1	26010346	26010476	131	4	myo
chr1	26050739	26051068	330	6	myo
chr1	26061641	26061777	137	6	myo
chr1	26075209	26075642	434	8	myo
chr1	26086900	26087222	323	11	myo
chr1	26092120	26092724	605	9	myo
chr1	26105900	26106213	314	8	myo
chr1	26107270	26107517	248	7	myo
chr1	26132807	26133259	453	6	myo
chr1	26135432	26135615	184	6	myo
chr1	26136183	26136297	115	10	myo
chr1	26189660	26190214	555	14	myo
chr1	26202836	26202985	150	5	myo
chr1	26222279	26222487	209	4	myo
chr1	26235611	26235894	284	6	myo
chr1	26242068	26242224	157	4	myo
chr1	26281125	26281308	184	4	myo
chr1	26328733	26328993	261	4	myo
chr1	26343180	26343419	240	5	myo
chr1	26346452	26347440	989	17	myo
chr1	26348450	26349759	1310	23	myo
chr1	26355226	26355361	136	6	myo
chr1	26546927	26547313	387	17	myo
chr1	26605141	26605409	269	4	myo
chr1	26608648	26609018	371	18	myo
chr1	26611358	26611492	135	5	myo
chr1	26644234	26644573	340	5	myo
chr1	26823952	26824016	65	5	myo
chr1	26868497	26869161	665	15	myo
chr1	26871525	26871784	260	4	myo
chr1	26881463	26881684	222	6	myo
chr1	26882013	26882161	149	6	myo
chr1	26883149	26883310	162	4	myo
chr1	26886310	26886505	196	6	myo
chr1	26901203	26901676	474	7	myo
chr1	27061017	27061424	408	4	myo
chr1	27175203	27175334	132	5	myo
chr1	27181462	27181845	384	6	myo
chr1	27188505	27188852	348	5	myo
chr1	27321107	27321794	688	11	myo
chr1	27322021	27322348	328	7	myo
chr1	27323146	27323271	126	4	myo
chr1	27325731	27326007	277	12	myo
chr1	27326389	27326862	474	8	myo
chr1	27327961	27328967	1007	17	myo
chr1	27384193	27384662	470	11	myo
chr1	27384947	27385435	489	8	myo
chr1	27386688	27387807	1120	23	myo
chr1	27397787	27398164	378	5	myo
chr1	27417360	27417856	497	7	myo
chr1	27441118	27441349	232	5	myo
chr1	27444345	27445390	1046	14	myo
chr1	27445635	27445929	295	7	myo
chr1	27451986	27452188	203	4	myo
chr1	27457517	27457821	305	6	myo
chr1	27476114	27476362	249	4	myo
chr1	27585109	27585405	297	5	myo
chr1	27625316	27625548	233	7	myo
chr1	27626528	27626717	190	6	myo
chr1	27627677	27627915	239	9	myo
chr1	27628158	27628569	412	8	myo
chr1	27660567	27660917	351	6	myo
chr1	27665445	27665968	524	8	myo
chr1	27670378	27670793	416	8	myo
chr1	27675337	27675626	290	4	myo
chr1	27677817	27677921	105	4	myo
chr1	27679777	27679978	202	5	myo
chr1	27683278	27683897	620	15	myo
chr1	27684116	27684399	284	10	myo
chr1	27685032	27685079	48	4	myo
chr1	27686282	27687133	852	24	myo
chr1	27695731	27695848	118	5	myo
chr1	27704508	27704896	389	10	myo
chr1	27705593	27706848	1256	25	myo
chr1	27709004	27709167	164	9	myo
chr1	27731506	27731727	222	10	myo
chr1	27748776	27748993	218	7	myo
chr1	27792945	27793105	161	4	myo
chr1	27818714	27818820	107	4	myo
chr1	27830478	27830718	241	5	myo
chr1	27831864	27832143	280	7	myo
chr1	27835766	27836461	696	8	myo
chr1	27844349	27844608	260	5	myo
chr1	27845885	27846048	164	6	myo
chr1	27846878	27847324	447	8	myo
chr1	27847750	27848549	800	23	myo
chr1	27852711	27852805	95	4	myo
chr1	27857373	27857528	156	4	myo
chr1	27861276	27861411	136	4	myo
chr1	27862263	27862960	698	13	myo
chr1	27869520	27869818	299	8	myo
chr1	27871866	27872303	438	6	myo
chr1	27873751	27877018	3268	118	myo
chr1	27882269	27882651	383	6	myo
chr1	27884319	27884480	162	4	myo
chr1	27886844	27887369	526	8	myo
chr1	27888067	27888887	821	29	myo
chr1	27889109	27889447	339	7	myo
chr1	27891467	27892093	627	23	myo
chr1	27892840	27893080	241	5	myo
chr1	27893289	27894010	722	19	myo
chr1	27896168	27897027	860	13	myo
chr1	27898315	27898490	176	7	myo
chr1	27898935	27899474	540	11	myo
chr1	27900059	27900300	242	4	myo
chr1	27901475	27901549	75	6	myo
chr1	27908195	27908557	363	4	myo
chr1	27915081	27915369	289	4	myo
chr1	27915592	27915829	238	8	myo
chr1	27919299	27920280	982	14	myo
chr1	27920620	27920737	118	4	myo
chr1	27921128	27921551	424	8	myo
chr1	27922185	27922266	82	4	myo
chr1	27922757	27923201	445	6	myo
chr1	27923779	27924157	379	9	myo
chr1	27931243	27931551	309	7	myo
chr1	27951483	27952048	566	6	myo
chr1	27957771	27958716	946	18	myo
chr1	27981724	27982193	470	10	myo
chr1	28051618	28051653	36	4	myo
chr1	28195153	28195433	281	6	myo
chr1	28289721	28290186	466	16	myo
chr1	28292039	28292110	72	4	myo
chr1	28292896	28293879	984	26	myo
chr1	28500054	28500138	85	4	myo
chr1	28523238	28523400	163	4	myo
chr1	28774343	28774573	231	4	myo
chr1	28780304	28780607	304	6	myo
chr1	29065025	29065059	35	4	myo
chr1	29065969	29066174	206	5	myo
chr1	29081437	29081589	153	4	myo
chr1	29162978	29163142	165	7	myo
chr1	29163375	29163453	79	5	myo
chr1	29182111	29182302	192	5	myo
chr1	29452103	29452191	89	4	myo
chr1	29461277	29461405	129	4	myo
chr1	29586844	29587008	165	4	myo
chr1	29650167	29650405	239	6	myo
chr1	30182710	30182918	209	4	myo
chr1	30464011	30464184	174	4	myo
chr1	30677226	30677380	155	5	myo
chr1	30679173	30679413	241	4	myo
chr1	30852053	30852410	358	11	myo
chr1	30852614	30852792	179	5	myo
chr1	30878609	30878718	110	5	myo
chr1	31000432	31000651	220	6	myo
chr1	31046383	31046747	365	6	myo
chr1	31234437	31234670	234	5	myo
chr1	31291503	31291581	79	4	myo
chr1	31292043	31292169	127	4	myo
chr1	31320143	31320650	508	13	myo
chr1	31350237	31350927	691	11	myo
chr1	31358384	31358884	501	14	myo
chr1	31360395	31360679	285	6	myo
chr1	31363632	31363897	266	4	myo
chr1	31364187	31364319	133	4	myo
chr1	31372463	31372692	230	4	myo
chr1	31375641	31376049	409	6	myo
chr1	31380083	31380555	473	4	myo
chr1	31385565	31385672	108	4	myo
chr1	31400918	31401252	335	8	myo
chr1	31403842	31404039	198	4	myo
chr1	31407203	31407462	260	7	myo
chr1	31407742	31408318	577	8	myo
chr1	31507895	31508188	294	5	myo
chr1	31520587	31520743	157	4	myo
chr1	31575570	31575894	325	5	myo
chr1	31595795	31595887	93	5	myo
chr1	31676263	31676313	51	5	myo
chr1	31846799	31846907	109	4	myo
chr1	31847413	31847622	210	4	myo
chr1	31878256	31878873	618	7	myo
chr1	31879881	31880339	459	13	myo
chr1	31883267	31883443	177	4	myo
chr1	31907188	31907869	682	17	myo
chr1	31955539	31955756	218	4	myo
chr1	31956018	31956128	111	4	myo
chr1	31980776	31981367	592	6	myo
chr1	32013984	32014409	426	11	myo
chr1	32034452	32034896	445	7	myo
chr1	32038437	32038858	422	6	myo
chr1	32040303	32040837	535	9	myo
chr1	32043309	32043566	258	5	myo
chr1	32045199	32045715	517	13	myo
chr1	32045921	32046850	930	17	myo
chr1	32048979	32049045	67	4	myo
chr1	32053690	32053925	236	8	myo
chr1	32079906	32080081	176	4	myo
chr1	32087624	32088224	601	10	myo
chr1	32092011	32092477	467	14	myo
chr1	32093814	32094403	590	11	myo
chr1	32119794	32120123	330	10	myo
chr1	32120645	32121049	405	8	myo
chr1	32121346	32121748	403	6	myo
chr1	32146790	32146935	146	9	myo
chr1	32147178	32147834	657	16	myo
chr1	32160385	32160797	413	11	myo
chr1	32161086	32161725	640	8	myo
chr1	32162021	32162598	578	7	myo
chr1	32164381	32164568	188	4	myo
chr1	32167406	32167516	111	4	myo
chr1	32167758	32168222	465	10	myo
chr1	32168475	32168733	259	4	myo
chr1	32169102	32169759	658	20	myo
chr1	32173290	32173564	275	5	myo
chr1	32177818	32178177	360	6	myo
chr1	32191753	32192092	340	4	myo
chr1	32199028	32199745	718	15	myo
chr1	32201867	32201968	102	7	myo
chr1	32202200	32202742	543	17	myo
chr1	32211927	32212649	723	14	myo
chr1	32218766	32218985	220	4	myo
chr1	32219198	32219382	185	5	myo
chr1	32258345	32258426	82	4	myo
chr1	32264197	32264502	306	6	myo
chr1	32277328	32277646	319	4	myo
chr1	32279628	32280067	440	11	myo
chr1	32326241	32326440	200	4	myo
chr1	32410189	32410395	207	4	myo
chr1	32599367	32599641	275	6	myo
chr1	32667027	32667392	366	8	myo
chr1	32764336	32764459	124	4	myo
chr1	32803508	32804433	926	20	myo
chr1	32829233	32830143	911	14	myo
chr1	33169164	33169944	781	13	myo
chr1	33235285	33236064	780	26	myo
chr1	33429250	33429313	64	5	myo
chr1	33547720	33547908	189	7	myo
chr1	33562106	33562402	297	6	myo
chr1	33617205	33617685	481	8	myo
chr1	33617904	33617941	38	4	myo
chr1	33626641	33627311	671	22	myo
chr1	33700193	33700271	79	4	myo
chr1	33721782	33721806	25	6	myo
chr1	33760802	33760950	149	10	myo
chr1	33761789	33761949	161	5	myo
chr1	33789611	33790021	411	8	myo
chr1	33790374	33791285	912	19	myo
chr1	33798738	33799006	269	4	myo
chr1	33799686	33799828	143	6	myo
chr1	33803171	33803360	190	4	myo
chr1	33812053	33812461	409	4	myo
chr1	33813321	33813482	162	4	myo
chr1	33828717	33829281	565	9	myo
chr1	33831160	33831532	373	7	myo
chr1	33832754	33833010	257	9	myo
chr1	33835013	33835338	326	8	myo
chr1	33848093	33848598	506	8	myo
chr1	34340319	34340568	250	7	myo
chr1	34436802	34437826	1025	19	myo
chr1	35512456	35512711	256	4	myo
chr1	35551532	35551676	145	4	myo
chr1	35609597	35609935	339	12	myo
chr1	35610825	35611116	292	7	myo
chr1	35611824	35612357	534	12	myo
chr1	35816548	35816853	306	6	myo
chr1	35907701	35907929	229	5	myo
chr1	35908196	35908788	593	8	myo
chr1	35963659	35963921	263	8	myo
chr1	36029667	36030019	353	4	myo
chr1	36089206	36089364	159	4	myo
chr1	36311892	36311994	103	4	myo
chr1	36316414	36316602	189	4	myo
chr1	36321417	36321644	228	5	myo
chr1	36559208	36559968	761	12	myo
chr1	36572943	36573586	644	15	myo
chr1	36574454	36574854	401	9	myo
chr1	36580638	36581318	681	24	myo
chr1	36582543	36582668	126	4	myo
chr1	36584124	36584461	338	6	myo
chr1	36585077	36585360	284	7	myo
chr1	36591424	36591537	114	4	myo
chr1	36594181	36594294	114	4	myo
chr1	36599632	36599750	119	4	myo
chr1	36615845	36616030	186	4	myo
chr1	36617864	36618128	265	5	myo
chr1	36640461	36640842	382	10	myo
chr1	36643956	36644319	364	11	myo
chr1	36791743	36791854	112	4	myo
chr1	36815633	36815723	91	6	myo
chr1	36816272	36817433	1162	19	myo
chr1	36982478	36983142	665	14	myo
chr1	36986728	36987017	290	6	myo
chr1	37050090	37050206	117	5	myo
chr1	37123659	37123676	18	4	myo
chr1	37246774	37246993	220	9	myo
chr1	37334878	37334930	53	5	myo
chr1	37407761	37408040	280	5	myo
chr1	37422033	37422225	193	7	myo
chr1	37443398	37443673	276	4	myo
chr1	37447532	37447993	462	9	myo
chr1	37454448	37455127	680	16	myo
chr1	37541492	37541550	59	5	myo
chr1	37549101	37549474	374	4	myo
chr1	37700591	37700734	144	6	myo
chr1	37706017	37706583	567	7	myo
chr1	37920769	37921371	603	19	myo
chr1	38189353	38189504	152	4	myo
chr1	38191695	38192143	449	7	myo
chr1	38462096	38462251	156	4	myo
chr1	38462546	38462631	86	4	myo
chr1	38463041	38463226	186	4	myo
chr1	38464509	38467464	2956	38	myo
chr1	38469055	38469475	421	6	myo
chr1	38469778	38470098	321	5	myo
chr1	38491411	38491550	140	4	myo
chr1	38492296	38492353	58	4	myo
chr1	38492804	38493769	966	21	myo
chr1	38495847	38496111	265	7	myo
chr1	38496563	38496829	267	10	myo
chr1	38530040	38530169	130	6	myo
chr1	38583221	38583564	344	10	myo
chr1	38735800	38736388	589	6	myo
chr1	38920881	38921039	159	4	myo
chr1	39279748	39279961	214	4	myo
chr1	39461048	39461479	432	7	myo
chr1	39483086	39483195	110	5	myo
chr1	39619171	39619522	352	4	myo
chr1	39681042	39681196	155	4	myo
chr1	39734401	39735142	742	11	myo
chr1	39738581	39738877	297	5	myo
chr1	39872269	39872385	117	5	myo
chr1	39950303	39950488	186	6	myo
chr1	39957649	39957683	35	4	myo
chr1	39975059	39975378	320	13	myo
chr1	40030738	40031011	274	4	myo
chr1	40158352	40158558	207	8	myo
chr1	40251489	40251747	259	7	myo
chr1	40340559	40340642	84	4	myo
chr1	40392292	40392585	294	5	myo
chr1	40399999	40400257	259	4	myo
chr1	40418159	40419022	864	11	myo
chr1	40425741	40426007	267	11	myo
chr1	40426487	40426610	124	4	myo
chr1	40514729	40515129	401	9	myo
chr1	40525679	40526015	337	4	myo
chr1	40780396	40780488	93	4	myo
chr1	40780831	40780919	89	4	myo
chr1	41168557	41168677	121	4	myo
chr1	41204512	41204972	461	7	myo
chr1	41218711	41219030	320	6	myo
chr1	41220605	41220919	315	4	myo
chr1	41234294	41234579	286	5	myo
chr1	41236046	41236594	549	12	myo
chr1	41288592	41288733	142	4	myo
chr1	41295669	41295779	111	4	myo
chr1	41319333	41319533	201	5	myo
chr1	41326268	41327172	905	23	myo
chr1	41345543	41345994	452	5	myo
chr1	41347505	41347688	184	4	myo
chr1	41347977	41348193	217	4	myo
chr1	41351831	41352009	179	4	myo
chr1	41352446	41352504	59	4	myo
chr1	41380296	41381191	896	11	myo
chr1	41392298	41392454	157	5	myo
chr1	41405446	41405610	165	4	myo
chr1	41472772	41473323	552	16	myo
chr1	41778955	41779459	505	6	myo
chr1	41818994	41819170	177	4	myo
chr1	41823938	41824462	525	9	myo
chr1	41864993	41865021	29	4	myo
chr1	41869014	41869186	173	5	myo
chr1	41878495	41878655	161	4	myo
chr1	41893047	41893517	471	10	myo
chr1	41919889	41920685	797	15	myo
chr1	41922630	41922834	205	4	myo
chr1	41940361	41940980	620	13	myo
chr1	41952103	41952280	178	4	myo
chr1	42003067	42003220	154	6	myo
chr1	42073800	42074161	362	6	myo
chr1	42082019	42082130	112	4	myo
chr1	42084109	42084300	192	7	myo
chr1	42088806	42088928	123	4	myo
chr1	42096778	42097500	723	20	myo
chr1	42115674	42115702	29	4	myo
chr1	42147546	42147810	265	5	myo
chr1	42204698	42204782	85	5	myo
chr1	42233334	42233826	493	6	myo
chr1	42441904	42442042	139	4	myo
chr1	42636609	42637115	507	7	myo
chr1	42638308	42638734	427	9	myo
chr1	42886746	42886979	234	4	myo
chr1	43144985	43145143	159	4	myo
chr1	43200971	43201241	271	4	myo
chr1	43201576	43201740	165	4	myo
chr1	43205310	43205629	320	12	myo
chr1	43205842	43206072	231	9	myo
chr1	43206856	43207152	297	8	myo
chr1	43208144	43208401	258	5	myo
chr1	43208690	43208964	275	5	myo
chr1	43209306	43209566	261	4	myo
chr1	43214821	43215132	312	4	myo
chr1	43251165	43251419	255	8	myo
chr1	43281678	43281885	208	4	myo
chr1	43406576	43406971	396	10	myo
chr1	43472868	43473542	675	15	myo
chr1	43493841	43494041	201	5	myo
chr1	43585885	43585909	25	4	myo
chr1	43664665	43664956	292	5	myo
chr1	43672498	43672827	330	5	myo
chr1	43748527	43748712	186	5	myo
chr1	43868256	43868990	735	11	myo
chr1	43913908	43914175	268	8	myo
chr1	44029645	44030178	534	14	myo
chr1	44031249	44031908	660	52	myo
chr1	44039163	44039551	389	6	myo
chr1	44043327	44044287	961	17	myo
chr1	44047845	44047968	124	5	myo
chr1	44048316	44048624	309	5	myo
chr1	44051629	44052278	650	9	myo
chr1	44053366	44053609	244	4	myo
chr1	44066012	44066101	90	4	myo
chr1	44131923	44132189	267	6	myo
chr1	44132678	44132825	148	6	myo
chr1	44232161	44232316	156	6	myo
chr1	44232688	44232845	158	4	myo
chr1	44378605	44378896	292	6	myo
chr1	44446790	44447037	248	6	myo
chr1	44459754	44459915	162	5	myo
chr1	44465183	44465442	260	5	myo
chr1	44476404	44477181	778	17	myo
chr1	44499479	44499865	387	8	myo
chr1	44798219	44798409	191	8	myo
chr1	44949846	44950255	410	8	myo
chr1	44967156	44967647	492	8	myo
chr1	45111149	45111549	401	16	myo
chr1	45249541	45249732	192	4	myo
chr1	45250830	45251015	186	5	myo
chr1	45267318	45267589	272	4	myo
chr1	45274048	45274307	260	12	myo
chr1	45279003	45279037	35	4	myo
chr1	45478847	45478973	127	4	myo
chr1	45830670	45831052	383	4	myo
chr1	45962253	45962607	355	4	myo
chr1	45976807	45976998	192	4	myo
chr1	46378857	46379179	323	5	myo
chr1	46543232	46543486	255	5	myo
chr1	46650660	46650944	285	5	myo
chr1	46656287	46657044	758	8	myo
chr1	46660025	46660088	64	6	myo
chr1	46668323	46668472	150	5	myo
chr1	46669624	46669905	282	8	myo
chr1	46670153	46670451	299	5	myo
chr1	46671850	46672110	261	4	myo
chr1	46683972	46684513	542	9	myo
chr1	46687709	46687981	273	5	myo
chr1	46805259	46805288	30	5	myo
chr1	46822692	46823101	410	8	myo
chr1	46872418	46872794	377	9	myo
chr1	46914033	46914147	115	6	myo
chr1	46945502	46945567	66	4	myo
chr1	46985970	46986482	513	7	myo
chr1	46988708	46988873	166	6	myo
chr1	47078822	47078952	131	9	myo
chr1	47875097	47875297	201	4	myo
chr1	47898887	47899080	194	6	myo
chr1	47905094	47905209	116	6	myo
chr1	48218537	48218573	37	4	myo
chr1	48225330	48226152	823	13	myo
chr1	48230123	48230504	382	7	myo
chr1	48230940	48231187	248	6	myo
chr1	48251139	48251310	172	4	myo
chr1	48252087	48252262	176	5	myo
chr1	48262476	48262621	146	4	myo
chr1	48279838	48279972	135	5	myo
chr1	48280266	48280617	352	8	myo
chr1	48287662	48287954	293	6	myo
chr1	48288813	48289138	326	6	myo
chr1	48289777	48290005	229	4	myo
chr1	48305229	48305450	222	4	myo
chr1	48314992	48315149	158	4	myo
chr1	48372573	48372840	268	9	myo
chr1	48400073	48400392	320	5	myo
chr1	48416797	48416897	101	7	myo
chr1	48429821	48430005	185	4	myo
chr1	48452690	48452897	208	4	myo
chr1	48461797	48462015	219	5	myo
chr1	48484386	48484851	466	6	myo
chr1	48485544	48485864	321	5	myo
chr1	48494110	48494612	503	12	myo
chr1	48513887	48514109	223	4	myo
chr1	49061511	49061783	273	7	myo
chr1	49068214	49068396	183	4	myo
chr1	49083223	49083419	197	6	myo
chr1	49157969	49158168	200	6	myo
chr1	49159185	49159387	203	4	myo
chr1	49334952	49335365	414	5	myo
chr1	50582964	50583079	116	4	myo
chr1	51215414	51215574	161	4	myo
chr1	51299574	51299735	162	4	myo
chr1	51444255	51444785	531	11	myo
chr1	51755705	51755786	82	4	myo
chr1	52049066	52049439	374	4	myo
chr1	52102901	52103030	130	4	myo
chr1	52814480	52814792	313	7	myo
chr1	52816607	52816968	362	6	myo
chr1	52852073	52852371	299	6	myo
chr1	53019727	53020001	275	4	myo
chr1	53382981	53383111	131	4	myo
chr1	53550674	53551427	754	10	myo
chr1	53588221	53588493	273	6	myo
chr1	53589609	53589731	123	4	myo
chr1	53762148	53762472	325	9	myo
chr1	53782921	53783042	122	4	myo
chr1	53789687	53790269	583	11	myo
chr1	53796651	53796769	119	4	myo
chr1	53900016	53900607	592	6	myo
chr1	54081489	54081710	222	7	myo
chr1	54096389	54096591	203	5	myo
chr1	54122265	54122557	293	8	myo
chr1	54124697	54124735	39	4	myo
chr1	54685658	54686254	597	9	myo
chr1	54712474	54712832	359	6	myo
chr1	54713378	54713742	365	7	myo
chr1	54719814	54720317	504	10	myo
chr1	54726330	54726868	539	12	myo
chr1	54730202	54730429	228	7	myo
chr1	54734338	54734856	519	10	myo
chr1	54738284	54739008	725	15	myo
chr1	54740160	54741150	991	18	myo
chr1	54744770	54745227	458	8	myo
chr1	54746217	54746851	635	19	myo
chr1	54747062	54747183	122	8	myo
chr1	54758272	54758564	293	5	myo
chr1	54771950	54772178	229	4	myo
chr1	54775495	54775969	475	17	myo
chr1	54786226	54786599	374	6	myo
chr1	54789517	54790722	1206	23	myo
chr1	54795449	54795663	215	4	myo
chr1	54796172	54796601	430	10	myo
chr1	54796802	54797076	275	9	myo
chr1	54798423	54799089	667	13	myo
chr1	54806713	54806893	181	5	myo
chr1	54820496	54820838	343	6	myo
chr1	54824374	54824801	428	9	myo
chr1	54830400	54831360	961	20	myo
chr1	54840479	54840953	475	6	myo
chr1	54844052	54845460	1409	31	myo
chr1	54847275	54847437	163	4	myo
chr1	54850668	54850873	206	4	myo
chr1	54852736	54853130	395	7	myo
chr1	54856346	54856740	395	20	myo
chr1	54862249	54863113	865	12	myo
chr1	54869007	54870041	1035	20	myo
chr1	54870257	54870306	50	4	myo
chr1	54870534	54870766	233	10	myo
chr1	54873815	54873903	89	5	myo
chr1	54921735	54921809	75	4	myo
chr1	54937254	54937844	591	10	myo
chr1	54945034	54945200	167	4	myo
chr1	54949652	54950069	418	10	myo
chr1	54950491	54950729	239	6	myo
chr1	54951368	54951475	108	4	myo
chr1	55003491	55003700	210	5	myo
chr1	55013691	55014272	582	14	myo
chr1	55037608	55037823	216	4	myo
chr1	55046826	55047143	318	4	myo
chr1	55048372	55048812	441	13	myo
chr1	55246483	55247329	847	23	myo
chr1	55393680	55393909	230	6	myo
chr1	55402520	55402591	72	4	myo
chr1	55442530	55442863	334	6	myo
chr1	55453431	55453573	143	5	myo
chr1	55639900	55640071	172	4	myo
chr1	55740794	55741315	522	11	myo
chr1	55776971	55777401	431	5	myo
chr1	56043364	56043653	290	5	myo
chr1	56046282	56046574	293	6	myo
chr1	56046854	56047394	541	6	myo
chr1	56055187	56055848	662	8	myo
chr1	56184657	56184843	187	5	myo
chr1	56529198	56529341	144	4	myo
chr1	56757081	56757291	211	4	myo
chr1	56842338	56842571	234	5	myo
chr1	56870148	56870806	659	9	myo
chr1	56897971	56898287	317	5	myo
chr1	56902782	56903012	231	4	myo
chr1	56960125	56960361	237	4	myo
chr1	57016967	57016992	26	6	myo
chr1	57315429	57315619	191	4	myo
chr1	58056703	58056824	122	5	myo
chr1	58905663	58905906	244	4	myo
chr1	58931870	58932299	430	7	myo
chr1	59034727	59034852	126	5	myo
chr1	59062924	59063041	118	5	myo
chr1	59187101	59187202	102	4	myo
chr1	59275025	59275155	131	6	myo
chr1	59340515	59341043	529	7	myo
chr1	59507744	59507915	172	4	myo
chr1	59573331	59573627	297	5	myo
chr1	59795100	59795331	232	4	myo
chr1	59820172	59820363	192	4	myo
chr1	59986591	59987104	514	13	myo
chr1	60135508	60135690	183	8	myo
chr1	60139091	60139467	377	5	myo
chr1	60171660	60171796	137	4	myo
chr1	60196939	60197127	189	6	myo
chr1	60230650	60230907	258	5	myo
chr1	60382645	60382949	305	10	myo
chr1	60868572	60868964	393	6	myo
chr1	61078476	61078816	341	4	myo
chr1	61358919	61359169	251	4	myo
chr1	61369232	61369503	272	8	myo
chr1	61471654	61472137	484	7	myo
chr1	61668732	61669059	328	8	myo
chr1	61687412	61687856	445	6	myo
chr1	61864839	61865162	324	4	myo
chr1	61899981	61900250	270	5	myo
chr1	61907601	61907952	352	11	myo
chr1	61912527	61912708	182	6	myo
chr1	61914656	61914923	268	9	myo
chr1	62051361	62051575	215	4	myo
chr1	62084619	62084982	364	6	myo
chr1	62698475	62698765	291	6	myo
chr1	62706859	62706916	58	4	myo
chr1	62740108	62740564	457	8	myo
chr1	62763732	62763978	247	4	myo
chr1	62770284	62770650	367	7	myo
chr1	62775426	62775652	227	6	myo
chr1	62783775	62784019	245	5	myo
chr1	62790888	62791350	463	15	myo
chr1	62802484	62802601	118	6	myo
chr1	62802883	62803456	574	10	myo
chr1	62803739	62803865	127	4	myo
chr1	62804072	62804294	223	7	myo
chr1	62824575	62824987	413	8	myo
chr1	62827122	62827379	258	4	myo
chr1	62855935	62855996	62	4	myo
chr1	64087156	64087758	603	8	myo
chr1	64127601	64127751	151	4	myo
chr1	64135304	64135711	408	6	myo
chr1	64136009	64136164	156	5	myo
chr1	64312009	64312364	356	7	myo
chr1	64543067	64543351	285	4	myo
chr1	64668576	64668822	247	4	myo
chr1	64937734	64937942	209	5	myo
chr1	64992349	64992856	508	8	myo
chr1	64993106	64993322	217	8	myo
chr1	65064021	65064227	207	4	myo
chr1	65157389	65158338	950	11	myo
chr1	65305787	65306176	390	9	myo
chr1	65312338	65312410	73	4	myo
chr1	65322163	65322578	416	12	myo
chr1	65332497	65333018	522	11	myo
chr1	65399097	65399306	210	4	myo
chr1	65428010	65428525	516	10	myo
chr1	65467863	65468017	155	6	myo
chr1	65641278	65641680	403	4	myo
chr1	65642092	65642417	326	4	myo
chr1	65644428	65644662	235	5	myo
chr1	65650729	65651008	280	6	myo
chr1	65681925	65682258	334	8	myo
chr1	66428930	66429074	145	5	myo
chr1	66697533	66697995	463	5	myo
chr1	66736844	66737019	176	4	myo
chr1	66815929	66816008	80	4	myo
chr1	66818703	66819369	667	8	myo
chr1	66998903	66998970	68	7	myo
chr1	66999785	67000139	355	8	myo
chr1	67021991	67022253	263	6	myo
chr1	67930065	67930693	629	7	myo
chr1	68003188	68003863	676	11	myo
chr1	68078712	68078828	117	4	myo
chr1	68108573	68108750	178	5	myo
chr1	68281153	68281263	111	5	myo
chr1	68568741	68568894	154	4	myo
chr1	68586296	68586424	129	4	myo
chr1	68606894	68608182	1289	21	myo
chr1	68621258	68621865	608	9	myo
chr1	68641596	68641725	130	4	myo
chr1	68677703	68677944	242	5	myo
chr1	68686368	68686628	261	4	myo
chr1	68687361	68687848	488	7	myo
chr1	68691069	68691515	447	5	myo
chr1	68692743	68693083	341	9	myo
chr1	68759204	68759825	622	11	myo
chr1	68788955	68789396	442	14	myo
chr1	73115207	73115501	295	14	myo
chr1	74861308	74861410	103	4	myo
chr1	75174975	75175191	217	4	myo
chr1	75591483	75591626	144	4	myo
chr1	75936269	75936536	268	5	myo
chr1	76082791	76083044	254	4	myo
chr1	76540784	76541135	352	4	myo
chr1	76703838	76704204	367	4	myo
chr1	77547505	77547883	379	4	myo
chr1	77864020	77864358	339	5	myo
chr1	77979900	77980426	527	10	myo
chr1	77981050	77981457	408	7	myo
chr1	77988375	77988740	366	4	myo
chr1	78353766	78354086	321	7	myo
chr1	78355268	78355666	399	9	myo
chr1	79506112	79506414	303	4	myo
chr1	79964663	79964856	194	5	myo
chr1	81911875	81911927	53	4	myo
chr1	82013202	82013282	81	4	myo
chr1	82269838	82270177	340	5	myo
chr1	82386079	82386363	285	6	myo
chr1	82605824	82606036	213	5	myo
chr1	83526158	83526283	126	4	myo
chr1	84083797	84083925	129	4	myo
chr1	84282634	84282764	131	4	myo
chr1	84474547	84474717	171	6	myo
chr1	84813886	84814115	230	6	myo
chr1	85185377	85185602	226	4	myo
chr1	85185964	85186094	131	4	myo
chr1	86043890	86044456	567	10	myo
chr1	86045347	86045511	165	4	myo
chr1	87623990	87624197	208	4	myo
chr1	87633909	87634240	332	4	myo
chr1	87634564	87635030	467	5	myo
chr1	87706446	87706837	392	4	myo
chr1	87798389	87798604	216	5	myo
chr1	87799004	87800264	1261	22	myo
chr1	87814191	87814497	307	6	myo
chr1	87902154	87902373	220	6	myo
chr1	88108783	88109002	220	4	myo
chr1	88315907	88316271	365	6	myo
chr1	88434522	88434832	311	4	myo
chr1	88526245	88526472	228	4	myo
chr1	89449493	89449650	158	4	myo
chr1	89471344	89471740	397	7	myo
chr1	89874149	89874709	561	5	myo
chr1	90032391	90032676	286	6	myo
chr1	90073969	90074228	260	5	myo
chr1	90074526	90074887	362	15	myo
chr1	90075583	90076053	471	11	myo
chr1	90097522	90097981	460	9	myo
chr1	90174525	90174889	365	6	myo
chr1	90204388	90204906	519	7	myo
chr1	90205170	90205386	217	5	myo
chr1	90296155	90296243	89	4	myo
chr1	90297473	90297610	138	5	myo
chr1	90309779	90310253	475	7	myo
chr1	90371335	90371437	103	4	myo
chr1	90404247	90404987	741	11	myo
chr1	91185348	91185501	154	4	myo
chr1	91852820	91853073	254	10	myo
chr1	92011907	92012148	242	5	myo
chr1	92184267	92184638	372	6	myo
chr1	92201857	92202120	264	6	myo
chr1	92220922	92221368	447	9	myo
chr1	92230131	92230322	192	6	myo
chr1	92247669	92247917	249	5	myo
chr1	92268681	92268883	203	7	myo
chr1	92292714	92292835	122	8	myo
chr1	92332843	92333038	196	6	myo
chr1	93313884	93313947	64	4	myo
chr1	93317957	93318044	88	5	myo
chr1	93438713	93439003	291	6	myo
chr1	94018931	94019172	242	5	myo
chr1	94041433	94041783	351	7	myo
chr1	94042003	94042207	205	9	myo
chr1	94059521	94060005	485	5	myo
chr1	94061422	94061783	362	6	myo
chr1	94062081	94062402	322	4	myo
chr1	94075337	94075685	349	9	myo
chr1	94077625	94078292	668	9	myo
chr1	94078523	94078766	244	4	myo
chr1	94080920	94081080	161	5	myo
chr1	94168145	94168577	433	6	myo
chr1	94174385	94174764	380	7	myo
chr1	94187659	94188157	499	11	myo
chr1	94194078	94194329	252	4	myo
chr1	94217375	94217499	125	4	myo
chr1	94234685	94234819	135	5	myo
chr1	94280435	94280866	432	6	myo
chr1	94282141	94282205	65	4	myo
chr1	94290026	94290823	798	13	myo
chr1	94373161	94373792	632	6	myo
chr1	94429537	94429834	298	4	myo
chr1	94444728	94445089	362	7	myo
chr1	94459347	94459648	302	5	myo
chr1	94478236	94478329	94	4	myo
chr1	94486660	94486992	333	7	myo
chr1	94520757	94521031	275	7	myo
chr1	94569226	94569799	574	7	myo
chr1	94667922	94668200	279	7	myo
chr1	94742529	94742928	400	6	myo
chr1	94799637	94799777	141	4	myo
chr1	94800038	94800452	415	4	myo
chr1	94866344	94866893	550	7	myo
chr1	95003843	95004111	269	5	myo
chr1	95017858	95018207	350	8	myo
chr1	95018889	95019107	219	4	myo
chr1	95113857	95113944	88	5	myo
chr1	95149185	95149321	137	6	myo
chr1	95269567	95269805	239	5	myo
chr1	95297024	95297060	37	4	myo
chr1	95307972	95308247	276	6	myo
chr1	95341655	95341816	162	5	myo
chr1	95437068	95437365	298	6	myo
chr1	95438954	95439260	307	5	myo
chr1	95962028	95962081	54	5	myo
chr1	95968318	95968600	283	5	myo
chr1	95968972	95969484	513	9	myo
chr1	95975660	95976340	681	11	myo
chr1	96192091	96192269	179	4	myo
chr1	97004302	97004659	358	6	myo
chr1	97106770	97107052	283	4	myo
chr1	97418030	97418099	70	4	myo
chr1	99175960	99176466	507	7	myo
chr1	100046068	100046208	141	4	myo
chr1	100113903	100113934	32	4	myo
chr1	100170063	100170380	318	10	myo
chr1	100409361	100409736	376	9	myo
chr1	100472119	100472227	109	4	myo
chr1	100852879	100852947	69	4	myo
chr1	101003634	101004053	420	5	myo
chr1	101185297	101185434	138	4	myo
chr1	103574412	103574597	186	5	myo
chr1	103574993	103575209	217	5	myo
chr1	108534147	108534420	274	4	myo
chr1	108588076	108588566	491	10	myo
chr1	108595859	108596246	388	4	myo
chr1	108624660	108624818	159	4	myo
chr1	108663885	108664024	140	4	myo
chr1	109113812	109114072	261	5	myo
chr1	109151952	109152839	888	13	myo
chr1	109263813	109264283	471	14	myo
chr1	109264907	109265274	368	6	myo
chr1	109631441	109631710	270	5	myo
chr1	109656096	109656271	176	5	myo
chr1	109784546	109785825	1280	21	myo
chr1	109786061	109786128	68	4	myo
chr1	109795957	109795998	42	4	myo
chr1	109800466	109801089	624	16	myo
chr1	109805261	109806202	942	35	myo
chr1	109806663	109807188	526	9	myo
chr1	109839519	109839699	181	7	myo
chr1	109842197	109842854	658	15	myo
chr1	110040754	110040898	145	6	myo
chr1	110166278	110166747	470	11	myo
chr1	110173553	110173818	266	10	myo
chr1	110175123	110175346	224	5	myo
chr1	110395049	110395274	226	5	myo
chr1	110407742	110408353	612	11	myo
chr1	110435756	110435901	146	4	myo
chr1	110466776	110467135	360	11	myo
chr1	110470810	110470897	88	4	myo
chr1	110471479	110472506	1028	21	myo
chr1	110591552	110591777	226	5	myo
chr1	110599197	110599588	392	4	myo
chr1	110657531	110657768	238	5	myo
chr1	110693737	110694081	345	5	myo
chr1	110754430	110755581	1152	31	myo
chr1	110786293	110786590	298	5	myo
chr1	110979148	110979761	614	9	myo
chr1	111099299	111099607	309	6	myo
chr1	111889710	111889882	173	5	myo
chr1	112279640	112280305	666	9	myo
chr1	112354079	112354417	339	7	myo
chr1	112399631	112400306	676	14	myo
chr1	112423503	112423644	142	6	myo
chr1	112423874	112424098	225	6	myo
chr1	112506555	112506979	425	5	myo
chr1	112510656	112511081	426	4	myo
chr1	112530294	112530403	110	4	myo
chr1	112902671	112903229	559	6	myo
chr1	113066835	113067245	411	7	myo
chr1	113170202	113170711	510	12	myo
chr1	113183240	113183262	23	4	myo
chr1	113245091	113245342	252	6	myo
chr1	113246319	113246629	311	7	myo
chr1	113265660	113266038	379	10	myo
chr1	113305773	113306156	384	7	myo
chr1	113424974	113425263	290	4	myo
chr1	113499526	113500105	580	21	myo
chr1	113821501	113821637	137	4	myo
chr1	113918432	113918971	540	8	myo
chr1	114526618	114527003	386	4	myo
chr1	115046819	115046934	116	4	myo
chr1	115610039	115610352	314	5	myo
chr1	115633227	115633394	168	4	myo
chr1	115768698	115769354	657	11	myo
chr1	115822959	115823026	68	4	myo
chr1	115845331	115845504	174	4	myo
chr1	115864549	115864852	304	4	myo
chr1	115873343	115873467	125	4	myo
chr1	116809363	116809720	358	6	myo
chr1	116810733	116810785	53	4	myo
chr1	116952496	116952818	323	8	myo
chr1	116976279	116976436	158	6	myo
chr1	117150851	117151065	215	7	myo
chr1	117188549	117188926	378	11	myo
chr1	117278031	117278176	146	5	myo
chr1	117342183	117342321	139	4	myo
chr1	117351058	117351488	431	6	myo
chr1	117418149	117418464	316	8	myo
chr1	117451946	117452216	271	6	myo
chr1	117458236	117458361	126	5	myo
chr1	117493363	117493489	127	6	myo
chr1	117505673	117506039	367	4	myo
chr1	117531260	117531503	244	4	myo
chr1	117533322	117533782	461	14	myo
chr1	117569053	117569390	338	4	myo
chr1	117575709	117576135	427	5	myo
chr1	117714585	117715093	509	14	myo
chr1	117758491	117758771	281	5	myo
chr1	118137552	118137862	311	11	myo
chr1	118172737	118173047	311	6	myo
chr1	118752346	118752617	272	5	myo
chr1	119521914	119522239	326	4	myo
chr1	119526542	119527545	1004	17	myo
chr1	119529219	119529553	335	4	myo
chr1	119531639	119532142	504	13	myo
chr1	119535742	119536238	497	6	myo
chr1	119544978	119545275	298	5	myo
chr1	119548497	119548848	352	7	myo
chr1	119627603	119627670	68	4	myo
chr1	119901373	119901629	257	4	myo
chr1	120025894	120026275	382	5	myo
chr1	120275335	120275946	612	9	myo
chr1	120279746	120280554	809	18	myo
chr1	120284786	120285382	597	11	myo
chr1	120338090	120338465	376	4	myo
chr1	120453393	120453827	435	7	myo
chr1	120484113	120484313	201	4	myo
chr1	121159266	121159557	292	4	myo
chr1	145023006	145023055	50	4	myo
chr1	145498555	145498701	147	8	myo
chr1	145562086	145562715	630	19	myo
chr1	145584945	145585278	334	6	myo
chr1	146544723	146544827	105	4	myo
chr1	146548918	146549154	237	7	myo
chr1	146649625	146649812	188	16	myo
chr1	147224727	147224984	258	4	myo
chr1	147230137	147230400	264	4	myo
chr1	147230821	147231030	210	5	myo
chr1	147241256	147241447	192	4	myo
chr1	149144665	149145164	500	6	myo
chr1	149148001	149148782	782	19	myo
chr1	149149099	149149256	158	4	myo
chr1	149155075	149155150	76	4	myo
chr1	149287011	149287386	376	5	myo
chr1	149288078	149288143	66	4	myo
chr1	149670276	149670477	202	4	myo
chr1	149672008	149672054	47	6	myo
chr1	149888288	149888518	231	4	myo
chr1	149907922	149908099	178	7	myo
chr1	149914026	149914356	331	5	myo
chr1	149936124	149936238	115	5	myo
chr1	150121234	150121441	208	4	myo
chr1	150123201	150123778	578	12	myo
chr1	150134535	150135291	757	7	myo
chr1	150504634	150504781	148	5	myo
chr1	150531302	150531433	132	5	myo
chr1	150965146	150965355	210	4	myo
chr1	151018214	151018346	133	4	myo
chr1	151103530	151103618	89	4	myo
chr1	151104922	151105722	801	22	myo
chr1	151105952	151106291	340	7	myo
chr1	151119635	151119713	79	4	myo
chr1	151292492	151292890	399	14	myo
chr1	151316787	151317071	285	5	myo
chr1	151373762	151374038	277	10	myo
chr1	151391415	151391595	181	4	myo
chr1	151448722	151448841	120	4	myo
chr1	151556784	151557061	278	4	myo
chr1	151557485	151557586	102	5	myo
chr1	151585929	151586407	479	11	myo
chr1	151700556	151701353	798	15	myo
chr1	151798715	151798859	145	4	myo
chr1	151810893	151811081	189	17	myo
chr1	151879613	151879939	327	5	myo
chr1	152016377	152016542	166	4	myo
chr1	152383180	152383581	402	8	myo
chr1	153233116	153233323	208	4	myo
chr1	153479217	153479925	709	10	myo
chr1	153498690	153499209	520	8	myo
chr1	153515502	153515662	161	4	myo
chr1	153516140	153516294	155	4	myo
chr1	153517309	153517501	193	4	myo
chr1	153522921	153522998	78	4	myo
chr1	153525641	153526125	485	8	myo
chr1	153600729	153600972	244	4	myo
chr1	153744426	153745267	842	19	myo
chr1	153746588	153747134	547	7	myo
chr1	153749015	153749416	402	8	myo
chr1	153750411	153750860	450	7	myo
chr1	153751857	153751955	99	4	myo
chr1	154328624	154329101	478	7	myo
chr1	154363533	154363760	228	7	myo
chr1	154394955	154395351	397	10	myo
chr1	154395600	154395668	69	4	myo
chr1	154396431	154396645	215	5	myo
chr1	154399762	154400399	638	7	myo
chr1	154401616	154401956	341	14	myo
chr1	154414561	154414911	351	7	myo
chr1	154519248	154519846	599	8	myo
chr1	154525262	154525903	642	10	myo
chr1	154527978	154528408	431	5	myo
chr1	154550470	154550671	202	5	myo
chr1	154556265	154556693	429	10	myo
chr1	154557222	154557840	619	15	myo
chr1	154558726	154559007	282	6	myo
chr1	154587477	154587719	243	6	myo
chr1	154730752	154731135	384	7	myo
chr1	154768870	154769064	195	5	myo
chr1	154876244	154876476	233	6	myo
chr1	154918180	154918945	766	16	myo
chr1	154942437	154942943	507	11	myo
chr1	154943159	154943971	813	9	myo
chr1	154957106	154957342	237	4	myo
chr1	155034617	155035750	1134	33	myo
chr1	155042223	155042793	571	9	myo
chr1	155043617	155044044	428	8	myo
chr1	155097940	155098099	160	12	myo
chr1	155158007	155158604	598	11	myo
chr1	155202024	155202340	317	5	myo
chr1	155220265	155220493	229	4	myo
chr1	155290208	155291064	857	25	myo
chr1	155322547	155322610	64	5	myo
chr1	155653804	155653854	51	4	myo
chr1	155885100	155885201	102	4	myo
chr1	155911182	155911589	408	5	myo
chr1	155915822	155915906	85	4	myo
chr1	155927486	155927637	152	5	myo
chr1	155943685	155944200	516	6	myo
chr1	156046378	156047509	1132	79	myo
chr1	156050234	156050691	458	5	myo
chr1	156082139	156082712	574	5	myo
chr1	156091485	156091844	360	5	myo
chr1	156094465	156094952	488	8	myo
chr1	156099146	156099726	581	6	myo
chr1	156100489	156100547	59	4	myo
chr1	156107495	156108612	1118	35	myo
chr1	156109281	156109535	255	7	myo
chr1	156109905	156110224	320	9	myo
chr1	156111165	156111534	370	8	myo
chr1	156130585	156131499	915	34	myo
chr1	156186305	156186560	256	15	myo
chr1	156217801	156218094	294	9	myo
chr1	156219217	156219788	572	8	myo
chr1	156220171	156220437	267	5	myo
chr1	156221032	156221755	724	13	myo
chr1	156222098	156222290	193	4	myo
chr1	156358652	156359321	670	12	myo
chr1	156360329	156360439	111	4	myo
chr1	156370422	156370638	217	6	myo
chr1	156371190	156371364	175	5	myo
chr1	156382512	156382554	43	4	myo
chr1	156450524	156451125	602	14	myo
chr1	156464067	156464682	616	8	myo
chr1	156480578	156480733	156	5	myo
chr1	156513808	156514137	330	5	myo
chr1	156551727	156551834	108	5	myo
chr1	156612353	156612747	395	15	myo
chr1	156626712	156626841	130	5	myo
chr1	156628175	156628480	306	8	myo
chr1	156631506	156632256	751	11	myo
chr1	156634670	156634894	225	5	myo
chr1	156636673	156637343	671	9	myo
chr1	156637610	156637947	338	7	myo
chr1	156638194	156639314	1121	21	myo
chr1	156642527	156642838	312	5	myo
chr1	156643069	156643293	225	7	myo
chr1	156643584	156646094	2511	46	myo
chr1	156660506	156660581	76	4	myo
chr1	156866477	156866799	323	8	myo
chr1	156873631	156873726	96	4	myo
chr1	156877970	156878191	222	10	myo
chr1	157054569	157054864	296	5	myo
chr1	157062639	157063175	537	9	myo
chr1	157091997	157092560	564	7	myo
chr1	157118274	157118605	332	4	myo
chr1	157160477	157160867	391	9	myo
chr1	157685406	157685544	139	5	myo
chr1	157964529	157964753	225	5	myo
chr1	157966068	157966514	447	12	myo
chr1	157972511	157972994	484	12	myo
chr1	157977082	157977644	563	7	myo
chr1	157980837	157981237	401	8	myo
chr1	157981553	157981652	100	5	myo
chr1	157984204	157984689	486	12	myo
chr1	157986841	157987438	598	11	myo
chr1	157988267	157988944	678	10	myo
chr1	157992523	157992905	383	6	myo
chr1	157994364	157995547	1184	16	myo
chr1	158038733	158038964	232	5	myo
chr1	158040752	158041523	772	17	myo
chr1	158056444	158056536	93	5	myo
chr1	158182653	158183153	501	7	myo
chr1	158980944	158980994	51	4	myo
chr1	159075026	159075141	116	4	myo
chr1	159897517	159898158	642	14	myo
chr1	159899094	159899720	627	22	myo
chr1	159902163	159902496	334	4	myo
chr1	159911529	159911620	92	4	myo
chr1	159913187	159913403	217	5	myo
chr1	159913961	159914207	247	5	myo
chr1	160072630	160073266	637	9	myo
chr1	160073903	160074278	376	8	myo
chr1	160086263	160086958	696	9	myo
chr1	160921769	160922165	397	4	myo
chr1	161050185	161050349	165	4	myo
chr1	161147696	161147877	182	7	myo
chr1	161161155	161161350	196	4	myo
chr1	161166796	161167242	447	9	myo
chr1	161167582	161167873	292	7	myo
chr1	161168764	161169143	380	4	myo
chr1	161171211	161171632	422	13	myo
chr1	161305971	161306238	268	8	myo
chr1	161427109	161427188	80	4	myo
chr1	161931993	161932212	220	6	myo
chr1	161937151	161937261	111	4	myo
chr1	161951640	161952247	608	10	myo
chr1	161964043	161964145	103	6	myo
chr1	162029949	162030074	126	4	myo
chr1	162077588	162077875	288	4	myo
chr1	162089339	162089753	415	8	myo
chr1	162289729	162290010	282	10	myo
chr1	162292827	162293186	360	5	myo
chr1	162304784	162305175	392	8	myo
chr1	162339232	162339526	295	6	myo
chr1	162357179	162357639	461	11	myo
chr1	162515268	162515384	117	4	myo
chr1	162602217	162602749	533	7	myo
chr1	162603022	162603292	271	4	myo
chr1	162603500	162603741	242	6	myo
chr1	162830947	162831316	370	5	myo
chr1	164607345	164608115	771	15	myo
chr1	164617253	164617393	141	7	myo
chr1	164678924	164679104	181	6	myo
chr1	164692630	164693249	620	7	myo
chr1	164705439	164705618	180	5	myo
chr1	164708592	164708774	183	4	myo
chr1	164723407	164723754	348	5	myo
chr1	164752964	164753657	694	8	myo
chr1	164755412	164755643	232	4	myo
chr1	164756978	164757459	482	9	myo
chr1	164770419	164770546	128	4	myo
chr1	164770860	164771174	315	5	myo
chr1	164793096	164793680	585	6	myo
chr1	165664396	165664645	250	5	myo
chr1	165864878	165865264	387	6	myo
chr1	165867948	165868259	312	4	myo
chr1	165868826	165869493	668	16	myo
chr1	165869816	165870763	948	23	myo
chr1	167012327	167012521	195	4	myo
chr1	167121850	167122122	273	5	myo
chr1	167247790	167247989	200	5	myo
chr1	167429685	167430563	879	20	myo
chr1	167504542	167504766	225	4	myo
chr1	167573939	167574446	508	7	myo
chr1	167618561	167619011	451	4	myo
chr1	167629169	167629425	257	6	myo
chr1	167631595	167632415	821	15	myo
chr1	167635752	167636074	323	5	myo
chr1	167649029	167649345	317	6	myo
chr1	167653174	167653222	49	4	myo
chr1	167696919	167697174	256	6	myo
[truncated: 24,602 more rows]
