# Supplementary material for: Epigenetic and transcriptional determinants of the human breast
Source: Nat Commun. 2015 Feb 18;6:6351. doi: 10.1038/ncomms7351 (PMC4346612; doi:10.1038/ncomms7351)
Supplement: Supplementary Data 9 — List of GWAS SNPs associated breast cancer risk loci that overlap with luminal and myoepithelial UMRs. [file ncomms7351-s10.xlsx]

## Sheet: GWAS.DMRs
lum/myo	chrom	chromStart	chromEnd	name	pubMedID	author	pubDate	journal	title	trait	initSample	replSample	region	genes	riskAllele	riskAlFreq	pValue	pValueDesc	orOrBeta	ci95	platform	cnv
lum	chr13	31314454	31314455	rs3885907	24025145	Chung S	2013-09-11	Breast Cancer Res	A genome-wide association study of chemotherapy-induced alopecia in breast cancer patients.	Adverse response to chemotherapy in breast cancer (alopecia) (cyclophosphamide+epirubicin+/-5FU)	116 Japanese ancestry cases, 108 Japanese ancestry controls	NA	13q12.3	ALOX5AP	rs3885907-G	0.18	1e-06	(Dominant)	2.66	[1.71-4.13]	Illumina [555,600]	N
myo	chr10	123337334	123337335	rs2981579	19330030	Thomas G	2009-03-29	Nat Genet	A multistage genome-wide association study in breast cancer identifies two new risk alleles at 1p11.2 and 14q24.1 (RAD51L1).	Breast cancer	1,145 European ancestry cases, 1,142 European ancestry controls	8,625 European ancestry cases, 9,657 European ancestry controls	10q26.13	FGFR2	rs2981579-T	0.41	2e-10		1.17	[1.07-1.27]	Illumina [528,173]	N
myo	chr10	123337334	123337335	rs2981579	20453838	Turnbull C	2010-05-09	Nat Genet	Genome-wide association study identifies five new breast cancer susceptibility loci.	Breast cancer	3,659 European ancestry cases, 4,897 European ancestry controls	12,576 European ancestry cases, 12,223 European ancestry controls	10q26.13	FGFR2	rs2981579-A	0.42	4e-31		1.43	[1.35-1.53]	Illumina [582,886]	N
myo	chr10	123337334	123337335	rs2981579	23535729	Michailidou K	2013-04-01	Nat Genet	Large-scale genotyping identifies 41 new loci associated with breast cancer risk.	Breast cancer	10,052 European ancestry cases, 12,575 European ancestry controls	45,290 European ancestry cases, 41,880 European ancestry controls	10q26.13	FGFR2	rs2981579-A	0.4	2e-170		1.27	[1.24-1.29]	Illumina & Affymetrix [~2.6 million] (Imputed)	N
myo	chr12	14413930	14413931	rs12422552	23535729	Michailidou K	2013-04-01	Nat Genet	Large-scale genotyping identifies 41 new loci associated with breast cancer risk.	Breast cancer	10,052 European ancestry cases, 12,575 European ancestry controls	45,290 European ancestry cases, 41,880 European ancestry controls	12p13.1	Intergenic	rs12422552-C	0.26	4e-08		1.05	[1.03-1.07]	Illumina & Affymetrix [~2.6 million] (Imputed)	N
myo	chr2	19320802	19320803	rs12710696	23535733	Garcia-Closas M	2013-04-01	Nat Genet	Genome-wide association studies identify four ER negative-specific breast cancer risk loci.	Breast cancer	4,193 European ancestry cases, 35,194 European ancestry controls	6,514 European ancestry cases, 41,455 European ancestry controls	2p24.1	Intergenic	rs12710696-?	0.36	5e-08		1.1	[1.06-1.13]	Illumina [NR]	N
myo	chr2	218296507	218296508	rs16857609	23535729	Michailidou K	2013-04-01	Nat Genet	Large-scale genotyping identifies 41 new loci associated with breast cancer risk.	Breast cancer	10,052 European ancestry cases, 12,575 European ancestry controls	45,290 European ancestry cases, 41,880 European ancestry controls	2q35	DIRC3	rs16857609-T	0.26	1e-15		1.08	[1.06-1.10]	Illumina & Affymetrix [~2.6 million] (Imputed)	N
lum	chr11	65583065	65583066	rs3903072	23535729	Michailidou K	2013-04-01	Nat Genet	Large-scale genotyping identifies 41 new loci associated with breast cancer risk.	Breast cancer	10,052 European ancestry cases, 12,575 European ancestry controls	45,290 European ancestry cases, 41,880 European ancestry controls	11q13.1	DKFZp761E198, OVOL1, SNX32, CFL1, MUS81	rs3903072-G	0.53	9e-12		1.05	[1.04-1.08]	Illumina & Affymetrix [~2.6 million] (Imputed)	N
lum	chr16	52599187	52599188	rs4784227	20585626	Long J	2010-06-24	PLoS Genet	Identification of a functional genetic variant at 16q12.1 for breast cancer risk: results from the Asia Breast Cancer Consortium.	Breast cancer	2,073 Chinese ancestry cases, 2,084 Chinese ancestry controls	15,159 East Asian ancestry cases, 12,993 East Asian ancestry controls, 2,797 European ancestry cases, 2,662 European ancestry controls	16q12.1	TOX3	rs4784227-T	0.24	1e-28	(all races combined)	1.24	[1.20-1.29]	Affymetrix [684,457]	N
myo	chr1	27731650	27731651	rs11548323	23518928	Liu M	2013-03-21	Mol Endocrinol	TSPYL5 SNPs: association with plasma estradiol concentrations and aromatase expression.	Estradiol plasma levels (breast cancer)	700 European ancestry cases, 50 African ancestry cases, 17 Asian ancestry cases, 5 American Indian cases		1p36.11	NR	rs11548323-?	0.17	2e-06		1.4	[1.219-1.598] unit increase	Illumina [563,945]	N
