# Supplementary material for: Epigenetic and transcriptional determinants of the human breast
Source: Nat Commun. 2015 Feb 18;6:6351. doi: 10.1038/ncomms7351 (PMC4346612; doi:10.1038/ncomms7351)
Supplement: Supplementary Data 10 — Transcription factors for which ENCODE ChIP-seq binding locations overlap significantly with UMR regions. [file ncomms7351-s11.xlsx]

## Sheet: TFs_both_August11.sorted.withRP
HUGO	Myoepithelial	Luminal	Luminal/Myoepithelial	Total_count	Ensembl_Gene_ID	lum RM084	lum RM035	lum RM080	myo RM084	myo RM035	myo RM080
ARID3A	2104	331	6.3565	24307	ENSG00000116017	4.9882	1.0326	5.23888	2.7926	1.21227	3.63906
ATF1	790	161	4.90683	14850	ENSG00000123268	18.0238	20.2054	16.7408	17.1514	22.9419	15.091
ATF2	1183	720	1.64306	26026	ENSG00000115966	13.5749	22.0939	15.3786	19.6636	22.2671	19.0185
ATF3	1577	425	3.71059	22813	ENSG00000162772	382.919	323.438	1053.47	390.582	268.311	562.736
BATF	1189	487	2.44148	32419	ENSG00000156127	71.5016	6.06265	12.3136	1.52889	0.127292	0.242751
BCL11A	880	468	1.88034	19778	ENSG00000119866	0.368575	2.92283	0.180084	0.592716	1.2007	0.21042
BCL3	1676	604	2.77483	22425	ENSG00000069399	102.19	31.2266	66.3239	59.3554	17.146	20.2372
BHLHE40	3058	1069	2.86062	38694	ENSG00000134107	275.673	250.539	124.857	99.7789	65.7156	46.1482
BRCA1	503	126	3.99206	9245	ENSG00000012048	0.835111	1.11522	0.162691	0.244022	0.385606	0.103467
CBX3	691	288	2.39931	20197	ENSG00000122565	29.9824	40.0089	20.7546	20.5015	33.0034	15.7482
CCNT2	697	324	2.15123	18076	ENSG00000082258	14.4388	23.6396	16.8965	12.167	18.5208	11.5072
CEBPB	6420	2407	2.66722	146873	ENSG00000172216	248.443	52.5796	193.644	518.146	42.7264	177.832
CEBPD	804	251	3.20319	11399	ENSG00000221869	243.239	70.7175	101.721	908.829	197.603	40.9766
CHD2	1938	944	2.05297	33645	ENSG00000173575	47.3523	31.4374	54.6562	22.6733	21.6544	44.7389
CREB1	776	229	3.38865	15809	ENSG00000118260	4.70481	12.0272	7.25096	6.15137	12.4516	7.84475
CTCF	6121	4159	1.47175	161365	ENSG00000102974	27.4002	32.9348	12.7231	28.0701	37.7389	15.6402
E2F1	1756	232	7.56897	17995	ENSG00000101412	0.608645	0.52566	0.642471	0.228387	0.111624	0.084454
E2F4	515	356	1.44663	18683	ENSG00000205250	48.2724	19.8635	34.853	70.9365	47.6155	50.792
E2F6	917	659	1.3915	25551	ENSG00000169016	7.94282	14.0857	9.39033	11.6825	13.1054	8.6325
EBF1	2018	1469	1.37372	48897	ENSG00000164330	0.312274	0.052573	0.11512	0.238095	0.170001	0.467136
EGR1	1163	1794	0.648272	44985	ENSG00000120738	1314.44	1263.67	1539.75	5411.57	2685.21	5131.33
ELF1	2369	1301	1.82091	44120	ENSG00000120690	61.2054	69.4342	102.005	26.1143	33.3038	21.3692
EP300	10504	3059	3.4338	138836	ENSG00000100393	61.2286	52.5295	39.0696	35.6543	46.1055	56.5353
ESR1	3285	885	3.71186	25265	ENSG00000091831	3.57451	3.75816	0.840099	0.129628	0.186163	0.244354
ETS1	549	269	2.04089	13462	ENSG00000134954	9.07055	57.4763	145.849	97.1407	137.876	165.95
EZH2	901	800	1.12625	14766	ENSG00000106462	5.79695	10.1055	6.79955	4.81693	5.2914	8.85668
FOS	6114	2737	2.23383	131471	ENSG00000170345	1608.81	999.106	1628.7	3444.17	1698.79	3711.01
FOSL1	887	241	3.6805	11831	ENSG00000175592	552.204	240.16	1403.44	648.019	256.242	1136.41
FOSL2	4319	864	4.99884	43464	ENSG00000075426	121.136	60.146	83.9547	72.0508	60.6589	83.6437
FOXA1	11794	867	13.6032	89906	ENSG00000129514	67.3401	12.5226	12.0503	1.78082	0.366911	0.371844
FOXA2	5362	478	11.2176	40866	ENSG00000125798	0.004017	0	0.049419	0.012485	0	0.013056
FOXM1	931	519	1.79383	21667	ENSG00000111206	0.331835	1.06417	0.525187	0.129922	0.553383	0.472363
FOXP2	1615	866	1.8649	27652	ENSG00000128573	0.073585	0.327252	0.103603	0.027197	0.033341	0.011844
GABPA	1564	747	2.09371	26985	ENSG00000154727	4.43138	10.6492	4.29867	5.85101	11.8336	5.24561
GATA1	1271	413	3.07748	20310	ENSG00000102145	0	0.001299	0	0	0.003337	0
GATA2	5196	1455	3.57113	73974	ENSG00000179348	1.05582	0.179432	0.337453	0.312308	0.064961	0.269961
GATA3	8040	398	20.201	55528	ENSG00000107485	52.2789	22.2261	44.0802	29.9755	14.9418	20.6472
GTF2F1	887	341	2.60117	14768	ENSG00000125651	62.7903	19.7736	45.8692	62.3238	25.8958	37.5859
HDAC2	2695	924	2.91667	31954	ENSG00000196591	9.31813	11.2133	7.95893	12.0403	17.6792	11.6223
HNF4A	1926	558	3.45161	22374	ENSG00000101076	0.018849	0	0.056729	0	0.00162	0.013829
HNF4G	1714	560	3.06071	20339	ENSG00000164749	0.339991	0.834647	0.139898	0.022218	0.0427	0
IRF1	519	284	1.82746	20190	ENSG00000125347	148.404	98.2926	131.563	56.8818	53.7504	57.844
IRF4	715	344	2.07849	17722	ENSG00000137265	0.046444	0.096495	0.10263	0.103542	0.130511	0.13512
JUN	3554	1004	3.53984	58399	ENSG00000177606	1373.69	629.88	1461.8	1448.08	553.984	1292.04
JUNB	994	192	5.17708	12142	ENSG00000171223	732.047	239.383	621.547	1572.15	368.195	668.252
JUND	6026	1660	3.63012	97395	ENSG00000130522	1212.59	136.877	1039.47	999.891	97.4818	507.983
KAP1	2154	541	3.98152	26393	ENSG00000188191	2.1369	1.45274	1.75493	4.57918	4.50028	1.76355
MAFF	1619	441	3.6712	47076	ENSG00000185022	366.074	210.541	349.2	200.892	59.7419	143.242
MAFK	2686	960	2.79792	84087	ENSG00000198517	43.475	11.1801	49.9136	16.1774	10.3665	20.485
MAX	5320	2752	1.93314	85949	ENSG00000125952	14.985	17.0667	21.6873	22.826	17.3465	20.9727
MAZ	2328	1394	1.67001	43914	ENSG00000103495	61.9188	28.9795	18.7972	47.1106	35.3424	20.9887
MBD4	808	146	5.53425	5549	ENSG00000129071	15.575	24.0035	12.2759	15.5187	23.3065	8.23742
MEF2A	823	436	1.88761	21875	ENSG00000068305	15.7463	17.1365	30.4158	25.697	24.8992	37.4894
MTA3	579	370	1.56486	11136	ENSG00000057935	4.13644	3.13992	2.0814	2.90846	2.47948	2.22116
MXI1	2514	1142	2.2014	36263	ENSG00000119950	16.4394	17.4144	13.4729	20.4804	17.7954	9.04275
MYBL2	1864	478	3.89958	16138	ENSG00000101057	0.284155	0.253219	0.273804	0.103837	0.078573	0.062851
MYC	7296	3262	2.23666	95979	ENSG00000136997	162.963	113.184	267.719	310.698	140.944	251.871
NFATC1	521	308	1.69156	10183	ENSG00000131196	43.4832	16.0234	59.7204	23.6379	11.0031	27.0957
NFIC	2954	990	2.98384	38851	ENSG00000141905	113.725	20.6645	45.9664	54.848	24.6039	35.2848
NFYB	511	223	2.29148	17301	ENSG00000120837	4.69474	6.43531	4.87407	5.81183	7.49852	5.13682
NR2F2	1013	327	3.09786	16296	ENSG00000185551	11.7178	21.1643	5.37521	2.72379	2.44876	1.66704
NR3C1	3494	1171	2.98377	35176	ENSG00000113580	10.5128	14.8355	15.5727	21.8032	52.2119	30.9617
PAX5	1216	775	1.56903	33070	ENSG00000196092	0.003801	0	0	0	0.013664	0.008825
PML	1000	502	1.99203	23278	ENSG00000140464	34.506	32.462	54.003	13.056	11.3906	7.75505
POLR2A	8590	6228	1.37925	134325	ENSG00000181222	155.736	65.1277	209.465	180.604	95.9425	261.661
POU2F2	1056	557	1.89587	26413	ENSG00000028277	0.624127	0.561024	1.56425	1.33341	0.372414	4.14189
RAD21	4574	2503	1.82741	119038	ENSG00000164754	34.3618	68.27	64.2171	64.1249	71.9702	71.5361
RBBP5	744	767	0.970013	19205	ENSG00000117222	11.8328	13.5728	17.4446	13.1223	17.6602	17.0642
RCOR1	3205	979	3.27375	49688	ENSG00000089902	15.5832	24.9326	16.6656	9.33324	14.957	12.6108
RELA	1548	898	1.72383	36928	ENSG00000173039	75.8765	30.7011	91.261	76.1342	35.1754	78.0695
REST	3206	1675	1.91403	58014	ENSG00000084093	7.44627	15.4621	5.45341	7.9481	12.5337	7.62205
RFX5	1416	421	3.36342	24892	ENSG00000143390	28.6483	28.9277	22.5774	9.09974	8.88958	5.99342
RUNX3	2271	1354	1.67725	66222	ENSG00000020633	1.39026	3.79325	5.08031	4.79901	4.18956	4.40844
RXRA	2117	510	4.15098	18713	ENSG00000186350	4.41608	0.976361	0.824792	2.88281	2.61163	1.13042
SIN3A	2932	1971	1.48757	23062	ENSG00000169375	38.3079	34.2509	35.3832	25.998	28.9918	37.0504
SMARCB1	616	280	2.2	8485	ENSG00000099956	48.2518	23.8109	19.5114	52.0922	18.7335	20.4965
SMARCC1	949	269	3.52788	7650	ENSG00000173473	34.8569	54.5219	24.5275	21.4899	47.5537	27.8039
SMC3	2687	901	2.98224	56360	ENSG00000108055	18.7133	24.6667	20.6968	30.9093	40.6259	32.519
SP1	3603	1480	2.43446	49005	ENSG00000185591	35.971	46.7811	43.2642	32.539	40.5479	26.8101
SPI1	1948	1098	1.77413	67572	ENSG00000066336	0.120311	0	0.158219	0.227618	0.152159	0.553552
SRF	523	374	1.3984	16014	ENSG00000112658	80.5656	44.0823	82.9136	52.1678	32.418	67.2291
STAT1	1455	385	3.77922	19147	ENSG00000115415	27.2504	28.9648	10.5962	20.6295	27.7422	10.4743
STAT3	3897	1770	2.20169	67973	ENSG00000168610	128.084	112.972	93.2077	131.615	161.19	108.375
STAT5A	867	354	2.44915	16120	ENSG00000126561	41.3748	33.4216	25.3219	8.10463	9.33644	9.51497
TAF1	1880	1433	1.31193	40355	ENSG00000147133	5.81465	8.13267	3.67089	4.32572	8.28426	4.27962
TAL1	1189	353	3.36827	26211	ENSG00000162367	0.007319	0.03415	0.012885	0.017089	0.030932	0.026807
TBL1XR1	1167	547	2.13346	22156	ENSG00000177565	24.8303	39.9437	10.4823	20.8224	50.2422	8.72672
TBP	2621	1321	1.9841	45699	ENSG00000112592	13.771	6.05314	8.40293	14.5162	10.419	5.78298
TCF12	3693	1218	3.03202	43585	ENSG00000140262	19.0755	29.6095	11.4061	20.5843	36.2191	19.4123
TCF3	692	438	1.57991	15917	ENSG00000071564	20.6339	7.36117	12.4974	15.4955	10.8708	12.1271
TCF7L2	4743	1146	4.13874	45100	ENSG00000148737	20.8538	26.1275	20.6955	29.2319	20.371	18.788
TEAD4	3354	1538	2.18075	58029	ENSG00000197905	27.8701	11.773	13.5766	30.4241	19.0496	14.3129
TFAP2A	1778	477	3.72746	16808	ENSG00000137203	51.3203	18.6967	13.9124	9.50093	6.09425	5.04816
TFAP2C	2333	641	3.63963	22481	ENSG00000087510	24.3633	45.1861	28.609	36.0941	27.5522	20.6115
TRIM28	537	156	3.44231	11915	ENSG00000130726	187.982	83.3716	159.075	218.992	140.907	201.087
UBTF	517	316	1.63608	13613	ENSG00000108312	9.75847	10.9495	3.57742	9.53251	16.6919	2.94214
USF1	3260	1302	2.50384	58534	ENSG00000158773	15.2637	18.9262	12.1258	12.9808	13.1804	9.07997
USF2	1454	486	2.99177	23709	ENSG00000105698	62.9121	39.5672	17.7928	26.1969	18.2702	6.26144
WRNIP1	577	305	1.8918	13542	ENSG00000124535	21.2622	15.3572	18.9228	25.1139	21.7102	19.6232
YY1	2675	1680	1.59226	64133	ENSG00000100811	20.1535	31.4303	22.8613	28.2256	33.3795	43.3763
ZBTB33	1187	275	4.31636	12769	ENSG00000177485	7.57302	26.0363	13.3445	6.59687	13.934	7.04228
ZBTB7A	953	813	1.1722	25063	ENSG00000178951	28.9646	10.6163	25.6265	21.7266	10.753	20.4838
ZNF143	1043	632	1.65032	44997	ENSG00000166478	13.4674	9.90368	19.5705	18.0134	14.3185	37.5078
ZNF217	2427	62	39.1452	9204	ENSG00000171940	29.568	51.3308	73.6542	12.9076	17.1499	16.6638
ZNF263	1430	900	1.58889	27758	ENSG00000006194	18.8705	15.7042	25.7673	24.3257	18.3409	22.7768

## Sheet: readme
Transcription factors for which ChIP-seq binding locations from ENCODE overlap significantly with DMR regions
HUGO	HUGO Gene Name
Myoepithelial	Number of ChIP-seq binding locations from ENCODE that overlap with myoepithelial DMRs
Luminal	Number of ChIP-seq binding locations from ENCODE that overlap with luminal DMRs
Luminal/Myoepithelial	Ratio of 4 versus 3
Total_count	Total number of ChIP-seq binding locations from ENCODE
Ensembl_Gene_ID	Ensembl v65 gene id
lum RM084	Transcription factor RPKM in RM084 luminal
lum RM035	Transcription factor RPKM in RM035 luminal
lum RM080	Transcription factor RPKM in RM080 luminal
myo RM084	Transcription factor RPKM in RM084 myoepithelial
myo RM035	Transcription factor RPKM in RM035 myoepithelial
myo RM080	Transcription factor RPKM in RM080 myoepithelial
