# Supplementary material for: Epigenetic and transcriptional determinants of the human breast
Source: Nat Commun. 2015 Feb 18;6:6351. doi: 10.1038/ncomms7351 (PMC4346612; doi:10.1038/ncomms7351)
Supplement: Supplementary Data 11 — Summary quality controls metrics for RNA-seq libraries included in this study. [file ncomms7351-s12.xlsx]

## Sheet: RNA-seq QC
Library:	HS1187	HS1188	HS2263	A01029	A01030	A01031	A18760	A18761	A18472	A17918	A17919	A17920	H1_r1a	H1_r2a	hESC_Derived_CD56plus_Ectoderm_Cultured_Cells	hESC_Derived_CD56plus_Mesoderm_Cultured_Cells	hESC Derived CD184+ Endoderm Cultured Cells
Donor/Tissue or Cell Type	RM035 luminal	RM035 myoepithelial	RM035 vHMEC	RM080 luminal	RM080 myoepithelial	RM080 stem	RM070 fibroblasts	RM071 vHMEC	RM071 fibroblasts	RM084 luminal	RM084 myoepithelial	RM084 stem	H1_r1a	H1_r2a	hESC_Derived_CD56plus_Ectoderm_Cultured_Cells	hESC_Derived_CD56plus_Mesoderm_Cultured_Cells	hESC Derived CD184+ Endoderm Cultured Cells
in_total:	276867964	317190360	285754686	171503198	178473412	166563712	521183822	410069034	572825304	521167744	494205474	549403574	404510480	423612652	789790146	287388514	270545052
QC_failure:	35138448	56245514	42822214	29163540	32740706	29447984	96977816	26493350	56423830	94848218	78378798	103751940	0	0	0	0	0
duplicates:	68161779	63114085	69575780	28585924	22322362	36804787	143594212	121694984	206769141	130674859	141190189	142768261	234242186	235380024	349608475	130714057	97123841
mapped:	235688711	249537005	234491835	129972258	122250564	124191394	442676886	387507259	529246862	452233417	440404994	472238893	387157113	402791163	658429425	220144593	228101223
mapped(%_of_total):	85.13	78.67	82.06	75.78	68.5	74.56	84.94	94.5	92.39	86.77	89.11	85.95	95.71	95.08	83.37	76.6	84.31
paired_in_sequencing:	276867964	317190360	285754686	171503198	178473412	166563712	521183822	410069034	572825304	521167744	494205474	549403574	404510480	423612652	789790146	287388514	270545052
read1:	138433982	158595180	142877343	85751599	89236706	83281856	260591911	205034517	286412652	260583872	247102737	274701787	202255240	211806326	394895073	143694257	135272526
read2:	138433982	158595180	142877343	85751599	89236706	83281856	260591911	205034517	286412652	260583872	247102737	274701787	202255240	211806326	394895073	143694257	135272526
properly_paired:	197386002	204248348	188444427	107608218	98298996	101550400	351688087	321635030	439027937	380384923	370342805	394347133	342170061	351650839	573389806	182403780	194536849
properly_paired(%_of_total):	71.29	64.39	65.95	62.74	55.08	60.97	67.48	78.43	76.64	72.99	74.94	71.78	84.59	83.01	72.6	63.47	71.91
with_itself_and_mate_mapped:	222694129	234254630	216768256	121798699	113584063	116149959	408911020	373399190	505676886	427191120	418993374	445250778	372619120	385727105	623554463	205120862	217775109
singletons:	12994582	15282375	17723579	8173559	8666501	8041435	33765866	14108069	23569976	25042297	21411620	26988115	14537993	17064058	34874962	15023731	10326114
singletons(%_of_total):	4.69	4.82	6.2	4.77	4.86	4.83	6.48	3.44	4.11	4.81	4.33	4.91	3.59	4.03	4.42	5.23	3.82
with_mate_mapped_to_a_different_chr:	1684633	1710652	1587672	946657	843225	891175	6008056	6711078	6324130	3932774	3520644	3882160	3445710	3738769	6263704	1379742	2920585
with_mate_mapped_to_a_different_chr_(mapQ>=5):	890819	911755	880343	483269	457832	467714	4573884	4808695	4105416	2361472	1980709	2387636	2132498	2294039	2369613	334729	1192723
Total_reads_with_mapQ>=0_and_F=516:	223839879	232013643	222431024	121998506	113933767	116376552	399898404	372135039	497811365	408427373	401396679	427086652	387157113	402791163	658429425	220144593	228101223
Actual_number_of_reads_(after_all_filtering)_in_the_(+)_strand_wig:	N/A	N/A	N/A	N/A	N/A	N/A	202001317	201952236	266816725	221280343	208675327	222365602	242041725	245808086	468799345	166782607	151286738
Actual_number_of_reads_(after_all_filtering)_in_the_(-)_strand_wig:	N/A	N/A	N/A	N/A	N/A	N/A	191388597	162578011	223903245	182684873	188674180	200299304	141211954	152759728	182730582	51851308	73597416
Total_number_of_reads_after_all_filtering:	221464571	229606503	219996897	120477674	112362452	114830974	393389914	364530247	490719970	403965216	397349507	422664906	383253679	398567814	651529927	218633915	224884154
Intergenic_reads:	20834103	18952419	11740583	8533726	7131669	7050275	30091161	22020481	41418015	24214975	22941886	27147813	38752158	39775952	218071406	106133378	63918935
Intergenic_reads[fraction_of_total_after_filtering]:	9.41	8.25	5.34	7.08	6.35	6.14	7.65	6.04	8.44	5.99	5.77	6.42	10.11	9.98	33.47	48.54	28.42
Total_number_of_reads_within_gene_boundaries:	200630468	210654084	208256314	111943948	105230783	107780699	363298753	342509766	449301955	379750241	374407621	395517093	344501521	358791862	433458521	112500537	160965219
Total_number_of_reads_within_gene_boundaries[fraction_of_total_after_filtering]:	0.905926	0.917457	0.946633	0.929168	0.93653	0.938603	0.923508	0.939592	0.915597	0.940057	0.942263	0.93577	0.898886	0.900203	0.665293	0.514561	0.71577
Total_number_of_reads_in_all_(collapsed)_exons:	142304299	155905230	177369918	92875773	89683996	93978565	334486849	309894146	409487368	303357499	333341550	343928373	317887672	335090812	386168068	103911239	147514132
Total_number_of_reads_in_all_(collapsed)_exons[fraction_of_total_after_filtering]:	0.64256	0.679011	0.806238	0.770896	0.798167	0.818408	0.850268	0.850119	0.834462	0.75095	0.838913	0.813714	0.829445	0.840737	0.59271	0.475275	0.655956
Total_number_of_reads_in_all_introns:	58326169	54748854	30886396	19068175	15546787	13802134	28811904	32615620	39814587	76392742	41066071	51588720	26613849	23701050	47290453	8589298	13451087
Total_number_of_reads_in_all_introns[fraction_of_total_after_filtering]:	0.263366	0.238446	0.140395	0.158271	0.138363	0.120195	0.0732401	0.089473	0.081135	0.189107	0.10335	0.122056	0.0694419	0.0594655	0.0725837	0.0392862	0.0598134
Intron/Exon_ratio:	0.409869	0.351168	0.174135	0.205308	0.173351	0.146865	0.0861376	0.105248	0.0972303	0.251824	0.123195	0.149998	0.0837209	0.0707302	0.122461	0.08266	0.0911851
Total_number_of_exonic_reads_(protein_coding,_no_MT,_no_ribo_proteins,_225059_exons):	105384065	131492415	140353830	74439575	78229476	79146187	308394027	250244105	352821159	245508272	289077962	302559211	196073309	218884378	294825512	80194296	112745768
Total_number_of_exonic_reads_(protein_coding,_no_MT,_no_ribo_proteins,_225059_exons)[fraction_of_exonic]:	0.740554	0.843412	0.791306	0.801496	0.872279	0.842173	0.921991	0.807515	0.861617	0.809303	0.867213	0.879716	0.616801	0.653209	0.763464	0.771758	0.764305
Total_number_of_exonic_reads_(non_coding,_no_MT,_65597_exons):	6964701	6351760	7581374	4107363	3213094	3506334	8920718	10731027	14536283	15566686	13565095	13276891	14640091	15216244	23065025	5462798	15740941
Total_number_of_exonic_reads_(non_coding,_no_MT,_65597_exons)[fraction_of_exonic]:	0.0489423	0.0407412	0.0427433	0.0442243	0.0358268	0.0373099	0.0266699	0.034628	0.0354987	0.0513147	0.0406943	0.0386037	0.0460543	0.0454093	0.0597279	0.0525718	0.106708
Total_number_of_exonic_reads_(ribosomal_proteins,_1558_exons):	3189827	3219506	5322200	3494637	2920927	3010318	5552314	10085634	11339510	12069490	16494545	12515777	15998092	17515661	18824451	4866090	5353359
Total_number_of_exonic_reads_(ribosomal_proteins,_1558_exons)[fraction_of_exonic]:	0.0224155	0.0206504	0.0300062	0.037627	0.0325691	0.032032	0.0165995	0.0325454	0.027692	0.0397864	0.0494824	0.0363906	0.0503262	0.0522714	0.0487468	0.0468293	0.0362905
Total_number_of_exonic_reads_(MT,_31_exons):	21377146	9790377	17954693	7149149	2077512	4569916	11594790	38657559	30545610	29751830	13524658	14659291	90475425	82696937	48901376	13239824	13494233
Total_number_of_exonic_reads_(MT,_31_exons)[fraction_of_exonic]:	0.150221	0.062797	0.101227	0.0769754	0.0231648	0.0486272	0.0346644	0.124744	0.0745948	0.0980751	0.040573	0.0426231	0.284614	0.24679	0.126632	0.127415	0.0914776
Total_number_of_exonic_reads_for_RPKM_(protein_coding;_no_MT,_no_ribo_proteins,_top_expressed_0.005_exons_excluded):	82129610	103893357	103288002	54482020	58851034	55793105	210158328	186370421	234640076	191290094	215406797	220214822	160952565	178053088	258895207	67614303	97244241
Total_number_of_exonic_reads_for_RPKM_(protein_coding;_no_MT,_no_ribo_proteins,_top_expressed_0.005_exons_excluded)[fraction_of_exonic]:	0.577141	0.666388	0.582331	0.586612	0.656204	0.593679	0.628301	0.6014	0.573009	0.630576	0.646204	0.640293	0.506319	0.531358	0.670421	0.650693	0.65922
codingRPKM>1:	12010	11655	11817	11225	10806	11398	11277	11367	11353	11789	11480	11138	12409	12362	12265	12399	12586
codingRPKM>1[%_of_all]:	60.67)	58.88)	59.7)	56.71)	54.59)	57.58)	56.97)	57.42)	57.35)	59.56)	57.99)	56.27)	62.61	62.37)	61.89	62.56	63.5
codingRPKM>5:	8239	7841	8332	7354	6859	7150	7641	8188	7820	8377	7779	7392	8661	8634	9171	8964	9327
codingRPKM>5[%_of_all]:	41.62)	39.61)	42.09)	37.15)	34.65)	36.12)	38.6)	41.36)	39.5)	42.32)	39.3)	37.34)	43.7	43.56)	46.27	45.23	47.06
codingRPKM>10:	5764	5588	5864	5231	4849	5064	5252	5721	5320	5987	5633	5321	6102	6084	6500	6223	6554
codingRPKM>10[%_of_all]:	29.12)	28.23)	29.62)	26.43)	24.5)	25.58)	26.53)	28.9)	26.88)	30.25)	28.46)	26.88)	30.79	30.7)	32.8	31.4	33.07
codingRPKM>50:	1131	1070	1149	1338	1281	1359	1057	1171	1065	1278	1307	1280	1237	1277	1071	1121	1068
codingRPKM>50[%_of_all]:	5.71)	5.41)	5.8)	6.76)	6.47)	6.87)	5.34)	5.92)	5.38)	6.46)	6.6)	6.47)	6.24	6.44)	5.4	5.66	5.39
codingRPKM>100:	429	418	468	572	547	625	440	472	441	500	565	576	497	531	345	398	391
codingRPKM>100[%_of_all]:	2.17)	2.11)	2.36)	2.89)	2.76)	3.16)	2.22)	2.38)	2.23)	2.53)	2.85)	2.91)	2.51	2.68)	1.74	2.01	1.97
non-codingRPKM>1:	5338	4725	4177	4236	3898	3926	2134	2346	2228	3118	2636	2577	2553	2453	3153	2505	3038
non-codingRPKM>1[%_of_all]:	16.76)	14.84)	13.12)	13.3)	12.24)	12.33)	6.7)	7.37)	7)	9.79)	8.28)	8.09)	7.99	7.68)	9.87	7.84	9.51
non-codingRPKM>5:	1970	1760	1595	1692	1557	1599	814	985	851	1288	1139	1121	1097	1068	1476	1148	1493
non-codingRPKM>5[%_of_all]:	6.19)	5.53)	5.01)	5.31)	4.89)	5.02)	2.56)	3.09)	2.67)	4.04)	3.58)	3.52)	3.43	3.34)	4.62	3.59	4.67
non-codingRPKM>10:	1131	1053	960	1100	993	1039	510	624	553	794	763	719	704	689	989	782	1032
non-codingRPKM>10[%_of_all]:	3.55)	3.31)	3.01)	3.45)	3.12)	3.26)	1.6)	1.96)	1.74)	2.49)	2.4)	2.26)	2.2	2.16)	3.1	2.45	3.23
non-codingRPKM>50:	267	261	253	313	271	292	137	173	161	219	222	213	234	236	346	302	373
non-codingRPKM>50[%_of_all]:	0.84)	0.82)	0.79)	0.98)	0.85)	0.92)	0.43)	0.54)	0.51)	0.69)	0.7)	0.67)	0.73	0.74)	1.08	0.95	1.17
non-codingRPKM>100:	138	128	138	178	151	159	75	107	95	118	133	126	143	145	204	194	215
non-codingRPKM>100[%_of_all]:	0.43)	0.4)	0.43)	0.56)	0.47)	0.5)	0.24)	0.34)	0.3)	0.37)	0.42)	0.4)	0.45	0.45)	0.64	0.61	0.67
Percent_of_junctions_with_<1%_leakage:	N/A	N/A	N/A	N/A	N/A	N/A	0.9954	0.9946	0.9956	0.9977	0.9951	0.9973	99.54	0.9962	99.87	99.93	99.93
Percent_of_junctions_with_<5%_leakage:	N/A	N/A	N/A	N/A	N/A	N/A	0.9995	0.9996	0.9997	0.9998	0.9997	0.9998	99.97	0.9997	99.95	99.97	99.98
Asym35_<-0.75:	0.0503	0.0538	0.046	0.0322	0.0335	0.0361	0.0284	0.0303	0.0294	0.026	0.0288	0.027	4.15	0.0411	2.98	2.67	3.53
Asym35_[-0.75,-0.25):	0.1861	0.1651	0.1456	0.1126	0.1243	0.141	0.0905	0.0762	0.09	0.088	0.106	0.1101	17.5	0.1818	9.3	9.34	8.97
Asym35_[-0.25,0.25):	0.6172	0.6378	0.6624	0.6729	0.6906	0.6846	0.7471	0.7221	0.764	0.7019	0.7287	0.7201	62.77	0.6199	78.11	75.32	77.76
Asym35_[0.25,0.75):	0.1177	0.1156	0.113	0.1478	0.1199	0.106	0.101	0.1316	0.0846	0.1442	0.102	0.1085	12.32	0.1256	6.97	9.53	7
Asym35_>=0.75:	0.0287	0.0277	0.0331	0.0345	0.0317	0.0323	0.0331	0.0399	0.032	0.0399	0.0345	0.0343	3.26	0.0317	2.65	3.14	2.74
