# Supplementary material for: Epigenetic and transcriptional determinants of the human breast
Source: Nat Commun. 2015 Feb 18;6:6351. doi: 10.1038/ncomms7351 (PMC4346612; doi:10.1038/ncomms7351)
Supplement: Supplementary Data 12 — Ensembl v65 protein coding RPKM expression matrix [file ncomms7351-s13.xlsx]

## Sheet: Ensembl.v65.coding_gen
Ensembl ID	HUGO	lum RM084	lum RM035	lum RM080	myo RM084	myo RM035	myo RM080	stem-like RM084	stem-like RM080	fibr RM070	fibr RM071	vHMEC RM071	vHMEC RM035
ENSG00000000003	TSPAN6	13.4359	18.7326	4.78998	7.49048	8.88481	3.08279	2.74301	3.01583	7.99942	11.018	7.32084	8.54196
ENSG00000000005	TNMD	0	0	0.034243	0	0.043604	0.021109	0.022565	0.114598	0.035468	0	0	0.000321
ENSG00000000419	DPM1	50.38	58.4316	87.0283	63.3062	48.585	82.2736	63.421	94.7047	30.5505	39.2372	32.8522	47.7457
ENSG00000000457	SCYL3	6.01739	8.62827	2.95816	3.6829	5.84254	1.42459	2.33847	2.07446	2.9477	3.37763	2.41149	2.53187
ENSG00000000460	C1orf112	1.12205	4.62214	1.45531	1.04001	3.0432	0.758756	0.823364	0.972858	0.797713	0.661654	3.35964	1.21316
ENSG00000000938	FGR	0.162596	0.063256	0.138366	3.15318	1.1249	0.176612	0.383378	0.153609	0.012009	0.012095	0.054817	0.447482
ENSG00000000971	CFH	0.019232	0.011945	0.036055	0.448449	0.269284	1.60081	15.5125	35.8547	20.8791	2.28351	0.425242	0.26839
ENSG00000001036	FUCA2	19.7894	12.5507	6.45638	3.17713	5.84668	1.04823	9.57014	9.03144	51.7119	47.7676	20.0533	10.1091
ENSG00000001084	GCLC	10.3792	12.9665	12.5699	8.28251	7.6893	7.43652	12.5476	19.6061	5.47953	6.20192	16.2471	37.6454
ENSG00000001167	NFYA	34.0137	24.0864	23.619	18.4056	24.583	12.9897	23.3828	19.5246	6.75632	7.23058	12.0828	19.1932
ENSG00000001460	C1orf201	1.98941	1.58623	0.887866	1.33409	0.674979	0.685265	0.133436	0.252607	2.33846	1.65415	4.71808	3.10351
ENSG00000001461	NIPAL3	4.70301	9.23088	2.06503	1.27224	2.477	0.792192	0.177062	0.327712	13.9724	6.66729	11.4085	13.873
ENSG00000001497	LAS1L	12.1678	5.85357	7.26928	13.2732	12.5095	12.8485	11.5656	8.52487	5.97427	5.26802	11.8596	6.41752
ENSG00000001561	ENPP4	3.59859	7.01823	3.19806	0.358033	0.387266	0.15608	0.934664	0.785151	1.82434	4.59863	0.450574	1.21669
ENSG00000001617	SEMA3F	13.0852	3.87799	3.58837	1.65633	1.60767	2.52746	0.493248	0.642793	1.10554	3.22948	64.2858	60.8484
ENSG00000001626	CFTR	1.68317	4.68944	0.081448	0.086255	0.32669	0.078695	0.068029	0.039354	0.004179	0.012469	0	0.009807
ENSG00000001629	ANKIB1	11.9319	17.854	7.80368	12.1102	20.3776	10.7719	9.30688	11.0031	21.5248	22.1097	15.9387	23.4027
ENSG00000001630	CYP51A1	22.23	81.1213	14.1894	14.3687	15.3355	16.785	18.0355	33.373	14.7486	13.9294	65.1669	49.5865
ENSG00000001631	KRIT1	7.09731	13.646	4.00857	6.03717	12.1051	4.85532	7.33677	7.12104	6.34713	7.28427	6.63568	7.8898
ENSG00000002016	RAD52	3.4247	5.31179	2.27298	3.86883	4.05596	1.38917	2.1395	1.24826	1.87995	1.88064	1.87137	2.93136
ENSG00000002330	BAD	19.1316	5.37198	11.2197	22.856	5.33795	9.65314	18.9228	10.5674	20.2936	31.0394	27.6352	17.3585
ENSG00000002549	LAP3	20.5325	32.8452	19.2827	17.343	24.0201	12.8874	29.7946	19.2101	15.4516	14.4838	19.9035	17.1495
ENSG00000002586	CD99	30.0166	6.84023	6.16564	8.14702	0.59609	1.46289	24.7592	27.9852	153.309	185.358	20.36	36.5872
ENSG00000002587	HS3ST1	0.591167	0.795792	0.648752	0.704074	0.360375	0.200182	0.266352	0.166762	0.018648	0.007307	3.44543	13.2155
ENSG00000002726	ABP1	0.005469	0.023139	0.00173	0.004856	0.015136	0	0.002739	0.048686	0.002489	0	0.002806	0
ENSG00000002745	WNT16	0	0.648973	0.669257	0.002847	0.576602	0.892097	0.029801	0.686929	0.002919	0.010195	0.003291	0.18555
ENSG00000002746	HECW1	0.002473	0.011722	0	0.039883	0.13167	0.059312	0.007728	0.009809	0.10583	0.043328	0.005652	0.016522
ENSG00000002822	MAD1L1	2.91089	2.57493	4.10379	3.27196	2.60675	3.34023	3.21053	3.3658	3.4643	2.8441	5.53996	2.61661
ENSG00000002834	LASP1	63.0694	44.3341	50.7438	23.813	16.0878	23.5937	20.6385	43.7018	122.763	113.239	116.207	60.6782
ENSG00000002919	SNX11	13.0647	8.75924	14.4358	20.7993	13.5484	30.4147	13.8129	15.1955	10.4938	8.46228	13.0711	15.4114
ENSG00000002933	TMEM176A	6.49637	3.83586	0.475825	1.09567	0.420284	0.341187	10.2918	9.8974	0.508648	0.007351	0	0
ENSG00000003056	M6PR	34.1139	28.5429	23.8651	40.5819	42.2151	34.9617	34.7324	27.5979	24.1012	24.7941	33.2665	43.5526
ENSG00000003096	KLHL13	0.527866	0.474209	0.436471	9.23949	7.31572	11.602	1.47027	2.72375	2.72138	2.83753	4.49926	1.05358
ENSG00000003137	CYP26B1	0.523877	0.316747	0.223528	1.04077	0.753017	0.732607	3.22173	3.29395	6.93425	2.14551	4.22398	1.86292
ENSG00000003147	ICA1	14.9905	13.5228	9.12352	2.68949	1.5544	0.772489	0.476826	0.507792	0.101744	0.083904	0.504701	2.9542
ENSG00000003249	DBNDD1	26.7982	5.95502	9.95317	3.49811	1.28758	0.470762	0.615989	0.76922	1.9743	3.61612	4.72985	1.90261
ENSG00000003393	ALS2	5.34476	6.32299	2.85201	8.58454	11.962	6.90188	4.78798	2.34904	6.33824	4.53021	8.17535	10.2937
ENSG00000003400	CASP10	0.40658	0.815559	0.30991	0.237305	0.347469	0.359055	0.635021	1.04926	1.0245	0.517488	1.40756	1.58014
ENSG00000003402	CFLAR	31.8094	63.4657	79.6622	15.3562	25.7467	15.0358	24.127	31.5966	5.53568	6.22921	5.37367	18.4365
ENSG00000003436	TFPI	16.0874	4.61744	2.7125	1.34386	0.758006	1.49805	28.7359	44.4809	5.35983	2.85891	0.03151	0.055379
ENSG00000003509	C2orf56	5.42586	9.95891	6.81066	8.02194	10.2795	8.07322	7.32972	7.67126	4.3014	4.89751	3.89585	5.33818
ENSG00000003756	RBM5	24.759	26.4614	22.3309	25.2287	25.1618	20.8022	33.2274	23.8251	11.0057	14.5813	11.0829	12.8887
ENSG00000003987	MTMR7	0.093979	1.72387	1.02483	0.146748	1.73235	0.73129	0.310126	0.864437	0.006476	0	0	1.4543
ENSG00000003989	SLC7A2	70.5712	35.4141	3.81431	9.82998	20.0788	2.06978	226.361	28.6859	0.358636	0.019411	0.046159	0.036092
ENSG00000004059	ARF5	66.9863	22.9561	35.7464	62.7688	22.6942	32.1748	41.6181	22.5095	28.5238	54.2278	77.8777	83.9948
ENSG00000004139	SARM1	1.64315	5.05588	6.03951	8.48621	16.7941	10.4641	5.05974	3.12575	5.69256	7.14221	0.849821	4.94791
ENSG00000004399	PLXND1	16.4928	3.00826	1.52898	0.813641	0.692344	0.549179	5.52231	9.42341	49.2347	21.2276	2.94965	0.292915
ENSG00000004455	AK2	22.3083	22.6949	27.6513	29.9096	33.1444	30.0358	22.6358	23.531	12.7118	12.714	26.016	29.0642
ENSG00000004468	CD38	0.070365	0.031773	0.022181	0.040817	0.361991	0.005533	0.50801	0.115021	0.06411	0.050039	0	0.009458
ENSG00000004478	FKBP4	77.8474	55.3167	77.5814	161.726	104.791	240.926	125.716	76.6682	31.0041	16.4225	65.1931	50.7032
ENSG00000004487	KDM1A	26.6481	32.0306	23.8486	29.5017	43.7549	35.8003	25.2809	28.665	21.971	23.7063	50.5927	29.0912
ENSG00000004534	RBM6	23.6418	24.0388	18.9414	22.8686	29.3319	17.9609	27.2491	19.8988	9.50487	10.5524	13.2136	13.173
ENSG00000004660	CAMKK1	1.20854	0.683849	1.78721	0.577515	0.545556	0.608041	3.38962	3.57523	5.26374	2.11004	1.42315	0.474404
ENSG00000004700	RECQL	6.46311	21.5414	5.69098	9.97842	25.7279	11.4068	21.614	21.9758	24.0457	19.7992	22.4333	26.7466
ENSG00000004766	CCDC132	3.5214	5.96384	1.09188	3.37654	5.1913	1.13013	1.47688	0.774492	4.34186	4.08264	2.82294	3.79773
ENSG00000004776	HSPB6	0.190366	0.344323	0.436741	0.872644	0.205678	1.55254	26.4998	72.8372	1239.97	1257.82	0.209925	0.168527
ENSG00000004777	ARHGAP33	1.75006	0.525847	0.766345	0.600666	0.216108	0.421444	1.72355	1.77627	1.8844	2.23323	4.1822	0.207495
ENSG00000004779	NDUFAB1	39.1642	39.5802	32.7944	69.8769	44.4227	33.7217	45.4115	34.741	37.768	37.7492	56.9808	40.1511
ENSG00000004799	PDK4	32.8257	40.661	11.6893	18.7672	12.5039	11.5636	121.426	47.8077	3.87961	1.24609	0.007085	0.124182
ENSG00000004809	SLC22A16	0.035745	0.195846	0.129655	0.004899	0.02126	0.008965	0.149735	0.028369	0.027565	0.004467	0.002831	0.002282
ENSG00000004838	ZMYND10	0.590846	0.203299	0.746813	0.286451	0.076735	0.445223	0.418178	0.407879	0.132168	0.15925	0.068834	0.025278
ENSG00000004846	ABCB5	0	0	0.001985	0.004139	0.00348	0.003671	0.096844	1.05121	0.014442	0.002763	0.00058	0.004797
ENSG00000004848	ARX	0.166002	0.008468	0.031949	0.048406	0.01004	0.053018	0.009474	0	0.006618	0	0.022389	0.023566
ENSG00000004864	SLC25A13	6.92358	18.6018	4.86384	6.66647	16.1682	6.33389	5.08161	5.77134	4.53358	3.45965	17.7809	12.6483
ENSG00000004866	ST7	6.44085	4.66381	11.8207	6.929	5.5124	16.7929	18.2289	37.9165	9.0056	7.20053	6.32523	5.51384
ENSG00000004897	CDC27	7.33823	12.5006	9.78162	14.7192	22.4829	14.8545	18.9521	29.7911	20.5817	17.3832	21.2763	21.983
ENSG00000004939	SLC4A1	0.006157	0.006879	0.02206	0.008781	0.087922	0.023527	0.004295	0.001944	0.0036	0.003225	0.00203	0.009108
ENSG00000004948	CALCR	0.00388	0	0.009093	0	0.014288	0.04204	0.046887	0.044345	0.004678	0	0	0
ENSG00000004961	HCCS	20.9375	25.2574	30.9642	26.0738	19.6938	21.4967	24.9873	26.3552	15.5868	13.2186	14.1342	24.6602
ENSG00000004975	DVL2	21.1498	12.2505	7.75967	31.9037	13.7682	16.0717	17.7391	7.92028	11.32	18.3947	22.1936	10.5413
ENSG00000005001	PRSS22	203.65	46.8016	184.53	40.2235	6.94125	14.8523	6.82882	18.305	0	0.003075	1.87559	10.7777
ENSG00000005007	UPF1	43.2162	21.0681	47.1285	40.8805	34.2726	58.2655	47.5564	31.7158	43.2466	25.9084	38.6103	29.166
ENSG00000005020	SKAP2	5.45984	32.2385	7.07415	5.56108	10.5984	3.78454	2.58452	3.00178	7.14176	7.3635	10.3966	17.8234
ENSG00000005022	SLC25A5	152.541	171.182	173.09	222.313	189.67	220.79	221.73	170.8	75.6302	76.0973	300.734	255.264
ENSG00000005059	CCDC109B	4.86381	13.732	4.83599	3.04688	7.57303	0.874304	4.28206	4.70824	6.20577	6.73576	6.92115	4.66812
ENSG00000005073	HOXA11	0.009065	0	0	0.024149	0.013908	0.014731	0.202748	0.300009	1.66191	0.590057	0.415384	0.037828
ENSG00000005075	POLR2J	35.2163	9.11384	23.646	35.7103	10.9278	17.2352	23.0851	16.6549	23.4363	33.8354	36.8477	22.3701
ENSG00000005100	DHX33	8.34154	10.1996	7.80721	11.6709	25.7256	24.1184	11.0561	13.7373	7.8222	4.87616	11.2363	16.2489
ENSG00000005102	MEOX1	0.05987	0.010796	0.095042	0.266057	0.123266	0.809768	2.18761	3.48503	0.005274	0.025193	0.011893	0.017884
ENSG00000005108	THSD7A	0.517143	0.183336	0.115116	0.132731	0.498085	0.040723	0.224994	0.087014	0.003948	0.003143	0	0.00357
ENSG00000005156	LIG3	8.6233	6.41726	8.03895	8.72699	10.1177	8.76924	3.08149	3.09023	3.82982	3.1729	7.06487	5.17509
ENSG00000005175	RPAP3	6.16507	9.27203	9.51482	18.9893	22.5567	32.9781	7.1587	12.4242	7.10133	6.58289	9.56681	7.19227
ENSG00000005187	ACSM3	0.386495	1.72524	0.469676	0.4268	1.84289	0.304656	0.062627	0.432317	0.044208	0.079052	0.330212	1.64665
ENSG00000005189	NA	0.832839	2.28339	0.751142	0.315012	0.864996	1.32162	0.117673	0.792136	0.556228	0.573894	3.68778	3.08406
ENSG00000005194	CIAPIN1	24.1793	23.694	15.66	29.3926	27.1961	13.5684	20.2013	10.7103	20.3247	16.7611	33.2762	34.3874
ENSG00000005206	NA	20.8299	7.17331	7.06776	8.73991	4.6521	3.84158	7.53131	4.06512	18.4347	18.6838	9.45728	6.50757
ENSG00000005238	KIAA1539	6.82083	3.22602	4.7945	4.13439	1.88989	3.01282	12.0806	5.17682	19.0714	12.7509	14.7796	11.6217
ENSG00000005243	COPZ2	0.260102	0.176282	0.333799	0.970082	0.456285	1.09857	2.00276	5.73231	73.2437	87.87	14.9909	21.8443
ENSG00000005249	PRKAR2B	2.02222	8.32186	2.88306	1.07073	4.50037	1.062	1.23073	2.59454	1.7947	2.03975	0.037281	0.12554
ENSG00000005302	MSL3	4.23826	9.55319	2.20889	5.72713	9.92143	2.9697	9.52332	3.70379	8.08048	7.47952	6.69913	5.99848
ENSG00000005339	CREBBP	46.0068	31.9528	36.3655	45.771	44.4193	61.9791	53.3401	64.5797	45.8275	32.5174	20.9093	14.1868
ENSG00000005379	BZRAP1	1.33925	0.826918	0.656133	0.534176	0.397955	0.322228	0.112954	0.469343	0.141877	0.591568	0.008906	0.001377
ENSG00000005381	MPO	0.055201	0.03305	0.031525	0.038606	0.040855	0.004243	0.013496	0.010827	0.041392	0.044352	0.003241	0.048972
ENSG00000005421	PON1	0.213623	0.984999	0.075443	0.056266	0.098016	0.085228	0.540623	0.187323	0.023719	0.002282	0.009913	0.006481
ENSG00000005436	C2orf3	3.39252	5.05628	3.11042	4.05352	11.1913	3.69565	5.65691	6.08466	3.70129	2.88882	2.62813	6.35143
ENSG00000005448	WDR54	1.61939	7.44734	5.73464	1.212	4.00383	7.63755	1.00102	1.71289	3.79575	6.98787	15.0443	12.7583
ENSG00000005469	CROT	8.04895	3.23814	0.787685	4.42585	5.59867	1.15077	0.410866	0.269136	2.92081	4.85968	4.25402	3.97186
ENSG00000005471	ABCB4	0.002093	0.006694	0.005199	0.051782	0.045862	0.097351	0.029224	0.111332	0.228717	0.729871	0.008946	0.006047
ENSG00000005483	MLL5	31.9844	33.4956	28.5324	41.3799	38.6949	50.4877	47.1118	78.3657	26.801	22.0258	15.2145	9.39139
ENSG00000005486	RHBDD2	71.3418	14.3975	53.6606	49.9929	11.3645	27.4507	46.7924	24.1798	44.696	46.7528	41.5525	40.0029
ENSG00000005513	SOX8	0.421647	0.668964	1.41977	0.62786	0.299108	0.199073	4.37667	1.66519	0.272774	0.020969	0.033438	0.202093
ENSG00000005700	IBTK	15.3878	25.8613	14.0836	9.113	15.7943	7.15761	12.2195	18.2734	15.3449	17.5144	10.8228	19.7291
ENSG00000005801	ZNF195	9.19947	26.3886	8.16355	6.94973	22.5635	4.08545	5.40644	4.46231	5.23723	2.95077	7.33503	5.92762
ENSG00000005810	MYCBP2	11.5292	12.7393	5.5731	9.06277	15.4375	14.5145	14.0978	12.3574	17.2187	17.2926	9.24999	9.07681
ENSG00000005812	FBXL3	17.99	29.6873	25.8167	34.2052	47.3062	32.6434	28.0942	37.2591	18.963	17.9014	9.71344	17.4995
ENSG00000005844	ITGAL	0.17681	0.069799	0.055611	0.014429	0.039009	0.09697	0.032483	0.115274	0.018786	0.00491	0.002061	0.05912
ENSG00000005882	PDK2	2.34927	2.06551	0.934147	3.10711	1.7983	1.50975	1.9028	0.567198	10.5404	14.1861	1.17444	7.94327
ENSG00000005884	ITGA3	62.8121	24.0044	39.4051	45.5654	49.8706	111.189	2.44883	4.09142	19.5648	20.5099	537.08	569.18
ENSG00000005889	ZFX	13.5724	23.085	13.8209	13.2992	21.3371	10.906	20.6772	17.6947	14.0914	11.4095	7.96724	11.3655
ENSG00000005893	LAMP2	50.7893	91.2504	81.7907	85.0247	103.25	124.324	64.5747	76.8446	58.7993	78.2778	48.8259	87.2055
ENSG00000005955	GGNBP2	21.7837	33.3332	33.4173	14.792	16.7179	16.0279	17.6099	32.8103	11.2878	8.63126	10.0563	23.3586
ENSG00000005961	ITGA2B	0.356917	0.088528	0.165068	0.203143	0.237609	0.237429	0.417849	0.45641	0.048721	0.047414	0.173841	0.053202
ENSG00000005981	ASB4	0.014759	0.084368	0.016548	0.017757	0.050528	0.045117	0.069911	0.046709	0	0.001851	0	0
ENSG00000006007	GDE1	47.9733	41.496	31.5312	22.0324	27.9305	17.0747	21.439	15.756	42.2094	40.7031	29.9222	41.3414
ENSG00000006015	C19orf60	19.5716	6.11908	3.33726	18.9278	3.26323	1.98704	6.35928	4.33231	8.93798	23.271	32.8622	9.13992
ENSG00000006016	CRLF1	0.082279	0.054058	0.581019	1.04936	0.229472	0.258252	18.6718	3.23223	573.738	54.0977	4.52941	5.83611
ENSG00000006025	OSBPL7	2.67712	1.01777	1.41585	0.610246	0.777648	0.379527	0.746583	0.969437	0.701016	3.51146	3.11222	0.767484
ENSG00000006042	TMEM98	4.26052	4.15735	2.74381	13.8166	14.6159	6.19176	6.1855	6.75304	23.5923	47.002	21.2497	14.759
ENSG00000006047	YBX2	1.51329	1.45597	0.640039	0.216829	0.049212	0.032203	0.096503	0.124403	0.015912	0.070006	0.350274	0.381094
ENSG00000006059	KRT33A	0.011753	0.018922	0.014279	0.033716	0.028021	0.029575	0.003528	0	1.73407	0.351051	0.022348	0.127894
ENSG00000006062	MAP3K14	14.3198	4.21984	21.0081	14.9815	5.43076	38.7769	8.05592	16.1484	3.34669	3.75333	7.80171	4.06815
ENSG00000006071	ABCC8	2.16365	0.191002	0.214949	0.176628	0.047374	0.036231	0.161245	0.033672	0.004874	0.000624	0.00157	0.001417
ENSG00000006074	CCL18	0	0	0	0	0	0	0.071982	0.094586	0.0934	0	0	0
ENSG00000006075	CCL3	0.006999	0.450987	0.393616	0.502126	0.06228	1.52865	11.2823	27.1176	0.050963	0	0	0.012962
ENSG00000006114	SYNRG	4.22659	6.0049	3.35783	3.81945	6.37283	3.94145	4.00556	4.34623	5.46211	4.97035	3.92356	4.26366
ENSG00000006116	CACNG3	0	0	0	0	0	0	0	0	0	0.002761	0	0
ENSG00000006118	TMEM132A	59.7987	34.2505	60.5979	14.1352	16.8387	11.1555	12.5326	5.97626	4.61181	10.0352	15.5979	16.8246
ENSG00000006125	AP2B1	76.4217	57.9053	59.4766	60.1165	73.0135	87.4306	60.1669	54.6489	63.1565	65.5801	124.054	152.402
ENSG00000006128	TAC1	0.142552	0.133548	0.223872	2.99012	1.76793	4.98773	188.142	103.133	0.609283	0.130939	0	0
ENSG00000006194	ZNF263	18.8705	15.7042	25.7673	24.3257	18.3409	22.7768	32.4281	20.2954	10.5444	7.61579	7.29111	14.1699
ENSG00000006210	CX3CL1	498.97	284.946	771.858	50.301	34.6409	93.5173	15.9862	72.9113	0.068883	0.259611	8.96769	2.93915
ENSG00000006282	SPATA20	6.45318	5.73321	1.52897	1.72851	3.36733	0.70482	1.25498	1.55119	6.2145	19.9539	18.91	23.5648
ENSG00000006283	CACNA1G	0.04706	0.012282	0.062105	1.12713	0.601083	1.2485	12.6123	17.2045	0.149771	0.287474	0.047605	0.015942
ENSG00000006327	TNFRSF12A	512.493	84.6489	548.496	582.231	138.433	661.836	197.902	553.802	338.019	183.103	293.412	209.055
ENSG00000006377	DLX6	0.009095	0.011768	0	0.022793	0.005582	0.009854	0.005267	0.010394	0.024835	0.002472	0.046674	0.005615
ENSG00000006432	MAP3K9	11.1179	11.6213	22.0906	3.56413	3.88353	7.3837	0.668927	1.35843	0.036343	0.06361	20.027	25.5489
ENSG00000006451	RALA	15.1562	15.3989	21.1825	13.2343	16.9349	11.3107	15.4418	36.0357	19.5838	27.3269	19.3647	29.0723
ENSG00000006453	NA	57.4872	27.3416	55.711	17.7534	14.2789	39.0301	2.10396	6.03598	2.36411	6.48541	40.7361	47.6187
ENSG00000006459	JHDM1D	8.80455	22.7941	15.6033	7.14585	13.6188	7.45268	50.0033	45.9531	4.79762	3.19831	1.79814	5.17381
ENSG00000006468	ETV1	0.160312	0.764994	0.011384	0.953148	2.01841	0.589413	0.546358	0.413018	2.15354	2.73652	1.50189	0.8748
ENSG00000006530	AGK	2.8523	7.21332	2.68454	3.11396	5.9127	2.31776	0.94923	1.00467	4.16652	3.26437	6.58352	8.56866
ENSG00000006555	TTC22	3.18819	3.26429	3.67656	1.7746	1.18218	0.335006	0.108688	0.192417	0.00393	0.002816	5.10212	3.08851
ENSG00000006576	PHTF2	2.10277	2.91566	1.8433	2.68151	4.52815	3.147	3.70733	3.80626	9.41846	11.5064	6.0594	4.5965
ENSG00000006606	CCL26	0.01481	0.068989	0.052059	0.101531	0	0.096275	3.91089	3.8056	2.16175	0.302184	0.025436	0.027429
ENSG00000006607	FARP2	3.8663	2.877	4.4455	2.18265	4.41798	3.68502	2.81591	2.94833	4.14256	3.49698	3.51412	4.36023
ENSG00000006611	USH1C	0.00533	0	0	0.081226	0.040407	0.247543	0.007704	0.003655	0	0	0.001211	0.012346
ENSG00000006625	GGCT	7.15966	9.41166	5.24393	6.80862	9.26473	2.85895	2.63512	2.7337	4.90006	5.29821	20.4036	17.4883
ENSG00000006634	DBF4	2.54059	3.53685	2.2772	3.76725	5.60209	3.71041	5.3251	6.3218	1.63192	1.00669	6.50645	2.554
ENSG00000006638	TBXA2R	0.05963	0.014045	0.048233	0.034175	0.010362	0.045732	0.286681	0.537894	2.28338	3.21978	0.128404	0.022335
ENSG00000006652	IFRD1	59.6122	120.991	135.367	139.347	132.504	217.298	103.527	231.544	22.2591	14.8134	5.7472	6.18968
ENSG00000006659	LGALS14	0	0	0	0.047198	0.071168	0	0.008394	0.019437	0	0	0	0
ENSG00000006695	COX10	7.60844	6.38974	5.53209	7.29341	9.48881	3.90636	4.59949	2.9445	7.03627	7.17998	11.8562	9.28251
ENSG00000006704	GTF2IRD1	23.2033	4.52176	19.3141	11.5091	4.80462	10.6643	10.2963	14.9718	3.59228	5.72975	8.56402	8.59726
ENSG00000006712	PAF1	83.4436	34.5498	83.6979	66.5037	28.3257	68.0286	72.4768	140.394	20.0353	20.6845	30.9465	25.0111
ENSG00000006715	VPS41	5.98137	10.0525	2.13679	4.56361	6.86047	1.74606	2.8941	1.25348	12.434	13.013	6.86694	13.6365
ENSG00000006740	ARHGAP44	5.92402	15.6186	5.97326	2.57986	2.37958	0.916343	1.34892	1.72832	1.78793	2.15448	0.205965	0.145735
ENSG00000006744	ELAC2	16.6584	11.1151	7.87742	11.986	13.9257	5.52371	4.25902	1.74706	12.3149	9.75913	22.8429	18.2831
ENSG00000006747	SCIN	0.086291	0.222788	0.169936	0.024856	0.078051	0.213013	0.016193	0.064956	0.025427	0.008444	0.006378	0.005729
ENSG00000006756	ARSD	15.4239	14.5895	5.40361	2.87835	3.81493	1.17751	0.895183	0.822943	5.43874	7.46637	3.45109	8.56107
ENSG00000006757	PNPLA4	5.90787	5.333	2.04729	2.78091	2.98761	1.13475	0.815851	0.808796	3.41952	6.82379	8.90763	12.3387
ENSG00000006788	MYH13	0.00509	0	0.008945	0.00452	0.035963	0.217414	0.003684	5.44699	0.147364	0.281801	0.000871	0.001571
ENSG00000006831	ADIPOR2	16.2345	28.1325	9.97378	14.0278	21.5241	14.8857	15.581	18.4539	12.7948	8.65053	20.1559	30.6056
ENSG00000006837	CDKL3	16.6594	13.9542	37.6975	16.1089	18.8507	28.7825	12.2284	27.0126	6.6618	5.24294	6.85429	10.8709
ENSG00000007001	UPP2	0.056721	0.087836	0.043503	0.078465	0.069574	0.04386	0.036422	0.070922	0.005205	0.004662	0	0.010542
ENSG00000007038	PRSS21	3.6269	0.810801	0.119043	5.43128	2.11677	0.582075	0.158154	0	0.095745	0	1.94661	1.71195
ENSG00000007047	MARK4	11.629	6.70933	17.1074	13.5067	8.3639	18.5492	15.2616	12.1026	15.9271	16.8093	20.6013	12.2349
ENSG00000007062	PROM1	13.785	231.928	38.9787	2.63663	11.7111	9.43387	1.00451	3.1459	0.011279	0.001142	0.012939	0.039689
ENSG00000007080	CCDC124	147.341	28.0526	111.02	184.605	44.4138	70.0593	65.7671	36.4219	50.4565	45.1296	70.0325	40.6133
ENSG00000007129	CEACAM21	0.829468	0.430933	0.329548	0.28114	0.170475	0.172909	0.142176	0.150778	0.012665	0.003376	0.002125	0.003835
ENSG00000007168	PAFAH1B1	29.352	47.2031	40.7756	30.6388	43.0892	33.5882	26.2221	41.8765	41.2462	40.8675	31.9632	57.3653
ENSG00000007171	NOS2	0.039776	2.14521	1.08683	1.58131	9.60909	0.092814	0.14236	0.274165	0.00792	0.002027	0.003827	0.009208
ENSG00000007174	DNAH9	0.01405	0.007872	0.030626	0.026737	0.091052	0.066763	0.078346	0.149982	0.01722	0.005549	0.014311	0.022009
ENSG00000007202	KIAA0100	41.8397	38.6649	19.828	25.1736	46.221	19.7238	24.7521	9.90486	60.6948	47.7443	59.0882	42.5269
ENSG00000007216	SLC13A2	0.263399	1.47064	2.19295	0.050646	0.027828	0.010917	0.021882	0.063337	0.001732	0	0	0.087046
ENSG00000007237	GAS7	0.627995	1.21264	2.4729	0.653368	1.3095	0.806187	9.71379	10.3767	7.3526	6.43969	0	0.008499
ENSG00000007255	TRAPPC6A	17.2588	4.58521	3.00141	2.48804	1.01298	0.210017	0.77928	0.756107	1.85064	9.55039	5.30623	5.32454
ENSG00000007264	MATK	0.305397	0.280843	0.569325	0.070227	0.031959	0.013328	0.022462	0.030272	0.003732	0	0.009736	0.007594
ENSG00000007306	CEACAM7	0.043941	0.02283	0	0	0	0	0.003649	0	0	0	0.004312	0
ENSG00000007312	CD79B	0.066606	0.308347	0.201567	0.316161	0.279369	0.08458	0.084209	0.030278	0.039798	0	0.197558	0.010903
ENSG00000007314	SCN4A	0.035126	0.031764	0.044108	0.024388	0.027444	0.046562	0.098367	0.090789	0.018884	0.011985	0	0.011165
ENSG00000007341	ST7L	2.3954	3.54442	3.20619	4.16167	6.86503	4.23203	3.74934	4.86817	3.36374	4.68962	1.99832	2.2943
ENSG00000007350	TKTL1	0	0.063515	0.058263	0	0.027644	0.018556	0.024795	0.065441	0.003897	0	0.00293	0.002679
ENSG00000007372	PAX6	0.016147	0.164855	0.034112	0.012787	0.417689	0.11333	0.004876	0.073966	0.020469	0.006017	0.002164	0.133202
ENSG00000007376	RPUSD1	9.93997	6.38587	3.6583	7.34684	6.45027	0.820507	5.64084	0.818636	8.80728	10.4706	21.9039	12.8546
ENSG00000007384	RHBDF1	31.4723	13.24	32.1839	6.4843	2.41318	7.44442	15.7544	14.4726	18.4318	22.3197	13.8222	11.9511
ENSG00000007392	LUC7L	17.4836	20.8276	12.3781	18.9433	20.5129	17.3575	28.4237	23.6968	4.27922	6.802	5.88577	3.71393
ENSG00000007402	CACNA2D2	0.368787	0.300688	0.405443	0.612151	0.51484	0.54955	1.09655	0.802604	0.132139	0.066553	0.028091	0.221666
ENSG00000007516	BAIAP3	3.01488	2.94955	6.66676	4.88615	0.958686	4.5984	3.32715	1.62754	0.0686	0.033436	0.341023	1.32828
ENSG00000007520	C16orf42	25.6919	7.89781	11.7232	24.4049	7.59442	8.28822	9.63218	4.83503	30.39	36.6995	47.6536	26.4637
ENSG00000007541	PIGQ	13.9764	3.99478	4.66848	8.63499	4.05148	2.20733	4.97899	1.5669	8.77311	9.92446	10.7385	6.06609
ENSG00000007545	CRAMP1L	17.5043	10.429	9.56123	12.6072	12.221	7.99759	13.1597	8.90874	6.19192	6.11436	8.51259	5.42609
ENSG00000007866	TEAD3	37.2966	13.8748	27.6342	51.8877	24.4422	44.7434	29.4335	27.0382	15.8132	19.1856	20.3296	18.6843
ENSG00000007908	SELE	1.6815	7.59087	20.2017	0.303254	0.851712	2.12127	0.517743	6.3693	0	0.002021	0.002544	0.016064
ENSG00000007923	DNAJC11	12.639	11.3176	7.72329	14.7496	20.0805	10.7893	9.70754	5.43335	17.9403	13.6273	24.2309	16.7521
ENSG00000007933	FMO3	0.087521	0.112519	0	0.034856	0.080939	0.029114	0.596676	0.68461	0.325562	0.042816	0	0
ENSG00000007944	MYLIP	32.0739	31.512	63.9479	66.1437	43.5156	117.96	122.36	206.454	1.83794	0.402198	0.333765	1.40803
ENSG00000007952	NOX1	0	0.048276	0.000388	0	0.100479	0.021053	0	0.026838	0.01129	0.016854	0	0.067127
ENSG00000007968	E2F2	0.069924	0.072148	0.053881	0.007657	0.001764	0.012456	0.147505	0.133971	0.117154	0.035929	1.38669	0.386062
ENSG00000008018	PSMB1	108.625	87.7625	77.7057	164.282	96.7335	68.4389	115.41	78.2551	48.5773	54.8486	72.7402	51.9106
ENSG00000008056	SYN1	0.121415	0.148872	0.203258	0.207347	0.26934	0.295677	0.913714	0.65527	3.58481	3.95294	0.231012	0.147678
ENSG00000008083	JARID2	6.86372	15.1916	10.4647	4.02042	5.76042	3.6785	30.8666	28.8898	5.22049	5.38024	11.4349	14.6149
ENSG00000008086	CDKL5	2.62151	3.06809	9.47255	3.77183	2.89323	4.15976	3.40165	4.7733	2.51891	1.81079	3.08193	4.69985
ENSG00000008118	CAMK1G	0.705689	5.81609	6.02044	0.064792	2.99214	4.33552	0.299395	0.777886	0.003557	0.011149	0.00655	3.97486
ENSG00000008128	CDK11A	20.8649	13.4195	10.845	18.544	13.7139	13.2014	16.8918	10.6407	8.12559	6.83368	9.77309	7.15983
ENSG00000008130	NADK	19.7725	9.50485	10.5134	12.4688	11.0232	8.01866	13.8777	6.5517	10.9041	11.8358	11.9539	8.4156
ENSG00000008196	TFAP2B	13.4945	11.6925	0.457695	3.98549	6.61353	1.29227	0.096717	0.00583	0.028613	0.029002	0.16385	0
ENSG00000008197	TFAP2D	0	0	0	0	0	0.011109	0	0	0	0	0	0
ENSG00000008226	DLEC1	0.404429	1.20511	1.05119	0.03539	0.351771	0.266458	0.044674	0.312427	0.051958	0.016256	0.008778	1.28743
ENSG00000008256	CYTH3	5.99671	6.42359	5.07822	9.31854	5.35492	13.9684	18.9341	24.8017	39.8858	28.5633	17.3874	13.213
ENSG00000008277	ADAM22	0.014863	0.082872	0.059547	0.150757	0.614709	0.186454	0.159309	0.297562	0.093545	0.696042	0.012298	0.058975
ENSG00000008282	SYPL1	42.1828	67.221	77.1566	47.7357	78.7067	54.7284	83.0169	92.7221	40.9781	49.4734	47.5547	88.3868
ENSG00000008283	CYB561	38.3522	35.6528	44.7191	36.2126	17.1948	35.8736	13.7198	21.2699	17.0552	9.6676	9.07473	8.52918
ENSG00000008294	SPAG9	22.7658	29.8751	36.7695	26.6918	35.7022	47.0113	84.5973	70.6175	24.1624	15.6804	14.0325	28.6089
ENSG00000008300	CELSR3	2.86256	1.08586	1.26047	0.772459	1.00628	0.873676	0.235102	0.231386	0.290353	0.442585	0.446459	0.97616
ENSG00000008311	AASS	2.96175	5.50038	2.99091	6.39502	10.5639	7.19193	14.071	9.42039	4.71555	8.71877	4.17309	2.24342
ENSG00000008323	PLEKHG6	17.4611	8.92444	34.9191	11.9162	5.10893	11.834	1.02053	7.14789	0.010053	0.002001	0.753	1.66663
ENSG00000008324	SS18L2	11.8805	18.4325	15.9175	13.9085	17.4437	10.9954	17.5835	26.76	5.84475	5.82965	9.37988	11.1332
ENSG00000008382	MPND	7.54436	3.08632	3.38405	2.04015	1.12196	1.51401	1.16542	1.54537	2.54948	4.30079	4.86709	4.89198
ENSG00000008394	MGST1	114.866	123.328	37.092	108.938	85.9766	21.5729	9.75265	17.0632	52.4318	26.8288	46.899	38.6639
ENSG00000008405	CRY1	60.9157	54.1664	89.1732	43.2505	29.689	102.435	58.4582	114.156	7.22334	3.28301	3.57784	5.33008
ENSG00000008438	PGLYRP1	0	0.032334	0	0	0.123741	0.134413	0	0.037775	0	0	0.008444	0.218473
ENSG00000008441	NFIX	22.0917	24.9998	40.5428	20.1896	22.2449	19.9833	11.3365	27.1607	160.872	276.398	57.5812	15.5218
ENSG00000008513	ST3GAL1	32.4483	42.1543	28.5014	7.25987	17.9804	6.33876	19.4926	10.3601	17.5647	14.5296	2.77764	15.5235
ENSG00000008516	MMP25	5.98648	3.56964	3.85279	1.77122	0.987752	1.8021	1.8304	2.58146	0.290824	0.110722	0.771634	3.78575
ENSG00000008517	IL32	74.9035	68.9002	111.476	40.2991	27.8524	95.1566	63.7469	216.927	12.2186	31.4718	1.78379	6.37191
ENSG00000008710	PKD1	13.5534	4.72524	13.4357	11.4831	9.48878	10.461	9.79301	3.97566	41.992	30.4183	12.2528	6.88701
ENSG00000008735	MAPK8IP2	12.2521	1.51277	2.95271	8.73902	3.44205	3.47227	1.99562	1.34952	0.382263	0.81099	1.16924	0.774514
ENSG00000008838	MED24	23.0091	17.3185	13.6092	17.7601	16.8168	9.94078	11.9802	9.05332	20.95	14.2342	31.2632	16.4142
ENSG00000008853	RHOBTB2	5.78247	3.75902	2.95353	1.36724	3.51328	4.33798	2.41195	6.56568	4.91829	3.72069	15.5193	6.67767
ENSG00000008869	HEATR5B	8.21932	13.0429	4.78573	8.31649	10.3993	4.44708	4.27714	1.84899	5.38203	4.59219	7.08234	7.41096
ENSG00000008952	SEC62	20.9428	29.6146	27.1089	32.4355	41.3026	42.9354	41.7827	53.8162	28.5773	27.9844	12.817	20.7401
ENSG00000009307	CSDE1	149.238	217.115	190.038	124.527	201.133	114.737	91.5224	129.086	109.507	133.323	116.55	233.937
ENSG00000009335	UBE3C	15.4124	24.6484	14.4657	17.0042	33.4436	17.4207	15.8735	10.7934	24.4442	18.6191	36.6467	35.7932
ENSG00000009413	REV3L	7.21735	12.9917	7.40691	7.60035	15.7253	9.16692	6.61242	8.15944	8.40391	20.5298	5.6701	4.68925
ENSG00000009694	ODZ1	0.048788	0.291613	0.028253	0.103109	0.238656	0.042077	0.756672	0.166494	0.114465	0.002644	0.000832	0.019521
ENSG00000009709	PAX7	0	0.009644	0	0	0	0.002692	0.001439	0.005679	0	0	0	0.009202
ENSG00000009724	MASP2	0.14248	3.02937	3.10401	0.682219	1.83817	2.90781	0.666364	2.59659	0.140734	0.007928	0.161976	3.93818
ENSG00000009765	IYD	0.017222	0.01841	0.021282	0.001344	0.021365	0.00656	0.001315	0	0.001378	0	0.001554	0.011213
ENSG00000009780	FAM76A	2.66895	4.42938	3.63041	1.53712	1.36006	0.691362	1.06316	1.38002	1.57567	1.86786	2.70761	3.17352
ENSG00000009790	TRAF3IP3	0.005835	4.48497	2.17429	0.01018	4.04847	1.87075	0.099426	0.494292	0	0.001539	0.001384	24.694
ENSG00000009830	POMT2	9.08251	6.75846	4.44396	9.02096	9.58304	6.64255	5.9844	2.62569	4.51979	3.3804	6.20258	5.13505
ENSG00000009844	VTA1	20.0293	20.9546	15.6564	21.3262	29.1977	15.5944	16.2194	15.9211	24.6845	24.1983	23.0396	29.0782
ENSG00000009950	MLXIPL	0.807164	0.158208	0.689737	0.101535	0.067941	0.090204	0.070433	0.450239	0.009883	0.025305	0.65885	0.152397
ENSG00000009954	BAZ1B	15.9836	18.2497	16.567	16.0813	28.6461	24.5408	29.9795	40.1307	19.9284	16.8775	22.8772	21.2011
ENSG00000010017	RANBP9	22.6004	34.1437	22.5901	20.3334	25.4495	15.0675	28.5675	41.5417	31.4806	33.4241	23.3668	33.9234
ENSG00000010030	ETV7	4.13541	0.77189	0.710875	1.16276	0.332469	0.104724	0.213288	1.12707	0.241823	0.991859	0.489982	0.321081
ENSG00000010072	C1orf124	4.72898	6.12632	4.73776	5.25304	8.36995	5.88293	3.91594	6.04919	2.82667	2.31937	4.23801	5.31689
ENSG00000010165	METTL13	14.5254	12.3621	6.6405	14.385	23.3165	7.03238	13.7553	3.88967	11.5361	8.77671	15.442	12.7965
ENSG00000010219	DYRK4	1.79893	1.6071	3.05895	3.18444	1.6173	1.89311	1.90106	2.74213	2.34989	4.2289	3.76116	3.51719
ENSG00000010244	ZNF207	39.0935	49.4628	60.2491	39.1208	39.5932	61.1874	58.0585	59.8565	17.6938	14.7538	19.9833	29.3052
ENSG00000010256	UQCRC1	54.3686	29.5877	32.2847	53.3505	31.7452	31.3462	26.1272	15.926	24.3924	27.481	105.654	113.678
ENSG00000010270	STARD3NL	7.68035	6.1654	7.06845	9.55509	6.74935	6.1821	7.87648	7.31516	7.51661	10.5722	8.5395	7.55481
ENSG00000010278	CD9	137.845	121.769	99.3172	97.7723	48.8388	37.6895	11.8946	24.2628	24.9232	6.1491	127.741	101.504
ENSG00000010282	HHATL	0.123553	0.066076	0.109296	0.081272	0.226236	0.175958	0.133701	0.109414	0.011518	0.002948	0.003711	0.005669
ENSG00000010292	NCAPD2	6.2535	8.57525	3.12456	5.66707	8.25344	2.31978	2.96082	1.83159	11.369	14.4933	55.2857	6.96642
ENSG00000010295	IFFO1	0.418321	0.34991	0.331231	0.320554	0.188023	0.289132	1.42521	1.21351	4.78724	8.9086	1.15332	0.498988
ENSG00000010310	GIPR	1.64163	0.574904	1.86371	0.072459	0.044418	0.363793	0.227532	0.055143	0.029311	0.044509	0.281845	1.62299
ENSG00000010318	PHF7	1.07018	1.05527	0.647683	0.416476	0.691754	0.475755	0.206522	0.623956	0.633325	0.695505	1.70674	2.48904
ENSG00000010319	SEMA3G	0.205128	0.296102	0.386829	0.663429	0.042694	0.441651	1.36738	0.325318	0.007597	0	0.350036	0.049465
ENSG00000010322	NISCH	22.1554	10.6316	11.8501	16.3983	11.3875	16.6728	17.6669	9.19005	18.2135	28.2354	20.2003	16.8364
ENSG00000010327	STAB1	0.081267	0.100284	0.150306	0.103942	0.076679	0.156209	0.158978	0.14665	0.105492	0.379092	0.008616	0.094348
ENSG00000010361	FUZ	6.03287	4.86509	1.90516	3.77008	3.06959	1.50619	0.75369	2.46978	1.42525	2.42053	2.19617	3.97231
ENSG00000010379	SLC6A13	0.074424	0.113431	0.1044	0.096362	0.113965	0.128322	0.353627	0.147137	0.074445	0.007719	0.014981	0.393319
ENSG00000010404	IDS	29.5873	19.8965	45.8437	31.7301	27.4637	36.2976	25.4156	27.3672	33.5093	31.5616	23.3684	29.8279
ENSG00000010438	PRSS3	11.7793	0.402569	0.19933	0.806781	0.182172	0.092648	0.075067	0	0.287878	0.930309	8.86004	6.95494
ENSG00000010539	ZNF200	2.34172	1.7159	3.12577	2.8448	2.06104	0.965747	2.80253	0.940808	2.6517	2.27844	2.42013	4.74462
ENSG00000010610	CD4	0.306965	0.015268	0.128581	0.035306	0.015458	0.156763	0.075769	0.215317	0.50071	0.01488	0.209565	0.124337
ENSG00000010626	LRRC23	9.64009	4.81006	5.38207	5.04479	1.831	3.39904	4.73444	9.17108	1.88884	2.78864	1.79779	3.25178
ENSG00000010671	BTK	0.038534	0.050168	0.008683	0.056168	0.043932	0.069903	0.326732	0.341805	0	0	0.007606	0.002104
ENSG00000010704	HFE	0.840632	2.26391	0.491002	0.279715	0.645337	0.243735	0.103461	0.616916	2.94985	3.88431	3.52097	1.80677
ENSG00000010803	SCMH1	25.5824	14.33	15.0163	15.5837	13.5677	19.0892	13.2033	15.6681	9.96929	11.7232	15.783	15.1528
ENSG00000010810	FYN	1.04588	0.829105	0.552871	7.61569	5.61191	9.28072	23.4123	33.3813	17.6111	17.33	9.21314	21.3467
ENSG00000010818	HIVEP2	45.6907	35.9142	75.4372	51.4321	86.4253	100.084	117.134	168.095	28.6548	15.3897	13.4279	9.94673
ENSG00000010932	FMO1	0.013614	0.029437	0.010284	0.058922	0.032139	0.027703	0.519781	0.925477	0.253316	0.016696	0	0.006971
ENSG00000011007	TCEB3	13.5932	18.3277	21.6861	22.0649	26.6807	21.1411	19.893	25.2829	26.3867	19.7189	27.3721	30.6034
ENSG00000011009	LYPLA2	49.1434	18.4528	22.4846	30.8638	16.4482	18.5411	19.2783	10.0005	17.3447	18.0775	58.5279	21.4785
ENSG00000011021	CLCN6	15.7364	20.3941	4.67571	12.1222	11.7847	9.29737	14.6554	8.01215	9.82226	7.69655	10.1776	5.91686
ENSG00000011028	MRC2	0.107042	0.030863	0.060657	2.64476	2.61264	1.55215	16.2152	12.2812	155.05	212.682	94.2543	50.6741
ENSG00000011052	NME2	151.1	66.6146	96.1038	213.74	107.836	92.841	105.55	54.4575	128.012	155.599	236.584	141.371
ENSG00000011083	SLC6A7	0.301147	0.49594	1.13479	0.037809	0.009557	0.068832	0.030971	0.160943	0.001011	0	0.001222	0.051627
ENSG00000011105	TSPAN9	7.74099	5.41705	4.88757	4.33047	4.363	4.43179	4.7049	4.6949	4.56117	8.04099	12.0106	4.36459
ENSG00000011114	BTBD7	6.74476	8.37122	5.05333	6.99559	11.403	6.49214	11.2108	9.56684	10.0093	8.89066	7.94993	16.5109
ENSG00000011132	APBA3	30.5812	6.86113	15.9698	32.6428	6.91367	24.9113	34.0265	34.3203	9.10772	8.70579	7.17591	5.03779
ENSG00000011143	MKS1	5.98375	3.46682	0.901931	4.25949	2.72264	0.876145	0.636977	0.337993	3.00496	4.21661	6.87638	4.23
ENSG00000011198	ABHD5	32.2068	68.2099	43.2794	20.3119	44.6384	16.5629	18.5378	17.8649	18.858	17.4323	9.23592	16.3519
ENSG00000011201	KAL1	0.813313	0.920082	0.126275	0.591552	1.65374	0.637033	1.5609	0.634297	1.45622	6.02843	5.15595	0.443486
ENSG00000011243	AKAP8L	69.9503	26.4312	48.2357	29.8942	14.9685	32.9491	52.5422	32.8851	23.2452	15.321	21.9941	26.2766
ENSG00000011258	MBTD1	6.44863	17.3326	6.07076	7.03226	13.9415	5.12671	6.2315	4.68526	2.1044	3.11269	1.8793	4.21942
ENSG00000011260	UTP18	21.4005	21.9009	18.7075	47.7112	51.021	35.2164	33.5173	23.3882	7.07855	8.52406	17.385	14.6872
ENSG00000011275	RNF216	10.7057	9.35777	9.45474	12.7834	14.4263	15.0701	13.2849	12.0574	14.9129	12.0223	10.6262	9.29351
ENSG00000011295	TTC19	16.5077	27.6883	22.9356	13.3178	17.8168	18.5331	11.7566	14.5751	5.83821	5.7017	10.9038	22.3138
ENSG00000011304	PTBP1	166.675	106.027	166.493	159.447	138.804	125.396	161.85	117.165	123.298	101.669	204.44	96.4381
ENSG00000011332	DPF1	0.014103	0.273547	0.153279	0.197166	0.206261	0.633672	0.034999	0.113894	0.106155	0.077867	1.07159	0.375353
ENSG00000011347	SYT7	21.6754	14.444	8.30977	1.28736	0.683456	0.403887	1.52878	1.25265	0.292485	0.689403	7.41322	47.5491
ENSG00000011376	LARS2	4.32547	5.72838	2.43931	4.38169	7.08712	3.93173	2.22525	1.33048	5.81869	4.7588	12.1315	5.05199
ENSG00000011405	PIK3C2A	19.2281	38.437	14.6002	18.6065	45.0795	21.5481	20.1511	17.6117	20.3501	16.0215	19.0606	19.9847
ENSG00000011422	PLAUR	101.127	65.1743	454.555	26.724	27.7134	33.9301	75.9025	131.245	47.5432	22.3906	57.9129	194.878
ENSG00000011426	ANLN	1.43941	3.8817	1.59079	0.34795	0.596141	0.346107	0.192262	0.402932	6.31195	2.09362	59.5695	4.16275
ENSG00000011451	WIZ	20.3355	7.56504	16.0222	20.2743	14.0238	18.1092	17.5504	11.2267	32.9343	29.6025	25.8399	15.0228
ENSG00000011454	RABGAP1	11.4311	18.7574	11.3108	14.4295	16.0296	11.37	11.9685	9.2409	9.1666	11.4689	9.65342	13.4513
ENSG00000011465	DCN	0.076727	0.102399	0.0773	2.61804	0.885641	2.99219	318.569	402.216	80.9359	148.333	0.00262	0.035872
ENSG00000011478	QPCTL	11.613	5.40172	14.9603	7.72967	3.12623	14.4969	4.47924	6.44958	5.01257	2.67831	9.83045	12.0358
ENSG00000011485	PPP5C	11.0575	5.73794	6.11013	10.6076	8.37837	6.45841	5.84123	2.62279	10.8086	8.93278	14.9402	9.42216
ENSG00000011523	CEP68	3.13642	5.35622	5.05677	1.45329	3.85769	3.33167	2.36618	3.2179	2.71913	3.69325	2.54214	2.55446
ENSG00000011566	MAP4K3	11.4892	20.2905	10.3197	20.5825	21.1197	18.8394	14.0505	14.3729	8.30273	6.71128	6.70561	11.7061
ENSG00000011590	ZBTB32	0.006753	0.120824	0.062925	0	0.044096	0.02572	0.013778	0.03943	0.023049	0.024516	0.007653	0.188305
ENSG00000011600	TYROBP	0.089828	0.090941	0.063151	0.015954	0.023815	0.010511	0.077715	0.245152	0.310376	0.014647	0	0.016636
ENSG00000011638	TMEM159	18.9742	27.9299	47.3678	8.02492	4.97053	8.7443	9.12569	30.2913	8.80489	15.1239	13.6374	31.0123
ENSG00000011677	GABRA3	0	0	0	0	0	0	0	0	0	0	0	0
ENSG00000012048	BRCA1	0.835111	1.11522	0.162691	0.244022	0.385606	0.103467	0.108837	0.079386	1.46971	0.741612	7.96852	1.55791
ENSG00000012061	ERCC1	26.2885	9.31176	26.739	34.9751	17.1957	46.8828	31.3474	28.3445	20.2758	21.763	67.1867	37.085
ENSG00000012124	CD22	0.259204	0.025989	0.136457	0.072714	0.029292	0.012549	0.008292	0.040584	0.011585	0.004583	0.073811	2.83739
ENSG00000012174	MBTPS2	2.39002	4.12541	1.5248	2.07169	5.27678	0.97297	1.31076	0.934284	8.12619	7.58154	4.8664	7.43682
ENSG00000012211	PRICKLE3	8.65176	7.34672	13.9935	6.94612	12.3203	10.4053	7.4524	8.56368	4.92944	5.07699	19.5309	22.7636
ENSG00000012223	LTF	461.435	4209.9	462.508	48.1855	144.942	6.26078	37.3275	40.8953	0.010084	0	0.007581	0.125328
ENSG00000012232	EXTL3	4.02626	5.34606	3.94475	2.926	4.33006	2.01916	3.46522	1.06943	8.4835	7.73496	21.9371	11.4622
ENSG00000012504	NR1H4	0	0	0	0.008051	0.005564	0.014734	0.00525	0.041444	0	0	0	0
ENSG00000012660	ELOVL5	76.3367	61.2536	24.5803	40.5187	37.5826	79.7115	69.9834	115.263	56.1507	51.2666	35.6005	31.7055
ENSG00000012779	ALOX5	23.3958	39.3345	4.43653	0.737888	0.759552	0.15125	0.71671	0.492772	0.002583	0	0.062848	0.088564
ENSG00000012817	KDM5D	0	0	0	0	0	0	0	0.003743	0	0	0	0
ENSG00000012822	CALCOCO1	26.5596	32.4634	11.7563	15.2634	10.9114	4.66362	20.4322	11.7619	39.2963	55.4618	9.49999	16.4254
ENSG00000012963	UBR7	6.90089	7.54275	7.30627	13.1086	12.8843	23.8397	14.0224	23.5578	10.834	8.94393	13.8949	6.38403
ENSG00000012983	MAP4K5	12.3828	26.7065	21.4584	22.2012	26.2243	37.9047	46.2198	78.3126	19.4414	15.7865	11.6364	15.0077
ENSG00000013016	EHD3	0.410158	0.97793	0.918341	6.42068	26.0161	13.1972	1.4583	0.421164	9.86709	3.84686	23.8209	4.9982
ENSG00000013275	PSMC4	132.964	65.1685	120.316	234.883	122.662	193.267	219.828	213.868	65.8834	52.0561	79.9839	65.2259
ENSG00000013288	MAN2B2	6.44511	4.48201	2.15266	2.37113	2.69114	1.15028	3.80579	3.11665	18.1021	28.2908	8.92428	12.3727
ENSG00000013293	SLC7A14	0	0.045138	0.006709	0.034578	0.198975	0.077921	0.009119	0.132105	0.043434	0.455246	0.005877	0.003535
ENSG00000013297	CLDN11	0.31466	3.26124	0.515805	5.1448	8.12376	6.02097	2.72325	6.00544	7.28988	58.4978	0.013726	0.030725
ENSG00000013306	SLC25A39	129.372	49.2754	52.1764	114.447	82.348	60.8753	54.8198	20.2886	56.6508	51.5813	154.84	103.015
ENSG00000013364	MVP	121.917	65.9933	43.5128	32.7341	25.7987	8.72902	26.0391	16.3226	82.7892	92.2865	72.3548	54.9887
ENSG00000013374	NUB1	17.9608	30.1214	40.3098	13.4935	17.1056	11.8457	14.427	28.6495	11.4383	13.3295	8.59185	15.7883
ENSG00000013375	PGM3	11.3963	16.6671	41.0443	10.4733	7.77318	28.08	43.5452	85.8131	20.5216	15.9437	7.28384	19.4192
ENSG00000013392	RWDD2A	3.02701	3.03612	4.88521	2.05894	1.30511	4.1055	6.83009	11.6822	4.13659	5.51129	0.8664	3.07179
ENSG00000013441	CLK1	62.2499	116.396	110.32	100.506	101.908	95.4181	97.6748	141.489	10.2513	13.8774	5.46189	8.36911
ENSG00000013503	POLR3B	2.1101	5.62036	1.83243	3.05859	6.37299	1.28004	1.25445	1.01831	5.44886	4.41299	6.72522	6.56708
ENSG00000013523	ANGEL1	9.58099	5.96959	4.28014	5.03218	3.80489	2.54708	2.92056	1.3198	4.45271	5.07948	10.1248	8.79321
ENSG00000013561	RNF14	7.64312	9.53782	4.85171	9.27527	10.0689	4.45608	8.73448	4.98572	12.4099	12.5929	12.3725	18.2454
ENSG00000013563	DNASE1L1	3.90503	2.11583	1.30624	1.18511	0.851221	0.650834	0.993868	1.18401	8.1287	6.86453	8.58054	10.5352
ENSG00000013573	DDX11	4.10637	4.73076	0.484288	2.60142	4.06736	0.703621	1.90523	0.265335	0.723319	1.30029	6.58511	2.82257
ENSG00000013583	HEBP1	10.967	4.15143	8.08365	7.59139	5.15967	3.97408	7.69652	10.0355	20.543	27.7155	12.8605	8.75061
ENSG00000013588	GPRC5A	91.1323	64.1744	287.218	9.37855	5.3578	27.4964	101.468	271.591	8.05122	1.59634	17.2735	58.3057
ENSG00000013619	MAMLD1	4.34745	4.48197	24.3267	6.86736	5.32957	59.9096	24.6265	55.5911	17.8314	18.1891	5.30616	3.52979
ENSG00000013725	CD6	0.018836	0.020501	0.052152	0.006722	0.025882	0.032502	0.001515	0.041619	0	0	0.009846	0.008075
ENSG00000013810	TACC3	0.979794	0.948125	0.773857	0.560492	0.696464	0.339077	1.01977	0.409993	3.89285	1.50708	33.2405	1.486
ENSG00000014123	UFL1	8.05692	15.2753	9.28632	6.93378	7.57089	5.53232	8.30553	9.71523	13.2249	14.3795	11.6328	20.5682
ENSG00000014138	POLA2	4.11407	3.0201	2.72901	2.53059	2.79677	3.81881	1.91634	3.27264	3.11105	2.05902	13.5277	2.63502
ENSG00000014164	ZC3H3	18.8011	5.3656	18.0468	12.9195	6.59005	9.44492	21.2761	12.0558	11.0452	11.9348	16.5928	10.5019
ENSG00000014216	CAPN1	54.6262	34.2161	32.7663	16.7485	13.774	8.45636	9.82076	6.53199	30.3046	31.4361	107.804	80.2011
ENSG00000014257	ACPP	0.79314	1.08015	0.134171	0.011382	0.040739	0.003026	0.015538	0	0.00454	0.002033	0.066786	0.096985
ENSG00000014641	MDH1	18.0275	19.4145	11.5758	21.2686	17.2857	13.6273	16.1499	15.4015	22.294	23.1848	34.6871	22.2616
ENSG00000014824	SLC30A9	15.7874	23.0658	10.3982	15.1946	22.4498	8.86453	12.4009	9.3237	18.6019	19.0671	20.4322	29.1386
ENSG00000014914	MTMR11	4.97079	3.1899	1.98531	4.13902	2.57145	3.86545	5.58433	3.68442	3.52696	6.9422	4.99242	7.53987
ENSG00000014919	COX15	8.64618	13.782	4.42299	5.54905	11.0481	3.98372	2.34623	5.45229	7.96307	10.4537	9.41876	12.4174
ENSG00000015133	CCDC88C	8.55036	2.97395	2.03116	0.872141	1.85915	0.377011	0.175195	0.236684	0.198572	0.032399	0.99494	0.629062
ENSG00000015153	YAF2	2.54799	4.44382	2.8484	3.5177	4.84824	4.4298	4.49515	6.11871	2.46966	2.60556	1.44052	1.90438
ENSG00000015171	ZMYND11	20.4038	28.079	15.2592	26.6603	41.9325	22.405	33.6516	29.6342	27.5297	28.1313	13.8421	22.6111
ENSG00000015285	WAS	0.242466	0.150832	0.104967	0.112155	0.095945	0.085641	0.081427	0.062634	0.147949	0.103803	0.297754	0.190095
ENSG00000015413	DPEP1	0.002521	0	0.002867	0	0.016588	0.015185	0.04583	0.034578	0.010597	0.009069	0	0.051502
ENSG00000015475	BID	20.0468	14.8357	25.3125	7.17863	6.91713	3.65601	15.9569	9.22252	5.1031	5.8718	6.37951	4.89021
ENSG00000015479	MATR3	25.5371	44.1986	36.9205	31.6568	55.8252	48.5261	32.7266	44.6211	17.5927	22.6628	19.2897	21.004
ENSG00000015520	NPC1L1	0.676893	0.240504	0.466165	0.607964	0.32791	1.37688	0.943037	1.48123	0.067895	0.012985	0.016661	0.070866
ENSG00000015532	XYLT2	7.65872	2.33009	5.31339	4.15191	3.7259	3.45418	1.12729	2.9688	17.1256	14.0063	28.9837	17.3679
ENSG00000015568	RGPD5	7.55154	11.8533	11.8422	7.51399	9.59606	11.6744	10.1498	14.3233	3.40442	2.4819	1.42413	3.2071
ENSG00000015592	STMN4	0.065305	0.014786	0.009373	0.063179	0.108001	0.041269	0.429025	0.041428	0	0	0	0.016382
ENSG00000015676	NUDCD3	22.0049	13.5298	11.2964	16.94	14.4915	8.0078	12.8374	6.26401	19.0106	16.2138	24.9583	24.7001
ENSG00000016082	ISL1	0.003251	0	0.011428	0.025985	0	0.021135	1.42192	0.747	0.023675	0.024457	0.013348	0.012043
ENSG00000016391	CHDH	24.0865	15.3898	5.37606	32.3696	15.1453	9.08996	5.14402	2.85248	0.204726	1.99843	0.369001	0.287763
ENSG00000016402	IL20RA	4.67542	2.7952	0.261438	0.430868	1.06558	0.169744	0.090337	0.142076	0.157733	0.455058	0.007977	0.033124
ENSG00000016490	CLCA1	0	0	0.003888	0	0	0	0.005439	0	0	0	0	0
ENSG00000016602	CLCA4	0.337587	7.3132	6.92633	1.79806	2.55838	1.01853	0.019447	0.127847	0.002608	0	0.376672	0.994818
ENSG00000016864	GLT8D1	4.97123	12.7653	6.44004	7.73443	11.6634	6.7511	4.8858	7.39329	20.164	22.3648	13.4779	18.8244
ENSG00000017260	ATP2C1	18.7536	35.7375	23.5431	27.8832	31.1418	24.563	13.4675	10.6903	19.1331	18.2605	25.4002	31.7136
ENSG00000017373	SRCIN1	2.8697	1.28005	0.804033	2.57696	1.12077	1.96558	0.331594	0.375459	0.059337	0.075139	0.821263	0.42763
ENSG00000017427	IGF1	0.007111	0.006023	0	0.147522	0.163856	0.542704	11.51	16.8601	10.7428	15.2478	0	0.000686
ENSG00000017483	SLC38A5	0.188586	0.108951	0.084075	1.53762	4.67464	0.608732	2.73326	1.20978	12.0293	2.70515	0.252586	1.0954
ENSG00000017621	MAGIX	0.575742	0.382296	0.394329	0.525606	0.476707	0.475115	0.106633	0.245561	0.215249	0.220798	0.255184	0.157354
ENSG00000017797	RALBP1	25.3271	27.0428	17.8193	48.2566	38.2888	7.61769	12.6516	7.52393	29.037	27.4268	38.1079	42.322
ENSG00000018189	RUFY3	8.5427	9.33573	4.3921	6.54772	12.0015	4.03577	7.26924	9.39438	6.22757	8.13319	4.22033	5.71518
ENSG00000018236	CNTN1	0	0.014982	0	0.126561	0.526858	0.118398	1.0552	0.825922	0.948633	0.477267	12.1838	4.89982
ENSG00000018280	SLC11A1	0.031037	0.027172	0.03389	0.01591	0.02068	0.039171	0.009045	0.074485	0.020294	0.014738	0.043896	0.066959
ENSG00000018408	WWTR1	21.6766	50.4972	44.2402	43.016	47.0092	50.1969	57.8874	27.0465	20.0687	20.8932	25.2809	11.8912
ENSG00000018510	AGPS	3.62688	11.7525	6.20391	7.27674	14.7354	2.9084	0.816179	1.60993	8.03545	8.50187	9.00489	10.4885
ENSG00000018610	CXorf56	5.32026	8.17141	5.59695	4.83955	6.77278	4.74627	3.32045	3.22594	3.25731	4.1215	3.63244	8.12328
ENSG00000018625	ATP1A2	0.390006	0.008301	0.067304	0.070369	0.01133	0.042405	0.037651	0.189344	0.008768	0.009816	0.004943	0.030585
ENSG00000018699	TTC27	7.04944	10.098	7.11968	11.1184	17.2572	12.489	7.33245	8.53987	5.9921	4.89474	9.62209	11.9295
ENSG00000018869	ZNF582	1.21315	1.13196	1.64542	2.05364	2.03102	1.18886	2.35487	1.22628	1.55959	1.21744	0.548262	1.57603
ENSG00000019102	VSIG2	13.6155	2.16028	2.1948	0.507915	0.255782	0.478134	0.285789	0.280048	0.025832	0.032424	0.040719	0.128647
ENSG00000019144	PHLDB1	2.01669	0.980032	0.918399	3.1091	3.80494	4.98931	5.81457	9.72303	12.5742	9.3617	6.86922	2.1859
ENSG00000019169	MARCO	2.57318	4.70877	7.07994	0.407015	0.107906	0.150827	0.26066	0.470053	0.029756	0.073778	0.028976	0.597797
ENSG00000019186	CYP24A1	23.1755	189.404	10.3275	7.80418	9.65553	0.78426	1.2995	0.435746	0.599697	0.249885	2.00699	0.263265
ENSG00000019485	PRDM11	1.12718	0.722974	1.43387	2.11626	2.62834	2.48097	2.0809	1.84228	0.914207	0.91322	0.837253	0.774099
ENSG00000019505	SYT13	0.007711	0.025413	0.003388	0.162604	0.13009	0.335674	0.056117	0.019828	0.005264	0	0.005936	0.00357
ENSG00000019549	SNAI2	0.540578	2.74923	1.40208	36.5125	39.3418	22.3989	131.526	35.5376	41.3482	65.1849	74.6668	116.925
ENSG00000019582	CD74	157.024	262.125	88.9181	70.4778	23.7671	66.3296	18.0737	17.9308	1.01789	1.11373	1.28532	2.14628
ENSG00000019991	HGF	0.029949	0.091797	0.017128	2.38743	1.73901	1.62009	109.431	20.4183	0.210113	1.4644	0	0.002176
ENSG00000019995	ZRANB1	26.3229	42.7258	46.2127	28.1762	36.6614	36.7582	25.6959	41.8426	18.8859	12.9133	5.98501	11.1717
ENSG00000020129	NCDN	8.45924	6.81826	6.83192	20.6985	11.8266	19.9513	14.1504	7.18748	31.7053	18.8783	16.4327	15.2139
ENSG00000020181	GPR124	0.036543	1.36908	1.70551	0.174961	1.80484	1.37803	7.32611	13.1265	53.5805	153.327	0.134076	1.35745
ENSG00000020256	ZFP64	2.77306	1.92686	0.601359	1.4784	1.19261	0.361761	0.708159	0.51584	4.95855	5.54766	5.75906	3.89945
ENSG00000020426	MNAT1	4.93478	8.25181	6.226	17.0495	15.3047	15.8699	5.37705	5.32597	4.71214	4.72396	8.24126	7.14822
ENSG00000020577	SAMD4A	12.802	11.5435	22.1536	7.47932	12.4281	29.7866	11.5966	43.9629	14.4205	5.65039	5.167	11.9974
ENSG00000020633	RUNX3	1.39026	3.79325	5.08031	4.79901	4.18956	4.40844	0.378482	0.461235	0.159151	0.019126	1.40248	1.45257
ENSG00000020922	MRE11A	5.48766	11.1162	2.31071	3.79826	11.4144	0.966211	3.00454	1.84034	3.82407	3.42901	6.24216	4.09142
ENSG00000021300	PLEKHB1	0.592358	1.13336	1.00827	0.087524	0.267944	0.241862	0.075486	0.36171	0.121547	0.177024	0.286026	0.60652
ENSG00000021355	SERPINB1	41.6729	73.1826	114.096	13.7508	18.1519	6.15329	5.43289	20.4548	7.0391	12.6778	43.8218	91.6098
ENSG00000021461	CYP3A43	0.015903	0.064201	0.050123	0.052933	0.16079	0.04764	0.02072	0.015266	0	0	0	0.033821
ENSG00000021488	SLC7A9	0.281069	0.327001	0.23424	0.372173	0.252768	0.349057	0.302744	0.362535	0.145195	0.157471	0.052933	0.12764
ENSG00000021574	SPAST	3.42464	11.4668	2.20505	4.61346	9.88567	3.69106	3.53472	2.17826	4.64727	5.89047	4.65931	6.44259
ENSG00000021645	NRXN3	0.559045	0.486038	0.017539	0.343889	0.358982	0.365114	0.452066	0.644998	1.51938	1.51678	0.033747	0.002679
ENSG00000021762	OSBPL5	6.78772	2.38399	3.4049	6.19256	3.45942	2.5584	21.7139	7.80829	8.69838	7.83309	6.33006	5.18067
ENSG00000021776	AQR	10.4913	13.7991	8.51487	10.5032	19.1746	10.0428	10.1619	9.432	10.007	8.12153	10.6745	10.3233
ENSG00000021826	CPS1	0.189968	0.085006	0.003516	1.36552	1.60345	0.173594	0.237955	0.05677	0.761033	1.28369	6.1824	3.72266
ENSG00000021852	C8B	0.007663	0.010411	0	0.003402	0.01693	0.012038	0.009052	0	0.003487	0	0	0
ENSG00000022267	FHL1	0.069059	0.151232	0.374422	15.2886	9.75306	7.68856	17.2565	43.231	128.151	31.4432	1.97403	11.5154
ENSG00000022277	C20orf43	26.8212	19.0098	16.3963	31.1866	20.7035	16.1187	21.5065	11.2149	23.4067	25.5751	20.9578	22.2904
ENSG00000022355	GABRA1	0	0	0	0	0.005256	0	0	0.004437	0.002598	0.004655	0.001953	0
ENSG00000022556	NLRP2	4.90431	3.10423	3.30701	4.16407	3.70691	2.43304	0.089563	0.136969	0.341138	0.010798	4.95762	11.4242
ENSG00000022567	SLC45A4	5.06331	3.86984	8.96875	2.60439	2.36014	3.86257	4.10313	5.7138	1.77262	1.41702	1.32825	2.22149
ENSG00000022840	RNF10	66.2535	43.1503	78.5896	57.5452	42.0222	81.3446	76.8339	81.6297	46.0394	49.3592	39.2744	43.9449
ENSG00000022976	ZNF839	1.97552	3.40096	1.92176	1.18304	1.95624	1.08825	0.41698	0.891896	1.51116	1.65926	3.16719	2.40968
ENSG00000023041	ZDHHC6	15.406	22.4704	12.1964	14.8136	22.5584	7.96691	10.5629	6.59038	17.7409	20.9388	20.13	14.661
ENSG00000023171	GRAMD1B	0.051228	0.373484	0.024151	0.632085	1.12621	0.132833	0.445743	0.168787	1.37263	0.561744	0.001648	0.003964
ENSG00000023191	RNH1	30.1063	9.28709	13.6043	29.6545	10.8031	10.9937	26.5393	11.8712	37.8603	56.1763	29.6979	26.5929
ENSG00000023228	NDUFS1	13.7615	15.5993	9.2638	11.7934	15.8259	9.49343	11.4039	10.3463	14.3899	13.3416	20.7595	18.6464
ENSG00000023287	RB1CC1	38.1582	61.6811	32.3772	31.9444	48.1547	29.8075	49.0713	50.1124	17.9164	20.8528	7.12471	14.1378
ENSG00000023318	ERP44	19.72	31.3679	44.3189	27.0558	22.8884	28.6828	33.3118	36.962	29.0748	23.7993	13.1373	23.9287
ENSG00000023330	ALAS1	22.2616	33.3118	24.24	21.4551	15.2092	17.9885	33.2492	34.7344	16.3883	19.7273	19.5758	35.3557
ENSG00000023445	BIRC3	33.2984	274.37	70.5184	49.9346	95.0356	45.7353	12.9479	39.5166	1.06162	0.471874	1.78449	0.97306
ENSG00000023516	AKAP11	7.19207	13.1087	3.18497	4.71357	13.9043	4.3752	7.45341	4.33677	14.3421	17.2478	13.1467	19.696
ENSG00000023572	GLRX2	6.67649	7.66307	6.54214	7.6037	10.046	3.03538	7.47388	5.24827	5.25585	5.92411	6.97921	8.49717
ENSG00000023608	SNAPC1	9.71508	5.96204	5.63264	20.6019	11.1826	13.7267	18.8174	12.3345	23.61	20.2598	5.85212	5.86032
ENSG00000023697	DERA	8.72381	9.65706	2.60805	2.20676	2.9185	0.692113	1.89228	1.52635	6.71704	11.4774	13.4413	14.4175
ENSG00000023734	STRAP	83.2607	78.9551	79.8269	107.263	109.673	137.225	99.4359	90.2077	83.3929	77.7798	88.3412	114.886
ENSG00000023839	ABCC2	0.843907	0.970094	0.693087	0.936001	2.3125	0.625243	0.720192	1.59989	0.440232	0.201688	0.185111	1.45779
ENSG00000023892	DEF6	2.73676	1.13818	1.45844	2.82021	2.49648	0.834612	1.33343	0.612652	0.164427	0.687059	18.3225	14.1644
ENSG00000023902	PLEKHO1	3.72384	0.574022	3.09877	10.7053	3.04854	7.67664	32.3214	30.4859	6.66136	6.27436	1.47977	1.1809
ENSG00000023909	GCLM	18.8633	28.2465	64.2409	74.3411	77.782	138.387	29.5714	122.283	10.3953	15.0781	47.3051	17.5748
ENSG00000024048	UBR2	9.89156	19.8816	10.2022	12.9004	18.4588	10.0988	9.79951	7.19886	10.2594	9.62019	8.08521	9.70727
ENSG00000024422	EHD2	66.1241	19.1261	62.8238	64.631	53.5692	45.1434	27.3527	28.3319	450.439	551.264	291.857	166.16
ENSG00000024526	DEPDC1	0.033319	0.233688	0.024901	0.005504	0.022803	0	0.009179	0.016597	0.995009	0.400432	8.94221	0.826341
ENSG00000024862	CCDC28A	10.1145	7.36611	9.23401	7.48975	3.01958	2.30672	7.93266	6.44816	7.1075	14.2381	4.93402	5.43935
ENSG00000025039	RRAGD	5.37763	6.67123	17.2979	2.77635	1.35928	1.65664	4.82183	5.24582	1.16935	0.368009	0.28177	3.21232
ENSG00000025156	HSF2	12.6691	20.4778	29.1863	16.014	13.925	20.0366	13.6736	20.2658	7.49045	6.08748	5.16672	6.0495
ENSG00000025293	PHF20	12.433	11.635	13.3055	9.83518	11.0725	16.023	15.8479	20.2434	9.9179	7.84366	7.0332	8.18202
ENSG00000025423	HSD17B6	0.103548	0.135844	0.044756	0.096529	0.25939	0.178502	0.057138	0.085099	0.748456	0.099478	0.284989	0.182964
ENSG00000025434	NR1H3	2.36884	1.77717	0.808992	1.59137	1.40686	0.372069	1.37366	2.45311	0.522423	1.03325	1.46736	1.30799
ENSG00000025708	TYMP	132.868	43.3359	34.8506	54.5029	21.7038	6.35522	123.133	28.3449	3.83621	6.05711	1.40912	2.74589
ENSG00000025770	NCAPH2	19.6415	5.6378	17.9839	19.3911	9.55045	19.2439	15.6882	18.9681	4.91063	4.60145	14.9952	5.33983
ENSG00000025772	TOMM34	68.0483	24.8323	70.9953	41.4194	35.4384	62.6756	57.3976	74.3265	32.8804	18.7076	59.4313	61.6717
ENSG00000025796	SEC63	11.7377	22.5834	23.3219	23.0071	23.2267	39.4549	34.2305	45.0875	24.8198	25.0634	14.1571	35.2465
ENSG00000025800	KPNA6	30.1154	25.0114	33.6863	29.3536	34.6683	40.3407	22.3519	26.2257	31.864	26.4825	37.0527	41.4375
ENSG00000026025	VIM	38.2322	35.0379	239.232	197.913	227.342	285.912	549.606	1061.98	1102.27	1355.86	623.449	496.076
ENSG00000026103	FAS	3.36303	11.6454	10.6592	22.1463	42.77	24.539	10.461	39.0409	18.867	13.602	9.85296	15.8096
ENSG00000026297	RNASET2	1.06267	1.23893	0.36701	0.116709	0.090316	0.076342	0.529923	0.48555	1.87364	2.81954	2.00183	0.725006
ENSG00000026508	CD44	108.691	96.7236	190.426	124.1	183.087	255.132	138.477	287.108	129.407	58.8199	412.298	273.719
ENSG00000026559	KCNG1	0.440149	0.31674	2.11018	3.5465	1.24432	2.8029	0.428914	0.46198	4.52454	4.50699	9.4838	19.7697
ENSG00000026652	AGPAT4	0.939934	2.57752	1.37799	2.86695	2.327	3.8206	19.7286	8.17616	2.301	3.40519	2.7444	1.70712
ENSG00000026751	SLAMF7	0.034066	0.007053	0.037893	0	0.008363	0	0	0.01168	0.01447	0	0.419907	3.23935
ENSG00000026950	BTN3A1	4.62722	6.22072	2.9866	2.33141	1.45511	2.12868	1.68017	5.24702	3.07969	4.56964	2.41132	3.29025
ENSG00000027001	MIPEP	6.058	8.57534	1.91296	4.09283	7.09923	1.14494	1.83308	1.35918	3.15644	3.36414	9.28413	7.48534
ENSG00000027075	PRKCH	7.43976	7.99065	9.42614	2.37723	3.44211	3.2523	0.509156	0.911584	0.197585	0.084372	2.10627	3.57358
ENSG00000027644	INSRR	0.000656	0.015596	0.019886	0.011735	0.026795	0.072887	0.113287	0.098811	0.010287	0.015687	0	0.023942
ENSG00000027697	IFNGR1	106.681	269.544	97.7547	145.5	264.396	109.551	74.9848	95.986	26.9237	25.3206	19.6863	46.2709
ENSG00000027847	B4GALT7	5.898	2.25069	4.99665	4.47741	2.18089	4.17396	4.40545	4.00126	6.97954	6.72349	6.97168	6.36033
ENSG00000027869	SH2D2A	0.105698	0.144711	0.244246	0.247036	0.160731	0.243254	4.67421	0.802984	0.169357	0.015542	1.63793	0.887853
ENSG00000028116	VRK2	8.22176	19.7208	8.31264	3.56686	9.73186	1.86892	2.96903	3.1738	4.43828	6.09419	8.03676	12.5618
ENSG00000028137	TNFRSF1B	5.06988	36.4218	36.727	1.34125	2.03352	1.46652	4.59641	11.359	0.494588	0.440973	0.030036	0.030414
ENSG00000028203	VEZT	16.6917	24.3915	19.9564	17.8726	23.6887	15.4101	5.28048	7.96535	6.61163	9.92606	15.0633	21.7278
ENSG00000028277	POU2F2	0.624127	0.561024	1.56425	1.33341	0.372414	4.14189	1.36669	2.1429	0.250619	0.251547	1.45838	0.271018
ENSG00000028310	BRD9	6.18688	4.65167	4.7935	5.20899	6.56358	4.56793	4.17302	2.48483	3.95034	3.89597	6.23982	5.06316
ENSG00000028528	SNX1	12.5553	11.1108	9.83443	22.2017	17.2377	17.9303	17.2371	14.1722	11.0913	12.8938	12.903	9.86039
ENSG00000028839	TBPL1	8.71565	14.5468	12.0506	12.2842	13.251	13.0044	11.3813	14.2171	9.61629	8.34283	7.94191	8.80382
ENSG00000029153	ARNTL2	8.34536	21.3495	9.28953	1.83388	7.67714	2.27886	3.4531	9.06255	3.1022	1.93144	11.3873	23.7652
ENSG00000029363	BCLAF1	60.6614	99.3872	76.8755	84.0621	102.939	89.8244	85.2747	87.7698	29.014	24.657	26.5706	33.6207
ENSG00000029364	SLC39A9	18.0706	16.545	13.9433	13.3691	12.9836	10.2784	14.3647	16.3461	20.9181	18.3371	16.4992	29.3912
ENSG00000029534	ANK1	0.011237	0.004502	0.003397	0.004634	0.008565	0.023769	0.162405	0.152952	0.05796	0.070903	0.08636	0.019772
ENSG00000029559	IBSP	0	0	0	0	0	0	0.002052	0.034704	0	0.041261	0	0
ENSG00000029639	TFB1M	4.08612	3.36276	0.920101	2.17467	1.85346	0.603932	0.889133	0.674699	3.02901	3.00063	12.2186	4.0434
ENSG00000029725	RABEP1	19.9491	19.7269	14.2603	16.7693	24.4172	18.6951	20.4983	20.8504	19.99	18.6818	15.5605	20.9445
ENSG00000029993	HMGB3	16.8404	7.31806	3.1699	1.78735	2.03356	1.06647	1.63956	1.33238	3.02139	4.81347	15.9124	15.697
ENSG00000030066	NUP160	12.5948	12.3478	10.59	23.8373	29.0505	29.7353	15.4576	12.1378	10.1883	7.15667	10.8084	7.1547
ENSG00000030110	BAK1	8.55853	4.74143	7.80064	16.117	7.07507	15.8075	6.89154	4.12758	13.0487	9.46836	41.8113	21.2776
ENSG00000030304	MUSK	0.001223	0.024107	0.002441	0.014315	0.043044	0.039284	0.221213	0.126072	0.007901	0.025558	0	0.083289
ENSG00000030419	IKZF2	1.0007	2.40653	0.918827	1.07527	4.30058	0.725814	0.966769	0.448023	0.487699	1.15315	1.66476	1.74067
ENSG00000030582	GRN	176.389	50.2007	13.9152	50.0803	23.9615	9.04964	57.7686	12.1524	206.918	434.22	201.125	280.391
ENSG00000031003	FAM13B	6.28011	16.1276	5.14518	13.3154	32.7726	12.5431	8.75702	7.55929	10.4657	12.3664	3.35587	10.5819
ENSG00000031081	ARHGAP31	0.375996	1.66515	1.57985	2.97307	8.0422	4.56349	4.75556	8.6242	21.1403	13.6922	4.63403	2.64782
ENSG00000031544	NR2E3	1.2797	0.778272	0.820849	0.047953	0.374622	0.225038	0.043733	0.148957	0.007648	0.01761	0.13141	0.208066
ENSG00000031691	CENPQ	2.11521	2.64225	0.690987	2.40537	3.88438	0.509875	1.16732	0.73889	3.08027	1.87013	3.63189	3.80323
ENSG00000031698	SARS	70.4496	37.468	119.706	105.94	54.242	139.828	66.0434	113.089	61.0033	90.9624	102.839	125.013
ENSG00000031823	RANBP3	28.5241	12.8685	21.6596	30.7011	18.1131	22.8168	28.0952	19.8806	20.1568	20.0002	28.7059	16.5994
ENSG00000032219	ARID4A	5.05302	9.08892	6.45884	6.1568	4.1064	8.81953	7.49843	9.20048	3.93815	4.27911	2.55053	2.04144
ENSG00000032389	TSSC1	3.34689	2.01616	0.733253	3.04894	2.56614	0.54031	0.936027	0.375394	3.20658	2.84969	7.60357	6.49196
ENSG00000032444	PNPLA6	30.6811	13.5315	8.88519	38.2848	18.3956	12.5907	24.1272	7.01207	29.5272	30.3139	44.0313	28.7083
ENSG00000032742	IFT88	4.14803	5.02251	1.94908	1.14392	1.43421	0.807625	0.809427	1.39411	1.70238	2.38286	1.91694	1.47335
ENSG00000033011	ALG1	8.54303	6.42276	3.96807	5.71275	8.94245	3.21374	3.76067	1.86821	16.909	16.6911	10.4954	9.4674
ENSG00000033030	ZCCHC8	10.7594	19.3217	17.562	15.6619	18.0556	15.1225	15.4832	19.1441	3.74555	4.52937	4.43867	4.01503
ENSG00000033050	ABCF2	31.1896	23.3164	27.2129	64.8685	75.11	52.3386	45.5213	27.1065	33.6428	23.0848	36.1852	37.8251
ENSG00000033100	CHPF2	24.2688	10.406	29.5674	22.2263	16.6725	20.0381	26.486	15.434	53.4415	45.608	33.9043	21.1937
ENSG00000033122	LRRC7	0	0.006731	0.004482	0	0.010955	0.002928	0.026055	0.004371	0.01856	0.005717	0.099594	0.001118
ENSG00000033170	FUT8	6.12286	3.24557	1.81609	2.81933	4.47516	2.67214	2.73921	1.95985	10.7275	11.3122	4.05585	4.37507
ENSG00000033178	UBA6	11.2717	29.1612	13.9921	10.4669	23.6496	12.6833	7.37477	10.7047	10.3412	7.89907	23.5201	29.9977
ENSG00000033327	GAB2	17.481	11.03	34.6225	7.98476	5.30296	9.03828	16.3157	24.1111	11.6542	10.3188	0.282751	1.8797
ENSG00000033627	ATP6V0A1	32.7317	22.4038	43.5116	71.1067	42.2833	204.709	72.6707	56.3203	34.3157	22.918	27.2231	36.8366
ENSG00000033800	PIAS1	26.1677	17.0615	35.4358	24.7378	21.1814	31.6627	28.7434	40.5452	18.6767	16.2948	19.2493	15.5731
ENSG00000033867	SLC4A7	18.5582	29.347	19.4251	13.5676	28.4875	12.1054	18.4873	14.5223	11.3134	13.7133	15.4954	14.1282
ENSG00000034053	APBA2	0.261951	1.53133	0.096848	0.106851	0.091588	0.019724	0.149499	0.039142	2.94548	3.62286	1.5624	0.581418
ENSG00000034063	UHRF1	1.005	0.544465	0.477088	0.128398	0.087425	0.135045	0.405707	1.05864	1.88612	0.673836	15.9023	0.843677
ENSG00000034152	MAP2K3	118.865	68.8399	231.875	42.67	46.6693	80.1323	27.7364	72.7984	73.7141	34.0262	40.8677	23.4853
ENSG00000034239	EFCAB1	0.022647	0.074284	0.017812	1.00637	0.913099	0.380111	0.216839	0.102019	0	0.086269	0.410914	0.266445
ENSG00000034510	TMSB10	1787.44	1266.45	1343.28	1030.84	525.128	753.526	754.539	765.42	2139.58	1977.93	3681.13	2424.53
ENSG00000034533	ASTE1	4.84286	4.17159	8.15571	4.62388	3.83153	3.58575	2.44817	3.43551	2.15872	2.58741	2.01292	3.23478
ENSG00000034677	RNF19A	24.6067	76.5529	65.6737	12.3046	28.3332	19.4509	12.3332	33.5848	12.8204	14.9774	8.59825	17.5715
ENSG00000034693	PEX3	6.75331	6.65516	7.39591	9.6102	8.97241	11.5382	3.00775	7.19312	6.82603	7.28117	11.6533	12.7113
ENSG00000034713	GABARAPL2	67.6761	51.3625	106.905	123.942	44.6142	148.652	83.4748	74.5208	76.679	99.7074	42.4602	51.6802
ENSG00000034971	MYOC	0.019645	0.025852	0.172635	0.013084	0.097355	0.466651	1.58269	9.37066	0.489351	0.656527	0	0.031835
ENSG00000035115	SH3YL1	7.52396	6.45912	7.36297	5.48654	4.88501	3.63636	1.46538	1.25486	1.52225	2.29748	4.46701	4.06562
ENSG00000035141	FAM136A	10.3448	10.2374	8.99402	6.00504	10.7985	3.68301	2.36656	2.16642	10.508	10.9879	15.9335	24.8907
ENSG00000035403	VCL	86.9839	67.3634	173.365	83.6882	68.7867	178.021	43.1374	120.965	90.4847	74.3284	82.774	87.9915
ENSG00000035499	DEPDC1B	0.129505	0.297196	0.133329	0.240203	0.82328	0.872816	0.373904	0.241316	0.279918	0.104149	10.1613	3.60567
ENSG00000035664	DAPK2	2.03325	8.45385	7.77575	5.93967	3.54469	4.6927	0.757552	1.2214	0.643842	0.784295	0.387799	0.998401
ENSG00000035681	NSMAF	5.45998	9.53657	6.54054	7.36651	11.1703	8.24964	18.585	18.6881	10.7994	15.906	8.35267	20.1645
ENSG00000035687	ADSS	18.9727	36.3226	17.7818	10.2505	23.0819	11.0728	20.6482	12.2286	14.0939	13.5162	16.1832	23.7975
ENSG00000035720	STAP1	0	0.044145	0.040862	0	0.069792	0.134298	0	0.043178	0	0	0.006485	0.136664
ENSG00000035862	TIMP2	11.352	2.7321	3.15983	17.7406	13.7325	14.711	69.4031	136.598	661.384	768.896	5.30771	34.0434
ENSG00000035928	RFC1	10.4288	17.6263	13.9286	14.3845	21.046	16.2141	9.39965	11.2513	9.59831	10.7879	16.1092	16.0144
ENSG00000036054	TBC1D23	21.0271	29.7142	33.4577	22.8088	24.118	35.3399	23.0832	47.259	19.4086	16.7992	11.4831	19.7736
ENSG00000036257	CUL3	16.2921	26.9256	22.2365	16.7504	25.1621	24.5173	15.7495	23.3453	9.15886	9.34001	9.38898	13.016
ENSG00000036448	MYOM2	0.251712	0.194219	0.080947	0.366032	0.136445	0.129069	9.69272	10.5538	0.264541	0.35332	0.079226	0.069978
ENSG00000036473	OTC	0	0	0	0	0	0	0.003591	0	0.002802	0	0	0
ENSG00000036530	CYP46A1	0.024994	0.081525	0.043798	0.052828	0.074117	0.037519	0.178339	0.179691	0.22962	0.16009	0.012972	0.014464
ENSG00000036549	ZZZ3	8.48366	15.8009	7.20057	10.7574	24.9307	8.8546	6.80387	4.31892	7.6114	8.10798	6.48868	10.4047
ENSG00000036565	SLC18A1	0.007826	0.042229	0.0141	0.000681	0	0.017384	0	0	0.002434	0	0	0.002839
ENSG00000036672	USP2	10.6158	7.01051	8.9159	7.29627	1.83406	3.94086	5.38237	3.44665	0.837889	0.232201	1.38741	1.12729
ENSG00000036828	CASR	0.00194	0	0	0.001723	0.002	0	0	0	0	0.003163	0	0
ENSG00000037042	TUBG2	27.9692	6.93324	5.07669	12.0229	4.96217	2.15458	7.13628	4.20956	16.7631	27.1836	35.4854	15.3528
ENSG00000037280	FLT4	0.887833	0.190684	1.17939	0.080613	0.01678	0.048545	0.128446	0.083967	0.013193	0.010115	0.008223	0.002188
ENSG00000037474	NSUN2	23.8165	26.6432	27.6707	27.9987	48.2401	46.2102	23.1293	24.0098	16.5376	11.6203	27.1651	31.4873
ENSG00000037637	FBXO42	7.74882	5.35933	11.3937	5.93406	6.19284	7.38698	4.52856	6.95331	7.35955	7.67908	5.34751	7.7722
ENSG00000037749	MFAP3	4.93227	6.23323	4.10215	6.39677	12.8908	4.44218	6.17426	4.11983	14.0032	11.5169	7.52466	12.7072
ENSG00000037757	MRI1	6.69389	5.81974	7.03223	4.49321	3.67013	3.31145	2.17775	2.65614	5.87177	5.85384	8.7839	9.55088
ENSG00000037897	METTL1	14.0764	8.27919	14.8555	18.0789	17.4144	14.3021	16.7469	16.3474	5.08864	4.99749	9.54255	8.52048
ENSG00000037965	HOXC8	0.619833	0.297017	0.198434	3.15777	1.50238	1.34059	4.49845	6.68817	60.3034	86.2931	7.0158	4.22012
ENSG00000038002	AGA	5.17646	7.91019	1.22696	2.36898	3.1546	0.799721	0.914728	1.05121	4.77462	9.48949	4.70994	7.92571
ENSG00000038210	PI4K2B	2.41432	5.21047	4.12922	2.71177	4.91167	4.56071	1.40013	2.76634	2.57001	3.23629	6.90267	5.09322
ENSG00000038219	BOD1L	12.5817	12.3329	11.0469	10.7176	14.9568	12.2928	12.7195	10.8722	9.76467	8.58993	8.29347	12.0179
ENSG00000038274	MAT2B	10.2577	14.3894	9.32609	16.9415	17.1887	6.38999	12.6921	9.25398	12.3595	21.2033	11.4081	12.6549
ENSG00000038295	TLL1	0.006283	0.049276	0.007329	0.01882	0.200682	0.018072	0.109965	0.059573	0.041872	0.075492	3.34474	0.8651
ENSG00000038358	EDC4	38.4789	18.5242	33.7079	30.6085	22.2032	49.8491	28.2212	20.4312	13.5836	12.4006	21.3895	17.7421
ENSG00000038382	TRIO	63.5247	30.2758	75.955	40.7766	35.9655	101.432	29.5283	42.0006	29.274	17.0485	19.3973	13.2577
ENSG00000038427	VCAN	0.013043	0.065321	0.01363	0.296937	0.366153	0.429426	21.5021	13.1548	371.532	282.811	20.9252	14.7453
ENSG00000038532	CLEC16A	8.24217	7.21783	7.70571	7.18078	7.89511	13.7851	4.15662	4.98584	5.04403	4.60024	10.761	8.17242
ENSG00000038945	MSR1	0.001338	0.001559	0	0	0	0	0.002907	0.02065	0.025373	0.051906	0	0.003718
ENSG00000039068	CDH1	200.95	143.964	415.207	60.6978	33.4553	89.3597	4.72603	34.3778	0.459348	0.123966	131.915	321.454
ENSG00000039123	SKIV2L2	11.4531	21.7946	14.8244	17.4212	33.5729	34.5873	16.8062	26.893	11.8918	9.21611	13.3723	15.828
ENSG00000039139	DNAH5	7.07613	2.82423	1.23431	0.371908	0.492044	0.535456	0.066165	0.081526	0.159968	0.03326	0.314626	0.229962
ENSG00000039319	ZFYVE16	4.83955	11.8628	3.14155	3.77696	9.39388	3.87676	9.76468	8.82437	6.43819	7.43301	4.28362	7.56715
ENSG00000039523	FAM65A	72.9661	16.3602	58.9728	38.8313	19.1079	64.874	143.844	175.59	101.802	77.4102	54.576	21.0869
ENSG00000039537	C6	0	0	0	0	0	0.007171	0.017248	0.064299	0.004017	0	0	0
ENSG00000039560	RAI14	18.578	7.66377	12.1801	18.8044	32.108	33.1115	22.4165	16.4338	49.157	47.6084	26.03	31.4077
ENSG00000039600	SOX30	0.080752	0.032228	0.039814	0.053501	0.033277	0.024478	0.127063	0.129101	0.200345	0.021596	0.024426	0.124262
ENSG00000039650	PNKP	25.1444	14.1318	10.3082	17.4737	12.3982	7.57635	15.8122	8.76231	11.2906	13.0632	31.3062	12.8883
ENSG00000039987	BEST2	0.036803	0.276483	0.369391	0.112549	0.097831	0.499802	0.163935	0.166102	0.081985	0.009665	0.054511	0.075721
ENSG00000040199	PHLPP2	5.86892	4.77239	8.40132	6.95231	9.04279	12.6907	12.7666	13.5372	5.35186	3.07164	3.96883	6.04819
ENSG00000040275	CCDC99	1.13944	2.21486	0.236614	1.95356	3.89787	0.836408	2.2555	0.724031	7.34465	3.56959	7.5197	2.31865
ENSG00000040341	STAU2	2.94537	5.38984	1.65094	0.833556	1.80338	0.36551	0.727541	0.640961	6.84755	11.6219	3.73046	4.42113
ENSG00000040487	PQLC2	15.4791	3.61244	7.01289	9.07575	3.91884	4.94628	17.9755	9.14818	6.54515	8.17494	10.4554	8.85202
ENSG00000040531	CTNS	12.0043	13.0875	7.05422	14.3332	13.197	9.58853	10.4947	6.90971	7.58067	9.40207	7.21678	9.11908
ENSG00000040608	RTN4R	2.21061	0.590343	1.17758	2.33985	0.316639	0.681942	1.57073	0.569029	0.594032	0.128928	11.7812	5.91648
ENSG00000040633	PHF23	27.3083	15.3071	16.1903	26.0636	20.1292	12.4149	38.6801	29.3489	36.4144	29.0075	22.1564	19.9273
ENSG00000040731	CDH10	0	0	0	0	0.001753	0	0	0	0.66564	0.752958	0.011729	0.03171
ENSG00000040933	INPP4A	3.77188	2.21044	2.07614	2.84424	3.97875	2.08231	10.2364	1.91361	4.58597	4.65195	5.08968	8.84099
ENSG00000041353	RAB27B	10.1923	20.3937	11.7461	0.529432	0.651281	0.254747	0.205354	0.88246	0.427715	0.47873	5.67274	40.6632
ENSG00000041357	PSMA4	29.9956	45.1755	17.4729	48.8857	53.9217	12.4443	25.5304	12.2187	17.473	23.2365	27.8986	33.2157
ENSG00000041515	MYO16	0.097603	0.067768	0.089954	0.175518	0.055379	0.067835	0.066874	0.023162	0.035394	0.328321	0.019276	0.062127
ENSG00000041802	LSG1	18.6085	16.496	12.4895	24.0154	26.9647	27.4966	24.9622	16.4812	10.3873	7.36998	11.6809	17.6415
ENSG00000041880	PARP3	12.5237	9.19997	3.62861	5.69473	4.54386	2.4989	3.60857	1.76502	10.9938	11.9025	8.05143	7.40688
ENSG00000041982	TNC	73.5188	45.9553	12.8244	87.2597	428.801	356.831	116.833	27.1013	55.2922	167.063	47.3771	106.125
ENSG00000041988	THAP3	4.76364	5.25163	7.7691	4.45605	8.33953	6.75219	9.30551	12.3208	2.48817	2.78174	1.71286	7.77466
ENSG00000042062	FAM65C	0.105529	0.892211	1.43183	0.157137	0.542852	1.27762	3.67461	5.76302	0.048276	0.513357	0.001786	3.11838
ENSG00000042088	TDP1	3.6479	4.24979	3.05485	2.88812	3.38456	2.43583	2.25589	1.88647	2.25798	1.63062	7.8975	3.14314
ENSG00000042286	AIFM2	10.3342	6.85127	6.80486	8.14073	4.09789	2.23584	11.0707	10.3681	5.80261	5.9167	1.96429	4.00787
ENSG00000042304	C2orf83	0	0.099809	0.088054	0	0.074962	0.111384	0.002176	0.063785	0	0	0	0.255411
ENSG00000042317	SPATA7	0.702392	1.33761	0.527918	0.298253	0.740397	0.327455	0.193383	0.521457	0.657063	1.75217	0.866978	1.40346
ENSG00000042429	MED17	6.44323	8.22088	8.29713	7.69477	10.9954	9.65057	7.62754	8.03421	4.34202	3.63101	3.69562	5.14547
ENSG00000042445	RETSAT	14.1722	16.5862	6.27712	14.413	10.8417	8.0083	5.46375	4.53985	18.4959	15.3246	20.5226	38.8935
ENSG00000042493	CAPG	53.8073	12.294	18.7949	11.1635	3.50216	2.71462	5.68147	3.88065	10.1746	22.8068	32.6131	40.5295
ENSG00000042753	AP2S1	66.8338	29.5355	25.1675	59.8488	20.5842	14.5291	54.3187	16.3369	133.073	168.109	171.55	100.307
ENSG00000042781	USH2A	0.00254	0.009213	0.007249	0.000794	0.013	0.008332	0.001324	0.011065	0.001618	0.004553	0	0.007394
ENSG00000042813	ZPBP	0.012528	0.057436	0.006953	0.02225	0.044625	0	0.001718	0	0.003601	0.001613	0	0
ENSG00000042832	TG	0.056125	0.111645	0.238269	0.02906	0.102503	0.204648	0.17408	0.582324	0.243918	0.296859	0.032129	0.10145
ENSG00000042980	ADAM28	0.469385	0.953888	0.129968	0.025764	0.056655	0.006397	0.136547	0.044088	0.843962	0.096662	0.002869	0.006213
ENSG00000043039	BARX2	14.9873	43.053	28.031	1.31446	1.58922	0.715625	0.464766	2.89256	0	0	0.068312	0.12433
ENSG00000043093	DCUN1D1	4.12676	9.49692	5.82027	4.42805	7.86069	4.5205	5.37013	8.83252	5.51319	6.13674	4.37251	7.35734
ENSG00000043143	PHF15	5.98363	2.42803	1.95534	2.75011	2.33926	1.26681	1.98239	1.61999	6.08577	6.07374	13.0119	6.73781
ENSG00000043355	ZIC2	0.017421	0	0.022268	0.011251	0	0	0.068785	0.059585	0.02739	0.007747	1.03021	0.143646
ENSG00000043462	LCP2	0.314832	0.06628	0.147334	0.45326	0.083613	0.36086	1.05285	0.424409	0.011451	0	0.002968	0
ENSG00000043514	TRIT1	6.09344	5.59959	4.93148	12.7962	14.4909	10.92	5.33295	3.2778	5.93359	5.08895	7.41575	7.9129
ENSG00000043591	ADRB1	0.359786	0.038291	0.160525	0.220005	0.179863	0.226964	0.030888	0.162835	0.003325	0	0.022499	0.094726
ENSG00000044012	GUCA2B	0	0	0	0	0.03848	0.064517	0	0	0	0	0	0
ENSG00000044090	CUL7	15.3656	10.2469	5.78767	9.88916	7.04133	8.1998	7.19728	5.27231	13.4815	18.8729	15.9782	21.0564
ENSG00000044115	CTNNA1	102.718	128.614	129.213	73.3911	72.2848	90.7398	59.4895	65.8818	89.1185	60.3293	72.3681	93.3409
ENSG00000044446	PHKA2	5.04507	3.83376	2.35004	4.00254	4.54824	3.50568	2.78376	1.44762	2.22159	3.44781	6.62899	6.76459
ENSG00000044459	CNTLN	0.158673	0.511078	0.070162	0.415455	1.54495	0.154208	0.502815	0.430684	1.31704	2.25478	1.72161	0.96348
ENSG00000044524	EPHA3	0.006267	0.003649	0.044056	0.073726	0.04519	0.081475	0.179787	1.46321	0.556541	1.40227	0.159055	0.044973
ENSG00000044574	HSPA5	822.813	290.308	1866.93	1440.76	433.722	3973.26	2372.9	3947.88	701.785	267.839	256.441	733.137
ENSG00000046604	DSG2	67.8636	85.1912	135.317	61.6871	77.5027	43.4822	3.28421	12.4128	5.68885	22.272	76.4084	122.735
ENSG00000046647	GEMIN8	9.49846	5.16248	4.13411	4.04592	2.33679	1.63682	1.92202	2.20831	6.09093	7.56873	8.51599	7.19777
ENSG00000046651	OFD1	23.7706	30.3016	22.2641	22.4581	23.5666	17.2449	15.8004	12.2151	3.51656	4.44314	9.44539	17.6234
ENSG00000046653	GPM6B	0.792286	5.88702	4.19329	9.22707	17.1128	2.37603	24.2823	1.623	0.209633	0.00676	13.2843	1.33752
ENSG00000046774	MAGEC2	0	0	0	0	0	0	0	0	0	0.004282	0	0.175069
ENSG00000046889	PREX2	0.034521	0.020187	0.005993	0.035939	0.059728	0.048491	0.39939	0.512455	0.25034	0.266851	0	0.001579
ENSG00000047056	WDR37	18.1196	11.3925	22.0006	13.0566	12.1205	11.701	20.9104	15.5389	8.73462	5.89666	9.05229	18.1679
ENSG00000047188	YTHDC2	6.23843	6.51629	4.65924	4.3004	4.28254	4.65937	3.75042	8.96201	4.04963	4.16037	6.02254	6.22931
ENSG00000047230	CTPS2	5.17073	7.05382	1.22771	1.12013	2.4097	0.207488	0.340798	0.436129	2.45926	3.25412	5.41239	2.33533
ENSG00000047249	ATP6V1H	15.7476	17.6599	12.1731	16.958	14.5301	14.6628	15.2037	14.3724	14.4739	13.5345	17.6023	27.6406
ENSG00000047315	POLR2B	28.92	46.1828	36.7053	35.4483	55.0914	37.7369	26.3699	25.7509	27.1836	24.1178	26.27	34.0296
ENSG00000047346	KIAA1370	32.0804	43.7907	21.2471	12.3001	12.7393	7.50767	18.097	25.0742	12.4111	9.91911	3.6545	6.4076
ENSG00000047365	ARAP2	4.78793	11.435	8.54383	2.67565	7.45243	5.70642	2.02372	2.57888	0.702671	1.13492	3.53606	6.21277
ENSG00000047410	TPR	24.7329	31.705	14.2331	27.6282	45.649	28.04	28.9106	24.0819	23.6623	26.0285	25.4448	23.3582
ENSG00000047457	CP	114.267	3.52949	0.344232	2.88485	0.405985	0.059685	1.5528	0.667056	0.022158	0.005258	0	0.734418
ENSG00000047578	KIAA0556	13.3785	8.21693	6.92156	8.66019	7.39565	9.41093	6.16919	5.44594	7.13649	6.53455	6.68148	6.62641
ENSG00000047579	DTNBP1	5.89198	2.84288	2.01715	4.28514	2.5918	1.17367	2.64759	3.63392	2.00538	3.39402	3.67756	3.33641
ENSG00000047597	XK	0.116423	0.246371	0.239896	0.064196	0.200718	0.259687	0.012212	0.027544	0.02011	0.003275	0.248983	0.71631
ENSG00000047617	ANO2	0.02668	0.064541	0.018576	0.005965	0.024716	0.05011	0.017136	0.031323	0.003057	0.017882	0.01379	0
ENSG00000047621	C12orf4	1.83918	3.951	1.14104	1.76227	5.31141	1.38987	1.29468	1.48559	6.56558	6.45304	5.43897	6.56612
ENSG00000047634	SCML1	6.61163	9.12665	7.3024	9.55683	8.77702	19.2699	24.3811	49.4714	4.18971	3.15094	6.36556	8.01163
ENSG00000047644	WWC3	13.9337	7.6832	7.14196	8.41791	8.99644	9.65541	9.4027	7.09533	16.8106	10.4096	9.91293	9.04354
ENSG00000047648	ARHGAP6	0.219745	0.037704	0.057225	0.274688	0.134604	0.273763	5.04011	2.1596	0.870975	1.20649	0.022958	0.002147
ENSG00000047662	FAM184B	0.018158	2.78566	2.63727	1.22958	4.85218	3.52768	0.047986	1.4799	0.030163	0.012873	0.029939	1.23009
ENSG00000047849	MAP4	31.8987	27.197	47.9609	32.6807	37.9305	57.9892	23.641	39.5315	79.6368	68.9935	83.0286	69.0099
ENSG00000047932	GOPC	5.78221	14.6952	4.39911	7.88994	17.1503	7.53395	6.74562	6.79789	26.545	33.3316	26.1932	21.9326
ENSG00000047936	ROS1	0.010523	0.283543	0.004678	0.006319	0.106122	0	0.016663	0	1.57969	0.147444	7.30194	13.0489
ENSG00000048028	USP28	5.25594	9.53826	3.03183	8.92047	12.8491	3.48151	6.24731	4.54834	4.20972	7.41019	11.7105	7.9746
ENSG00000048052	HDAC9	1.80369	9.23296	8.19573	0.642935	0.813577	1.17267	0.843403	2.37816	3.20708	3.73576	1.30067	7.61921
ENSG00000048140	TSPAN17	7.1638	6.82972	2.92956	2.2024	3.6559	0.667502	2.38087	1.24681	9.72302	9.19623	12.7476	13.0112
ENSG00000048162	NOP16	21.6712	17.5133	28.5819	36.7401	24.5814	45.2489	35.523	33.5404	11.098	6.03037	20.4502	26.3135
ENSG00000048342	CC2D2A	0.227758	1.64487	0.333455	1.00696	2.24929	0.62131	0.292618	0.898447	2.55239	3.94705	3.64407	1.68028
ENSG00000048392	RRM2B	6.69419	8.0902	5.36866	4.2416	6.4317	3.14638	5.06694	5.65341	19.1882	23.751	9.11102	14.6449
ENSG00000048405	ZNF800	12.6441	19.3464	19.3164	15.6778	27.3921	21.9665	21.3775	27.3882	10.8814	8.55933	8.28854	14.6486
ENSG00000048462	TNFRSF17	0	0.125905	0.09972	0.033221	0.124781	0.197183	0.084703	0.549383	0.017026	0	0	0.129097
ENSG00000048471	SNX29	3.5511	4.25243	2.10791	2.66314	3.81969	2.08514	5.99081	7.84115	14.6229	13.5264	3.92496	4.10003
ENSG00000048540	LMO3	0.01909	0.845598	0.065266	0.003165	3.10554	0.080561	0.099055	0.143097	0.071952	0.058685	0.001045	0.100281
ENSG00000048545	GUCA1A	0.026322	0.017199	0.129159	0.033714	0.037828	0.213599	0.00582	0.174676	0.012657	0.026558	0.004615	0.011636
ENSG00000048649	RSF1	6.92468	10.011	8.65051	9.2288	11.6343	14.6655	11.3531	15.5234	7.23493	6.15746	4.46741	4.74535
ENSG00000048707	VPS13D	12.0494	21.5543	10.0302	6.72767	13.6002	7.62652	6.82282	5.42395	8.30147	10.6293	9.30523	11.6132
ENSG00000048740	CELF2	0.878595	6.23752	5.3103	0.95935	2.24557	0.50511	31.3637	11.1524	12.0826	18.2902	0.026603	0.01763
ENSG00000048828	FAM120A	39.3319	55.3391	30.4876	36.7497	80.1127	45.8495	36.2364	25.3921	71.9829	57.7194	71.4517	62.5151
ENSG00000048991	R3HDM1	3.67864	5.31356	0.905289	3.64657	7.19665	1.5438	1.68009	0.830008	8.8085	9.71669	22.2421	15.4032
ENSG00000049089	COL9A2	5.80821	1.30264	1.03895	0.955444	0.189742	0.474641	0.045598	0.057344	0.065329	0.301732	0.147695	0.047646
ENSG00000049130	KITLG	8.00768	14.8294	2.08861	1.09063	2.44084	1.80546	4.41307	11.6447	23.8353	13.0394	11.5846	14.3866
ENSG00000049167	ERCC8	1.24317	2.25432	1.08025	1.87318	3.86832	1.44976	0.864822	0.903654	2.2798	2.65063	2.70533	4.19086
ENSG00000049192	ADAMTS6	0.006705	0.008528	0	0.008223	0.031459	0.023802	0.098516	0.281451	6.37657	3.55269	7.46012	4.92365
ENSG00000049239	H6PD	19.1128	11.2933	7.39969	9.78981	11.3866	4.70203	17.1532	12.3596	19.2184	42.3432	9.8335	14.1241
ENSG00000049245	VAMP3	28.5856	31.4001	28.4953	35.0814	49.1797	24.8945	32.2559	28.5408	79.0719	77.8791	65.8876	102.107
ENSG00000049246	PER3	12.4607	4.43255	7.44035	3.41359	2.87468	10.4984	9.2594	15.5574	6.51066	7.65451	3.90113	4.55017
ENSG00000049247	UTS2	0	2.14485	3.78886	0.010386	1.38546	3.60227	0.039553	7.2636	0	0	0	2.72996
ENSG00000049249	TNFRSF9	0.250505	0.215171	0.364213	0.188684	0.196667	0.548762	6.22526	15.8832	0.02603	0.106296	0	0.175107
ENSG00000049283	EPN3	4.70176	0.642181	1.13819	0.265672	0.370669	0.142764	0.03964	0.060546	0.008201	0.003673	62.4514	4.20393
ENSG00000049323	LTBP1	5.06905	11.7281	5.24695	1.38947	4.99192	1.39001	15.0337	14.29	22.2467	7.38646	8.91582	22.25
ENSG00000049449	RCN1	19.838	33.4256	20.221	29.2321	41.5784	30.1167	39.159	40.1884	54.824	46.2287	15.3195	28.638
ENSG00000049540	ELN	0.026265	0.031593	0.116071	0.087278	0.033115	0.137423	5.17918	6.18914	538.853	1046.65	0.001958	0.00665
ENSG00000049541	RFC2	12.6606	6.18094	6.64954	12.2724	9.83478	8.03806	6.86652	5.25599	4.92214	3.91524	25.5483	6.22987
ENSG00000049618	ARID1B	11.4995	10.6204	6.53633	8.72996	12.1297	8.74991	10.6062	8.78638	14.1728	12.0328	10.6114	7.81794
ENSG00000049656	CLPTM1L	18.1905	11.033	20.8286	27.6716	20.5323	27.151	27.4651	20.5804	30.3485	17.0485	23.5646	23.7655
ENSG00000049759	NEDD4L	60.2588	86.058	94.3622	74.1791	65.2386	165.463	4.02087	11.3824	2.01536	3.23082	20.7133	22.649
ENSG00000049768	FOXP3	0.521827	0.332709	0.417438	0.453331	0.443811	0.38564	0.376022	0.375546	0.169722	0.150255	0.519807	0.892064
ENSG00000049769	PPP1R3F	2.05546	0.474037	1.01513	3.9049	1.50544	4.16701	6.05792	7.0222	1.77216	1.93976	0.785118	0.921207
ENSG00000049860	HEXB	14.7427	10.1676	9.27762	21.5882	11.0109	27.6077	28.377	25.0488	38.1503	33.543	24.5992	23.7477
ENSG00000049883	PTCD2	1.50258	1.69172	0.237829	1.49871	2.63474	0.603843	0.378858	0.21399	3.48006	3.46184	4.20762	4.86677
ENSG00000050030	KIAA2022	0.115832	0.223009	0.193766	0.043813	0.182812	0.034682	1.35405	0.150887	0.171461	0.011237	0.002738	0
ENSG00000050130	JKAMP	9.90706	12.4759	3.7821	11.9987	13.2429	3.28657	3.68812	2.91242	21.7256	19.5431	12.5966	17.9334
ENSG00000050165	DKK3	5.51012	0.463542	0.718417	227.525	93.7191	105.275	12.1136	12.1433	64.9746	182.927	72.6335	44.5572
ENSG00000050327	ARHGEF5	27.1135	15.8061	33.3618	25.768	24.7498	46.3776	3.11216	5.46928	4.12186	5.39354	21.0752	35.1407
ENSG00000050344	NFE2L3	2.33431	21.2211	7.44964	0.709857	9.0517	3.7585	0.084366	3.17931	0.39395	1.28506	4.60248	8.10256
ENSG00000050393	CCDC90A	22.8346	22.0894	12.2862	17.4155	16.0327	10.254	19.9828	12.4309	9.11376	8.83307	13.3845	13.1968
ENSG00000050405	LIMA1	31.3416	33.2354	20.3684	31.1846	65.6097	112.796	6.76082	26.4851	134.995	79.3192	103.806	109.124
ENSG00000050426	LETMD1	7.37884	5.82178	6.74341	5.87327	4.60177	2.79502	3.28723	4.16228	4.33513	6.91557	5.84752	11.9819
ENSG00000050438	SLC4A8	0.102846	0.222259	0.053852	0.077019	0.124977	0.061062	0.935531	0.082513	0.119887	0.116508	0.018829	0.021004
ENSG00000050555	LAMC3	0.008505	0.040472	0.002409	0.38544	0.370334	0.119074	30.1394	1.51815	0.058202	0.01223	0.037864	0.008883
ENSG00000050628	PTGER3	0.878583	0.852525	1.04592	0.668944	0.875695	0.857292	5.10001	7.04874	0.826274	3.95984	0	0.002006
ENSG00000050730	TNIP3	2.10149	80.7689	5.63742	0.363979	2.16627	0.090194	0.190581	0.324745	0.177717	0.134626	0.016633	0.005139
ENSG00000050748	MAPK9	4.79858	7.04664	3.77759	2.42588	3.32372	1.48594	2.67515	2.09974	5.84377	6.7019	6.07719	7.18445
ENSG00000050767	COL23A1	0.098952	0.106883	0.172112	0.660717	0.458785	0.651835	0.080784	0.39072	0.039234	0.022172	0.062543	0.06082
ENSG00000050820	BCAR1	33.2593	8.77167	33.0841	41.4494	21.581	47.2392	21.3788	23.2343	34.0801	32.7704	37.3862	22.6099
ENSG00000051009	FAM160A2	24.2429	13.6569	27.9228	13.9405	8.40414	14.6401	13.5708	14.0107	8.1527	8.97247	10.3823	14.0069
ENSG00000051108	HERPUD1	300.651	200.75	717.141	564.744	190.802	1225.03	849.987	1581.47	169.518	170.967	49.3437	58.6921
ENSG00000051128	HOMER3	18.0047	7.34289	10.0061	17.3767	5.59039	13.9623	15.0623	8.45396	13.172	16.1716	64.322	19.8708
ENSG00000051180	RAD51	0.178637	0.736492	0.321708	0.231005	0.478185	0.530101	0.163644	0.429423	1.2141	0.725551	7.74663	1.33734
ENSG00000051341	POLQ	0.027119	0.136071	0.007824	0.010588	0.023332	0.007235	0.0029	0.006436	0.449531	0.110921	4.12428	0.528578
ENSG00000051382	PIK3CB	7.20025	12.8843	6.71167	3.84919	9.62032	1.96036	1.75649	1.2856	3.42966	2.54078	8.84204	12.451
ENSG00000051523	CYBA	91.5946	23.1001	24.1334	18.9886	5.40837	1.67172	12.0766	5.87497	65.8153	109.546	5.53218	3.56155
ENSG00000051596	THOC3	3.13834	1.71052	1.21244	4.27254	2.50473	1.26316	2.38987	0.906808	4.28321	2.09048	11.0677	8.63086
ENSG00000051620	HEBP2	85.092	130.989	186.386	45.3222	40.5672	17.6742	24.808	28.4209	40.2606	58.4842	39.2537	99.4094
ENSG00000051825	MPHOSPH9	0.781986	1.66931	0.329373	0.776893	1.81604	0.352389	1.21999	0.309041	1.85712	1.72598	4.93219	2.14959
ENSG00000052126	PLEKHA5	3.16006	7.73303	3.6397	7.10884	14.4905	2.74754	2.48479	1.71855	1.91301	2.62627	7.66683	8.34409
ENSG00000052344	PRSS8	304.825	147.034	515.236	186.595	66.5634	114.831	12.5483	44.3939	0.055614	0.008663	28.7502	122.352
ENSG00000052723	SIKE1	4.69235	10.0176	4.90842	8.7969	18.0597	6.06632	6.49746	4.88166	11.0735	13.31	9.8326	16.3543
ENSG00000052749	RRP12	61.5649	17.8728	62.3802	62.6407	42.2289	83.0906	36.6539	29.4673	11.2993	4.88594	14.9185	17.9098
ENSG00000052795	FNIP2	9.70013	3.11058	2.00715	6.93984	10.0687	7.70622	10.2792	9.91944	12.9051	9.72851	2.26253	2.27144
ENSG00000052802	MSMO1	37.0176	85.0811	10.5781	30.1154	34.1573	27.5631	6.57411	5.01818	19.4671	22.9977	177.472	91.3822
ENSG00000052841	TTC17	14.5809	11.2061	11.6766	11.4233	13.107	13.258	13.1055	11.721	10.16	9.263	5.49374	14.1066
ENSG00000052850	ALX4	0.117144	0.969106	0.415479	0.52915	0.649441	0.690066	0.782006	1.79406	0.933337	0.072911	0.029465	0.08855
ENSG00000053108	FSTL4	1.6618	0.212776	0.151645	0.575623	0.56995	0.217112	0.026583	0.041069	0.003553	0.001266	0.393244	0.535065
ENSG00000053254	FOXN3	5.15176	10.4263	2.61602	6.59904	8.35136	2.68799	17.8515	12.4113	13.0184	19.4651	1.62501	1.24805
ENSG00000053328	C6orf186	0.003458	0.020592	0	0.019401	0.033134	0.038315	0.436504	0.661742	4.99976	4.69089	0	0.005458
ENSG00000053371	AKR7A2	16.8702	5.70614	3.39157	7.50473	3.27723	2.51222	11.2603	4.8405	20.0519	30.5817	38.2937	18.5977
ENSG00000053372	MRTO4	18.1258	14.7312	17.3744	38.2053	51.4651	34.5171	29.8195	12.6177	11.9452	8.81912	29.6626	19.3889
ENSG00000053438	NNAT	0.315135	2.1066	2.71308	1.22582	2.49111	1.92863	0.241212	0.874335	0.022065	0.095303	0.729839	3.36052
ENSG00000053501	USE1	27.8389	7.21881	18.2349	36.8493	10.518	15.8576	33.8849	22.311	12.1785	15.2191	14.084	10.8536
ENSG00000053524	MCF2L2	0.005089	2.3053	1.28208	0.036099	1.07078	0.408843	0.011444	0.48365	0.015882	0.011151	0.023115	2.67382
ENSG00000053702	NRIP2	0	0.906595	0.829749	0.009938	0.592064	0.662486	0.197523	0.746734	0.00507	0	0	1.27481
ENSG00000053747	LAMA3	20.2294	6.25571	3.02537	153.354	145.444	33.1647	1.14171	0.664143	0.524948	1.31735	464.673	1451.42
ENSG00000053770	MUDENG	8.84457	17.454	7.6018	9.10226	15.966	6.01262	8.62311	7.65322	8.81864	9.34343	10.4659	10.823
ENSG00000053900	ANAPC4	3.03394	4.63893	1.50184	3.02517	4.49218	1.73898	1.76284	1.24605	3.61826	4.1671	3.88261	4.04793
ENSG00000053918	KCNQ1	2.19839	3.81714	4.37625	0.753365	1.11442	0.280784	0.188168	0.444924	0.00741	0.0177	0.040295	0.031696
ENSG00000054116	TRAPPC3	23.4611	22.364	19.8186	27.0706	20.6877	10.504	12.7682	8.74944	15.9249	16.3555	20.2503	21.8299
ENSG00000054118	THRAP3	52.3997	51.2419	50.0536	38.5142	47.8748	30.3866	31.9288	30.7941	40.1818	30.7672	43.7607	54.607
ENSG00000054148	PHPT1	22.6135	12.6084	13.6745	15.3465	7.45209	7.0179	7.63692	9.5761	27.1195	38.6854	39.0402	20.9339
ENSG00000054179	ENTPD2	3.07332	2.48817	3.25215	6.60359	4.44284	2.57322	0.372192	0.571839	0.005422	0.011332	7.46628	11.4566
ENSG00000054219	LY75	2.43508	9.45673	3.5457	1.96403	7.34018	2.32795	1.04532	1.34289	1.02055	3.40119	2.42564	0.30303
ENSG00000054267	ARID4B	19.4043	32.5727	19.9675	18.8685	24.1427	23.0956	22.3394	29.1853	9.92796	9.4548	7.47323	7.68463
ENSG00000054277	OPN3	23.0316	13.4233	10.4696	7.83198	9.34476	5.4207	5.45089	12.5036	7.79303	5.27034	12.1958	12.007
ENSG00000054282	SDCCAG8	4.24734	8.11204	2.78971	3.70166	6.24592	2.48585	2.03908	3.38611	6.03334	8.84222	6.07469	5.35281
ENSG00000054356	PTPRN	0.015248	0.028497	0.018894	0.175984	0.109712	0.246452	6.39447	1.00038	13.7342	8.81306	0.034582	0.009376
ENSG00000054392	HHAT	1.44523	1.60318	0.189701	0.170847	0.444198	0.052423	0.085397	0.087619	1.1791	1.18347	0.463336	2.73872
ENSG00000054523	KIF1B	15.6666	29.8956	19.2447	16.9629	27.3268	15.9385	8.36386	14.6915	10.2994	6.26382	8.01652	8.4903
ENSG00000054598	FOXC1	10.7925	27.3135	39.0731	23.7563	21.9362	27.84	38.8006	35.5596	10.5197	4.30777	9.93473	15.7988
ENSG00000054611	TBC1D22A	7.03082	5.12195	3.61812	4.62253	4.16494	2.16284	4.20833	2.05912	7.19311	9.0456	8.80044	7.89331
ENSG00000054654	SYNE2	15.8513	22.7341	5.50998	3.90722	8.21847	1.87066	1.28917	1.07606	0.289613	0.487169	4.89253	5.56056
ENSG00000054690	PLEKHH1	4.0501	7.23963	1.95541	1.13091	1.75658	1.801	0.151184	0.3986	0.303125	0.1393	3.43963	1.69527
ENSG00000054793	ATP9A	16.8557	11.5892	8.07493	5.99602	5.18872	3.34899	12.11	5.80682	20.2594	21.9	5.50408	6.38296
ENSG00000054796	SPO11	0	0.033567	0	0	0.026809	0.010922	0	0.013185	0	0	0	0.005186
ENSG00000054803	CBLN4	0.003458	0	0	0.006141	0	0	0.27327	0.142178	0.020457	0.03067	0	0
ENSG00000054938	CHRDL2	0.701444	1.82121	0.967528	0.108154	0.122121	0.106675	0.197609	0.456501	1.07307	0.165401	0.003421	0.007984
ENSG00000054965	FAM168A	6.53192	20.2795	15.7798	4.43136	6.87612	7.04379	2.19377	10.7393	12.7974	14.8215	12.2724	11.5626
ENSG00000054967	RELT	16.2621	7.56755	20.1978	10.9449	4.93771	17.8778	42.1285	36.0721	1.76133	0.40541	2.8739	1.63116
ENSG00000054983	GALC	3.02647	2.7417	1.33965	1.83723	0.964679	0.685048	2.85502	2.27342	4.20754	5.51268	2.19865	3.05357
ENSG00000055044	NOP58	65.2563	78.1835	90.425	101.487	142.647	140.238	89.7162	95.1063	17.433	11.5447	35.622	40.594
ENSG00000055070	C1orf144	45.3462	35.1069	45.6143	46.2863	50.7268	42.6239	39.2715	48.3742	48.7928	42.1542	40.2372	50.9236
ENSG00000055118	KCNH2	0.101327	0.038755	0.049759	0.072107	0.03475	0.01453	0.042049	0.043323	0.010833	0.008504	0.006118	0.005519
ENSG00000055130	CUL1	29.9872	36.2326	37.6132	68.5857	73.3713	76.5856	75.4468	82.3099	27.9781	22.6912	37.5278	39.138
ENSG00000055147	FAM114A2	2.52928	3.98246	1.06785	2.82185	3.82248	1.62393	2.49236	2.59228	4.79645	4.84375	3.41865	5.09182
ENSG00000055163	CYFIP2	0.878879	0.279754	0.221594	1.00624	1.04861	0.61205	3.35371	1.10163	1.52193	0.732367	2.83051	2.01204
ENSG00000055208	TAB2	44.0176	65.5329	71.6208	55.1013	86.0351	92.5343	42.0746	103.216	35.7684	28.1447	25.1257	24.1226
ENSG00000055211	C6orf72	26.9828	29.4099	33.4737	25.3419	37.6686	34.3913	30.1026	39.2191	36.5065	47.6628	16.0032	32.3848
ENSG00000055332	EIF2AK2	5.62571	11.4671	5.3558	8.39608	15.1619	8.10483	6.20613	4.2705	12.6312	14.1236	11.667	20.8916
ENSG00000055483	USP36	43.848	16.2134	38.4529	16.9951	19.3603	43.2374	46.963	63.243	18.9822	9.732	13.3203	21.1269
ENSG00000055609	MLL3	22.5107	24.5885	22.265	8.59907	12.3218	16.7105	8.18439	12.7304	10.0501	9.51344	8.8729	7.23951
ENSG00000055732	MCOLN3	0.165442	0.127472	0.107992	0.747399	0.687079	0.42115	0.759031	0.410938	0.290132	0.54125	6.48763	5.07168
ENSG00000055813	CCDC85A	0.20182	0.060751	0.01846	0.103764	0.175298	0.042503	0.150368	0.171052	2.22974	16.2072	0.044469	0.014589
ENSG00000055917	PUM2	27.1646	38.446	30.8938	26.9207	47.6595	29.1617	36.676	33.9144	22.7133	20.2235	16.6034	21.0555
ENSG00000055955	ITIH4	1.5625	0.976124	0.498396	0.584726	0.638712	0.290904	0.348638	0.248925	0.621838	0.617551	0.239343	0.562644
ENSG00000055957	ITIH1	0.002271	0.010149	0.006095	0.019825	0.022685	0.037404	0.039424	0.079436	0.012025	0	0	0
ENSG00000056050	C4orf27	4.10998	6.55459	2.21291	8.74547	11.6681	2.72339	2.8619	4.00179	9.18329	11.395	9.29031	8.10805
ENSG00000056097	ZFR	33.422	43.3918	38.838	45.3158	58.6944	47.5353	47.5352	51.3105	36.2681	33.2516	24.7854	37.1008
ENSG00000056277	ZNF280C	3.4217	5.27306	5.21942	3.27782	5.90637	2.66238	3.75385	5.92471	2.80755	2.60864	3.33012	2.40878
ENSG00000056291	NPFFR2	0.58478	0.272198	0.140223	0.022225	0	0	0.171174	0.630559	0	0.00412	0	0
ENSG00000056487	PHF21B	0.072615	0.029406	0.006389	1.07012	0.965656	1.06341	0.372323	0.38277	0.003055	0.001482	0.011504	0.003366
ENSG00000056558	TRAF1	19.5564	17.5728	56.2184	25.5472	53.7966	92.1575	20.0689	47.8351	0.5131	1.40813	0.380186	0.853456
ENSG00000056586	RC3H2	7.69321	15.9247	9.22709	8.82975	16.6438	7.38991	10.0876	8.82945	14.1768	12.1419	11.3792	16.6118
ENSG00000056661	PCGF2	42.5404	8.36672	13.7488	33.8831	10.209	15.7008	28.2137	17.001	26.6825	58.3953	36.3891	15.0014
ENSG00000056736	IL17RB	20.1225	15.1518	3.86622	31.1448	15.2329	11.7366	8.21393	5.33422	0.280779	3.30302	0.086571	0.817291
ENSG00000056972	TRAF3IP2	25.1526	35.8067	56.6871	29.597	35.6577	25.4755	10.2583	16.4336	5.93466	6.1516	18.5833	17.611
ENSG00000056998	GYG2	0.601715	0.588785	0.037276	0.024719	0.009762	0	0.192976	0.07726	1.02964	1.89714	0.028571	0.00982
ENSG00000057019	DCBLD2	2.09501	3.49249	1.70455	4.08621	9.42067	4.09365	6.08595	5.52691	50.0539	22.4783	108.236	72.6082
ENSG00000057149	SERPINB3	8.13689	422.521	1.25133	1.3754	11.3428	0	0.385338	0.060521	0	0.1151	7.65207	14.2952
ENSG00000057252	SOAT1	3.13046	12.3734	6.76499	6.31869	8.04338	3.85049	28.4183	16.7596	8.64417	8.90097	7.0554	13.2705
ENSG00000057294	PKP2	12.4496	8.53172	12.2099	19.9707	28.5164	20.0911	1.06658	1.53843	0.563324	5.39042	21.6203	31.5133
ENSG00000057468	MSH4	0.13062	0.373079	0.260481	0.326012	1.00101	0.23732	0.29937	0.275214	0.066343	0.208495	0.015203	0.115381
ENSG00000057593	F7	0.085718	0.047097	0.02268	0.002449	0.008901	0.004481	0.056844	0.018908	0.019811	0.024729	0	0
ENSG00000057608	GDI2	51.6953	71.9463	73.5867	69.6504	92.4367	77.4476	72.9031	91.7595	62.2815	62.943	85.3524	109.476
ENSG00000057657	PRDM1	2.65212	28.7502	9.39274	12.6528	21.7361	7.76317	25.6263	8.67495	2.29268	1.00219	6.67553	9.8792
ENSG00000057663	ATG5	13.8129	20.0405	13.466	15.0343	17.0639	7.51427	11.1941	8.64015	11.2638	12.133	12.6595	17.8687
ENSG00000057704	TMCC3	1.02336	0.378489	4.40629	0.129341	0.113112	0.153885	0.306062	1.37559	0.040173	0.009813	9.3685	49.5448
ENSG00000057757	PITHD1	25.1297	14.1775	34.4444	45.2023	23.9697	51.1748	40.7697	52.3692	11.9157	12.2205	18.3316	20.307
ENSG00000057935	MTA3	4.13644	3.13992	2.0814	2.90846	2.47948	2.22116	1.77629	2.20578	3.25915	4.14039	3.78447	3.99038
ENSG00000058056	USP13	1.31829	6.98828	2.68852	1.7285	4.23878	1.41288	2.50144	2.9906	2.87095	3.40021	3.55816	1.86881
ENSG00000058063	ATP11B	7.71208	21.8297	15.2562	14.9123	24.0099	17.716	12.7684	15.2962	15.9193	23.0269	17.9207	20.1783
ENSG00000058085	LAMC2	53.8653	91.5283	177.28	238.367	168.436	532.92	6.88424	22.3884	3.29919	0.360526	1022.89	2050.92
ENSG00000058091	CDK14	2.93387	9.82279	4.0879	18.0611	23.8617	9.55436	10.1049	7.66086	16.941	21.0122	10.7956	7.69633
ENSG00000058262	SEC61A1	92.6942	123.591	229.07	182.628	135.481	354.593	266.848	265.992	185.674	162.416	115.592	184.534
ENSG00000058272	PPP1R12A	7.54883	11.003	7.26003	25.4981	22.9271	36.774	12.3249	17.5544	19.6167	13.9291	11.7068	11.2525
ENSG00000058335	RASGRF1	0.01764	0.046737	0.066919	0.040446	0.122338	0.145126	0.027168	0.093986	0.015943	0.013033	0.209096	0.108167
ENSG00000058404	CAMK2B	0.088853	0.077904	0.164001	0.650645	0.191699	0.171696	0.049246	0.022818	0.17246	0.167705	0.269217	0.052183
ENSG00000058453	CROCC	1.95494	0.965898	0.780227	1.15749	0.816882	0.632967	0.731863	0.757917	1.77823	1.97253	1.8885	1.03282
ENSG00000058600	POLR3E	32.6887	13.4255	20.1529	32.0758	22.7673	21.2798	24.1622	17.1047	7.8479	7.50287	13.5196	13.4561
ENSG00000058668	ATP2B4	21.2239	22.222	66.4941	7.51229	11.5819	8.66365	8.07139	21.9066	55.6379	70.0208	52.4192	70.1738
ENSG00000058673	ZC3H11A	36.128	61.8508	43.3587	39.2724	51.1334	47.3218	46.0016	56.0122	31.3835	32.232	23.6388	29.0759
ENSG00000058729	RIOK2	4.46034	7.43916	5.0074	5.16721	8.93357	5.03045	8.32814	11.3641	7.4902	4.51292	4.04687	6.26256
ENSG00000058799	YIPF1	28.9544	18.6764	27.438	17.293	13.405	6.7336	14.5774	8.87031	12.7004	12.8298	10.2706	26.7043
ENSG00000058804	TMEM48	5.17767	9.6428	2.32429	6.79864	20.3994	2.97349	2.59894	1.78832	5.4647	4.00115	17.9867	9.35528
ENSG00000058866	DGKG	0.164773	0.176708	0.407202	0.674851	0.520543	0.722979	0.348933	0.58138	0.702067	0.458018	0.759267	0.381803
ENSG00000059122	FLYWCH1	6.85157	2.39893	3.19101	12.7664	6.5281	5.30301	5.34287	3.97829	14.8242	15.3256	13.0536	16.9116
ENSG00000059145	UNKL	4.84434	2.50583	1.83023	6.80602	4.28724	2.30569	7.44456	2.93686	3.57352	4.63423	1.41614	0.641471
ENSG00000059377	TBXAS1	0.366999	0.303778	0.165556	0.034328	0.060797	0.099112	0.11005	0.100232	0.027583	0.028365	0.330229	0.14271
ENSG00000059378	PARP12	13.142	8.68721	8.13428	6.17596	6.71565	2.32296	5.32702	3.13747	3.95591	3.02533	4.35195	6.00045
ENSG00000059573	ALDH18A1	13.014	15.5919	14.624	16.0399	27.2206	19.3917	9.92737	11.8863	35.7742	29.4476	34.2328	27.4686
ENSG00000059588	TARBP1	4.00365	7.90647	1.55202	0.745728	3.15388	0.212142	0.563339	0.533111	3.08663	2.74014	5.92699	5.44121
ENSG00000059691	PET112	0.975467	4.2949	2.28789	0.969226	3.58719	1.31445	0.285141	0.310363	0.968332	1.33157	2.48506	1.77935
ENSG00000059728	MXD1	50.2131	48.9922	95.234	17.5863	13.5324	34.3557	30.9626	67.0581	10.6421	8.49088	6.52655	10.0042
ENSG00000059758	CDK17	7.13588	12.8648	9.73393	15.2802	24.6087	18.2901	15.3218	27.305	10.0831	7.36377	7.0055	9.14878
ENSG00000059769	DNAJC25	15.9461	21.6739	27.0127	14.8955	20.1918	26.2461	33.9031	48.101	18.0472	18.0919	13.4652	24.3391
ENSG00000059804	SLC2A3	0.093044	0.156899	0.437896	2.32804	1.27764	25.9382	74.8523	140.031	29.3461	21.7848	3.39023	11.7229
ENSG00000059915	PSD	0.29622	1.17777	0.791572	0.113071	0.988849	1.23094	1.17534	2.58998	0.091012	0.085776	0.118343	0.39278
ENSG00000060069	CTDP1	18.4881	10.2673	13.4566	12.0702	10.6676	8.77221	12.4486	9.26046	11.5768	8.28143	9.13204	10.392
ENSG00000060138	CSDA	112.69	85.2097	85.651	177.81	150.88	115.854	100.286	76.7731	37.3474	42.4904	69.4295	49.8997
ENSG00000060140	STYK1	11.2246	5.63156	3.55789	0.816588	0.639897	1.21502	0.114201	0.244227	0.095803	0.03205	2.04463	2.16106
ENSG00000060237	WNK1	32.9462	25.705	24.1493	22.8729	32.7001	33.3293	36.0056	39.2867	51.672	38.5856	45.1293	53.6125
ENSG00000060339	CCAR1	25.6389	43.6034	13.7078	20.0539	39.4958	11.7461	25.1767	20.9394	16.7223	14.6183	16.9944	20.8536
ENSG00000060491	OGFR	22.0222	6.22337	26.8369	18.8062	7.6013	13.5618	30.674	13.562	21.6151	13.7898	11.4183	7.48444
ENSG00000060558	GNA15	32.1583	23.531	48.0989	3.82429	4.01169	0.968864	0.843764	3.43019	0.057527	0.002746	57.8433	73.6084
ENSG00000060566	CREB3L3	0	0	0	0	0	0	0.001756	0.018576	0	0	0.01245	0.014977
ENSG00000060642	PIGV	7.04413	6.49599	8.93852	22.1705	9.30638	14.7669	17.9722	13.9712	4.42725	6.40889	6.15681	9.05438
ENSG00000060656	PTPRU	7.58571	6.03545	12.1734	3.26174	5.37044	4.52537	10.4638	5.03165	4.33333	6.85175	22.5344	24.4881
ENSG00000060688	SNRNP40	10.2736	6.08215	10.2885	19.1676	15.2016	16.8669	16.3734	15.3223	7.06552	6.29671	12.3038	10.0784
ENSG00000060709	RIMBP2	0	0	0	0.002335	0.006544	0.007771	0.017126	0.016366	0.039714	0.053179	0.002454	0
ENSG00000060718	COL11A1	0.001263	0	0	0.382782	0.541966	1.56182	0.035755	0.038933	3.22892	4.55047	0.160424	0.00873
ENSG00000060749	QSER1	8.9086	14.6318	10.8826	6.05428	18.9498	8.77551	11.5255	9.31422	10.7067	12.1859	16.7624	10.9698
ENSG00000060762	BRP44L	11.3707	13.4633	31.8017	13.2155	10.2336	18.3146	16.1649	31.0163	9.64878	11.6665	7.92497	18.0862
ENSG00000060971	ACAA1	9.36374	5.15263	3.86683	2.92632	2.14673	1.08562	2.87533	1.30979	3.95438	5.6424	7.83541	8.32147
ENSG00000060982	BCAT1	0.034497	0.02348	0.010631	0.088154	0.516846	0.067149	0.112329	0.414596	29.203	43.6609	2.81133	7.47966
ENSG00000061273	HDAC7	23.8227	21.2371	30.9321	17.0348	12.7033	7.07171	7.95455	6.77289	23.7881	28.4118	15.0665	7.97966
ENSG00000061337	LZTS1	0.023113	0.229505	0.250694	1.36095	2.11906	0.937719	0.43718	1.00422	2.17666	0.256893	10.4459	0.928275
ENSG00000061455	PRDM6	0.287009	0.457288	0.077377	0.170933	0.531042	0.140927	1.26111	1.23354	2.32496	0.562069	0.03243	0.126503
ENSG00000061492	WNT8A	0.005005	0	0.035188	0.004445	0.025496	0.016269	0.002174	0	0.007502	0.004081	0	0
ENSG00000061656	SPAG4	2.18674	0.808733	1.297	1.35577	0.636024	1.73031	4.01882	6.60601	1.68139	2.89034	0.580196	1.06684
ENSG00000061676	NCKAP1	43.9655	79.6998	58.8907	70.9617	110.706	69.1521	52.9473	57.9472	86.5923	68.8227	59.6092	102.413
ENSG00000061918	GUCY1B3	3.16095	3.67179	2.15957	2.85232	2.8093	1.43552	4.21684	6.8279	1.04467	1.72147	0.278731	4.26819
ENSG00000061936	SFSWAP	15.6817	6.67904	11.0704	11.3452	8.51774	9.94812	13.2818	11.5733	5.81805	6.52543	8.52055	7.63349
ENSG00000061938	TNK2	8.58927	2.41929	4.7791	11.6995	7.78194	3.88621	0.742766	0.744945	4.37067	4.39846	20.8213	7.38828
ENSG00000061987	MON2	8.26874	12.6506	10.4749	9.24298	13.0877	12.878	14.2864	17.2994	8.19759	9.16338	6.09065	6.76439
ENSG00000062038	CDH3	27.2013	55.996	60.8943	151.455	95.3388	220.817	1.82954	7.05841	0.357319	0.0332	337.187	521.82
ENSG00000062096	ARSF	0.018662	0	0.016593	0	0	0	0.00503	0	0.004297	0.007697	0.004845	0
ENSG00000062194	GPBP1	28.8325	44.8559	29.7372	32.0996	43.3499	24.4663	40.8977	48.731	9.65422	11.0849	10.7088	14.0628
ENSG00000062282	DGAT2	0.904282	2.06888	0.234486	0.891931	2.08394	0.097318	0.139399	0.100175	0.593363	1.26738	0.352201	1.63239
ENSG00000062370	ZFP112;ZNF285	0.776241	0.801945	0.641585	0.501736	0.409056	0.274643	0.398451	0.232081	1.14293	1.16206	0.59763	1.13744
ENSG00000062485	CS	40.2024	38.2757	45.9471	36.525	46.5032	57.0449	26.9736	35.4813	28.862	27.1005	64.2838	52.799
ENSG00000062524	LTK	0.037971	0.059799	0.018948	0.012976	0.029255	0.038629	0.185163	0.105171	0.036946	0.040981	0.002755	0.057412
ENSG00000062598	ELMO2	13.0181	12.0984	14.5954	10.2703	11.9058	8.23513	13.7987	9.62786	12.8976	12.8143	8.63721	10.4046
ENSG00000062650	WAPAL	17.0461	26.0103	25.6896	18.6078	33.8131	29.5218	21.3662	30.0701	12.8148	9.72795	11.9157	20.2185
ENSG00000062716	VMP1	69.2114	96.621	125.048	72.6108	88.4692	114.164	87.8219	97.0968	66.0516	75.7166	48.475	69.7957
ENSG00000062725	APPBP2	7.6042	16.3331	6.49898	11.7945	18.8722	8.953	13.0114	12.8376	14.2645	14.9734	6.65299	10.7365
ENSG00000062822	POLD1	12.772	4.47976	5.88865	10.5157	6.7305	6.12738	3.07182	1.91734	2.90487	2.71953	25.0886	3.48791
ENSG00000063015	SEZ6	0.008761	0.104117	0.193553	0.00187	0.120171	0.173223	0.014634	0.076535	0.001917	0	0.002162	0.012325
ENSG00000063046	EIF4B	62.4689	76.5426	90.6079	64.4024	55.9443	80.2908	49.0671	88.044	33.0891	71.9677	57.3101	85.6762
ENSG00000063127	SLC6A16	1.69569	1.211	0.637692	0.402927	0.563344	0.510643	0.920072	1.31537	0.409164	0.466191	0.207553	0.102867
ENSG00000063169	GLTSCR1	16.287	2.91312	6.92438	9.60742	2.54503	3.9451	9.01645	2.66619	9.08057	10.1584	7.49989	1.37321
ENSG00000063176	SPHK2	7.46467	2.48517	2.30738	4.59297	1.3644	1.55862	4.98243	1.93936	7.16341	7.26992	4.49412	3.14144
ENSG00000063180	CA11	3.47661	2.43464	1.73149	2.41619	2.2223	1.24085	1.08962	2.1732	0.54014	2.42099	2.99317	1.81189
ENSG00000063241	ISOC2	17.8116	8.18521	10.4113	22.6092	10.7141	17.3516	44.24	17.022	17.4208	20.373	30.6651	20.0641
ENSG00000063244	U2AF2	74.5988	40.1647	73.0924	80.2835	56.7186	93.2285	80.0067	73.7578	24.4168	20.8178	49.5811	41.0044
ENSG00000063245	EPN1	49.0207	11.5441	26.8004	37.9468	12.9749	17.8622	42.6629	15.3812	81.4147	89.2332	93.4157	57.7276
ENSG00000063322	MED29	33.0225	25.214	30.5842	25.7616	16.4254	28.7434	22.2073	35.8981	17.4136	19.5405	15.5038	19.5191
ENSG00000063438	AHRR	2.7483	2.46925	0.540346	2.7588	1.39378	1.28088	2.42942	1.01449	9.80408	6.82919	0.715239	1.08221
ENSG00000063515	GSC2	0	0.011788	0.03558	0	0.018636	0.01645	0.01735	0.052055	0	0	0.08623	0.062737
ENSG00000063587	ZNF275	2.4082	2.49985	4.18288	1.08147	1.05877	1.17608	11.6154	6.98727	10.7609	7.52901	5.27282	8.18023
ENSG00000063601	MTMR1	18.3108	15.2425	28.8178	15.9851	19.9731	22.0503	4.79906	10.0976	3.99356	4.85217	6.42518	5.78771
ENSG00000063660	GPC1	11.3319	3.48999	3.07445	72.2497	114.238	35.9155	22.1823	10.5088	124.031	77.5587	140.545	88.1835
ENSG00000063761	ADCK1	2.48255	2.26849	0.488531	1.43783	1.37965	0.356577	0.835544	0.296751	2.145	2.19192	2.53066	2.00119
ENSG00000063854	HAGH	18.2556	5.74799	9.21639	12.1129	2.41474	3.53799	17.036	8.86532	14.1308	11.1377	11.9499	12.4249
ENSG00000063978	RNF4	16.1638	14.4393	20.5954	14.4771	16.9832	16.8133	32.6488	29.2991	17.4054	14.3739	16.3408	25.6335
ENSG00000064012	CASP8	5.06703	7.10017	3.65039	4.57722	5.42054	3.37931	0.461121	0.726221	2.18591	3.62198	5.34017	4.95657
ENSG00000064042	LIMCH1	36.6069	13.883	3.37863	1.03128	0.704335	0.11306	1.10288	1.19833	20.2104	24.0112	0.014438	0.053839
ENSG00000064102	C12orf11	7.16421	14.4405	6.17662	8.4872	13.4193	6.75512	4.93255	2.99976	6.73249	9.09212	18.5551	19.8709
ENSG00000064115	TM7SF3	8.62335	6.55134	1.00166	9.99235	8.88228	2.33864	0.705966	0.832232	18.7703	12.9134	70.253	102.1
ENSG00000064195	DLX3	2.58598	0.836534	2.00353	3.89913	0.85758	2.23221	5.24158	2.42249	3.14636	0.040797	0.241044	0.099854
ENSG00000064199	SPA17	2.27782	2.7432	0.692475	1.40747	1.5399	0.304223	0.658906	0.416274	1.95756	2.27332	2.66677	1.74967
ENSG00000064201	TSPAN32	0.002757	0.027352	0.024419	0.004896	0.021993	0.01792	0.005986	0.009451	0	0.012196	0.000321	0.000919
ENSG00000064205	WISP2	3.45631	0.19231	0.077724	0.043695	0	0.024017	3.36535	11.751	4.956	1.10576	0.004309	0.029106
ENSG00000064218	DMRT3	0.013141	0	0.015397	0.032753	0	0.099663	0.252443	0.390478	0.099041	0.003571	0	0
ENSG00000064225	ST3GAL6	0.498944	1.72283	0.289955	0.325403	0.999834	0.286885	0.098998	0.172783	0.242554	1.42063	0.974272	1.76934
ENSG00000064270	ATP2C2	7.53158	6.83248	1.76976	0.175891	2.16066	0.12704	0.058715	0.147806	0	0	0.030457	9.3116
ENSG00000064300	NGFR	1.03598	0.727821	9.21032	35.4752	18.0606	150.756	11.6989	18.845	0.703838	0.030812	14.0064	22.2022
ENSG00000064309	CDON	2.20911	0.556833	0.228429	0.34077	0.718712	0.218531	0.514893	1.28048	1.03817	2.19807	0.374599	0.353544
ENSG00000064313	TAF2	11.902	18.096	10.9428	14.5556	25.9113	17.1943	15.7272	21.2049	12.974	11.4194	12.087	15.2746
ENSG00000064393	HIPK2	31.8267	17.8306	14.6981	9.92821	14.4806	20.307	20.1833	14.5703	7.08545	7.6638	22.4962	21.6117
ENSG00000064419	TNPO3	19.4558	30.7668	18.3558	17.2411	31.6117	18.919	14.398	15.3291	15.9385	13.4846	22.4662	34.8048
ENSG00000064490	RFXANK	16.1071	6.85579	6.43346	16.2265	7.49588	4.83514	7.92403	3.78083	6.43365	11.8615	17.6241	16.0369
ENSG00000064545	TMEM161A	17.505	6.79732	4.20943	23.9635	6.83156	4.29032	7.98741	2.79661	10.7666	12.6069	17.9912	14.4104
ENSG00000064547	LPAR2	21.7006	9.27905	20.7281	6.71204	2.83013	1.87318	1.27471	1.5712	1.13372	0.990813	10.7499	12.0901
ENSG00000064601	CTSA	35.9532	23.0696	20.5055	17.0737	11.5729	8.79244	11.1536	8.14641	104.467	183.501	33.4773	38.046
ENSG00000064607	SUGP2	18.3514	23.2158	10.6356	11.3758	19.9846	7.21464	12.1341	7.71467	14.5726	11.8792	20.9878	14.5598
ENSG00000064651	SLC12A2	10.8768	129.347	24.753	15.6169	36.2283	11.686	7.94303	5.74796	3.87332	3.44685	4.72139	6.17274
ENSG00000064652	SNX24	5.16921	9.50748	4.59089	5.53935	4.99977	2.60642	0.891244	1.67147	6.02109	6.58587	7.34385	16.017
ENSG00000064655	EYA2	1.67617	7.99203	5.69533	7.43153	4.91661	1.52417	0.354266	1.22056	3.20618	3.31547	0.664223	0.114947
ENSG00000064666	CNN2	100.634	51.7583	102.713	147.052	53.0093	95.3078	39.6032	45.1855	142.57	312.396	267.003	182.257
ENSG00000064687	ABCA7	4.81854	4.1733	1.75027	1.62876	1.23936	0.994027	0.288926	0.199308	0.795677	0.757378	6.16143	4.5696
ENSG00000064692	SNCAIP	0.581926	4.04779	0.308982	0.817515	2.48741	0.666194	2.09382	2.93697	0.193853	0.249181	0.012349	0.007927
ENSG00000064703	DDX20	5.49361	4.89693	8.66881	7.1285	12.9853	11.1865	6.77067	10.6746	10.9511	4.20987	5.11746	7.43098
ENSG00000064726	BTBD1	15.4007	24.1266	15.8965	15.3146	33.2827	12.3737	16.9649	13.8795	27.442	26.3041	24.3938	41.5526
ENSG00000064763	FAR2	1.08249	3.55641	1.63536	0.115576	1.44564	0.716781	2.53561	1.32626	1.03393	1.31693	2.35757	2.13274
ENSG00000064787	BCAS1	0.19032	0.270148	0.598053	0.006173	0.013509	0.010368	0.138333	0.232372	0.010018	0.013469	0.001189	0.026821
ENSG00000064835	POU1F1	0	0.101821	0.008902	0	0.151161	0.182381	0	0.093221	0	0	0	0.013905
ENSG00000064886	CHI3L2	28.9769	107.385	12.2041	16.5639	34.6199	2.46942	2.85553	1.88539	0.028884	0.202986	0.052525	0.177445
ENSG00000064932	SBNO2	93.0813	51.3986	69.7063	62.6085	42.959	38.6845	25.9895	27.7964	24.393	29.6522	31.1302	21.1185
ENSG00000064933	PMS1	3.21667	6.57628	0.783193	2.51101	5.88666	0.616809	3.36523	2.40333	3.07793	3.58333	5.01282	5.49613
ENSG00000064961	HMG20B	27.0269	16.4929	10.6148	23.8932	7.36515	9.51373	20.4049	10.9814	17.6158	19.076	29.9635	14.5296
ENSG00000064989	CALCRL	0.130916	0.135402	0.047817	0.295288	0.22169	0.356667	5.23649	2.57263	0.497036	0.354423	0.355915	0.047277
ENSG00000064995	TAF11	23.1274	18.0133	17.9722	28.0367	20.9235	21.3118	22.3406	16.9384	21.1189	18.5339	12.3848	17.7138
ENSG00000064999	ANKS1A	11.7879	7.91507	8.75453	7.75383	8.37296	10.7433	2.56352	1.99128	6.20175	4.64417	12.3161	9.403
ENSG00000065000	AP3D1	85.879	51.8064	69.9227	68.5416	52.0628	79.8408	73.7121	45.6346	66.731	59.5595	86.765	76.9213
ENSG00000065029	ZNF76	8.73399	4.34017	1.78224	3.37839	2.05057	0.997312	3.79383	1.77254	2.5346	4.82941	4.09573	2.89843
ENSG00000065054	SLC9A3R2	20.3936	6.31901	14.9173	2.7682	0.694886	1.49093	5.64003	4.03605	24.3462	5.44041	13.383	5.20368
ENSG00000065057	NTHL1	4.92115	1.17346	0.568359	2.17332	0.805518	0.127405	0.44427	0.773645	3.16209	5.13477	13.4109	4.26263
ENSG00000065060	UHRF1BP1	10.4844	8.01602	7.79585	4.05788	7.52592	5.94924	3.85437	8.40154	8.86309	6.01143	4.33361	5.47993
ENSG00000065135	GNAI3	44.1423	71.4551	73.6216	54.1456	64.1374	63.6604	53.604	76.0228	41.1976	41.7668	55.1165	64.162
ENSG00000065150	IPO5	20.3687	37.2907	41.5343	37.0561	55.7059	67.0501	65.8104	100.109	51.7833	40.968	36.0104	44.3602
ENSG00000065154	OAT	27.5599	95.1689	70.8729	57.0674	55.7506	78.0515	75.6208	111.105	37.8187	41.8064	82.894	51.2958
ENSG00000065183	WDR3	10.0119	12.4259	9.19245	23.9422	48.0078	28.3678	16.2439	10.2206	14.2796	9.4093	16.3389	18.4003
ENSG00000065243	PKN2	11.3711	26.4943	12.0876	13.616	27.2404	12.9232	7.72596	8.17059	9.1304	10.1374	11.6128	16.9254
ENSG00000065268	WDR18	37.8246	8.09317	16.7708	48.7831	13.2313	17.224	38.0289	19.1886	21.9395	15.621	33.5529	22.5997
ENSG00000065308	TRAM2	4.63009	3.91869	3.14469	4.99835	7.64986	4.90597	11.8893	5.83805	133.281	65.0396	15.0024	8.34028
ENSG00000065320	NTN1	2.75394	1.81673	2.58632	0.675624	0.842397	0.416355	4.06636	2.18148	0.523889	0.709529	8.18049	3.05444
ENSG00000065325	GLP2R	0.119536	0.023916	0.009645	0.004873	0.007858	0.011891	0.004767	0.090688	0.028994	0.009246	0.002291	0.006776
ENSG00000065328	MCM10	0.138417	0.14795	0.238513	0.173901	0.073498	0.167465	0.262829	0.760833	0.673046	0.119318	7.8252	0.322755
ENSG00000065357	DGKA	2.95268	3.58392	3.09067	3.27633	3.56436	2.08897	0.956427	0.844608	8.30969	7.15286	47.4126	32.6447
ENSG00000065361	ERBB3	40.2725	44.6253	18.3554	1.95999	1.37199	0.522461	0.828493	1.4196	0.397869	0.101217	0.789318	3.55746
ENSG00000065371	ROPN1	0.046271	0.653714	0.381286	0.047942	0.039451	0.021916	0.005857	0.023118	0.020459	0.007318	0.064502	0.779607
ENSG00000065413	ANKRD44	0.509815	0.130845	0.229572	0.110292	0.157378	0.132115	0.175439	0.247176	1.15082	1.21446	0.534775	0.293687
ENSG00000065427	KARS	96.9848	87.731	94.8012	120.628	114.813	108.379	75.9564	61.4185	60.5707	58.4343	101.251	100.145
ENSG00000065457	ADAT1	9.6654	13.2628	4.50014	5.38722	9.19538	4.19714	4.05716	2.41665	6.19011	5.05253	13.2134	17.9085
ENSG00000065485	PDIA5	5.24137	5.24597	6.21065	7.09412	5.49416	7.80894	11.3327	11.1563	13.5129	12.0541	11.4537	10.154
ENSG00000065491	TBC1D22B	28.4295	28.2456	65.8922	13.341	15.1379	23.8458	11.6372	29.7398	6.89371	6.88815	7.90208	7.74842
ENSG00000065518	NDUFB4	60.0643	35.689	27.0727	49.3643	18.6535	23.3011	42.3951	31.8174	22.8321	29.8351	35.0219	19.888
ENSG00000065526	SPEN	57.3179	50.0006	57.0222	56.0917	58.4327	99.099	35.783	53.9357	21.919	15.2047	23.1241	21.8732
ENSG00000065534	MYLK	0.502417	0.679209	0.195279	26.9778	39.0252	18.7974	0.809717	2.18511	14.481	61.9922	9.94593	10.3794
ENSG00000065548	ZC3H15	51.7073	58.5991	67.4081	58.3239	67.9452	63.0167	63.0553	79.0508	27.4587	22.0998	36.5006	44.638
ENSG00000065559	MAP2K4	23.294	28.1511	31.3961	25.455	32.8635	34.99	18.1807	19.6212	16.6483	14.681	21.6955	28.109
ENSG00000065600	TMEM206	3.55389	1.68122	4.2898	4.06495	2.85425	1.61521	2.01664	0.879613	3.31397	2.6944	4.40574	4.03259
ENSG00000065609	SNAP91	0.03964	0.011574	0.011032	0.065189	0.083287	0.005101	0.166343	0.056493	0.028949	0.051261	0.003221	0
ENSG00000065613	SLK	29.4586	52.2454	28.5488	34.0647	55.2704	37.1149	44.6217	55.6303	18.3028	12.1871	35.6755	44.3269
ENSG00000065615	CYB5R4	7.57372	16.4304	4.79324	8.60651	15.3936	4.31226	5.42462	4.97055	3.69622	4.24408	6.98962	10.1303
ENSG00000065618	COL17A1	0.28732	0.314984	0.419396	248.791	194.276	492.46	1.34144	2.2824	0.558875	0.017909	579.567	1128
ENSG00000065621	GSTO2	3.4415	2.81648	1.70153	1.8349	4.47376	3.94928	1.69468	3.98262	0.821472	0.795594	6.35893	9.70974
ENSG00000065665	SEC61A2	5.04725	4.28343	2.7183	3.97331	5.544	5.87727	7.16461	8.01169	5.38515	3.76282	4.87893	6.58991
ENSG00000065675	PRKCQ	0.105084	0.690285	0.180321	0.304578	0.670708	0.035324	0.043578	0.047122	0.002805	0.018843	3.58756	2.1358
ENSG00000065717	TLE2	21.107	14.154	32.079	5.64615	2.52058	3.40232	4.30003	6.46024	9.80866	8.26904	2.1931	1.37174
ENSG00000065802	ASB1	4.83784	3.18067	2.85014	6.39262	5.97417	6.86485	17.5347	15.7727	14.5679	11.5806	9.28336	23.4292
ENSG00000065809	FAM107B	20.2239	32.5502	56.1753	9.88085	14.4884	14.1229	14.5887	25.5975	3.81516	1.95937	1.7301	3.18884
ENSG00000065833	ME1	3.71287	9.90464	1.18994	4.71935	5.89606	0.96385	0.925623	1.69258	12.617	28.2848	31.0372	49.3131
ENSG00000065882	TBC1D1	11.5778	10.5214	16.6835	3.99748	4.27828	3.02352	10.635	4.91596	6.62401	3.90731	10.6922	8.2802
ENSG00000065883	CDK13	15.2675	16.9959	12.8885	12.149	16.811	12.8615	14.9903	14.6108	14.9098	12.8155	10.2736	18.7123
ENSG00000065911	MTHFD2	27.8927	32.2116	48.0863	78.8562	99.8416	68.6075	45.4087	50.1805	33.4715	50.7495	43.7423	84.2349
ENSG00000065923	SLC9A7	17.9138	23.7015	48.0894	3.16565	6.63084	15.641	1.26168	3.92164	11.6162	8.66902	11.1153	20.2225
ENSG00000065970	FOXJ2	10.7846	9.15954	14.1952	14.6536	11.0948	28.5598	21.2242	32.3922	18.7128	15.9683	10.4817	9.26278
ENSG00000065978	YBX1	192.067	175.055	202.099	299.375	252.151	226.959	337.117	211.895	180.583	183.721	382.865	258.678
ENSG00000065989	PDE4A	5.14328	0.752463	1.64042	0.349645	0.043513	0.292001	2.08595	1.64178	12.7411	13.9976	0.95299	0.253341
ENSG00000066027	PPP2R5A	14.5822	28.1835	14.3091	8.12144	12.9772	4.70795	5.8738	5.48983	8.00097	8.33395	12.1005	13.109
ENSG00000066032	CTNNA2	0.002845	0.006627	0	0.001263	0	0	0.004943	0.034142	0.115347	0.042318	0	0
ENSG00000066044	ELAVL1	17.4469	17.5719	19.0241	21.0385	20.4679	21.3219	21.3773	19.4026	15.7071	15.5615	22.8791	12.7259
ENSG00000066056	TIE1	0.052264	0.033955	0.12017	0.105409	0.060584	0.113385	0.225091	0.25388	0.02417	0.019102	0	0.01971
ENSG00000066084	DIP2B	17.4774	23.2879	17.9385	16.3405	21.0623	27.1155	9.52033	8.48761	8.90532	7.20866	15.2327	19.1171
ENSG00000066117	SMARCD1	17.7492	17.3622	18.4092	29.0466	39.1578	30.7393	18.0521	16.5265	16.8617	15.8615	51.9351	40.3151
ENSG00000066135	KDM4A	11.498	22.2018	11.3179	12.3045	16.5131	13.9468	8.97214	7.27739	8.93362	10.7289	13.8704	16.4057
ENSG00000066136	NFYC	14.7571	8.83471	9.91931	16.4095	11.7293	10.2273	8.78151	7.46569	7.4234	7.58185	11.2107	10.7573
ENSG00000066185	ZMYND12	0.970844	0.509404	0.177602	0.158686	0.135122	0.001858	0.054728	0.171595	0.410177	0.435485	0.06519	0.274663
ENSG00000066230	SLC9A3	0.007539	1.59427	0.631714	0.088303	0.818918	0.734819	1.46327	0.281673	0.124185	0	0.000668	2.51009
ENSG00000066248	NGEF	0.148828	0.248642	1.21797	0.056975	0.047836	0.10567	0.211307	0.245825	0.348298	1.03047	1.44427	1.45326
ENSG00000066279	ASPM	0.045989	0.331174	0.061662	0.016616	0.059834	0.024471	0.023062	0.029172	1.93849	4.00737	9.7078	0.953462
ENSG00000066294	CD84	0	0	0	0	0	0	0.000981	0.003873	0.010784	0.000921	0	0
ENSG00000066322	ELOVL1	54.9305	39.7349	35.8911	29.0809	21.5216	14.038	31.7491	11.1343	66.6559	58.0911	85.0357	80.2887
ENSG00000066336	SPI1	0.120311	0	0.158219	0.227618	0.152159	0.553552	0.187587	0.178927	0.168021	0.01236	0.013555	0.017721
ENSG00000066379	ZNRD1	6.55376	1.93239	7.32202	9.70383	3.20691	8.96763	9.30261	9.58833	2.47919	2.95534	4.00344	3.04367
ENSG00000066382	MPPED2	0.071847	0.073156	0.084518	0.222735	0.304552	0.185873	0.009032	0.018359	0.099396	3.53223	0	0
ENSG00000066405	CLDN18	0	0	0	0.007185	0.194743	0.029921	0	0.032301	0	0.002199	0	0.593076
ENSG00000066422	ZBTB11	13.605	15.0526	15.0905	13.1468	16.1241	19.1035	14.4073	25.8659	6.6728	5.20585	5.74271	10.3765
ENSG00000066427	ATXN3	3.31046	6.26235	3.06857	3.23076	5.58076	2.02622	4.62779	4.64546	2.64451	4.18161	2.36433	3.91126
ENSG00000066455	GOLGA5	16.1463	23.8979	27.34	16.5916	15.0572	12.3571	26.2041	31.8062	30.5979	27.3051	20.313	32.7759
ENSG00000066468	FGFR2	2.65386	3.3331	0.811064	14.3735	10.3102	11.2237	0.319276	0.466814	0.544549	0.486875	5.38382	3.95629
ENSG00000066557	LRRC40	6.12075	11.2317	5.374	9.11182	15.9724	8.11786	5.8388	10.6467	7.53501	7.6852	10.1209	11.1126
ENSG00000066583	ISOC1	17.35	20.4037	24.0851	21.5578	27.2668	15.1764	19.0891	19.4819	6.38403	6.37915	15.1048	11.3212
ENSG00000066629	EML1	0.435833	2.21523	0.671006	0.348089	0.593268	0.241207	1.64941	1.91871	4.67452	2.07217	0.268803	0.554064
ENSG00000066651	TRMT11	7.16809	11.7505	11.0868	14.4529	18.7571	13.4094	14.4113	15.0814	5.36007	6.15399	6.47604	5.88173
ENSG00000066654	THUMPD1	14.5946	20.248	18.5912	20.5278	23.116	19.6486	13.6322	15.3184	9.901	10.2794	9.37318	17.3034
ENSG00000066697	C9orf30	18.2637	14.2709	21.6749	10.9849	14.9574	22.6076	24.8705	53.9835	19.1743	17.2054	20.9225	11.6334
ENSG00000066735	KIF26A	0.455054	0.024031	0.089763	0.064558	0.036568	0.066267	1.23683	0.707532	0.168464	0.010094	0.13461	0.05016
ENSG00000066739	ATG2B	8.16877	9.73226	3.77477	8.02568	13.2369	4.47597	10.2855	11.9742	9.30638	8.79804	5.72771	5.39764
ENSG00000066777	ARFGEF1	10.526	22.3166	9.38301	4.96367	13.0195	5.88897	5.56343	5.78582	9.26887	9.4817	11.0809	19.7563
ENSG00000066813	ACSM2B	0	0	0	0	0	0	0.00099	0	0.00162	0	0	0
ENSG00000066827	ZFAT	3.68668	2.71766	2.08352	3.80634	2.68592	1.94505	3.09415	2.36288	2.05041	1.6432	1.9974	1.40017
ENSG00000066855	MTFR1	6.69036	11.7495	7.3473	7.27978	13.0074	8.21533	9.33202	10.7774	6.10758	6.2554	10.9357	14.9954
ENSG00000066923	STAG3	0.661447	1.46624	0.746381	0.989376	2.98493	0.876232	0.358701	0.635533	0.199325	0.086538	0.336634	0.488921
ENSG00000066926	FECH	8.24925	7.9141	6.10356	7.18174	6.62232	6.02948	2.9209	4.76762	7.41207	12.4487	10.6945	12.8195
ENSG00000066933	MYO9A	8.76038	10.5059	3.36039	6.29581	15.2745	3.35689	3.97821	2.29449	5.37434	5.58573	5.66055	6.70913
ENSG00000067048	DDX3Y	0	0.007033	0	0	0	0	0	0	0.000825	0	0	0
ENSG00000067057	PFKP	46.6243	11.5908	43.9439	85.5469	41.3859	84.4834	56.2566	64.8499	63.426	34.1748	106.632	87.4947
ENSG00000067064	IDI1	23.5452	71.6118	24.2619	20.285	18.7681	31.1179	34.417	49.818	12.7329	8.07057	57.4004	28.9727
ENSG00000067066	SP100	8.95681	8.32577	8.11117	5.43237	5.68012	5.58048	7.72212	10.362	9.79633	11.6922	6.37731	5.98736
ENSG00000067082	KLF6	379.536	700.389	776.986	168.071	265.796	193.007	140.775	230.193	37.1583	21.5755	124.992	151.213
ENSG00000067113	PPAP2A	7.41688	12.2989	15.7441	56.8332	30.9727	69.925	29.0925	59.5532	40.6358	39.6261	14.4795	19.6755
ENSG00000067141	NEO1	13.8578	20.4589	4.60508	20.6345	24.6903	5.86092	4.27206	7.24465	22.1647	29.3859	7.87194	8.28041
ENSG00000067167	TRAM1	42.1464	96.4927	150.521	79.8807	83.65	76.5071	114.886	146.804	146.478	210.119	46.183	92.9794
ENSG00000067177	PHKA1	8.86732	6.15616	3.24488	1.34516	3.33787	1.49602	4.34821	1.12146	0.765322	0.889438	5.78594	8.45865
ENSG00000067182	TNFRSF1A	48.7232	42.3613	47.1484	71.608	50.2888	50.678	47.1054	72.045	75.2793	96.0597	53.5642	33.4137
ENSG00000067191	CACNB1	3.45069	1.27841	6.31566	3.23895	1.47386	4.80555	5.6156	16.4969	5.00192	5.01239	7.98348	4.15251
ENSG00000067208	EVI5	3.30064	6.75876	2.74491	3.43376	7.41634	3.47166	4.88818	3.30642	6.32032	6.34189	6.08482	11.6827
ENSG00000067221	STOML1	10.3276	4.5577	5.44532	2.33449	1.12003	0.652108	1.28855	1.29487	4.30781	5.85739	4.13969	2.84062
ENSG00000067225	PKM2	439.383	463.344	363.306	396.124	553.4	349.358	465.056	259.048	930.515	834.565	2097.54	853.768
ENSG00000067248	DHX29	12.1847	26.5452	18.3416	24.0346	35.0739	40.8719	19.0679	24.0056	24.5756	16.2998	15.5032	13.4643
ENSG00000067334	DNTTIP2	52.7065	54.3594	68.9132	97.9739	83.5325	103.068	55.7448	87.9706	13.1072	9.45084	16.4917	24.6084
ENSG00000067365	METTL22	13.3442	5.40543	9.05112	14.5139	10.5038	6.46944	10.6838	6.24629	14.5602	23.7161	13.8497	14.39
ENSG00000067369	TP53BP1	15.7526	17.765	16.0259	12.5011	15.3575	22.3368	28.3918	30.8116	10.7799	15.0934	11.4862	11.5815
ENSG00000067445	TRO	0.5113	0.223468	0.128533	4.53022	2.11066	5.50962	10.7467	4.81928	2.94134	4.93069	0.555752	0.041809
ENSG00000067533	RRP15	3.75953	4.81007	4.55696	9.39772	19.8593	14.8685	4.64871	6.34623	4.02404	3.23077	4.61783	6.51568
ENSG00000067560	RHOA	228.153	274.565	437.701	229.178	276.367	205.891	228.044	228.772	429.379	327.865	260.884	259.041
ENSG00000067596	DHX8	22.3044	18.7603	22.5356	20.938	22.964	27.6831	23.5908	22.6924	20.5732	16.0025	20.2605	17.2651
ENSG00000067606	PRKCZ	7.21147	3.41467	5.31301	6.05807	3.69493	5.47839	1.9395	0.595947	0.418042	0.272304	7.57263	6.81586
ENSG00000067646	ZFY	0.001823	0.013442	0.006406	0.000809	0.010067	0	0.001583	0	0.005806	0.000743	0.000935	0.003375
ENSG00000067704	IARS2	19.8797	36.1637	12.764	24.2093	41.6499	16.7611	14.3833	8.15439	30.0702	36.3308	47.3578	47.5983
ENSG00000067715	SYT1	0.015371	0.271534	0.149189	0.18433	1.74355	0.806908	0.336468	0.24823	0.267142	1.00457	7.73707	5.08303
ENSG00000067798	NAV3	0.312103	2.79049	1.9896	0.451628	2.1466	3.17183	1.83147	11.0681	27.2798	20.8652	5.43077	1.0676
ENSG00000067829	IDH3G	28.8854	13.7883	21.5724	18.3242	7.30148	5.95571	17.5318	11.8493	17.2147	21.067	27.4015	19.8422
ENSG00000067836	ROGDI	9.12531	5.16	2.09042	2.28334	0.554707	0.44308	1.14059	0.624824	4.46153	10.5455	20.4752	9.47448
ENSG00000067840	PDZD4	0.046423	0.188267	0.072513	0.473938	0.477278	0.51812	0.678185	0.413796	0.744764	0.144046	0.149112	0.206156
ENSG00000067842	ATP2B3	0	0	0	0.007657	0.008943	0.013533	0.058122	0.125999	0.024137	0.052282	0.001111	0.00257
ENSG00000067900	ROCK1	15.7404	32.819	12.4182	19.7902	44.0701	16.9619	17.7146	14.7494	30.4293	23.8068	25.5168	32.1361
ENSG00000067955	CBFB	12.099	26.3252	16.1514	11.114	23.8535	10.3024	18.8102	14.8715	21.155	23.1123	23.8404	29.4317
ENSG00000067992	PDK3	8.36915	17.5996	7.00965	1.68614	2.46692	0.837082	3.07983	3.42704	3.50932	4.09656	3.81343	1.50505
ENSG00000068001	HYAL2	12.4484	4.66994	4.12614	3.62534	2.85554	1.48867	3.2371	1.19359	6.09174	7.09136	19.0981	15.1618
ENSG00000068024	HDAC4	3.69012	2.83174	1.38535	3.92471	5.2753	2.704	4.71942	2.68246	3.27225	4.06538	2.2764	1.42562
ENSG00000068028	RASSF1	27.3828	10.3538	48.3116	27.9333	8.68065	52.309	24.9377	34.236	17.7724	12.0219	6.78495	5.32803
ENSG00000068078	FGFR3	0.490903	0.364242	0.662442	0.62687	0.173473	0.887992	0.947963	0.549376	1.72397	0.49926	3.21286	1.78517
ENSG00000068079	IFI35	5.40186	4.2781	2.30595	2.07623	1.61305	0.660181	2.16696	2.47702	2.73975	8.41777	3.25603	3.96891
ENSG00000068097	HEATR6	3.32803	5.81474	1.20129	3.44751	7.147	1.52678	1.49788	1.03953	8.28295	9.12401	10.7186	10.0036
ENSG00000068120	COASY	69.6125	25.7687	15.4178	33.4394	19.2514	7.81592	28.0823	7.53926	21.7333	25.6635	51.7209	26.5141
ENSG00000068137	PLEKHH3	15.5	6.35993	8.51282	7.54303	2.92185	6.23151	5.98771	11.1936	7.13094	11.9785	11.2784	2.75347
ENSG00000068305	MEF2A	15.7463	17.1365	30.4158	25.697	24.8992	37.4894	18.8803	41.4222	17.3993	18.0257	12.3656	23.1815
ENSG00000068308	OTUD5	39.6797	26.0649	45.1757	45.0904	25.4406	46.2418	50.2156	40.2903	26.0746	26.4125	24.3891	24.7933
ENSG00000068323	TFE3	49.2276	17.6405	62.3238	81.9231	32.2772	100.077	88.3141	118.08	48.848	49.7611	33.5632	22.3038
ENSG00000068354	TBC1D25	14.0343	10.0634	11.1986	14.0128	10.5557	12.3125	13.9754	14.0973	7.49977	8.77048	11.8291	11.5741
ENSG00000068366	ACSL4	2.21934	32.6516	15.6253	46.1557	97.2161	54.6217	90.8015	59.2947	33.8132	19.6625	38.7039	34.6444
ENSG00000068383	INPP5A	4.12052	4.95535	4.57301	11.7097	7.03679	7.49167	13.0361	5.44726	12.1615	13.2224	6.68167	7.23265
ENSG00000068394	GPKOW	18.5611	9.30235	16.5345	24.6501	11.7702	21.5021	24.9717	21.5436	10.7588	10.6611	14.6774	10.3066
ENSG00000068400	GRIPAP1	11.3918	7.21002	7.49553	7.02976	6.44983	6.81756	6.11508	6.21446	5.2634	6.01213	7.60139	8.971
ENSG00000068438	FTSJ1	17.4517	13.402	19.9726	36.3622	23.7672	33.8085	50.8206	58.4945	36.6674	16.7951	48.1815	54.174
ENSG00000068489	PRR11	0.164409	1.10411	0.116522	0.114899	0.23533	0.105898	0.202052	0.446936	3.60426	1.6103	52.2259	15.1449
ENSG00000068615	REEP1	0.032751	0.148052	0.03984	0.00915	0.026103	0.013396	0.060083	0.045924	0.413505	0.073082	0.019036	0.185275
ENSG00000068650	ATP11A	8.33888	23.8027	6.9006	2.16326	5.89577	1.70612	9.79617	4.54869	12.6207	13.0515	12.0772	8.37889
ENSG00000068654	POLR1A	10.487	11.3015	7.86491	12.8726	29.4435	18.3076	9.89783	5.7898	13.0644	9.77975	17.9088	15.5757
ENSG00000068697	LAPTM4A	164.801	181.374	221.938	207.107	190.194	274.522	274.195	754.405	216.933	275.205	99.0632	194.136
ENSG00000068724	TTC7A	12.6194	7.81242	21.4779	12.6876	11.4617	8.96145	4.28029	10.9017	16.3023	14.8745	17.2734	9.29986
ENSG00000068745	IP6K2	50.7955	26.4998	29.3243	48.0568	30.2908	31.026	33.7471	31.5272	7.50652	9.0958	17.2389	17.3106
ENSG00000068781	STON1-GTF2A1L	0.088367	0.207744	0.082987	0.657019	1.36785	0.517741	4.21173	1.80969	2.99627	4.65502	0.123391	0.197643
ENSG00000068784	SRBD1	3.11203	6.97314	1.36141	2.94843	5.87847	2.1107	3.08574	3.0439	4.16566	2.70057	5.23611	3.86304
ENSG00000068793	CYFIP1	28.9622	29.3472	19.0654	20.0142	26.9118	19.7848	12.4327	10.3476	16.9425	24.5381	37.3829	33.9304
ENSG00000068796	KIF2A	7.46253	13.8254	13.9981	8.05315	16.8656	8.77501	8.13068	7.93701	10.7948	11.9053	17.436	13.8451
ENSG00000068831	RASGRP2	0.207	0.11715	0.037857	0.191878	0.084652	0.23409	0.179935	0.249559	0.257237	0.219522	0.060257	0.034036
ENSG00000068878	PSME4	36.2038	92.3499	68.7761	42.7763	62.8894	85.076	25.4372	50.8454	22.5117	11.744	35.4411	29.9982
ENSG00000068885	IFT80	1.5057	6.35446	0.799587	1.34623	2.61694	0.884735	1.95341	2.54644	3.80594	8.31958	3.56137	4.96117
ENSG00000068903	SIRT2	11.1709	6.80708	12.9668	10.6752	3.0807	10.6929	12.7926	13.2673	10.404	15.9528	17.8073	9.13147
ENSG00000068912	ERLEC1	14.7374	31.0506	22.7817	21.9083	18.5074	29.2331	37.7711	60.8137	50.3748	33.6288	18.2168	44.8344
ENSG00000068971	PPP2R5B	16.8776	13.2629	46.1541	15.8721	6.2435	16.5203	7.48487	8.85156	12.6616	10.7704	11.1044	17.2856
ENSG00000068976	PYGM	3.54563	2.00398	3.74226	2.6977	1.3663	3.1754	2.24648	2.90992	0.328296	0.193758	0.03825	0.707976
ENSG00000068985	PAGE1	0.007233	0	0	0	0	0	0	0	0	0	0	0
ENSG00000069011	PITX1	0.369925	0.011197	0.079275	0.144001	0.03187	0.060509	0.014685	0.037279	0.072656	0.063104	3.57577	11.7871
ENSG00000069018	TRPC7	0	0.018655	0.017568	0	0.016314	0.014542	0	0	0	0	0	0.147407
ENSG00000069020	MAST4	20.2021	23.3071	11.4671	28.876	57.6134	91.6706	2.69053	8.43153	1.88049	4.49633	26.1536	20.4116
ENSG00000069122	GPR116	0.046782	0.098689	0.065661	0.205479	0.105736	0.345501	0.25495	1.01624	25.6955	0.194486	0.011184	0.017298
ENSG00000069188	SDK2	0.455424	0.079608	0.129362	2.11332	1.31912	2.82748	0.365349	0.127071	1.04088	0.28589	28.0602	16.9527
ENSG00000069206	ADAM7	0	0	0	0	0.003149	0	0.001013	0	0	0	0	0
ENSG00000069248	NUP133	9.56478	14.2708	7.09214	11.9602	21.0576	11.1165	7.34158	7.16467	10.0927	11.7507	13.4939	14.4216
ENSG00000069275	NUCKS1	23.0556	38.9036	24.8115	40.9536	56.0257	43.6721	38.2403	59.069	33.0243	42.8648	48.788	60.4948
ENSG00000069329	VPS35	23.8764	36.7719	22.0632	33.0743	44.3052	26.2416	21.9141	17.6131	33.4674	37.0189	52.1848	44.1615
ENSG00000069345	DNAJA2	29.9345	28.2677	31.8255	38.8201	36.0731	35.2648	43.7819	46.0328	24.98	26.752	24.2565	33.9501
ENSG00000069399	BCL3	102.19	31.2266	66.3239	59.3554	17.146	20.2372	31.531	93.8787	24.0868	51.5768	28.2449	9.47341
ENSG00000069424	KCNAB2	0.175783	0.138176	0.085569	0.546884	0.592682	0.531062	0.604037	0.467559	2.18001	2.49262	1.65881	1.64811
ENSG00000069431	ABCC9	0.021057	0.465274	0.027354	0.122143	0.133317	0.165864	0.599969	0.921568	11.0107	13.2643	0	0.006782
ENSG00000069482	GAL	6.22164	1.82662	4.72335	4.53866	8.09643	2.07519	37.7824	48.8914	2.80361	0.157377	2.17759	2.25593
ENSG00000069493	CLEC2D	1.01585	3.07201	0.325527	0.711281	2.03487	0.607415	0.938376	1.30852	1.41267	1.76786	1.5486	1.94904
ENSG00000069509	FUNDC1	7.67227	7.15686	4.7203	5.37718	4.03347	3.10231	3.5748	4.25249	5.62023	7.4212	9.44999	10.9567
ENSG00000069535	MAOB	0.197121	2.40653	0.590392	48.2262	53.9306	5.77087	2.30445	2.05627	0.63792	0.328369	0.469484	0.199953
ENSG00000069667	RORA	3.39321	6.94765	6.30905	1.75416	1.57483	1.40491	16.0408	12.9966	2.60503	2.58682	0.17384	0.84517
ENSG00000069696	DRD4	1.51977	0.273377	0.298444	0.198192	0.085588	0.411411	1.42431	0.363586	0.656869	0.741759	1.38602	1.22402
ENSG00000069702	TGFBR3	2.52069	7.35422	1.45583	115.223	90.4172	5.27714	78.3825	45.3631	5.31474	4.26889	0.132609	0.158634
ENSG00000069712	KIAA1107	0.617122	2.00993	0.051677	0.088198	0.121343	0.029405	0.22877	0.089176	1.11975	1.71056	1.07675	1.37436
ENSG00000069764	PLA2G10	0.072736	0.351755	0.418933	0.155562	0.769964	1.0489	0.00678	0.424861	0.010604	0.018331	0.293639	0.35349
ENSG00000069812	HES2	6.85053	1.10592	0.310735	0.247695	0.058129	0.018814	0.065487	0.01326	0.030463	0.016123	18.9788	28.6224
ENSG00000069849	ATP1B3	48.4095	119.633	90.366	109.503	100.806	124.947	277.087	434.65	78.2326	31.8235	64.4411	59.849
ENSG00000069869	NEDD4	10.0298	9.81986	1.76024	3.08238	7.132	2.82985	3.15744	2.33557	5.92727	7.89323	8.94585	7.70415
ENSG00000069943	PIGB	4.83239	8.09256	2.25299	2.01141	3.5163	0.941143	2.05185	2.88184	7.70519	7.40525	8.46999	13.8526
ENSG00000069956	MAPK6	53.312	86.49	60.0031	38.2254	62.3157	47.8767	59.0528	59.4318	24.0568	22.0576	42.6616	70.4296
ENSG00000069966	GNB5	3.9935	3.79862	2.2231	3.08356	3.60543	1.68142	3.84217	3.22862	3.25885	2.68714	6.63177	7.92969
ENSG00000069974	RAB27A	8.7535	13.8566	7.17076	13.0116	16.9792	13.0506	9.5986	15.1719	5.32258	9.5051	7.80072	13.4173
ENSG00000069998	CECR5	7.51307	4.02149	2.90095	6.90077	4.73948	3.05811	4.24222	1.18412	3.5194	5.96916	9.01579	4.88258
ENSG00000070010	UFD1L	12.8884	8.99551	8.6869	15.3176	12.1095	6.89575	13.1124	6.93254	5.92327	5.38787	9.08195	10.0859
ENSG00000070018	LRP6	5.69609	18.5938	7.08639	6.36775	14.0478	6.58375	5.26611	5.4092	8.47521	9.86298	4.93247	4.77949
ENSG00000070019	GUCY2C	0.064805	0.10173	0.154824	0.132016	0.145802	0.330527	0.129903	0.371192	0.016186	0.002046	0	0
ENSG00000070031	SCT	0.391957	0.082065	0.17674	0.43432	0.035416	0.119474	1.18302	0.893936	0.047153	0.034471	0	0.254668
ENSG00000070047	PHRF1	20.5018	6.36227	17.8376	13.9022	9.7135	17.1608	16.9164	11.5429	11.2158	8.68874	17.3127	9.08173
ENSG00000070061	IKBKAP	9.35041	12.6133	7.07444	11.8877	14.7285	13.564	7.71429	11.9036	12.2773	8.45184	16.5326	19.8078
ENSG00000070081	NUCB2	7.52393	15.1338	16.942	9.65839	5.01098	14.3256	24.8136	27.8778	12.4508	14.3475	4.06019	8.40094
ENSG00000070087	PFN2	18.5371	17.4129	13.662	32.5812	28.8118	9.36739	6.93799	5.3792	37.3039	80.584	66.338	138.717
ENSG00000070159	PTPN3	6.30736	6.14853	3.32015	12.6975	16.5763	3.69467	0.244006	0.20713	1.00136	0.121512	13.5971	13.963
ENSG00000070182	SPTB	0.131891	0.555455	0.65552	0.158144	0.220569	0.584051	0.020188	0.115848	0.179354	0.029202	0.02325	3.28157
ENSG00000070190	DAPP1	17.0062	75.7973	158.535	1.78926	2.41914	2.60613	1.30386	14.6875	0.014649	0.001874	5.01702	31.927
ENSG00000070193	FGF10	0.003473	0	0	0.180439	0.056817	0.299632	8.82912	8.33775	1.60226	9.29705	0	0
ENSG00000070214	SLC44A1	6.58672	9.00769	1.72043	3.1674	6.09857	1.39467	8.44286	2.29016	9.40895	17.0701	9.55935	10.2494
ENSG00000070269	C14orf101	2.39291	5.27646	0.846715	1.6362	3.65844	0.467217	2.46196	1.44739	2.17724	3.82021	2.14908	3.97835
ENSG00000070366	SMG6	12.2095	8.64241	11.8156	6.18228	8.35036	8.48093	8.48563	6.8285	15.2963	20.3429	13.6804	15.844
ENSG00000070367	EXOC5	5.5799	13.8274	5.28147	9.09751	16.5432	6.6525	10.0798	7.16235	11.0389	11.9096	11.0214	15.0194
ENSG00000070371	CLTCL1	0.14379	0.648828	0.149933	0.824445	1.14701	0.313116	0.389535	0.160809	3.54997	2.89936	3.88059	7.68112
ENSG00000070388	FGF22	0.022905	0.029792	0.109791	0.013736	0.008763	0.063813	0	0.130885	0.013538	0.021099	0.025749	0.037646
ENSG00000070404	FSTL3	73.8355	9.79893	58.6556	68.1122	19.4132	33.413	64.7072	55.2385	197.323	88.6874	76.7612	103.731
ENSG00000070413	DGCR2	27.7797	15.2274	18.6434	22.501	17.6618	20.3831	17.1141	8.08603	22.2676	18.9496	31.0861	34.5717
ENSG00000070423	RNF126	60.6264	13.1061	61.6898	62.8566	22.9551	41.8205	42.6224	25.881	29.5535	24.3668	79.0675	42.3308
ENSG00000070444	MNT	28.3762	9.35519	14.2898	8.31049	5.19697	5.50937	9.15037	4.47331	19.9963	16.39	23.9543	36.6526
ENSG00000070476	ZXDC	9.353	8.8241	8.8608	8.0048	9.02324	9.04155	9.22151	7.36773	6.1763	5.34514	6.30304	7.12252
ENSG00000070495	JMJD6	13.9484	12.1868	32.9565	31.0259	12.6916	53.0346	33.6657	41.508	8.60012	5.04558	5.01219	8.92106
ENSG00000070501	POLB	9.18512	14.8803	7.38485	6.17966	7.53588	4.4482	2.92671	3.63378	2.18351	2.21916	5.05677	5.90157
ENSG00000070526	ST6GALNAC1	0.008611	0.033084	0.181601	0.034676	0.132934	0.052319	0.023581	0.095052	0.053115	0.01006	0.006276	0.372056
ENSG00000070540	WIPI1	58.9663	78.7402	81.9666	18.1072	19.9306	22.9122	113.228	98.4189	44.3376	44.3963	21.5074	92.2402
ENSG00000070601	FRMPD1	0.211473	0.93405	0.11865	0.025546	0.079496	0.016275	0.013174	0.019264	0.132427	0.002536	0.204179	0.023558
ENSG00000070610	GBA2	22.2341	20.4617	25.1164	26.7971	23.5545	40.3423	20.9975	21.1967	7.7461	6.89018	13.3656	17.6596
ENSG00000070614	NDST1	19.938	30.0094	13.7072	10.7513	17.6712	12.1283	7.77848	7.83398	63.1863	54.4703	45.8299	43.8049
ENSG00000070669	ASNS	22.2032	20.7131	40.3902	39.7948	33.5546	60.9101	17.1907	38.3956	32.1366	52.5377	25.0226	51.0735
ENSG00000070718	AP3M2	1.21506	2.00448	1.47937	1.48887	2.23011	1.53789	2.79985	1.8448	5.79436	5.32842	3.74521	5.22493
ENSG00000070729	CNGB1	0.202831	1.39167	0.019414	0.048299	0.083896	0.009287	0.010221	0.003232	0.006797	0.01268	0.068584	0.130543
ENSG00000070731	ST6GALNAC2	4.90367	4.52088	2.74767	9.43742	6.34179	1.74355	0.332688	0.563591	0.459604	0.187014	41.1209	111.697
ENSG00000070748	CHAT	0	0	0.004969	0	0.005206	0	0	0	0	0	0.005804	0.005237
ENSG00000070756	PABPC1	363.665	693.701	517.535	356.304	460.746	553.529	284.237	434.143	217.382	334.439	466.646	776.901
ENSG00000070759	TESK2	5.03348	5.53983	7.92947	4.42917	4.62222	3.93728	2.7142	3.68032	0.804779	0.867663	2.09659	2.37762
ENSG00000070761	C16orf80	31.6572	28.5565	54.3752	89.2341	35.9445	116.464	70.6631	121.488	21.5469	18.1359	28.1743	22.8993
ENSG00000070770	CSNK2A2	22.5484	26.5951	37.2233	35.5853	40.5036	38.9632	30.9785	39.3315	26.5547	33.0001	34.358	56.3662
ENSG00000070778	PTPN21	8.74174	9.07983	7.26948	7.80358	10.8485	7.4181	7.96113	5.85896	12.231	15.4374	8.49774	7.25993
ENSG00000070785	EIF2B3	7.28076	9.87358	6.72094	12.7555	14.7848	7.04192	6.85335	4.15814	6.19054	6.0181	12.6632	12.4494
ENSG00000070808	CAMK2A	0.003797	0.176954	0.50065	0.201626	0.241486	0.827691	0.296896	1.4057	0.063201	0.065175	0.293735	0.422621
ENSG00000070814	TCOF1	8.76006	8.68619	8.74454	16.7442	15.9765	25.2571	8.24586	5.61133	5.38133	3.98675	25.623	6.10264
ENSG00000070831	CDC42	64.6315	99.8169	85.3156	59.819	77.0597	53.4552	46.5927	80.7935	51.2822	48.2261	56.3745	75.1433
ENSG00000070882	OSBPL3	7.92263	11.2495	6.00041	3.17856	6.77609	4.30263	1.27879	3.83149	13.1732	12.398	14.2971	14.7904
ENSG00000070886	EPHA8	0.014636	0.004545	0.00686	0.014349	0.014683	0.016788	0.081625	0.101476	0.012434	0	0.010015	0.012649
ENSG00000070915	SLC12A3	0.000301	0.002947	0.005019	0	0.003459	0	0.003014	0.002834	0.00171	0.006127	0	0.000835
ENSG00000070950	RAD18	5.71366	6.70086	2.98565	9.03452	14.7767	12.1823	2.56884	2.29307	2.95357	1.60502	6.4227	3.89389
ENSG00000070961	ATP2B1	9.44361	8.11014	6.89261	14.7243	25.967	18.3252	11.1652	12.8807	13.5132	19.2313	19.1712	27.7743
ENSG00000070985	TRPM5	0.002633	0.246129	0.192886	0.007685	0.102322	0.213445	0.002287	0.247599	0	0	0.005405	0.014597
ENSG00000071051	NCK2	30.6139	30.7552	48.119	46.659	34.2603	42.2313	54.4126	32.3476	18.9512	36.0855	43.8583	21.2609
ENSG00000071054	MAP4K4	14.9179	35.1581	14.4251	29.6346	50.1153	42.3646	65.1681	36.9657	38.6732	35.6586	57.4972	52.9694
ENSG00000071073	MGAT4A	6.18764	13.7808	2.96646	1.21488	4.27945	0.858551	2.01961	0.724345	0.147589	0.068446	0.103407	0.937769
ENSG00000071127	WDR1	92.0066	51.8699	107.832	83.7641	45.0321	82.0089	30.1455	26.0151	91.3927	63.0342	95.5697	85.2545
ENSG00000071189	SNX13	3.73432	8.5814	2.86437	4.64696	9.0183	3.85653	5.03457	4.1966	3.71667	4.61256	3.42475	6.04764
ENSG00000071203	MS4A12	0	0	0	0	0	0	0	0	0.028464	0.023177	0	0
ENSG00000071205	ARHGAP10	2.95795	2.89584	3.68423	4.11861	4.52143	3.65252	7.12207	12.3876	2.73568	3.47093	3.34279	5.57089
ENSG00000071243	ING3	7.31676	10.4724	6.75325	6.36697	6.9686	3.83701	6.17153	7.97077	2.09393	1.96555	1.64758	2.35344
ENSG00000071246	VASH1	0.055778	1.14526	0.840719	0.169322	0.869419	0.65377	0.459284	0.556573	1.34771	2.12525	1.128	1.01961
ENSG00000071282	LMCD1	54.3142	12.0646	11.8257	2.57678	0.707758	3.34411	17.2711	27.5624	51.1802	46.581	1.48421	0.448035
ENSG00000071462	WBSCR22	17.0482	13.9011	16.1232	19.4257	14.6561	24.2191	19.7817	15.4809	6.87398	5.77612	8.42269	7.53715
ENSG00000071537	SEL1L	15.1511	22.9403	31.5814	26.2941	22.5536	47.306	55.5955	49.7078	38.0408	46.2915	10.5546	38.1584
ENSG00000071539	TRIP13	1.09406	1.50785	0.704931	1.65579	3.08425	1.16135	0.673435	0.449923	2.60279	1.00402	22.1396	4.37977
ENSG00000071553	ATP6AP1	40.7795	17.5071	16.0996	22.4996	9.04208	13.2177	22.4579	11.2343	37.9211	30.1196	25.3323	29.7987
ENSG00000071564	TCF3	20.6339	7.36117	12.4974	15.4955	10.8708	12.1271	14.3759	6.01866	18.8757	20.1467	39.0273	19.7836
ENSG00000071575	TRIB2	16.1731	50.1661	13.9126	9.19271	19.3141	2.24953	2.8499	2.20714	16.2448	10.2713	4.73277	2.27035
ENSG00000071626	DAZAP1	51.0977	55.2736	52.0847	60.83	79.4475	56.2667	51.2857	38.3822	21.1031	19.3746	55.3055	36.9073
ENSG00000071655	MBD3	38.8517	12.0956	13.1439	52.5979	24.1106	17.3668	59.8455	24.4674	55.7811	40.7115	58.3865	25.6094
ENSG00000071677	PRLH	0.598844	0.030749	0.052903	0	0	0	0.029816	0	0	0	0	0.032763
ENSG00000071794	HLTF	3.12372	4.30513	1.12257	1.84755	2.95201	0.667652	0.919503	1.53723	5.19352	6.45836	5.45652	6.42227
ENSG00000071859	FAM50A	37.6775	11.2395	18.5385	20.011	6.98447	12.5284	36.9879	16.4758	29.6503	27.5127	20.3532	25.3665
ENSG00000071889	FAM3A	7.86133	2.48851	3.29823	4.20277	1.4358	2.68043	5.49534	4.81137	4.71106	6.04838	6.8326	5.8364
ENSG00000071894	CPSF1	28.3758	19.085	10.9045	25.2311	16.2477	10.8368	12.7216	4.81807	17.2457	18.7613	29.3434	17.2716
ENSG00000071909	MYO3B	0.005099	0.043899	0.008961	0.045646	0.084376	0.019113	2.7796	0.061824	0.016212	0.019745	0.163432	0.195291
ENSG00000071967	CYBRD1	9.6597	18.9588	4.68271	24.489	52.7679	7.99308	37.5657	80.6628	160.498	175.179	8.02379	7.59151
ENSG00000071991	CDH19	0.025311	6.20443	0.155183	0.017195	0.410591	0.005035	0.07012	0.090251	0.033642	0.002501	0.006338	0
ENSG00000071994	PDCD2	8.04197	9.67308	7.35188	11.116	15.6452	8.36226	7.03972	3.88326	6.72857	6.80435	9.48657	11.5987
ENSG00000072041	SLC6A15	0.055068	0.201745	0.155697	0.046234	0.821628	0.155944	0.020663	0.063272	0.021847	0.181911	18.539	33.9959
ENSG00000072042	RDH11	19.8339	32.2276	7.4093	13.5136	17.4629	6.50157	8.37701	5.29023	12.1228	10.7279	30.5964	28.3536
ENSG00000072062	PRKACA	21.5667	12.3329	13.7429	24.2115	12.9114	23.9421	23.9802	22.2272	25.9123	36.576	35.1564	14.9517
ENSG00000072071	LPHN1	9.97198	4.92757	10.2317	7.38747	7.29915	15.837	6.11426	6.22228	7.09162	8.32476	5.23094	6.99212
ENSG00000072080	SPP2	0.007935	0.024642	0	0.02936	0.01258	0.019343	0.013976	0	0.018558	0	0.017646	0
ENSG00000072110	ACTN1	96.2738	54.38	175.24	229.228	110.454	398.283	20.9635	51.2852	102.787	96.6642	249.466	108.233
ENSG00000072121	ZFYVE26	7.0281	5.11114	3.97644	4.36239	4.20988	5.98469	4.61729	4.61134	6.33369	4.758	3.98654	3.5358
ENSG00000072134	EPN2	12.6063	7.91577	12.7015	7.46727	8.42259	8.31842	4.19828	5.21284	11.8092	12.4718	13.3171	10.1231
ENSG00000072135	PTPN18	11.7314	10.2063	6.1736	3.29293	3.08096	1.19841	1.69569	1.5304	8.7414	7.18209	16.9011	6.61317
ENSG00000072163	LIMS2	0.14282	0.036026	0.071768	18.3608	3.3276	6.19838	0.866772	2.09397	13.3342	7.13667	0.077024	0.06134
ENSG00000072182	ACCN4	0.071048	0.058819	0.198028	0.142006	0.045738	0.586228	0.243694	0.511717	0.076066	0.035235	0.023903	0.248556
ENSG00000072195	SPEG	3.91127	2.64185	5.52391	2.40848	1.02867	1.50542	0.283396	0.770287	2.81148	8.36924	9.85981	4.65141
ENSG00000072201	LNX1	8.56563	10.1052	11.7	0.638265	4.82739	7.43099	0.341834	5.62845	0.119539	0.106236	0.047002	2.01866
ENSG00000072210	ALDH3A2	24.2601	23.1639	1.2592	41.6689	43.8658	8.62149	2.79833	2.70573	5.23437	8.00881	22.8224	19.7351
ENSG00000072274	TFRC	18.9814	43.0405	26.4041	89.2927	195.785	62.8067	39.9352	30.7206	49.8593	41.4986	35.6326	41.5291
ENSG00000072310	SREBF1	55.2902	11.5348	21.5877	17.0735	10.493	45.3645	26.0208	29.9101	16.9166	12.9471	51.7309	33.7181
ENSG00000072315	TRPC5	0	0.070904	0.022283	0	0.037519	0.000349	0.010888	0.031721	0.014648	0.18038	0.000821	0.083906
ENSG00000072364	AFF4	62.6588	116.068	82.4232	46.2504	77.0217	86.4399	63.757	78.4281	43.0755	27.5625	25.6111	52.4274
ENSG00000072401	UBE2D1	34.2725	58.2001	79.4497	52.8461	68.0776	50.114	74.4396	92.9741	19.2227	27.9481	14.6256	16.4348
ENSG00000072415	MPP5	14.7236	41.6439	36.1137	7.92803	16.0256	10.3826	5.98799	19.5988	6.65089	6.18634	7.18488	10.7782
ENSG00000072422	RHOBTB1	3.47453	1.22455	1.19452	0.333982	0.306057	0.236648	1.02985	1.16162	12.6272	25.9201	1.23952	1.11479
ENSG00000072444	ASAH2C	0.455195	1.01887	0.122994	0.262274	0.941748	0.090282	0.12935	0.028984	0.594607	0.477946	0.430154	1.01101
ENSG00000072501	SMC1A	19.3521	18.5235	12.3242	17.4818	29.663	13.1058	13.2004	11.0768	11.0832	9.0682	37.9175	12.7044
ENSG00000072506	HSD17B10	45.4381	21.3106	24.7859	71.1735	34.996	41.9124	57.12	22.6413	29.3231	31.2071	60.1315	25.5589
ENSG00000072518	MARK2	26.9978	21.008	18.4936	15.2363	12.8231	13.8181	11.9893	10.7533	9.90079	7.44712	24.8213	18.1668
ENSG00000072571	HMMR	0.319026	0.964733	0.710759	0.270176	0.309269	0.390219	0.158929	0.367174	1.53936	0.358346	13.3325	0.938852
ENSG00000072609	CHFR	9.94134	8.00845	6.36718	8.31465	7.3062	3.61456	9.78239	4.89116	4.00366	4.64229	6.16373	6.95177
ENSG00000072657	TRHDE	0.00153	0	0	0	0.039319	0.019889	0.005315	0.02098	0.603901	4.19041	2.31505	1.29543
ENSG00000072682	P4HA2	7.38439	9.96268	15.438	4.21655	1.92122	3.63625	4.20306	6.06431	38.0418	33.0753	17.5835	25.7917
ENSG00000072694	FCGR2B	0.001491	0.003472	0	0.002648	0	0.003133	0.003885	0.005111	0.021032	0	0	0.005522
ENSG00000072736	NFATC3	5.98866	11.5221	4.67458	7.38181	15.4672	6.4594	7.99427	5.4857	8.9029	7.60034	7.25	10.0728
ENSG00000072756	TRNT1	4.49689	6.36399	4.35891	6.17461	9.67231	5.35312	7.49799	4.3285	3.12294	3.56952	2.90445	4.50903
ENSG00000072778	ACADVL	364.111	264.576	252.655	240.062	162.421	171.389	211.563	139.13	72.5348	70.8397	94.6473	121.572
ENSG00000072786	STK10	7.72433	7.87353	18.6845	2.90412	5.39166	6.42983	9.15934	16.0316	7.38345	6.3814	15.6033	14.3719
ENSG00000072803	FBXW11	10.8431	29.0958	22.1844	15.1201	26.3243	20.71	16.2533	25.1253	15.7453	15.0978	10.8256	17.5843
ENSG00000072818	ACAP1	0.217806	0.335569	1.00722	0.271383	0.315892	0.958854	0.102393	0.975664	0.205476	0.25524	0.197293	0.318838
ENSG00000072832	CRMP1	0.035781	0.231725	0.198318	0.326428	1.16012	0.712387	5.68033	4.54677	0.148679	0.350811	0.043815	2.99744
ENSG00000072840	EVC	2.64907	0.698991	0.729016	2.15035	3.53454	1.60153	6.28186	8.24202	22.1745	31.2685	18.0646	10.9684
ENSG00000072849	DERL2	11.9236	15.3439	22.8716	18.3526	12.2199	25.8503	32.2081	43.5623	10.948	12.1484	6.81109	11.0112
ENSG00000072858	SIDT1	2.80191	1.85337	0.281877	0.083595	0.093297	0.099334	0.060729	0.016432	0.004127	0	0.084638	0.077759
ENSG00000072864	NDE1	9.46543	3.41286	5.14179	6.68447	6.60786	11.5591	7.21414	13.4979	7.63439	6.86202	22.9996	13.8407
ENSG00000072952	MRVI1	0.067184	0.023416	0.161273	4.78206	2.06125	1.22098	0.270346	0.769557	24.2957	32.1159	0.034671	0.860977
ENSG00000072954	TMEM38A	2.824	2.84437	2.41478	0.766037	0.559379	0.669513	0.544379	0.457664	1.20455	0.974277	1.7567	2.68496
ENSG00000072958	AP1M1	22.0103	13.0121	10.8782	34.0694	19.0391	9.81538	32.2115	16.0532	51.7992	52.824	54.9954	32.311
ENSG00000073008	PVR	34.8695	32.1006	65.5869	27.0316	32.8719	40.4113	10.5023	14.0788	93.6184	43.9605	33.3409	59.2815
ENSG00000073009	IKBKG	4.12501	1.60486	1.86442	2.90055	1.76469	1.25043	2.75501	1.90057	2.29135	2.18639	2.45979	2.39673
ENSG00000073050	XRCC1	24.3228	6.75116	6.80959	12.1667	5.67892	9.51895	10.1348	10.5593	10.5477	11.0278	26.2004	7.87238
ENSG00000073060	SCARB1	7.59975	12.6187	3.29324	2.30667	3.18663	0.965244	1.23871	1.10696	3.85027	2.62947	38.6539	8.00057
ENSG00000073067	CYP2W1	0.002112	0.079392	0.099495	0.003348	0.125933	0.130156	0.003275	0.024735	0.004942	0.066914	0.00774	0.053352
ENSG00000073111	MCM2	5.60122	1.83926	3.01078	6.35509	2.29316	3.92491	1.22497	0.892355	3.05142	1.56157	20.4339	2.9543
ENSG00000073146	MOV10L1	0.017763	0.020474	0.00801	0.003372	0.005892	0.000955	0.054074	0.076423	0.059955	0.338209	0.006393	0.00844
ENSG00000073150	PANX2	5.05987	1.35108	4.0731	12.6452	2.44349	4.85923	10.6222	4.4974	4.10433	3.9704	2.66426	3.70945
ENSG00000073169	NA	19.9269	7.61614	13.6869	20.885	8.14664	14.161	20.6787	10.1218	9.62035	10.7045	24.6248	8.76234
ENSG00000073282	TP63	0.068033	0.178234	0.027119	29.8729	76.4386	10.3795	0.163833	0.062521	0.033163	0.001144	75.6099	26.675
ENSG00000073331	ALPK1	5.1306	6.65248	1.2145	3.13959	3.51416	0.900464	0.820058	1.55673	1.33544	2.43301	1.83815	7.82037
ENSG00000073350	LLGL2	45.7893	10.6694	16.1083	11.3444	5.98469	4.25102	1.30789	1.31143	0.238907	0.081604	9.71801	14.0631
ENSG00000073417	PDE8A	6.65246	29.5819	22.8543	5.21309	9.6183	5.87591	19.2823	18.9273	9.47525	7.39546	8.74722	9.54909
ENSG00000073464	CLCN4	0.354575	0.654929	0.36547	0.461413	0.381329	0.27225	0.305318	0.638942	0.508239	0.536497	0.624233	0.054374
ENSG00000073536	NLE1	7.96564	4.42309	6.78125	14.2439	10.0361	17.0258	6.41358	4.14624	6.97021	5.76201	13.5375	9.1471
ENSG00000073578	SDHA	14.9786	7.47416	10.5841	14.6674	7.87223	13.0572	17.1995	12.7849	10.2169	10.2663	28.5545	13.011
ENSG00000073584	SMARCE1	8.98466	11.9626	5.85916	9.20504	13.424	5.68883	7.67814	7.37654	6.93487	10.1043	10.0335	13.7097
ENSG00000073598	FNDC8	0.010018	0.52328	0.991658	0.00088	2.30329	4.18523	0	0.710358	0.014247	0.006381	0.026027	3.05882
ENSG00000073605	GSDMB	2.79961	3.2468	1.58587	1.35586	2.04333	1.28984	0.90466	1.27425	2.17311	3.29059	1.03905	2.21
ENSG00000073614	KDM5A	10.426	14.6326	11.8915	11.6758	14.3503	14.2144	15.4455	13.8211	8.43859	8.03579	6.30275	8.54207
ENSG00000073670	ADAM11	0.145824	0.071395	0.073577	0.147623	0.145902	0.165495	0.336046	0.3882	0.070763	0.179643	0.168163	0.12063
ENSG00000073711	PPP2R3A	7.24538	24.0024	15.9443	9.0115	14.1929	13.2554	6.28679	11.5863	5.96206	8.31763	8.57444	8.8039
ENSG00000073712	FERMT2	10.8822	24.8208	18.3658	37.5951	41.1319	64.9503	38.4937	86.8876	47.0935	39.561	6.19736	13.0217
ENSG00000073734	ABCB11	0.010556	0.059098	0.007135	0	0.000374	0	0.00529	0	0	0	0	0
ENSG00000073737	DHRS9	0.041906	0.016318	0.014698	0.021041	0	0.036241	0.130654	0.248167	0.007612	0.015908	0.062639	0.171602
ENSG00000073754	CD5L	0	0.004958	0	0	0	0	0	0	0	0.003471	0	0
ENSG00000073756	PTGS2	2.04942	33.6747	17.6773	107.835	196.561	412.348	389.765	1345.2	17.0834	14.7303	23.8118	93.4862
ENSG00000073792	IGF2BP2	6.04344	16.4922	45.5206	1.46423	1.80087	1.61602	2.13643	4.99764	26.0085	28.7138	82.6796	41.5035
ENSG00000073803	MAP3K13	6.46232	21.6835	19.034	3.4958	4.10791	4.03803	1.93905	3.97648	1.60803	1.67794	2.04463	5.33502
ENSG00000073849	ST6GAL1	8.89429	14.6347	2.93105	1.33562	2.84404	0.165042	0.370035	0.416219	0.556659	1.64405	9.46348	7.7778
ENSG00000073861	TBX21	0.021058	0.092982	0.306759	0.138868	0.125994	0.132135	0.22621	0.364993	0.00185	0	0	0
ENSG00000073910	FRY	4.20139	1.64254	0.317913	1.18496	3.1022	1.03669	0.432588	0.36437	3.04615	4.94707	0.802561	1.93639
ENSG00000073921	PICALM	37.6435	100.852	75.7419	74.6403	124.543	168.719	46.3381	85.6788	84.7575	48.4107	42.2499	68.9462
ENSG00000073969	NSF	14.1297	32.4513	10.1357	4.95266	14.5613	3.44079	6.96804	6.25637	31.7532	24.8134	14.6789	20.9201
ENSG00000074047	GLI2	0.022077	0.019352	0.025033	0.107511	0.073427	0.071757	2.07318	1.00334	22.0726	12.4735	0.017533	0.016495
ENSG00000074054	CLASP1	12.9704	17.4691	8.25991	12.8506	14.9159	7.81355	8.81027	7.7361	13.2518	11.3033	22.0256	23.5158
ENSG00000074181	NOTCH3	32.7875	14.4949	16.4592	2.35561	0.946975	1.68017	6.64964	5.13001	54.228	7.57147	8.44223	26.0197
ENSG00000074201	CLNS1A	15.2506	10.6133	9.4256	9.97245	11.6249	4.92439	5.81225	4.62569	9.41328	13.8135	19.0585	22.1995
ENSG00000074211	PPP2R2C	0.19532	0.167121	0.013985	0.027195	0.048933	0.019435	0.072418	0.01164	0.080577	0.043454	0.204169	2.74003
ENSG00000074219	TEAD2	36.7855	24.2068	6.15182	14.448	16.0308	2.64594	13.1362	4.76421	8.51394	14.43	18.2342	2.74575
ENSG00000074266	EED	3.85322	8.07342	6.61662	7.93727	9.2674	8.72191	6.39427	7.25704	2.36688	1.93013	3.4968	3.8358
ENSG00000074276	CDHR2	0.029705	0.075531	0.03285	0.01948	0.097814	0.035205	0.005491	0.035035	0.005315	0.028819	0.015398	0.200912
ENSG00000074317	SNCB	0	0.004102	0.018572	0	0	0	0.022641	0	0.014427	0.025816	0.928041	0.04886
ENSG00000074319	TSG101	32.3333	36.4995	25.9252	37.6256	29.7159	16.5002	33.439	25.6622	25.778	23.0569	20.5694	29.0801
ENSG00000074356	C17orf85	17.5682	19.9681	14.3277	12.4485	17.2602	12.9148	16.5165	17.5169	14.2771	13.2298	12.6018	10.6311
ENSG00000074370	ATP2A3	6.70346	9.74869	2.72708	1.26052	0.523106	0.550954	12.3506	2.75163	2.04892	1.0708	0.351812	0.031751
ENSG00000074410	CA12	67.5996	40.6747	22.1434	6.00771	14.9146	3.57706	3.62983	5.81552	5.79478	8.70338	38.9013	48.2268
ENSG00000074416	MGLL	23.9479	10.1216	17.4244	1.65601	1.82605	1.07292	12.0887	5.67466	38.8906	11.5662	5.41897	10.4541
ENSG00000074527	NTN4	74.3777	40.3202	16.9241	6.02892	7.74398	8.62154	2.16752	3.94228	16.8734	5.99728	5.34167	51.807
ENSG00000074582	BCS1L	10.0075	8.93074	3.92078	12.5039	12.5743	5.32223	4.70028	2.397	4.35833	4.73955	13.7311	9.98963
ENSG00000074590	NUAK1	1.65354	3.6789	1.29331	0.962342	1.55957	0.90168	3.50211	4.28764	14.8982	7.91486	4.30613	5.80798
ENSG00000074603	DPP8	4.30946	11.1187	4.28193	3.68787	10.5417	3.37644	6.02855	5.66216	8.2287	8.43683	4.96085	9.89213
ENSG00000074621	SLC24A1	1.96818	5.27481	4.01771	0.404318	2.65456	3.87068	0.390854	4.66911	1.71324	2.12277	2.70142	4.1051
ENSG00000074657	ZNF532	17.2341	15.6343	7.30529	26.1787	28.3321	8.91058	17.0237	12.2996	23.3503	26.4215	20.961	21.7244
ENSG00000074660	SCARF1	0.49669	0.14496	0.650059	0.776079	0.968209	1.06883	0.494429	0.802609	0.16636	0.305192	0.05796	0.359891
ENSG00000074695	LMAN1	24.7554	79.8244	92.2568	64.0412	94.1382	101.492	53.8442	110.872	71.6837	65.0478	38.9276	82.5961
ENSG00000074696	PTPLAD1	56.2275	35.6875	23.3037	29.323	35.3186	25.7955	16.5904	9.59627	43.2318	37.8334	43.8339	25.2197
ENSG00000074706	IPCEF1	0.048344	0.483751	0.144575	0.027846	0.142727	0.064008	0.065508	0.086724	0.008835	0.011045	0	0.025137
ENSG00000074755	ZZEF1	23.7087	17.3588	12.2665	11.1605	13.6701	11.2993	14.8958	11.5835	13.8628	10.1274	11.5743	8.17846
ENSG00000074771	NOX3	0	0	0	0	0	0	0	0	0	0.005984	0	0.008788
ENSG00000074800	ENO1	512.105	399.838	424.378	499.76	521.304	386.023	245.374	164.262	326.987	317.796	635.164	392.874
ENSG00000074803	SLC12A1	0	0.04556	0.005224	0.000744	0.036981	0.003632	0.002912	0.026301	0	0.00123	0	0.001004
ENSG00000074842	C19orf10	120.386	56.1784	259.129	225.922	42.7951	246.737	359.683	402.806	210.761	162.844	114.626	103.48
ENSG00000074855	ANO8	10.1774	8.0441	2.55188	1.15104	1.10368	0.321899	0.590219	0.851842	2.0744	1.76179	4.76627	2.07905
ENSG00000074935	TUBE1	6.59736	9.6851	8.50087	14.06	11.8259	11.6167	11.0744	16.0838	10.767	17.5055	6.6865	4.08959
ENSG00000074964	ARHGEF10L	20.4235	12.6606	17.2871	5.20238	2.44553	4.4236	9.65821	15.7579	4.19143	4.85042	1.21289	1.4318
ENSG00000074966	TXK	0.206771	0.915447	0.367539	0.073543	0.112999	0.170448	0.068362	0.129408	0.025749	0.000573	0.013229	0.589527
ENSG00000075035	WSCD2	0	0	0	0.007788	0.01055	0.00698	0.031165	0.1096	0.101206	0.0013	0.014916	0.005907
ENSG00000075043	KCNQ2	0.010873	0.008129	0	0.004132	0	0	0.002856	0	0	0	0.013134	0.011088
ENSG00000075073	TACR2	0.03926	0.996073	0.447806	0.10886	1.11741	0.764301	0.172346	0.82536	0.094477	0.183912	0.068905	1.08728
ENSG00000075089	ACTR6	7.29792	17.5325	6.11858	7.11184	11.0198	4.42268	5.59094	6.65518	4.73986	5.02131	5.07367	5.554
ENSG00000075131	TIPIN	4.15356	3.9972	2.79323	4.61216	7.46023	4.3492	3.96451	5.16153	3.75734	1.86666	7.10711	5.76586
ENSG00000075142	SRI	23.0879	11.8739	17.2147	23.6913	16.1173	13.8429	7.08885	7.53816	10.8603	17.4897	20.9332	18.0997
ENSG00000075151	EIF4G3	32.3111	19.3489	10.1132	29.5339	33.4982	29.2396	35.3584	21.5404	37.1369	35.3623	27.1715	31.5163
ENSG00000075188	NUP37	5.24159	8.15832	3.31528	4.08	6.49409	1.84512	2.4452	3.09558	6.44277	7.73908	15.1937	8.71096
ENSG00000075213	SEMA3A	0.001537	0.003579	0.303501	0.160442	0.038474	0.91243	0.686742	0.493754	0.769945	1.0884	2.53073	4.47489
ENSG00000075218	GTSE1	0.365557	0.357894	0.365113	0.20063	0.124346	0.344285	0.273968	0.357869	1.51393	0.301636	11.7305	0.47637
ENSG00000075223	SEMA3C	24.8947	21.8432	4.08523	156.115	187.683	99.9805	6.62782	6.68222	76.4019	57.8801	61.8744	120.85
ENSG00000075234	TTC38	11.337	5.43496	6.05025	8.50579	8.43779	5.1193	7.74424	3.90657	5.45557	9.46616	8.76222	5.04212
ENSG00000075239	ACAT1	5.98574	5.35162	3.78105	3.56177	3.83705	2.80958	4.43835	6.94233	5.15709	8.35424	10.9686	8.09876
ENSG00000075240	GRAMD4	6.20632	2.90744	2.64754	2.56408	3.17042	1.08359	2.61806	1.28457	3.90714	4.53058	5.39333	3.54035
ENSG00000075275	CELSR1	16.4184	5.96483	2.30459	1.14412	2.1303	0.483098	0.214729	0.191108	0.660497	0.141671	29.3523	43.4752
ENSG00000075290	WNT8B	0	0.130453	0.077383	0.015387	0.07924	0.135061	0	0.025461	0	0	0	0.076163
ENSG00000075292	ZNF638	12.3519	22.8189	8.52374	16.7252	30.1853	13.5423	23.1245	20.8872	10.0357	10.7011	8.6674	14.1783
ENSG00000075303	SLC25A40	2.11023	4.87922	0.792079	1.09557	2.49621	0.710739	0.650068	0.891294	1.89884	3.33099	3.90714	3.39325
ENSG00000075336	C18orf55	7.79017	8.53976	3.49487	14.6899	17.347	6.94155	10.1659	7.07336	11.2301	11.1511	19.3786	11.9209
ENSG00000075340	ADD2	0.020856	0.038539	0.007931	0.015001	0.042443	0.003667	0.00784	0.027076	0.013048	0.181891	0.04516	0.006268
ENSG00000075388	FGF4	0	0	0	0	0.015779	0	0	0	0	0	0	0
ENSG00000075391	RASAL2	26.7814	20.8923	28.2916	13.6811	13.3262	40.2751	16.1584	17.9849	16.6687	11.0212	13.3435	13.9406
ENSG00000075399	C16orf7	8.65503	7.27345	6.64237	7.15119	6.46112	5.75778	8.62308	4.07508	8.8286	15.3895	6.12941	7.61161
ENSG00000075407	ZNF37A	3.25151	6.84521	2.93144	5.53523	13.5713	5.56549	6.89303	6.01839	5.53459	5.89238	4.74935	7.81041
ENSG00000075413	MARK3	16.6918	23.4183	22.4012	16.8669	25.7551	18.714	16.8807	16.8816	11.6432	13.3336	23.0244	20.5255
ENSG00000075415	SLC25A3	104.551	106.158	96.5955	127.842	106.225	103.203	120.216	92.212	88.8118	123.604	128.998	149.191
ENSG00000075420	FNDC3B	25.0855	51.4477	30.4843	36.3585	85.6618	38.9164	41.6439	64.6834	42.2786	36.4304	21.6347	19.9379
ENSG00000075426	FOSL2	121.136	60.146	83.9547	72.0508	60.6589	83.6437	113.513	151.308	62.6353	23.7249	33.8269	31.2581
ENSG00000075429	CACNG5	0	0	0	0	0	0.020824	0.01113	0	0	0	0	0
ENSG00000075461	CACNG4	9.72298	4.27706	9.94155	0.188563	0.531454	0.488951	0.153181	0.58436	0.011207	0.017566	0.360448	0.550023
ENSG00000075539	FRYL	7.57837	12.1032	6.19918	5.43102	10.3869	8.23647	4.17124	3.57339	4.89161	3.93853	9.25657	7.3793
ENSG00000075568	TMEM131	9.4093	12.4464	6.1354	17.6264	29.8461	19.5522	14.9385	8.57893	17.5262	16.4132	24.7052	19.7218
ENSG00000075618	FSCN1	18.8695	21.3909	58.3161	28.4958	6.94805	39.311	35.5323	38.8438	93.9571	78.1212	421.854	151.641
ENSG00000075624	ACTB	2702.33	1360.49	3924.98	3145.25	1138.75	2026.91	633.242	730.05	3562.26	2705.97	4520.03	2982.26
ENSG00000075643	MOCOS	8.79534	4.67062	6.97111	1.4883	1.37815	0.710157	0.520995	0.49234	3.67425	7.53552	5.58387	17.2762
ENSG00000075651	PLD1	5.53069	9.88872	0.392268	1.58275	2.37151	0.554935	6.0503	5.49728	0.646868	1.54111	2.85797	5.66244
ENSG00000075673	ATP12A	0.02445	0.078742	0.063292	0.106718	0.017676	0.192753	0.002434	0.004419	0	0.006853	0.915513	20.9268
ENSG00000075702	WDR62	0.892511	0.565793	0.891796	0.489268	0.451816	0.651942	0.436254	0.393826	0.937289	0.213681	9.16478	0.811068
ENSG00000075711	DLG1	9.33263	20.6445	9.57511	10.0442	19.1412	13.6896	7.37711	10.358	12.7516	12.0435	13.7946	31.7768
ENSG00000075785	RAB7A	287.117	179.407	248.542	271.731	179.443	319.478	541.535	474.441	264.143	218.136	253.542	222.398
ENSG00000075790	BCAP29	6.44912	10.1857	4.5392	5.15055	14.1663	3.87261	7.07817	11.5552	8.65915	11.1357	10.2202	12.6905
ENSG00000075826	SEC31B	6.67281	4.02754	4.86095	9.98226	3.16755	5.82911	6.76231	3.74749	5.37625	6.46582	7.37228	4.30744
ENSG00000075856	SART3	15.8282	11.2826	18.2986	17.7029	18.4139	26.291	20.5248	23.4599	9.80606	8.63152	10.4971	8.89684
ENSG00000075884	ARHGAP15	0.003826	0.017068	0.005949	8.8e-05	0.001243	0.010973	0.012316	0.089942	0.005531	0	0	0
ENSG00000075886	TUBA3D	0.039259	0.366671	0.365086	0	0.579695	0.504886	0.096583	0.745842	0	0	0	1.24081
ENSG00000075891	PAX2	0.177419	0.005848	0.01765	0.013377	0.003082	0	0.017437	0.011477	0.031973	0.007505	0.003699	0.0031
ENSG00000075914	EXOSC7	7.69441	3.99573	7.04325	9.89003	5.85975	9.61729	5.3859	9.40356	4.69355	4.16621	8.93921	8.257
ENSG00000075945	KIFAP3	6.34535	12.2074	3.70999	7.92304	9.53163	4.10596	8.65972	13.9902	12.3029	10.7284	11.1214	13.5532
ENSG00000075975	MKRN2	12.9042	13.8119	16.2578	24.9314	25.0807	22.8777	17.1512	15.0605	15.9966	17.7404	14.9837	25.0225
ENSG00000076003	MCM6	2.28348	2.82714	1.12344	1.18419	3.50421	1.18505	2.16157	2.42881	7.53008	5.57796	29.9518	6.41261
ENSG00000076043	REXO2	12.9644	26.7838	9.49335	17.7707	21.7387	12.2144	18.6759	19.7243	40.4134	57.273	28.6387	28.4939
ENSG00000076053	RBM7	7.80189	15.7944	11.0989	10.337	14.7586	12.8068	13.331	25.4313	6.26868	7.61477	3.76372	6.07334
ENSG00000076067	RBMS2	15.9773	14.6069	15.8551	7.09084	5.54846	12.5814	2.54714	3.97394	24.9616	25.4106	20.6392	16.888
ENSG00000076108	BAZ2A	34.185	26.8538	49.2345	16.354	20.0882	33.3784	19.6944	28.1136	15.9643	14.606	30.4846	19.4875
ENSG00000076201	PTPN23	43.6873	14.2579	30.535	30.6865	18.6271	28.6925	29.1324	16.4125	29.9516	33.2522	44.1197	31.6955
ENSG00000076242	MLH1	12.3287	13.5323	16.2417	11.5294	12.4269	11.0959	12.5909	16.4554	10.5334	9.81055	16.3803	17.4576
ENSG00000076248	UNG	7.8006	4.77845	5.30371	2.93311	2.48779	2.35182	4.93488	3.7399	7.83624	10.5359	26.116	8.80875
ENSG00000076258	FMO4	2.20131	2.22202	0.102216	0.353255	0.31654	0.243761	0.472603	1.089	0.959395	1.21993	1.08186	1.21768
ENSG00000076321	KLHL20	3.20772	3.34462	3.20636	4.99064	5.70244	4.23938	6.23701	4.71861	9.2951	8.49984	6.37502	8.50981
ENSG00000076344	RGS11	0.777336	0.441046	0.18022	0.049193	0.030199	0.069038	0.654856	0.385187	1.25517	3.16871	0.170366	0.233898
ENSG00000076351	SLC46A1	3.81011	5.91309	6.40962	3.64846	17.8872	8.84431	0.48355	2.77916	3.70233	2.01097	2.78485	7.45609
ENSG00000076356	PLXNA2	3.63394	2.88556	3.87271	4.46126	7.67534	2.4121	3.29717	2.43097	5.48121	4.82236	18.5019	12.4894
ENSG00000076382	SPAG5	3.22497	2.51058	5.40738	2.48011	2.34034	4.57629	16.1854	16.4857	2.96779	1.03203	21.0668	4.33172
ENSG00000076513	ANKRD13A	13.4902	14.2698	21.664	11.8348	11.3497	28.1064	3.42479	7.79491	24.9665	26.6528	14.0622	14.655
ENSG00000076554	TPD52	17.7904	20.5019	16.0468	4.8118	7.03128	3.21758	0.543164	1.79343	1.07716	0.541887	9.98002	9.60669
ENSG00000076555	ACACB	0.760339	0.765452	0.184786	0.226509	0.336334	0.216199	0.603658	0.527593	0.377099	0.723605	1.04339	0.355107
ENSG00000076604	TRAF4	138.669	63.4225	154.071	69.4389	39.7618	77.643	31.8192	59.4754	11.7924	9.69089	35.4408	41.6871
ENSG00000076641	PAG1	0.185225	0.121544	0.06957	0.624562	0.882706	0.320832	3.47889	1.68941	0.764316	0.31423	1.46922	2.53774
ENSG00000076650	GPATCH1	3.17039	4.25171	2.58188	4.12813	5.39662	2.25476	2.64846	1.87149	3.24972	3.46093	4.27052	4.00966
ENSG00000076662	ICAM3	1.7609	1.15658	1.35054	1.10168	0.945004	1.21898	1.10473	1.22722	2.88746	3.31484	3.41398	3.79864
ENSG00000076685	NT5C2	10.3674	30.628	24.2818	14.3838	20.8429	12.6973	14.0038	13.6495	12.6816	23.0489	10.2187	21.6039
ENSG00000076706	MCAM	12.9077	10.1363	37.9083	12.9556	20.8813	22.4266	2.1015	4.96138	2.6547	0.306444	30.0899	4.77768
ENSG00000076716	GPC4	4.65051	1.64106	1.71291	1.2151	1.90861	1.36343	4.57586	5.92737	23.1357	31.3949	3.33834	1.39937
ENSG00000076770	MBNL3	0.638246	1.58409	0.238578	0.346191	1.8122	0.262432	0.589426	0.187683	0.385904	0.107908	2.69162	2.94585
ENSG00000076826	CAMSAP3	22.8346	9.88477	19.1021	5.61517	2.69749	1.75881	0.487271	1.21713	0.020477	0.008152	7.8151	4.51498
ENSG00000076864	RAP1GAP	1.90669	1.2765	3.89612	0.556151	0.190658	0.627267	1.02538	0.705297	0.423535	0.334129	0.480555	0.662421
ENSG00000076924	XAB2	53.964	16.3184	48.3065	58.3929	21.6193	51.9592	63.9364	44.7853	16.6479	16.8709	25.7465	20.6824
ENSG00000076928	ARHGEF1	25.7493	20.5411	11.7234	19.9549	15.3273	9.23329	20.0225	8.84887	21.5092	23.703	51.1604	22.2398
ENSG00000076944	STXBP2	59.0035	18.773	23.0189	14.7634	8.34176	3.55352	1.18063	1.73176	3.55816	4.80799	23.55	24.256
ENSG00000076984	MAP2K7	16.2531	11.7996	11.4213	13.6621	10.7443	8.5241	13.2314	10.8216	7.66528	7.33628	10.1098	8.18114
ENSG00000077009	ITGB1BP3	0.009302	0.626021	0.652458	0.008261	0.155628	0.869786	0.000162	0.804792	0	0	0	0.048124
ENSG00000077044	DGKD	17.088	4.14614	7.08587	9.33125	8.17341	14.7777	7.1089	5.22887	2.98162	3.45119	3.73706	4.11963
ENSG00000077063	CTTNBP2	0.21024	0.244975	0.050224	1.37255	1.93182	1.04959	0.95068	0.526768	0.225052	0.77981	1.08452	0.031325
ENSG00000077080	ACTL6B	0.009804	0.019097	0	0.007177	0.013538	0.021338	0.013306	0	0	0.003568	0	0.006539
ENSG00000077092	RARB	1.9463	2.39049	0.447767	32.4819	20.1288	6.57475	2.08137	4.01128	1.33795	5.28455	1.93901	0.206479
ENSG00000077097	TOP2B	21.9947	58.1608	19.1246	34.0358	69.6498	24.8266	23.8601	26.9917	24.5515	28.6519	27.3085	18.5586
ENSG00000077147	TM9SF3	33.0538	77.2948	56.9843	44.6152	82.6169	67.4742	48.1259	63.136	47.9952	46.4473	27.9266	48.7751
ENSG00000077150	NFKB2	137.749	63.7028	187.598	154.663	90.4482	250.372	186.343	298.901	12.7267	10.8884	27.3413	24.1719
ENSG00000077152	UBE2T	2.07602	4.66333	0.241575	2.72712	2.72007	0.510575	1.87047	0.790133	4.35473	2.24211	31.0898	6.2625
ENSG00000077157	PPP1R12B	3.37897	9.06558	6.68152	12.9931	23.3996	64.7755	1.64037	9.94565	1.84166	2.57389	1.61273	1.46759
ENSG00000077232	DNAJC10	15.5703	36.8737	13.4738	24.4097	48.4296	19.425	17.7744	15.3138	33.1824	36.5698	30.0953	52.8196
ENSG00000077235	GTF3C1	23.5881	12.4035	16.2213	21.264	19.1794	22.8915	20.6437	13.5534	33.4438	22.2358	33.2238	21.4101
ENSG00000077238	IL4R	62.2248	34.5694	82.3644	125.679	81.1241	90.2362	24.7814	53.2966	20.1503	7.44941	64.302	45.4439
ENSG00000077254	USP33	9.21604	19.4642	6.93217	8.94826	16.9084	4.81537	8.12343	5.87815	11.6979	14.8924	8.93241	9.94483
ENSG00000077264	PAK3	0.140827	1.62993	0.282069	2.54777	3.41446	1.0691	0.695083	2.54064	0.37781	0.094552	1.27794	0.203719
ENSG00000077274	CAPN6	0.156723	1.07246	0.087558	1.20401	1.16261	2.45199	13.822	19.4209	1.17997	0.050173	2.74278	0.295643
ENSG00000077279	DCX	0.001031	0.021618	0	0.010531	0.009493	0.018436	0.331051	0.328682	0	0	0.001058	0
ENSG00000077312	SNRPA	107.423	56.2787	55.4979	99.3576	48.306	40.2382	66.2547	33.4538	17.8379	21.7235	86.218	56.8884
ENSG00000077327	SPAG6	0.904656	0.104279	0.018044	0.53138	0.019638	0.020304	0.031635	0.015511	0.005939	0.002128	0	0.009668
ENSG00000077348	EXOSC5	33.7832	10.914	8.73934	32.8327	17.1981	6.97888	21.2276	5.24477	8.14161	9.8414	19.1803	11.5016
ENSG00000077380	DYNC1I2	21.2914	32.452	16.419	24.0701	29.111	16.5035	15.4349	17.1248	25.8662	22.1732	31.9289	32.1145
ENSG00000077420	APBB1IP	0	0	0	0.002009	0.015272	0.036765	0.192559	1.61033	12.1324	8.15211	0	0.00419
ENSG00000077454	LRCH4	14.3191	7.17368	14.102	8.0327	3.11324	5.41189	8.6213	8.16556	5.02353	5.05972	9.10164	2.71948
ENSG00000077458	FAM76B	5.15579	12.5404	5.42691	6.89491	7.67187	3.34017	6.63526	5.80812	2.38411	3.27043	1.84337	2.86912
ENSG00000077463	SIRT6	17.3139	5.22782	9.02792	16.6359	5.10635	7.749	12.6228	6.55987	12.1705	10.0298	13.6859	9.30882
ENSG00000077498	TYR	0	0	0	0	0	0	0	0	0	0	0	0
ENSG00000077514	POLD3	5.89685	7.84976	4.2239	6.88237	10.111	3.14116	8.43404	5.20545	3.40874	3.49665	6.90145	3.29004
ENSG00000077522	ACTN2	0.068416	0.049069	0.14593	0.071205	0.047012	0.037796	1.66202	0.280596	0.056918	0.087304	0.023104	0.058889
ENSG00000077549	CAPZB	66.2452	56.4983	56.8662	80.3557	63.8364	58.3127	67.9535	46.9011	84.7601	105.939	99.2015	106.916
ENSG00000077585	GPR137B	12.4237	7.28084	6.99662	6.56211	10.0887	6.16584	10.942	22.4053	14.1846	13.7177	8.32904	12.2405
ENSG00000077616	NAALAD2	0	0.713321	1.18615	0.00512	1.54847	1.78125	0.112008	3.04058	0.057667	0.074473	0	0.413774
ENSG00000077684	PHF17	5.19204	3.28462	3.24432	12.339	6.94251	4.69644	9.30063	4.08719	12.9643	11.5288	1.71607	0.942524
ENSG00000077713	SLC25A43	4.53939	8.34804	4.02613	5.17624	11.239	2.44839	4.06406	5.08582	21.4298	19.7037	17.8439	17.6499
ENSG00000077721	UBE2A	19.414	25.0979	26.4357	22.9213	22.1221	21.6711	36.8211	44.1464	35.7506	30.8604	21.087	33.3752
ENSG00000077782	FGFR1	34.6927	3.75056	35.9037	47.9694	27.7815	146.668	140.626	163.024	39.7637	26.8845	0.500627	0.690387
ENSG00000077800	FKBP6	0.083864	0.110748	0.086462	0.018895	0.099245	0.082254	0.014712	0.141528	0	0	0.023936	0.235601
ENSG00000077809	GTF2I	22.5966	29.9838	16.4979	19.4932	34.6585	10.0075	11.8485	7.40712	19.4577	21.1281	24.547	16.7753
ENSG00000077935	SMC1B	0.023356	0.10998	0.097019	0.014831	0.32032	0.235997	0.002136	0.113399	0	0.004009	0.060561	0.267423
ENSG00000077942	FBLN1	0.556608	0.049667	0.006249	0.844691	1.21994	0.73263	57.1643	53.2029	65.7519	180.354	19.0575	53.5859
ENSG00000077943	ITGA8	0.002083	0.004853	0.007323	0.002327	0.022589	0.018269	0.308479	0.333758	2.4948	5.29563	0	0
ENSG00000077984	CST7	0	0.194477	0.34936	0	0.091908	0.118156	0.009766	0.157529	0.020467	0	0	0.110913
ENSG00000078018	MAP2	4.09188	5.4917	8.49714	21.2196	11.892	17.2132	2.46808	1.56415	0.614387	3.30375	1.67195	17.2006
ENSG00000078043	PIAS2	7.13261	6.6913	4.79513	6.27921	8.51419	5.23896	9.07867	6.36989	9.32375	13.5886	8.06568	11.1952
ENSG00000078053	AMPH	6.68803	3.34332	0.036171	0.196248	0.156972	0.017982	0.683368	0.689284	0.554422	1.15717	0.024593	0.005123
ENSG00000078061	ARAF	38.8418	17.8167	19.3687	28.2828	19.8338	14.5723	20.1247	12.9355	35.4372	36.0057	29.4001	26.3101
ENSG00000078070	MCCC1	7.87637	8.14369	5.30443	3.62009	3.81011	2.53786	2.65955	2.09999	3.24946	5.42131	4.93014	4.91717
ENSG00000078081	LAMP3	0.113474	0.388827	3.82615	1.11992	1.5135	4.0971	0.099963	0.5946	0.442678	2.75838	0.455508	15.4033
ENSG00000078098	FAP	0.030051	0.173344	0.065359	0.516703	0.767195	0.219353	8.90149	6.32697	77.6127	95.8699	11.2633	11.5229
ENSG00000078114	NEBL	13.1027	19.9619	4.63724	0.910652	1.55598	0.437495	7.06287	0.478908	0.384717	0.582846	0.595736	5.18592
ENSG00000078124	ACER3	1.70124	6.96112	2.93379	5.07188	13.2721	9.84068	4.98208	6.33211	6.07404	3.52153	15.0864	12.2588
ENSG00000078140	UBE2K	22.6082	40.651	25.5791	25.1494	45.3841	28.2115	23.9604	29.9441	20.5306	21.9023	25.9376	31.1577
ENSG00000078142	PIK3C3	4.56925	8.36256	3.51067	7.34645	11.2503	4.88902	9.33119	7.91583	8.65741	8.97075	4.75728	5.54711
ENSG00000078177	N4BP2	2.11687	5.86861	2.21629	1.84762	4.96833	2.54335	6.15296	6.06125	1.5264	2.25705	1.71857	2.56866
ENSG00000078237	C12orf5	8.43225	10.4031	8.30809	11.1801	15.5913	9.40694	10.7614	9.13929	18.6222	14.6517	32.7219	37.2915
ENSG00000078246	TULP3	19.4754	16.6494	19.0163	27.2352	14.7793	22.3107	47.8283	73.8996	30.5336	32.2747	25.7997	18.3915
ENSG00000078269	SYNJ2	16.1217	22.74	15.7219	10.1217	10.1602	24.3057	19.5023	23.0279	12.8644	9.4	8.90388	5.76995
ENSG00000078295	ADCY2	0.021177	0.033738	0.00206	0.014837	0.048239	0.01431	0.492225	0.18716	0.63121	0.532351	0	0.001049
ENSG00000078304	PPP2R5C	5.889	11.4384	9.3101	4.18913	6.0052	3.85356	4.30163	5.78036	8.2739	9.22495	8.54877	13.5683
ENSG00000078328	RBFOX1	0.000702	0	0	0.003713	0	0	0.000609	0.004811	0.012107	0.013155	0	0
ENSG00000078369	GNB1	77.0335	64.5392	79.8018	66.5594	78.8218	74.1239	65.5905	71.3667	137.697	91.0595	110.821	156.952
ENSG00000078399	HOXA9	4.81634	5.51617	1.19813	6.82806	7.45355	1.80604	1.07296	0.888296	7.46316	16.8057	9.78051	0.032207
ENSG00000078401	EDN1	133.339	153.677	445.447	61.1725	49.5468	119.216	4.48007	37.9632	7.52687	9.88457	7.22875	47.5695
ENSG00000078403	MLLT10	9.01992	13.0615	4.67853	8.73284	13.2764	2.85274	4.20291	3.07063	6.25553	7.92839	10.3513	5.27814
ENSG00000078487	ZCWPW1	2.04106	4.03151	2.09117	1.99861	2.25195	1.22112	0.902215	1.27448	0.490434	1.0126	0.355448	1.29828
ENSG00000078549	ADCYAP1R1	0.009188	0	0.029605	0.169176	0.05573	0.450746	4.56714	7.53981	0.007648	0	0	0
ENSG00000078579	FGF20	0	0.014427	0	0.022003	0.022809	0.030468	0.021522	0.042475	0	0	0	0
ENSG00000078589	P2RY10	0	0	0	0	0.003701	0	0	0	0	0	0	0
ENSG00000078596	ITM2A	0.111272	0.561476	0.645	6.47855	6.47716	9.84923	75.5179	25.7078	3.10256	1.14002	2.58557	4.04174
ENSG00000078618	NRD1	29.0656	39.0468	16.1011	35.9428	45.2868	26.4914	29.6342	23.9494	41.9013	30.6697	35.3	43.242
ENSG00000078668	VDAC3	14.8752	23.7542	12.3964	20.24	24.294	7.36133	12.2626	9.43659	16.9237	18.3927	32.4129	23.5472
ENSG00000078674	PCM1	14.4054	19.8701	7.8496	16.5146	24.8745	13.9944	16.6179	15.1093	8.49583	9.75346	8.19435	12.8499
ENSG00000078687	TNRC6C	4.64228	1.71575	1.91365	4.28041	4.78483	8.45938	10.5195	19.0207	3.94003	3.00934	2.18249	1.77785
ENSG00000078699	CBFA2T2	8.14134	6.3109	5.38992	3.46338	4.08768	2.95317	7	5.24603	5.81573	5.22219	5.98447	4.48091
ENSG00000078725	DBC1	0.142596	0.87237	0.339911	8.64105	22.2002	6.69531	3.0922	0.416103	1.18852	8.00681	1.9051	1.51008
ENSG00000078747	ITCH	12.9751	22.9497	22.641	15.7757	23.8176	20.3469	19.7157	24.9377	13.6549	11.997	25.1829	37.5129
ENSG00000078795	PKD2L2	0.00018	4.25134	1.17201	0.008659	7.99352	2.48558	0	1.52459	0.005576	0.004188	0.005765	2.47576
ENSG00000078804	TP53INP2	141.777	57.8809	63.153	17.0555	4.98401	11.7234	68.4337	78.1875	29.1784	18.2287	4.79672	12.5544
ENSG00000078808	SDF4	46.9535	15.8744	27.4873	51.9395	19.8224	43.1059	74.2443	49.1896	77.6308	71.9757	36.2881	29.3194
ENSG00000078814	MYH7B	0.115967	0.282182	0.541103	0.061776	0.262813	0.700563	0.061503	0.698108	0.011443	0.031931	0.020167	0.264984
ENSG00000078898	BPIFB2	1.15009	0.030452	0.180219	0.026906	0	0	0	0.018888	0	0	0	0
ENSG00000078900	TP73	0.005647	0.125091	0.11314	0.101649	0.331464	0.253446	0.008992	0.140126	0.00257	0.003069	2.8377	0.223823
ENSG00000078902	TOLLIP	18.7967	5.86859	10.9395	16.65	7.36156	14.1261	21.6725	14.4247	12.8	12.5895	16.2305	22.2025
ENSG00000078967	UBE2D4	8.78184	8.35668	5.00795	7.41811	6.5957	3.04905	2.09051	3.69112	6.51626	7.6088	3.33885	4.52335
ENSG00000079101	CLUL1	0.215015	0.399699	0.026307	0.224519	0.150723	0.079428	0	0.078023	0.007757	0.268762	0.04938	0.239469
ENSG00000079102	RUNX1T1	0.004638	0.0018	0.010868	0.048589	0.102998	0.4798	2.13676	2.10056	2.67684	6.16511	0	0
ENSG00000079112	CDH17	0	0.034377	0.032159	0.009537	0.076688	0.047799	0.200334	0.257372	0.002423	0	0	0.024489
ENSG00000079134	THOC1	17.3297	19.1454	17.8122	24.9615	32.6384	26.1733	18.3147	30.7247	7.7582	8.04226	10.3498	8.66553
ENSG00000079150	FKBP7	0.961627	1.45203	0.573979	1.33676	3.35614	1.92777	2.76804	7.04411	13.0456	11.0154	1.02251	0.529077
ENSG00000079156	OSBPL6	0.464112	0.878798	1.19736	1.04466	3.1917	1.02043	0.957505	1.77541	1.72399	1.52274	10.4842	11.7346
ENSG00000079215	SLC1A3	0.430613	1.16769	5.31337	5.68379	9.47129	16.4076	2.43391	6.25233	2.24054	0.305343	3.93802	0.847901
ENSG00000079246	XRCC5	62.0263	99.4416	47.4957	95.7696	156.737	87.3305	80.8512	73.4819	58.8726	47.6272	91.3391	54.4498
ENSG00000079257	LXN	5.69708	13.9675	4.86728	5.03401	5.49145	2.33573	1.62576	2.88428	7.85668	41.2864	4.87894	12.5048
ENSG00000079263	SP140	0.690376	1.24143	1.706	0.287671	0.333823	0.396944	0.312086	0.863259	0.634488	0.509022	0.497966	0.399733
ENSG00000079277	MKNK1	6.9288	7.45265	3.63456	4.3484	4.26351	3.96772	4.17399	3.79135	3.46615	3.98364	7.10812	10.7056
ENSG00000079308	TNS1	2.31541	3.29183	2.78245	6.92316	7.47298	8.60848	34.1598	40.7292	56.3583	42.775	0.039436	0.029801
ENSG00000079313	REXO1	34.1393	10.3555	27.5323	27.6812	15.9275	23.7993	28.1683	20.2307	19.5818	10.8781	24.3484	15.6126
ENSG00000079332	SAR1A	26.3739	30.8052	40.1473	34.2527	35.8527	42.1989	46.5502	61.9691	38.2864	34.0178	18.539	44.2623
ENSG00000079335	CDC14A	8.36404	8.99665	7.58896	3.4197	5.46554	6.56164	1.73607	6.43465	2.25875	1.1753	1.11665	2.03777
ENSG00000079337	RAPGEF3	0.815664	0.281858	0.786514	0.367911	0.227801	0.768951	0.259378	0.322714	0.126654	0.220822	1.96475	1.88188
ENSG00000079385	CEACAM1	17.5522	39.8373	23.5637	13.1556	2.9248	2.88259	0.969942	1.03132	0.024964	0.063965	3.28405	6.52379
ENSG00000079387	SENP1	5.88709	6.98852	5.27337	8.77035	12.8281	8.63958	8.08225	12.0405	6.81887	6.46253	7.63699	6.59607
ENSG00000079393	DUSP13	0.487315	0.010511	0.023794	0.034063	0.004154	0	0.003476	0.030944	0.004108	0	0.492826	0.348457
ENSG00000079432	CIC	56.0003	16.9698	39.6982	32.8771	19.9959	40.2153	42.8003	48.7891	55.6432	45.144	55.8874	12.711
ENSG00000079435	LIPE	6.87909	1.74551	3.65356	5.27365	2.35468	4.93937	2.38554	1.37625	0.443942	0.333099	1.5395	1.2518
ENSG00000079459	FDFT1	66.7861	97.7289	32.265	23.3227	19.9885	18.5074	10.7978	6.42154	17.7434	14.9698	154.951	49.2427
ENSG00000079462	PAFAH1B3	26.8293	7.77358	4.57807	4.7106	2.51339	1.57042	2.50849	1.95484	2.55328	7.76787	39.9439	11.1251
ENSG00000079482	OPHN1	5.08619	4.32326	2.09374	0.772449	1.33933	0.550941	1.01002	0.675601	1.75294	1.57451	1.77904	4.11542
ENSG00000079557	AFM	0	0	0.007073	0	0	0	0	0.01617	0	0	0.004841	0
ENSG00000079616	KIF22	9.66842	5.49708	4.10393	7.72446	7.22039	4.2776	2.94601	1.61821	4.50874	2.58358	28.901	5.17159
ENSG00000079689	SCGN	0.031313	0.01122	0	0	0.002306	0	0	0.006772	0.003289	0.002946	0	0
ENSG00000079691	LRRC16A	5.05735	7.82157	3.58446	3.88436	4.19962	2.28026	1.52814	1.84556	3.9718	3.72737	12.5305	10.4165
ENSG00000079739	PGM1	8.88487	17.6999	7.56093	36.6352	25.0506	27.2694	7.03825	8.63865	48.4275	75.5016	55.9555	41.7159
ENSG00000079785	DDX1	24.6862	36.49	22.5896	47.8497	73.161	34.8752	20.4135	18.7857	29.223	27.7325	39.1676	38.3414
ENSG00000079805	DNM2	31.9704	15.5055	30.62	28.6294	16.6136	28.4355	25.2608	18.9327	26.8484	21.2214	39.1215	28.746
ENSG00000079819	EPB41L2	2.2527	7.3248	7.59863	5.65345	9.53141	15.2341	9.81001	20.7925	11.5093	9.52953	9.57781	4.1109
ENSG00000079841	RIMS1	0.022145	0.033347	0.063014	0.067746	0.132613	0.116305	0.005057	0.009635	0.889762	0.721199	0.012882	0.00453
ENSG00000079931	MOXD1	0.049373	0.29054	0.03921	1.8687	2.05108	3.90961	1.99773	0.432832	12.5485	31.8602	2.7303	0.834877
ENSG00000079950	STX7	8.15883	21.8549	8.97875	8.35997	13.596	2.94669	2.69754	2.72823	16.7309	21.3179	11.8602	19.8701
ENSG00000079974	RABL2B	6.51703	5.59747	2.40689	4.4753	3.06829	1.50392	2.63642	1.22196	3.33824	5.61737	4.94942	4.45243
ENSG00000079999	KEAP1	37.4038	18.376	24.1457	57.5004	26.0616	16.5352	39.3872	31.799	22.2967	27.1514	18.7992	26.9422
ENSG00000080007	DDX43	0.198839	2.19651	1.27881	0.13066	0.416657	0.366044	0.212686	0.76108	0.113561	0.114349	0	0.004461
ENSG00000080031	PTPRH	1.78515	0.250462	0.520329	0.365664	0.130105	1.01681	20.248	10.6202	2.18243	0.792022	0.061266	1.52993
ENSG00000080166	DCT	0.010214	0.014478	0.007449	0.03499	0.016413	0	0.00832	0.05178	0.015457	0.016125	0	0.006463
ENSG00000080189	SLC35C2	18.6063	12.9425	8.00053	18.6554	10.8628	9.46721	11.4482	8.29503	11.1309	14.4432	14.2818	12.7624
ENSG00000080200	CRYBG3	2.58507	14.3724	4.90635	3.69925	14.1449	3.91338	6.32075	4.87405	5.19971	4.887	4.57609	7.99091
ENSG00000080224	EPHA6	0.012442	0.012235	0	0.056548	0.097838	0.010784	0.020894	0.076896	0.016247	0.550227	0.002157	0.024578
ENSG00000080293	SCTR	0.001635	0.010581	0	0	0	0	0	0	0	0.005879	0	0
ENSG00000080298	RFX3	1.9424	2.77318	1.01334	1.98231	2.22971	1.56801	1.57987	1.48107	0.546435	0.655634	0.610098	0.438045
ENSG00000080345	RIF1	9.95839	28.1795	15.1366	16.6388	48.876	16.8416	12.9773	12.0284	7.36519	7.20058	7.75661	7.30554
ENSG00000080371	RAB21	21.5994	33.1428	40.1696	30.589	44.4047	40.7352	88.5898	93.8931	15.3155	13.2895	9.66777	18.0065
ENSG00000080493	SLC4A4	0.275709	0.044176	0.017554	0.046946	0.16478	0.085359	0.029872	0.060027	8.57818	3.37503	0.005134	0
ENSG00000080503	SMARCA2	17.2441	30.1053	12.8009	13.4006	14.4463	11.2457	11.2475	8.03513	17.9721	18.4515	11.04	10.7881
ENSG00000080511	RDH8	0	0	0	0.005417	0.022463	0	0.132755	0.342175	0.065263	0	0.012523	0.011298
ENSG00000080546	SESN1	4.0844	6.36394	4.70052	5.9678	6.83579	3.20991	22.5034	8.97652	4.92742	7.31195	5.8621	4.05846
ENSG00000080561	MID2	7.79533	7.35605	9.81354	8.97967	8.23103	6.19744	13.3943	8.37152	7.7294	8.72337	8.25	10.3232
ENSG00000080572	CXorf41	0.001083	0	0.026266	0.009617	0.004985	0	0	0	0	0	0.004372	0.010028
ENSG00000080573	COL5A3	0.021924	0.047456	0.041527	0.510677	0.791406	1.41341	12.776	38.6617	7.21017	1.58811	4.19803	1.37629
ENSG00000080603	SRCAP	88.4152	35.3507	44.0897	48.3895	41.6608	42.668	42.1089	33.9506	36.655	28.6798	38.4357	22.9541
ENSG00000080608	KIAA0020	22.107	39.6766	26.3198	49.7515	92.2453	60.6308	37.2359	25.9297	14.6244	12.198	30.1716	24.4459
ENSG00000080618	CPB2	0.014331	0.069216	0.011702	0.070157	0.216914	0.100154	0.00529	0.010161	0	0	0.019043	0.055263
ENSG00000080644	CHRNA3	0.002194	0.082319	0.151541	0.005846	0.813103	0.954437	0.036215	0.208297	0.025912	0.015206	0.022522	0.207748
ENSG00000080709	KCNN2	0.103979	0.778653	0.371985	0.037568	0.054319	0.046725	0.0434	0.061418	0.002334	0.015455	0.005263	0.007028
ENSG00000080802	CNOT4	14.5051	13.4408	17.6321	13.9746	14.8242	15.2279	16.2278	25.4716	9.49428	9.82467	7.85054	7.42483
ENSG00000080815	PSEN1	16.9133	29.0021	20.2605	11.7268	15.9422	11.1508	16.7384	20.0525	11.8551	11.3018	8.23113	19.1467
ENSG00000080819	CPOX	6.62809	8.66015	9.92429	10.7576	11.9083	10.8252	13.9731	15.4026	13.111	11.36	15.0768	13.1427
ENSG00000080822	CLDND1	16.1373	29.2648	32.102	33.4232	36.1747	35.2766	41.5994	54.725	14.7912	12.8153	12.2695	19.9992
ENSG00000080823	MOK	6.93569	6.69484	5.26507	3.75184	2.92091	4.61493	1.91197	2.89282	0.856876	0.822637	3.46118	1.35212
ENSG00000080824	HSP90AA1	340.694	443.718	571.761	766.927	498.547	1034.49	693.674	908.892	227.356	138.999	288.059	161.384
ENSG00000080839	RBL1	0.743827	0.972169	0.428158	1.01037	2.10574	0.743746	0.503316	0.662588	1.76004	1.16902	4.95125	1.10609
ENSG00000080845	DLGAP4	28.8906	22.5132	28.2166	14.0075	14.0125	22.9781	26.9467	25.6677	44.6161	35.4043	24.4594	14.7139
ENSG00000080854	IGSF9B	0.770897	0.204658	0.148373	1.54193	1.34929	1.2796	0.185191	0.062849	0.049434	0.045873	0.967515	0.423537
ENSG00000080910	CFHR2	0	0	0	0	0	0	0	0	0	0	0	0
ENSG00000080986	NDC80	0.076623	0.552617	0.050417	0.075034	0.025703	0.077284	0.083639	0.089062	1.6213	0.690541	15.1729	1.46139
ENSG00000081014	AP4E1	2.49798	6.5788	2.17167	3.9262	9.10881	2.52845	1.95463	2.44393	7.65849	9.35091	5.87773	8.14179
ENSG00000081019	RSBN1	5.66102	7.62484	7.94367	11.3633	13.6673	14.9401	11.8671	15.918	4.23443	3.77772	2.51331	3.19148
ENSG00000081026	MAGI3	8.26208	6.5374	4.08627	1.80845	3.8309	2.52136	4.38733	4.45058	2.34209	2.57494	3.64842	2.49109
ENSG00000081041	CXCL2	887.952	1738.06	2292.77	661.952	1272.28	944.449	872.541	3631.42	3.21397	14.9967	136.756	27.7849
ENSG00000081051	AFP	0.011229	0	0	0.084029	0.013783	0.020856	0.047376	0.203353	0.107799	0.244725	0.027617	0.011884
ENSG00000081052	COL4A4	0.02355	0.241671	0.273652	0.359131	0.970541	0.373453	0.369589	1.89404	4.22577	9.5332	0	0.134773
ENSG00000081059	TCF7	0.441709	4.14899	3.80571	1.67034	4.15642	6.48153	0.700153	3.17794	2.54089	1.91675	3.14796	0.794995
ENSG00000081087	OSTM1	6.63525	9.95944	4.37251	21.0123	26.519	33.5364	25.6268	16.8656	27.4766	20.3817	9.76387	21.8579
ENSG00000081138	CDH7	0	0.011283	0	0.005915	0.007804	0.001968	0.003156	0.008304	0	0	0	0
ENSG00000081148	IMPG2	0.04063	0.16919	0.022104	0.017869	0.039981	0.024526	0.031826	0.025871	0.072485	0.046564	0.045833	0.115713
ENSG00000081154	PCNP	36.084	63.1177	54.9898	61.3224	91.0439	59.9364	50.3545	79.8609	47.126	57.7955	36.9844	73.1448
ENSG00000081177	EXD2	10.8364	9.86235	4.73964	7.07108	8.03403	2.25019	3.41967	2.84329	13.004	10.384	11.8977	10.7344
ENSG00000081181	ARG2	10.165	13.954	27.2187	42.0995	28.9985	40.8593	36.0912	18.1009	1.7772	1.64294	6.08919	36.0136
ENSG00000081189	MEF2C	0.070754	0.210669	1.05207	1.21369	1.76637	1.27066	0.292123	0.959929	1.73688	1.475	0.009231	0.028791
ENSG00000081237	PTPRC	0	0.002842	0.008637	0.002182	0.002262	0.005111	0.005336	0.044227	0.030707	0.013021	0	0.004277
ENSG00000081248	CACNA1S	0.001696	0	0.003815	0.000321	0.001561	0.009848	0	0.016008	0.003087	0	0	0.004669
ENSG00000081277	PKP1	1.92331	2.23638	9.53751	13.37	10.9891	27.0363	0.23347	0.518195	0.063592	0.008235	97.9706	204.747
ENSG00000081307	UBA5	5.08788	10.4861	6.34325	6.86089	11.4717	7.95058	7.21139	9.30607	6.35432	5.99971	6.86593	8.77327
ENSG00000081320	STK17B	10.4317	15.5555	14.2508	3.05575	3.62011	5.04289	13.7575	25.8709	6.92376	7.56539	3.25593	9.74643
ENSG00000081377	CDC14B	2.29115	3.14821	2.13271	1.634	1.38584	2.20679	3.88922	5.74274	4.50167	7.575	2.33631	3.11488
ENSG00000081386	ZNF510	2.39241	3.76349	2.11001	5.40682	7.62219	4.52225	4.30161	4.84245	2.71158	2.96009	2.44949	2.41781
ENSG00000081479	LRP2	3.61378	30.406	4.28129	0.454057	1.29653	0.144245	0.30913	0.20479	0.000585	0.000524	0	0
ENSG00000081665	ZNF506	9.23133	9.12896	9.86445	6.17575	9.82601	5.69351	10.0817	10.8313	3.52605	3.48557	2.13382	4.165
ENSG00000081692	JMJD4	9.41019	5.18499	6.53399	6.17575	3.78629	3.28836	5.15667	2.89139	3.29375	3.87405	6.90429	6.49679
ENSG00000081721	DUSP12	11.7216	12.7408	13.6927	19.0381	20.4365	25.9086	12.8227	16.2751	10.7639	9.76611	9.3188	14.4892
ENSG00000081760	AACS	6.25186	7.57863	5.39218	1.88133	1.78771	2.32306	2.81627	3.12894	2.36613	2.48472	6.50273	5.67053
ENSG00000081791	KIAA0141	13.1986	14.6946	9.84638	12.0468	11.0017	8.74382	12.1656	9.08377	13.5286	11.2982	10.5005	11.6337
ENSG00000081800	SLC13A1	0.006205	0	0	0	0.021133	0	0.002057	0	0	0	0	0
ENSG00000081803	CADPS2	6.08569	22.7068	4.64603	2.53026	6.94043	4.05692	13.4731	10.0482	1.55767	3.49802	0.527936	0.697892
ENSG00000081818	PCDHB4	2.00301	2.32812	0.305318	1.83475	1.66667	0.413403	4.29309	4.8644	1.87699	0.772132	0.217366	0.523591
ENSG00000081842	PCDHA6	2.35677	0.528184	0.102588	1.70201	1.30806	0.224038	0.984284	0.511383	2.50145	2.08617	1.43087	6.59735
ENSG00000081853	PCDHGA2	10.8196	9.92479	6.13434	21.9284	16.0301	5.48632	26.6631	13.3461	67.6468	94.771	44.75	49.7457
ENSG00000081870	HSPB11	4.41532	5.10904	3.33392	2.42429	1.91299	2.42671	6.34704	7.06331	2.98911	4.45653	6.57502	5.55273
ENSG00000081913	PHLPP1	12.8999	15.3866	25.4021	10.8643	9.96374	16.5933	9.28879	18.1155	3.69098	3.72641	9.63344	5.03873
ENSG00000081923	ATP8B1	21.7539	34.8323	30.7713	1.55854	3.83341	2.154	1.35231	3.37226	52.192	30.3463	5.17582	8.33004
ENSG00000081985	IL12RB2	0.017291	1.05529	1.16117	0.363201	0.834342	1.95513	0.004906	1.03354	0.002248	0.002014	0.430867	1.10238
ENSG00000082014	SMARCD3	2.81419	4.23982	1.67963	1.92623	2.00344	0.526782	3.05715	2.12182	7.99129	9.97579	1.25047	2.08629
ENSG00000082068	WDR70	4.23686	7.33747	2.20656	4.8518	6.74241	3.42166	4.08394	2.86132	2.85551	2.28937	2.06637	4.81229
ENSG00000082074	FYB	0.228883	0.711203	0.136739	0.016367	0.074807	0.029121	0.068321	0.102342	0.014259	0.003481	4.14161	2.61298
ENSG00000082126	MPP4	0.05576	0.136154	0.036584	0.08115	0.159812	0.071481	0.108617	0.137256	0.75886	0.28427	0.029043	0.303672
ENSG00000082146	STRADB	3.32249	3.12817	0.865076	1.62841	2.764	0.423015	0.852925	0.690047	4.89226	7.24217	5.40984	7.29593
ENSG00000082153	BZW1	59.9353	74.4801	55.3101	48.1767	81.799	62.8136	52.3334	63.7669	43.9803	44.9433	67.0407	98.2716
ENSG00000082175	PGR	1.90358	0.524955	0.405719	0.735914	1.97125	1.24645	0.842687	2.05834	0.477035	0.199549	0.271054	0.017645
ENSG00000082196	C1QTNF3	2.90977	4.49286	0.194186	0.618618	1.267	0.179729	0.518355	1.20945	4.07913	2.08276	2.03635	3.14687
ENSG00000082212	ME2	7.78785	15.4574	7.01019	12.5271	27.5016	8.27982	10.4837	8.48137	9.28057	9.8563	17.772	31.6462
ENSG00000082213	C5orf22	7.41855	10.1748	4.63008	7.53954	11.7901	4.36403	6.50908	3.58192	12.6374	11.5452	8.11599	13.4998
ENSG00000082258	CCNT2	14.4388	23.6396	16.8965	12.167	18.5208	11.5072	14.6033	11.2293	6.61539	6.1189	4.78667	6.99088
ENSG00000082269	FAM135A	0.956619	3.00507	1.09309	2.32497	4.78068	1.287	2.64781	2.0551	1.35279	1.73497	4.35534	9.2702
ENSG00000082293	COL19A1	0.001252	0.012151	0.008802	0.006115	0.009605	0.012209	0.00915	0.017171	0.001702	0.001021	0.000643	0
ENSG00000082397	EPB41L3	0.805959	0.203835	1.23971	1.01056	1.0623	1.00142	29.8972	18.9396	24.6278	6.23356	0.120114	0.004777
ENSG00000082438	COBLL1	3.22954	6.28057	3.59893	12.8187	13.7728	20.9717	0.533217	1.45191	5.69636	2.86785	6.77819	10.8005
ENSG00000082458	DLG3	9.55423	12.0053	5.48094	1.58509	1.77755	0.701779	0.678817	0.863158	1.22206	2.6653	3.37987	2.94222
ENSG00000082482	KCNK2	0.085502	0.526679	0.253047	0.087975	0.082026	0.173837	3.93061	3.26478	42.5548	99.5517	0.024703	0.009905
ENSG00000082497	SERTAD4	2.15531	7.03806	2.78595	1.65763	1.8922	2.96813	0.1409	0.677371	0.94919	0.629211	1.66818	0.363182
ENSG00000082512	TRAF5	1.70404	0.918868	0.826929	1.92929	3.89233	1.10524	1.30827	0.485587	2.51034	4.49483	0.725741	0.613463
ENSG00000082516	GEMIN5	4.54225	4.62158	4.62872	7.61922	15.2462	5.92943	5.93372	3.12458	8.27189	5.86184	12.8283	11.0324
ENSG00000082556	OPRK1	0.00365	0.047687	0.081975	0.006439	0.013439	0.017556	0.011095	0.009385	0	0	0.000487	0.000811
ENSG00000082641	NFE2L1	75.1966	64.4597	54.1959	50.3504	43.6317	46.2636	37.838	34.7906	89.5952	88.8567	66.8377	185.016
ENSG00000082684	SEMA5B	0.00671	0.001957	0.039177	0.007212	0.008249	0.052719	0.073538	0.182499	0.023838	0.00137	0.084136	2.9459
ENSG00000082701	GSK3B	20.7741	26.9118	16.0913	10.0221	19.5438	8.29191	9.02536	8.02789	18.7801	24.6643	29.3573	48.6694
ENSG00000082781	ITGB5	13.2741	7.58925	6.86523	20.8763	19.0075	13.0452	43.0353	10.8106	167.923	93.9763	51.0878	37.7701
ENSG00000082805	ERC1	7.56745	10.9232	7.1256	9.02804	13.2385	19.2459	11.442	13.2887	18.3005	10.5876	18.271	20.9707
ENSG00000082898	XPO1	13.2088	25.761	5.16658	18.8223	38.6806	6.12592	11.5758	4.78838	18.8516	20.7802	25.3398	21.3395
ENSG00000082929	C4orf6	0.436565	0.057884	0.195979	0.063603	0.084678	0.080778	0.003901	0.113337	0.020441	0	0	0.224035
ENSG00000082996	RNF13	17.0245	28.7408	17.7648	23.0646	28.2958	10.1032	15.1462	11.1192	15.1703	18.5363	12.2914	25.6725
ENSG00000083067	TRPM3	0.003946	0.020262	0.012084	0.173589	0.107622	0.134245	0.041816	0.066741	0.037799	0.015336	0.005645	0.004881
ENSG00000083093	PALB2	3.11401	3.18837	1.91172	3.95987	5.66445	1.87479	4.01235	1.69921	3.66449	3.50083	9.01651	8.31027
ENSG00000083097	DOPEY1	4.27687	10.0906	11.9113	6.76729	9.49298	11.547	2.68155	12.2562	3.31806	4.15317	4.74852	6.51506
ENSG00000083099	LYRM2	4.40087	8.41427	2.56209	3.68201	5.53536	1.61834	2.839	1.86909	3.70601	3.70127	4.78875	8.21939
ENSG00000083123	BCKDHB	3.19602	6.46595	1.11247	2.09293	3.24168	1.01193	0.787843	1.21594	3.67273	6.11363	5.38165	7.3719
ENSG00000083168	KAT6A	17.1127	17.8135	23.6399	14.6236	24.1491	29.7959	16.5424	25.624	10.3989	8.53683	11.4549	8.98373
ENSG00000083223	ZCCHC6	24.7078	52.2892	44.2858	11.3678	19.9226	12.5457	24.3778	21.5705	9.57626	8.45112	8.97879	15.2046
ENSG00000083290	ULK2	4.38934	3.84439	1.80582	3.57206	4.01334	1.61156	3.88944	2.27086	6.50619	10.3204	5.93546	12.3311
ENSG00000083307	GRHL2	14.3673	14.5479	5.33181	7.31286	6.99736	6.73979	0.355545	0.505225	0.007451	0	7.22833	6.85717
ENSG00000083312	TNPO1	14.5867	25.8807	16.9862	22.9751	38.3825	23.4075	12.6719	10.6679	21.2383	26.5689	16.8753	29.9105
ENSG00000083444	PLOD1	10.8438	14.5883	16.4004	20.6412	9.30085	14.819	20.7798	21.0461	133.52	109.134	53.7661	35.2628
ENSG00000083454	P2RX5	0.05116	0.094566	0.083626	0.069546	0.117348	0.092642	0.044238	0.109687	1.6607	0.852703	3.33706	1.33759
ENSG00000083457	ITGAE	1.36125	1.40105	0.560767	1.55145	1.19309	0.361511	0.860781	0.665897	3.14039	5.62828	2.85536	2.24603
ENSG00000083520	DIS3	10.5436	19.7805	20.6791	14.2079	22.32	20.5681	15.7851	21.0104	11.5459	8.64751	11.3501	21.2807
ENSG00000083535	PIBF1	7.07678	11.2168	5.826	11.6736	15.6685	9.37691	11.4588	11.9439	4.94902	4.99951	5.48249	4.881
ENSG00000083544	TDRD3	3.7133	5.15322	1.43305	3.16337	5.24591	0.728993	2.94758	2.51784	3.50909	3.59875	3.54535	4.90423
ENSG00000083635	NUFIP1	8.75981	5.15339	7.25444	11.7959	10.4558	15.2677	13.2513	13.3207	3.81825	2.88119	4.47113	4.83383
ENSG00000083642	PDS5B	6.85569	6.6307	3.81337	5.12137	7.6699	4.18891	19.3489	10.6752	4.21101	4.07432	3.33976	1.93443
ENSG00000083720	OXCT1	3.96079	14.1215	7.58561	8.94514	17.6929	12.5659	3.5776	6.98757	8.9445	8.6628	18.2568	19.9825
ENSG00000083750	RRAGB	6.5501	4.93197	3.03347	11.1117	6.66973	6.11201	12.1457	5.78633	4.79827	9.09019	2.54778	6.37026
ENSG00000083782	EPYC	0	0	0	0	0	0.009414	0	0.039722	0.026364	0.040112	0	0
ENSG00000083799	CYLD	20.9192	52.9849	45.8616	38.9307	58.0502	64.0362	36.9396	105.653	9.43924	6.82345	4.71988	12.9646
ENSG00000083807	SLC27A5	1.4755	0.791147	0.964225	1.2899	0.619355	0.509753	0.428637	0.299323	0.614386	0.811008	2.65615	0.976405
ENSG00000083812	ZNF324	5.64564	2.36152	10.5992	4.28792	3.30189	7.56196	5.59909	5.80402	2.6259	2.38221	4.4677	5.76569
ENSG00000083814	ZNF671	1.86415	1.08911	2.03856	2.04051	1.65106	1.31955	0.332508	0.200781	0.898819	1.93562	1.22876	1.74502
ENSG00000083817	ZNF416	3.04778	1.69314	4.75114	3.0205	1.99857	2.27019	3.49691	1.29588	2.21398	2.16896	1.7233	5.28136
ENSG00000083828	ZNF586	7.91916	9.00062	9.46033	4.26181	3.97302	7.11172	3.0268	4.60682	1.52172	1.97702	2.02934	3.71016
ENSG00000083838	ZNF446	9.66438	2.70713	6.09359	5.87386	1.98615	4.94405	6.58372	4.12254	3.50419	5.02869	4.29855	2.7915
ENSG00000083842	ZNF8	6.29068	3.74897	3.45747	2.82579	3.73789	2.34333	3.82294	1.50096	4.48221	3.79166	4.25923	4.28952
ENSG00000083844	ZNF264	8.86772	8.10972	8.00653	4.89426	8.88763	5.04634	5.83097	3.69771	5.23406	4.39784	3.11338	8.86704
ENSG00000083857	FAT1	30.7827	41.9277	31.1276	34.9031	87.8383	72.4003	89.627	169.969	190.036	79.2216	161.154	100.056
ENSG00000083896	YTHDC1	51.003	40.6912	60.8889	52.0489	44.328	91.9517	50.2321	95.9769	15.2472	10.1615	10.296	14.0327
ENSG00000083937	CHMP2B	43.5575	49.7761	58.6327	55.9669	52.6793	64.0443	38.479	65.9537	19.8759	20.8783	17.6449	25.2452
ENSG00000084070	SMAP2	13.4907	7.16391	5.90424	6.00002	6.26734	8.29194	3.70188	4.33953	10.4536	7.35131	18.8492	10.6597
ENSG00000084072	PPIE	5.92602	2.99691	2.85467	6.32121	3.63513	2.84707	2.84495	1.59877	3.58944	4.89778	6.58308	4.51048
ENSG00000084073	ZMPSTE24	18.3441	23.5482	13.4445	27.7911	44.5982	18.865	12.1781	10.9495	35.0658	34.3872	17.6443	19.033
ENSG00000084090	STARD7	20.8865	35.8877	21.8892	33.4878	50.6528	17.1919	23.3825	16.6676	24.9582	23.0731	39.4186	41.0515
ENSG00000084092	C4orf14	11.7315	17.6856	9.52688	10.424	12.7843	4.83846	10.0888	7.65643	6.96995	11.4304	14.2102	18.8491
ENSG00000084093	REST	7.44627	15.4621	5.45341	7.9481	12.5337	7.62205	11.259	8.57248	14.4737	12.3213	10.2113	12.2358
ENSG00000084110	HAL	0.1904	0.444284	0.259596	0.206873	0.307505	0.094	0.036958	0.071243	0.046138	0.017946	0.129078	0.507258
ENSG00000084112	SSH1	6.6949	7.0341	8.14002	31.3703	24.4021	37.9461	26.6586	31.7073	42.0615	40.609	27.9963	19.1575
ENSG00000084207	GSTP1	137.284	53.7024	68.9894	248.442	48.011	91.4807	164.56	78.2932	104.361	128.152	442.741	394.238
ENSG00000084234	APLP2	95.1743	77.6066	66.1548	59.9636	76.8508	64.4439	94.9622	63.0506	153.005	239.517	116.204	276.497
ENSG00000084444	KIAA1467	4.71604	1.41233	1.75777	2.58117	2.67467	1.2718	0.806899	0.555788	1.22375	1.72364	2.39412	1.901
ENSG00000084453	SLCO1A2	0.017964	0.101149	0.009475	0.003989	0.009374	0.00111	0.002341	0.009242	0	0	0	0.002485
ENSG00000084463	WBP11	86.9561	67.3149	73.7706	72.4134	76.1847	93.3577	111.032	133.749	32.6059	25.253	52.3733	33.2069
ENSG00000084623	EIF3I	196.41	98.1317	167.76	274.03	155.896	247.521	228.716	206.418	94.8184	113.076	161.013	132.414
ENSG00000084628	NKAIN1	0.679261	0.138603	0.129198	0.115554	0.127222	0.096179	0.189248	0.180024	0.209591	0.127188	0.110828	0.148978
ENSG00000084636	COL16A1	2.79769	2.5804	1.20073	4.80822	3.96485	3.74994	14.0707	13.7519	67.5119	72.7226	27.7793	19.762
ENSG00000084652	TXLNA	21.7277	19.7084	28.0279	26.4876	19.1263	23.9998	28.0952	27.3548	34.3805	31.3174	27.2584	26.8654
ENSG00000084674	APOB	0.002115	0.003285	0	0.016256	0.041346	0.002674	0.001225	0	0.005777	0.024997	0.000724	0.001306
ENSG00000084676	NCOA1	12.6201	20.6913	19.1547	9.89902	16.3417	15.3176	22.2252	37.267	10.6331	11.4903	5.10704	7.45744
ENSG00000084693	AGBL5	4.07369	3.93033	10.7933	4.78724	3.36704	9.13613	2.45059	9.63389	3.6684	8.00289	9.32598	11.5278
ENSG00000084710	EFR3B	0.184078	0.066863	0.081891	0.080921	0.090691	0.059396	0.282685	0.225797	0.548356	0.150483	0.008844	0.030006
ENSG00000084731	KIF3C	7.27255	3.4635	0.819498	4.59708	4.85049	1.5055	0.83836	0.547512	8.63786	7.50489	16.4323	8.80684
ENSG00000084733	RAB10	67.9285	83.7754	69.7589	52.4418	77.5022	39.7786	58.6911	49.7201	66.5168	65.1327	75.4144	114.327
ENSG00000084734	GCKR	1.26114	0.053311	0.213902	2.28107	1.67265	0.71467	0.795998	0.312003	0.130323	0.077368	0.118214	0.342647
ENSG00000084754	HADHA	47.2651	51.1289	41.3112	72.095	70.8733	50.8246	35.1495	38.5317	40.291	46.1097	78.0863	90.7775
ENSG00000084764	MAPRE3	14.4951	5.88206	10.8025	27.0823	9.99566	19.9644	11.7537	9.49758	7.33579	9.08907	12.9341	11.528
ENSG00000084774	CAD	13.6513	10.339	4.80945	10.4298	17.6355	5.46009	6.86251	2.29168	13.1393	11.4545	40.3076	19.2743
ENSG00000085063	CD59	185.986	235.344	98.4216	120.014	139.291	41.5555	221.628	75.8175	223.308	160.049	153.355	241.577
ENSG00000085117	CD82	21.7664	29.645	50.8332	35.7492	35.8659	39.7247	3.26136	10.7136	0.317854	1.33113	31.2815	50.6014
ENSG00000085185	BCORL1	7.1824	7.09092	11.7945	5.88357	3.9057	12.8178	6.80956	9.84113	7.62953	7.05973	4.65814	1.72199
ENSG00000085224	ATRX	16.835	29.9033	11.0568	15.9579	26.3908	14.4408	15.6904	15.3543	12.8445	13.9241	9.62206	13.5873
ENSG00000085231	TAF9	24.516	31.9839	35.6676	38.3072	33.2267	38.2251	39.8386	52.3613	19.5602	20.3098	26.6196	51.389
ENSG00000085265	FCN1	0.001301	0.004889	0	0	0.001288	0	0	0.032387	0	0	0	0
ENSG00000085274	MYNN	10.0174	15.6845	16.9222	17.5656	19.3871	25.8744	11.6033	20.1821	4.73997	5.02378	4.05693	5.4953
ENSG00000085276	MECOM	0.161283	2.07614	0.046082	0.08005	0.118216	0.057843	0.051376	0.015752	0.084596	0.629612	2.65697	1.99344
ENSG00000085377	PREP	29.2056	21.6227	13.8823	41.6735	26.2975	26.1177	16.7658	6.48259	12.5884	13.081	48.6979	40.969
ENSG00000085382	HACE1	1.47244	2.53624	0.386769	1.80822	3.00119	0.642939	1.13582	0.690149	1.55817	2.42791	1.95931	3.03821
ENSG00000085415	SEH1L	15.5493	23.4833	25.9958	29.8424	68.5244	36.1909	18.5178	22.3981	16.3635	15.4664	22.0552	34.948
ENSG00000085433	WDR47	8.3628	15.5389	20.1669	13.4974	12.4483	16.6515	14.3026	20.6929	13.235	8.19309	10.7661	14.6536
ENSG00000085449	WDFY1	12.188	8.13245	9.78487	8.41353	7.70948	8.80386	16.2975	16.0762	18.8434	24.9686	20.0289	31.5346
ENSG00000085465	OVGP1	5.8459	4.24292	8.61242	8.6739	5.70485	21.836	4.96485	5.56575	1.60118	0.688027	0.375049	2.14226
ENSG00000085491	SLC25A24	14.8077	36.0263	12.2657	17.5736	30.44	6.71521	4.21933	4.84051	19.8042	24.6781	24.5605	26.5844
ENSG00000085511	MAP3K4	8.79966	8.56788	15.4962	9.51613	13.1716	10.0913	59.4833	11.0184	8.78669	9.08858	10.4393	8.88618
ENSG00000085514	PILRA	8.22692	10.8286	7.01197	12.2461	11.6884	10.4621	3.91987	2.29237	0.929696	0.877045	1.21625	1.83101
ENSG00000085552	IGSF9	5.24146	2.79943	2.13496	4.08526	6.21987	2.66685	0.192051	0.357695	0.03182	0.104564	6.6812	4.45739
ENSG00000085563	ABCB1	0.095535	0.008224	0.059868	9.53424	5.43714	23.6677	0.876523	2.16111	0.109434	0.0871	0.014742	0.008312
ENSG00000085644	ZNF213	14.9115	3.96561	5.39505	9.48195	2.75267	4.75337	6.52783	3.16594	11.1551	10.2875	10.3838	11.0812
ENSG00000085662	AKR1B1	4.11058	11.121	9.82851	100.895	63.5568	79.1998	74.0235	95.4841	28.1218	65.4446	49.4219	39.9788
ENSG00000085719	CPNE3	14.0359	27.3922	8.8165	10.9355	27.8443	5.71276	6.9386	5.48761	21.6141	24.3423	37.848	45.7047
ENSG00000085721	RRN3	23.3065	26.4815	25.6492	24.5385	40.6315	38.4575	39.5646	54.6	22.561	11.694	16.1169	30.8864
ENSG00000085733	CTTN	54.3953	47.0984	55.8062	20.3777	19.6162	21.0712	25.656	18.0672	41.9054	40.8303	48.3435	69.8638
ENSG00000085741	WNT11	0.588596	1.44003	1.42891	1.06935	0.107585	1.45241	6.19581	24.1972	0.416082	0.050993	0.033205	0
ENSG00000085760	MTIF2	7.58349	16.0283	2.00287	4.09915	10.5127	1.30033	2.07332	1.67366	6.53086	8.92224	13.2429	22.9131
ENSG00000085788	DDHD2	3.01605	5.89233	2.10388	3.25979	6.3017	3.24652	1.38624	3.01547	4.9475	5.66269	5.52758	10.4628
ENSG00000085831	TTC39A	18.0111	3.81428	1.8613	0.388146	0.942064	1.22437	0.163887	0.838898	0.048071	0.051507	0.114679	0.782196
ENSG00000085832	EPS15	11.5649	16.903	8.96128	9.20838	18.297	4.49808	7.69535	6.22225	18.2646	17.962	13.0509	23.826
ENSG00000085840	ORC1	0.541425	0.908665	1.20472	0.983629	1.42803	1.58131	0.716171	1.62715	0.719421	0.161689	8.43342	0.894236
ENSG00000085871	MGST2	3.0203	5.84107	1.26948	0.240619	0.370014	0.109795	0.203586	0.384926	2.53863	4.01082	3.52783	3.02908
ENSG00000085872	CHERP	40.8187	15.5635	36.8638	33.9146	18.7336	35.8007	36.7441	33.1778	19.0828	18.146	31.4493	17.2923
ENSG00000085978	ATG16L1	13.7983	7.28628	6.61574	7.71281	7.79253	4.26057	7.68791	3.81941	7.18857	5.36818	10.4588	13.0795
ENSG00000085982	USP40	9.42339	12.9676	1.76119	4.00583	5.88017	0.964681	1.74098	0.863817	6.81049	10.3297	8.21458	11.9739
ENSG00000085998	POMGNT1	14.2147	10.8321	8.2887	10.7601	12.471	6.14797	3.20188	2.3674	14.1669	10.8042	28.5681	33.3972
ENSG00000085999	RAD54L	0.162092	0.826435	2.98746	0.100965	1.44853	5.85225	0.215936	7.82373	0.692169	0.194112	9.04357	2.13843
ENSG00000086015	MAST2	28.6502	12.0281	17.2112	6.32714	7.83926	6.71394	17.6847	12.8944	17.0484	16.4004	19.659	19.8452
ENSG00000086061	DNAJA1	194.849	342.445	392.212	337.225	262.371	410.83	473.629	679.188	59.2697	61.9621	53.9416	47.2262
ENSG00000086062	B4GALT1	136.793	256.669	105.98	127.513	318.517	101.445	132.715	130.325	156.465	127.579	81.7298	83.2338
ENSG00000086065	CHMP5	40.4494	26.5532	25.516	33.8648	24.9797	15.3914	38.6864	34.9529	38.1526	39.7833	24.5373	43.2002
ENSG00000086102	NFX1	19.0209	16.1257	20.8563	13.0707	14.5084	15.3288	11.0351	14.4465	9.73962	8.54065	10.2181	12.6587
ENSG00000086159	AQP6	0.030321	0.217909	0.028043	0.016727	0.007507	0.029066	0.008594	0.024463	0	0	0.060038	0.064435
ENSG00000086189	DIMT1	10.8212	24.7191	21.8495	24.8004	37.209	35.9747	21.7372	24.2169	18.7752	11.7503	12.6213	17.7267
ENSG00000086200	IPO11	3.76104	8.15669	3.29515	4.51368	13.3887	4.79459	3.01509	3.51346	5.18248	5.08097	7.12232	8.07867
ENSG00000086205	FOLH1	0.110231	2.44704	0.181234	0.034552	0.090516	0.013272	0.093338	0.167998	0.029701	0.03551	0	0
ENSG00000086232	EIF2AK1	25.7742	26.1466	14.4033	16.9301	24.2202	10.9567	14.197	10.2109	32.0349	28.5705	34.4122	36.5393
ENSG00000086288	TXNDC3	0	0	0	0	0.003105	0.038458	0	0.377743	0	0	0	0
ENSG00000086289	EPDR1	0.197535	0.186164	0.051332	2.88446	3.06773	2.08839	0.801954	2.35896	58.7901	43.5976	12.1271	5.46239
ENSG00000086300	SNX10	5.2907	8.49919	0.599064	0.206167	0.401262	0	0.14731	0.052395	0.249455	0.275415	6.18837	5.26065
ENSG00000086475	SEPHS1	9.57114	11.7188	5.23773	10.6165	17.626	6.17193	7.58311	6.04034	9.66276	10.0187	16.4373	9.65985
ENSG00000086506	HBQ1	0.011704	0.108439	0.034285	0	0.125945	0.196133	0	0.040129	0	0.03976	0.449967	0.072256
ENSG00000086544	ITPKC	153.891	45.7939	362.513	52.8206	23.382	51.6749	25.6449	44.3228	8.68566	6.89909	34.8866	44.3112
ENSG00000086548	CEACAM6	26.8901	10.8673	2.96872	1.00204	0.102196	0.012587	0.194788	0.019916	0.02115	0	0.65971	7.34301
ENSG00000086570	FAT2	0.069683	0.173133	0.837626	1.44848	2.64583	3.83825	0.070608	0.212819	0.090929	0.003812	63.7465	24.686
ENSG00000086589	RBM22	31.4722	52.1463	26.1598	47.2714	60.6102	44.4527	40.116	47.211	17.1979	16.3809	20.2422	24.8096
ENSG00000086598	TMED2	56.9149	117.378	131.237	109.898	110.552	151.629	138.365	152.181	111.847	100.64	75.7985	125.877
ENSG00000086619	ERO1LB	4.98902	10.203	14.1351	8.07101	6.38621	21.0911	22.4913	40.8195	2.7911	2.65394	0.877172	3.31738
ENSG00000086666	ZFAND6	29.6751	34.9565	36.5057	15.9192	15.2726	12.2605	21.874	20.3144	10.3899	10.4384	9.28397	13.3482
ENSG00000086696	HSD17B2	8.64495	14.9499	0.729579	2.56433	1.21076	0.127901	0.304697	0.01257	0.059934	0.005978	0.195272	5.11945
ENSG00000086712	TXLNG	25.0519	38.2577	50.9522	49.0345	68.1406	67.0259	51.6417	69.052	11.5418	7.32959	20.5055	19.5506
ENSG00000086717	PPEF1	0.056158	0.080693	0	0.040194	0.068528	0.018156	0.00967	0.020646	0.015308	0.00969	0.004554	0.046774
ENSG00000086730	LAT2	0.716435	0.717409	1.46859	0.455193	0.657322	1.28324	0.676035	1.96145	0.385931	0.234779	0.325172	0.914284
ENSG00000086758	HUWE1	57.1729	81.6057	67.8179	43.0206	64.5501	69.5775	55.5832	49.6113	55.6207	54.8743	71.7071	69.3346
ENSG00000086827	ZW10	7.52581	17.305	13.9069	16.8637	19.2234	21.6327	15.9223	22.5	8.91829	7.19489	11.7439	11.677
ENSG00000086848	ALG9	5.19824	5.15306	4.22911	4.03608	5.01397	3.09258	2.23239	2.62825	6.38912	5.08705	6.46224	7.29727
ENSG00000086967	MYBPC2	0.098573	0.149134	0.047262	0.024929	0.038345	0.004597	0.002019	0.004185	0.007936	0.008292	0	0.012594
ENSG00000086991	NOX4	0	0.002566	0	0.008805	0.096107	0.008057	0.029877	0.240654	0.761095	1.71074	0.006785	0.00355
ENSG00000087008	ACOX3	23.1629	12.4093	5.95565	15.4721	9.39277	6.12098	7.06453	1.7122	6.06449	6.22258	8.1444	7.56312
ENSG00000087053	MTMR2	6.17157	18.552	10.6393	13.86	26.8401	13.7231	8.28651	10.2363	18.3301	16.5981	16.5308	14.9569
ENSG00000087074	PPP1R15A	1099.4	432.487	1457.07	1206.38	482.272	1331	1378.86	1644	172.822	61.6494	92.1006	64.119
ENSG00000087076	HSD17B14	0.99994	0.103581	0.376489	4.33622	0.413144	2.50641	11.013	10.3882	0.776527	7.69329	0.241933	0.138528
ENSG00000087077	TRIP6	38.6254	11.7431	24.0347	38.0038	11.4855	28.9353	27.798	21.7402	25.1101	33.3054	48.5705	25.2521
ENSG00000087085	ACHE	10.7593	2.13432	21.1347	3.64946	0.566657	3.30353	3.70937	4.4526	0.090117	0.124857	0.248624	0.138129
ENSG00000087086	FTL	1126.04	258.219	776.858	2433.53	433.945	981.997	4851.13	5008.1	3368.11	7537.08	286.911	489.383
ENSG00000087087	SRRT	45.5928	28.3605	45.5917	55.4196	40.2038	72.1169	65.6446	53.3334	17.1842	16.1559	35.3634	18.2253
ENSG00000087088	BAX	15.7623	6.87848	12.6237	17.7045	6.11941	8.07297	13.4129	7.14141	13.9588	17.1071	21.1021	21.5114
ENSG00000087095	NLK	4.90794	8.30399	3.52094	5.23566	8.86299	5.42262	4.72891	2.48683	4.15114	3.67188	6.06681	5.10807
ENSG00000087111	PIGS	13.7949	6.87529	7.04451	10.9805	8.77144	7.50321	7.56634	4.70593	15.6092	17.7527	19.0741	19.6369
ENSG00000087116	ADAMTS2	0.029227	0.109596	0.04386	3.60037	5.40522	5.19797	8.61716	18.5368	95.145	48.7698	0.00349	0.005038
ENSG00000087128	TMPRSS11E	6.32316	1.60282	0.460598	0.117258	0.031515	0	0.103879	0	0.046741	0	1.34014	4.15026
ENSG00000087152	ATXN7L3	29.9117	33.9652	21.3682	19.532	24.1336	17.2047	20.0637	13.4725	22.8521	19.9888	27.5601	24.7415
ENSG00000087157	PGS1	16.6517	8.49553	17.6481	21.2972	11.6987	16.7051	13.6483	8.1918	11.035	12.1747	11.6709	7.3886
ENSG00000087191	PSMC5	77.21	87.539	44.413	123.574	115.781	52.715	71.2726	38.6288	55.7139	51.8981	87.3216	72.3202
ENSG00000087206	UIMC1	14.0315	9.18318	15.0868	17.1866	13.7789	19.4688	19.1859	18.8764	4.76128	4.46191	7.72535	6.4401
ENSG00000087237	CETP	0.175921	0.106243	0.307958	0.22493	0.118737	0.694631	0.441455	1.60623	0.055761	0.012629	0	0.017876
ENSG00000087245	MMP2	0.248496	0.62737	0.151544	26.9974	14.5608	22.5722	1289.95	740.832	1028.66	1485.17	23.0473	5.36914
ENSG00000087250	MT3	0.015723	0	0	0	0.00965	0.064393	0.169263	0.035939	0.599281	0.38508	0.064553	0
ENSG00000087253	LPCAT2	1.25962	10.4261	1.94633	21.6222	33.5949	27.1658	9.71694	24.9183	3.03293	10.3378	26.9039	27.1656
ENSG00000087258	GNAO1	0.384246	0.61017	0.014301	0.064566	0.054099	0.08328	0.458066	0.224795	0.072337	0.013268	0.030808	0.798763
ENSG00000087263	OGFOD1	21.775	14.2875	27.187	33.391	34.9197	40.4033	39.53	32.3038	31.5821	20.0311	32.8235	31.4033
ENSG00000087266	SH3BP2	14.5872	22.7341	14.8294	1.17908	1.38627	0.847796	1.30534	1.86571	3.34439	1.88831	2.97912	2.38022
ENSG00000087269	NOP14	22.8891	29.0732	29.4903	36.3672	60.4768	68.6736	35.763	30.1623	19.5692	13.0281	25.8278	33.2232
ENSG00000087274	ADD1	16.496	14.5134	12.7057	18.8722	16.6175	11.1077	11.9516	8.93008	31.482	33.5337	23.6517	19.7296
ENSG00000087299	L2HGDH	1.70679	1.93805	0.883747	0.642607	2.06833	0.632374	0.848287	0.623421	0.574138	0.427646	2.7696	2.69494
ENSG00000087301	TXNDC16	3.03469	6.39681	1.59688	1.43777	3.17154	1.4882	1.49531	1.37303	1.96997	1.96289	2.28491	2.1672
ENSG00000087302	C14orf166	33.1264	51.1662	36.0692	46.8654	46.1497	40.5138	46.8612	59.9227	37.6145	44.2347	44.6239	48.6403
ENSG00000087303	NID2	0.005717	0.473927	0.889343	0.044774	0.981923	1.77555	1.76765	7.86748	27.1696	29.2207	6.84626	2.58122
ENSG00000087338	GMCL1	3.07957	7.61622	1.61838	5.48322	9.61807	2.81233	3.58414	2.67741	5.10883	5.55527	6.3447	6.93835
ENSG00000087365	SF3B2	33.8065	19.3168	37.1833	41.0979	30.8417	46.4382	46.0505	41.8203	23.5799	19.5238	33.8726	21.3156
ENSG00000087448	KLHDC5	4.73754	4.67148	2.59071	19.2702	17.6716	10.9299	8.83754	3.55124	8.23892	6.74309	11.3148	17.8603
ENSG00000087460	GNAS	215.253	92.9411	135.877	74.5608	51.9227	70.4365	99.2172	88.4115	130.72	137.591	89.3623	122.016
ENSG00000087470	DNM1L	19.2874	35.8202	18.0428	25.8153	52.7096	23.2933	29.9529	20.6936	15.1933	12.0648	30.3167	29.639
ENSG00000087494	PTHLH	15.1815	20.0018	3.38872	5.18447	1.78653	9.1873	22.5744	8.08752	0.770442	0.325114	138.969	49.2675
ENSG00000087495	PHACTR3	0.008578	0.049519	0.038432	0.00457	0.014297	0.002788	0	0	0.021861	0.004196	0.332635	5.19016
ENSG00000087502	ERGIC2	6.24391	12.7122	6.79007	7.76865	12.0777	5.74714	7.00469	7.86755	10.861	10.8229	9.4688	11.6671
ENSG00000087510	TFAP2C	24.3633	45.1861	28.609	36.0941	27.5522	20.6115	4.20458	2.8825	0.177828	0.326958	14.4246	8.26012
ENSG00000087586	AURKA	0.64612	1.69519	0.459005	0.913417	0.748032	0.515271	0.847414	0.679349	3.20453	1.1186	25.3183	2.47997
ENSG00000087589	CASS4	0.141128	0.154449	0.166009	0.257015	0.326731	0.218124	0.288423	0.073568	0.430869	0.059598	0.007875	0.044807
ENSG00000087842	PIR	2.04905	5.01705	0.470446	10.7166	2.55887	0.928278	3.09674	2.5373	2.01925	5.9182	18.8114	21.3212
ENSG00000087884	C11orf67	4.1504	3.72899	2.41823	1.1966	1.08207	0.767975	2.83115	3.44749	4.62504	8.40802	3.13824	1.80205
ENSG00000087903	RFX2	10.3991	3.13833	13.458	30.5368	11.2926	28.206	13.86	33.1133	10.7345	17.3391	8.74429	2.36855
ENSG00000087916	SLC6A14	7.9415	174.899	30.7763	1.24898	4.03447	0.552763	0.386904	1.62997	0	0.003771	0.160168	4.87138
ENSG00000087995	METTL2A	6.65138	8.01426	6.36708	7.59556	14.7237	8.62648	4.05588	4.83412	5.15404	4.80005	7.97388	10.0754
ENSG00000088002	SULT2B1	31.0485	3.84322	15.0647	1.14649	0.06417	0.171701	0.546233	0.945416	0.013557	0.051609	1.30659	15.6087
ENSG00000088035	ALG6	2.18057	6.39285	0.482819	0.809016	2.38333	0.141822	0.36792	0.185743	1.90953	2.18328	2.72984	2.77442
ENSG00000088038	CNOT3	28.7588	13.8344	25.932	32.8562	12.2811	30.5808	43.198	27.9079	12.3497	14.0347	19.1066	13.5527
ENSG00000088053	GP6	0.651885	0.735254	1.44631	0.225733	0.525227	0.799818	0.027821	0.118833	0.048449	0.016463	0.049524	0.764985
ENSG00000088179	PTPN4	1.55356	3.43895	1.01308	1.76396	4.22408	1.14351	0.612976	0.704953	2.09647	2.88631	2.88438	2.30373
ENSG00000088205	DDX18	18.0218	23.4664	18.4436	32.208	51.2563	46.1269	29.792	36.4985	12.4692	10.256	14.157	18.4059
ENSG00000088247	KHSRP	53.681	42.6014	57.812	66.0967	63.5251	76.1856	68.6353	57.9727	49.9293	52.3316	113.54	46.7789
ENSG00000088256	GNA11	35.7503	15.4058	45.403	43.466	20.7671	49.3669	36.414	33.212	54.1652	41.5947	59.1023	41.2126
ENSG00000088280	ASAP3	11.7592	7.02006	5.08495	2.21769	1.94159	1.05264	4.93034	2.11057	6.75518	18.7604	5.52053	7.75216
ENSG00000088298	EDEM2	11.062	8.12294	5.87932	7.30826	3.58039	2.64463	9.81155	5.46232	10.1376	10.1315	11.2465	13.7205
ENSG00000088305	DNMT3B	0.603411	1.11826	0.501644	0.123606	0.135706	0.143677	0.13337	0.231706	0.476907	0.745237	1.66393	0.691551
ENSG00000088320	REM1	0.175251	0.155627	0.165558	0.03346	0.040467	0.153086	0.368129	0.620806	0.111845	0.04584	0.006446	0.029076
ENSG00000088325	TPX2	0.663287	1.52402	0.366214	0.269908	0.474125	0.22154	0.142008	0.253577	8.16342	3.21989	67.573	7.23304
ENSG00000088356	PDRG1	23.7995	11.4572	17.8499	31.9982	19.9067	33.3112	23.8913	32.8488	13.3184	8.0941	8.50957	15.2945
ENSG00000088367	EPB41L1	6.88851	16.2904	3.32988	0.755454	0.972134	0.349597	0.90483	1.17618	6.77321	10.3566	3.84067	3.67586
ENSG00000088386	SLC15A1	0.171259	4.52181	0.295436	0.029111	0.052386	0	0.012565	0.00471	0	0.005091	0.014356	0.501472
ENSG00000088387	DOCK9	9.25588	11.7958	5.00426	2.95107	8.59166	4.96645	5.33711	3.54501	5.51095	3.86277	14.2909	24.6092
ENSG00000088448	ANKRD10	45.2882	61.3507	57.3432	44.7966	59.1524	28.0292	128.244	107.544	14.8395	14.0783	6.09963	10.9412
ENSG00000088451	TGDS	4.0397	7.55542	6.29847	5.4557	8.03113	2.7366	5.15138	6.82561	4.49652	5.05952	5.1857	5.89061
ENSG00000088538	DOCK3	0.282347	0.250946	0.360206	0.649898	0.499617	0.486045	0.232779	0.204415	0.681574	0.100638	0.337388	0.669125
ENSG00000088543	C3orf18	0.632585	0.480005	0.093491	0.287107	0.204029	0.051785	0.750846	0.613478	2.42896	3.73528	0.39057	0.639673
ENSG00000088682	COQ9	30.5371	13.849	11.4316	24.0384	11.6118	6.1625	19.5217	6.47603	22.1606	20.9621	30.4214	30.164
ENSG00000088726	TMEM40	10.9584	1.93778	6.51479	29.7294	7.70299	82.4458	0.457125	1.05795	0.058924	0.002393	29.4981	41.8369
ENSG00000088727	KIF9	9.16146	2.96667	8.30357	4.01111	2.52573	3.41655	1.6915	2.55449	0.471892	0.558793	0.993197	1.58719
ENSG00000088756	ARHGAP28	0.066363	0.177529	0.113666	0.041659	0.114068	0.046837	0.199116	0.672255	0.859524	1.25307	0.101924	0.498704
ENSG00000088766	CRLS1	6.88428	11.0049	5.88134	12.2777	14.8808	7.37776	6.94638	5.90836	6.51537	6.68854	7.09214	7.67892
ENSG00000088782	DEFB127	0	0	0	0	0	0	0	0	0	0	0	0
ENSG00000088808	PPP1R13B	16.9791	10.5709	12.0188	2.0989	2.14796	4.48411	6.22504	9.12897	2.90068	2.34482	5.75192	4.17163
ENSG00000088812	ATRN	6.00405	10.0948	2.76454	25.7228	28.9511	11.8046	6.57642	3.0959	20.8168	19.9092	23.0595	33.1959
ENSG00000088826	SMOX	11.813	8.80125	15.9691	7.58947	3.95739	8.08922	48.3176	23.9026	8.42771	10.1102	7.32832	8.89747
ENSG00000088827	SIGLEC1	0.005304	0	0.004661	0.00405	0.004231	0.008619	0.007762	0.022729	0.009051	0.003466	0	0
ENSG00000088832	FKBP1A	57.5119	97.6253	93.9547	57.1646	59.1338	58.8323	189.798	76.0408	153.236	131.806	220.01	135.329
ENSG00000088833	NSFL1C	29.0942	26.1198	43.884	36.8505	24.2807	24.1498	17.6799	17.4295	15.5771	11.6914	19.9715	15.7519
ENSG00000088836	SLC4A11	7.16476	15.0602	1.87118	4.60658	5.34527	1.07457	0.824095	0.142094	0.813764	0.956088	9.23061	5.83995
ENSG00000088854	C20orf194	5.00064	4.89204	2.76036	5.14639	7.80275	2.76556	2.45294	1.79077	6.10382	6.97781	6.61831	8.47924
ENSG00000088876	ZNF343	2.28501	2.57427	2.66037	3.78206	4.35365	2.98072	3.65664	3.1565	3.2103	3.05341	3.3264	3.36673
ENSG00000088881	EBF4	18.5729	4.42531	5.77898	7.35176	6.21863	4.51262	19.4182	8.21854	2.07675	3.65875	0.089077	0.093681
ENSG00000088882	CPXM1	0.798318	2.65235	2.09445	2.03491	2.02251	1.14819	35.5956	40.5788	0.221925	0.492056	0.003321	0
ENSG00000088888	MAVS	19.8165	17.6058	9.16016	11.9128	23.4849	3.54712	11.1976	2.51804	24.5835	32.1707	32.8743	29.2547
ENSG00000088899	NA	9.02056	3.57534	8.39231	18.8528	4.84937	19.5517	7.21598	10.5932	4.21534	5.2931	2.85428	6.36446
ENSG00000088926	F11	0.009264	0.061821	0.009526	0.002188	0.056761	0	0.020159	0.080471	0.007086	0.001687	0	0.001247
ENSG00000088930	XRN2	77.4174	83.753	58.9211	79.1381	131.118	64.2616	55.6901	55.4481	36.6606	36.8394	49.1276	62.8458
ENSG00000088986	DYNLL1	36.6262	49.6793	54.3768	86.9146	36.5849	70.3437	78.1757	78.9023	63.0687	73.385	80.2561	59.3341
ENSG00000088992	TESC	0.079261	0.017871	0.154445	1.23156	0.888513	0.901095	0.113081	0.083759	0.024708	0.025465	0.005572	0
ENSG00000089006	SNX5	21.9769	22.1604	23.3779	25.9413	26.279	22.9616	21.437	27.3508	12.6343	16.3225	26.2043	29.4579
ENSG00000089012	SIRPG	0	0.003618	0.008189	0.033792	0.041579	0.012823	0.008095	0.070931	0.008482	0.001899	0.026304	0.012944
ENSG00000089022	MAPKAPK5	10.0134	9.79059	6.51722	9.15174	13.3142	6.7163	9.95944	7.01864	5.51801	5.02746	6.84698	8.99778
ENSG00000089041	P2RX7	0.198678	0.693372	1.55017	0.041221	0.10148	0.181922	0.094054	0.712925	0.063184	0.858934	0.204418	0.083422
ENSG00000089048	ESF1	11.6043	11.6894	10.5987	18.9611	30.9825	23.3655	17.8998	15.3417	10.4378	6.9493	9.78467	14.5596
ENSG00000089050	RBBP9	8.25382	13.512	3.22119	6.47784	12.7701	4.25373	2.8858	3.3579	7.98309	8.54984	10.0733	10.0259
ENSG00000089053	ANAPC5	11.2208	16.5309	5.14831	8.0516	13.192	3.13529	7.43122	2.95431	13.4267	9.24488	12.8108	12.2836
ENSG00000089057	SLC23A2	4.06621	16.9577	9.48533	5.12735	12.4662	6.753	9.41713	6.91502	9.81717	12.0453	12.1892	15.8777
ENSG00000089060	SLC24A6	17.5181	11.4708	12.1676	16.0747	12.3161	7.36476	7.46215	4.15821	3.60553	4.63946	3.96978	5.01775
ENSG00000089063	C20orf30	25.8668	47.6099	14.9996	14.8312	16.2332	5.58471	25.0025	26.2848	65.3336	79.3479	27.409	53.6359
ENSG00000089091	DZANK1	1.05011	1.7154	0.378998	0.828436	0.939204	0.415989	0.359846	0.297119	0.427263	0.459175	0.760497	0.681751
ENSG00000089094	KDM2B	2.7744	2.6251	3.69133	1.01821	1.48984	1.23899	2.92438	3.09731	2.10553	2.23955	3.24796	2.83836
ENSG00000089101	C20orf26	0.050527	0.037927	0.024618	0.064989	0.106171	0.042064	0.006025	0.018831	0.013226	0.009761	0.005916	0.026013
ENSG00000089116	LHX5	0.036771	0.038953	0.035272	0.010396	0	0	0.040637	0.034404	0.003045	0.009526	0.151424	0.264266
ENSG00000089123	TASP1	3.93736	7.31886	4.65993	6.65105	8.89124	8.04056	1.98858	3.5494	1.68728	1.91558	4.82084	5.54206
ENSG00000089127	OAS1	1.18377	0.918256	0.497758	0.363349	0.304818	0.065462	0.226528	0.270341	0.150729	0.085122	1.15584	5.32171
ENSG00000089154	GCN1L1	40.5867	35.5209	49.0214	38.3029	48.3268	48.3762	36.0812	26.6461	33.8928	20.9041	44.5639	31.0078
ENSG00000089159	PXN	30.386	21.0999	36.9811	48.0533	42.7147	113.094	21.0901	18.3725	43.4736	50.9869	181.003	97.936
ENSG00000089163	SIRT4	1.36738	1.01638	0.786609	1.75318	0.587819	0.745894	1.60147	2.4132	0.594352	0.961747	0.398364	0.204316
ENSG00000089169	RPH3A	0.006039	0.045976	0.003538	0.008544	0.131897	0.012344	0.002594	0.006901	0.000916	0	0	0.001864
ENSG00000089177	KIF16B	13.3039	9.83926	3.84884	3.85466	4.40035	3.22475	3.00039	3.16804	3.31579	3.02456	6.75018	5.18292
ENSG00000089195	TRMT6	6.16225	6.61168	4.69916	9.48011	16.3654	10.2858	9.18396	8.14357	4.70765	2.9387	9.54888	16.5376
ENSG00000089199	CHGB	0.006917	0.00895	0.008105	0.028664	0.092682	0.016087	0.041643	0.042792	0.03148	0.054199	0.308051	0.472551
ENSG00000089220	PEBP1	102.166	51.4145	58.4793	85.9473	58.3385	48.8037	81.3787	32.6627	72.4234	99.337	113.323	83.7945
ENSG00000089225	TBX5	0.004793	0	0.003987	0.014897	0.017649	0.015579	0.986364	1.32643	6.52071	12.2002	0.012299	0
ENSG00000089234	BRAP	10.5634	10.0323	11.5916	8.65837	11.2411	8.26291	11.8596	11.5922	7.49881	6.76556	5.63947	9.85798
ENSG00000089248	ERP29	29.4043	17.7617	18.0147	13.8811	8.01885	8.80991	7.30674	8.98915	21.0241	27.768	27.3544	25.6093
ENSG00000089250	NOS1	0.002384	0.001234	0.002793	0	0.009187	0.001291	0.002761	0.005448	0.002531	9.9e-05	0	0.013969
ENSG00000089280	FUS	98.3749	119.014	142.698	98.236	119.492	127.828	117.795	154.282	28.1089	19.3944	96.3855	47.7762
ENSG00000089289	IGBP1	51.2589	40.2439	39.0303	34.0104	23.4196	21.264	34.2613	41.3612	18.8607	43.8233	25.3725	44.713
ENSG00000089327	FXYD5	60.1151	36.7931	57.1475	15.8885	8.5803	5.68508	23.7377	22.1404	86.2887	78.799	99.4655	177.86
ENSG00000089335	ZNF302	6.43402	6.48686	3.826	5.85642	6.99775	1.65257	5.97245	2.7344	4.52496	6.88564	2.17925	3.83264
ENSG00000089351	GRAMD1A	40.2685	19.6243	30.5109	41.3869	19.5322	30.4249	108.368	70.0846	23.0554	29.206	28.4229	19.3548
ENSG00000089356	FXYD3	42.7247	52.4078	10.0938	8.95769	3.94283	0.704629	0.879063	0.88685	0.105057	0.00889	142.96	313.581
ENSG00000089472	HEPH	0.149791	1.05441	0.228215	3.40968	1.899	1.17479	1.28587	0.987385	6.80333	10.715	4.54912	3.09384
ENSG00000089486	C16orf5	6.03095	2.82079	10.7341	23.9041	8.08069	19.1448	25.0618	17.6595	12.7707	23.5881	27.8865	33.7021
ENSG00000089505	CMTM1	1.10846	0.30313	0.561706	0.591454	0.334277	0.409891	0.445263	0.202663	1.64655	1.98829	1.70487	0.850441
ENSG00000089558	KCNH4	0.021003	0.007946	0.009057	0.023258	0.039945	0.048686	0.057385	0.036492	0.011596	0.004346	0.042439	0.011913
ENSG00000089597	GANAB	82.9171	70.1473	46.4341	87.1324	91.7662	54.8345	83.516	44.5145	156.625	145.934	118.403	132.659
ENSG00000089639	GMIP	10.6841	4.90721	9.00592	1.94776	0.784681	0.924518	1.64781	1.14783	4.95686	4.12385	11.06	4.71187
ENSG00000089682	RBM41	2.34845	4.45251	1.93594	1.53968	3.00975	1.32365	0.746525	0.483913	2.49518	2.74332	3.88654	4.18178
ENSG00000089685	BIRC5	0.220972	0.343611	0.314583	0.14658	0.083423	0.532846	0.104198	0.415669	3.08131	1.08823	36.8526	2.75134
ENSG00000089692	LAG3	1.67291	1.65741	1.45608	2.92312	0.506488	1.81232	3.44812	3.91732	0.294714	0.29389	0.481793	0.898752
ENSG00000089693	MLF2	62.9143	42.1686	56.7529	74.6292	45.3378	62.6752	60.4912	35.9169	62.6935	53.9309	105.691	84.4177
ENSG00000089723	OTUB2	2.81565	7.37056	3.34888	0.502078	1.14823	1.51905	0.104764	1.23796	1.04107	1.8122	3.99549	2.91632
ENSG00000089737	DDX24	66.0156	51.5171	107.725	52.5055	41.4308	118.792	71.2342	100.404	33.8611	26.9613	34.3259	33.6866
ENSG00000089775	ZBTB25	4.07222	4.8053	1.93943	1.57735	3.87877	3.25012	2.34878	4.70092	2.77457	3.4802	2.91052	5.55318
ENSG00000089818	NECAP1	14.7449	9.86217	12.3517	15.6196	14.1743	13.2759	22.0796	22.8989	9.85861	7.70625	9.22028	13.2976
ENSG00000089820	ARHGAP4	6.34029	2.05097	3.70174	7.9722	3.39591	4.18273	6.57513	2.40397	5.02315	5.85057	10.0642	5.36846
ENSG00000089847	ANKRD24	0.771395	0.203256	0.068395	0.107488	0.03257	0.011858	0.067591	0.012508	0.27276	0.52365	0.103483	0.541915
ENSG00000089876	DHX32	32.959	40.2925	26.1294	15.6956	19.8685	11.755	14.6394	12.2466	16.1832	14.9785	18.1612	19.2439
ENSG00000089902	RCOR1	15.5832	24.9326	16.6656	9.33324	14.957	12.6108	8.11427	10.8361	9.76119	7.1803	20.1066	35.2549
ENSG00000089916	C14orf118	7.00385	9.65388	8.57687	8.28915	11.4406	11.7634	8.15833	9.81678	2.81112	2.6266	3.71402	6.3338
ENSG00000090006	LTBP4	6.1736	3.53992	6.08433	10.3789	5.70735	6.44656	90.218	93.132	4.93025	21.5011	28.2173	25.8599
ENSG00000090013	BLVRB	222.806	19.4855	62.7875	83.2443	9.66993	34.1645	31.315	25.484	15.2287	48.3697	46.5756	76.8701
ENSG00000090020	SLC9A1	70.4539	35.2563	76.7218	67.2679	49.8238	180.285	47.8147	52.8062	43.1525	38.1205	60.0561	63.9514
ENSG00000090054	SPTLC1	13.9752	33.0113	18.409	18.5025	34.6998	20.4303	18.5742	22.9043	24.418	26.0408	17.7738	28.6682
ENSG00000090060	PAPOLA	22.4825	38.1375	29.613	35.7034	50.804	28.5837	31.0689	32.4359	20.5355	19.2079	22.9607	22.0874
ENSG00000090061	CCNK	30.3086	18.9086	31.4008	19.4791	15.9276	16.1068	31.6653	30.7923	20.9015	21.4896	24.0905	16.437
ENSG00000090097	PCBP4	16.2368	6.63424	18.8475	14.7298	6.40419	18.8936	4.41255	6.06796	15.9253	21.4149	36.686	17.1821
ENSG00000090104	RGS1	3.04813	8.7055	1.35848	0.107967	0.114075	0.041057	0.032917	0.151509	0.011498	0	0	0
ENSG00000090238	YPEL3	55.3846	26.7402	33.058	41.1396	8.14682	4.67402	36.5985	11.2834	40.1307	55.8064	11.6496	4.83777
ENSG00000090266	NDUFB2	9.9982	7.24758	7.06294	9.65455	7.95781	7.20228	8.58305	14.188	8.13146	10.0074	13.545	10.2415
ENSG00000090273	NUDC	68.1226	24.3356	57.8927	116.539	48.2968	107.598	97.7321	55.9097	28.1825	23.4294	56.3066	26.1419
ENSG00000090316	MAEA	14.0464	5.57819	9.70891	18.8868	7.99484	17.5469	12.4298	6.63486	10.3814	7.96909	14.0803	8.26493
ENSG00000090339	ICAM1	463.565	302.179	299.482	367.595	408.124	357.038	229.669	584.44	9.49816	43.2675	0.709247	1.7559
ENSG00000090372	STRN4	53.2282	24.7157	49.6436	52.0359	30.9654	45.4949	51.5635	49.0666	43.8093	34.4306	54.8624	42.4568
ENSG00000090376	IRAK3	4.11836	3.55027	0.511067	7.63618	13.2082	0.105312	18.3354	1.84906	2.39675	2.37762	0.336677	0.411514
ENSG00000090382	LYZ	0.065202	3.26018	0.291698	0.023686	0.130958	0.057798	0.064359	0.203225	0.12679	0.021746	0.024335	0.021955
ENSG00000090402	SI	0	0	0	0	0	0	0	0	0	0	0	0
ENSG00000090432	MUL1	30.216	12.6968	34.2091	30.7516	17.9808	29.8338	32.9427	36.8691	28.1999	23.6847	27.2867	31.4129
ENSG00000090447	TFAP4	3.71849	1.25234	0.991439	6.07883	3.91429	0.955396	1.5726	1.6993	1.74469	2.85494	9.46267	1.78589
ENSG00000090470	PDCD7	5.9252	14.288	8.33824	9.74441	14.3858	9.76636	11.3221	9.70672	6.29076	7.87745	8.94548	7.2187
ENSG00000090487	SPG21	21.8317	27.7905	7.0726	12.4288	22.1533	6.32877	22.4681	10.6713	19.0342	26.456	20.8912	29.9606
ENSG00000090512	FETUB	0.02583	0.024064	0.054477	0.004588	0.013316	0	0.004487	0.034952	0.009404	0.004212	0.063522	0.133371
ENSG00000090520	DNAJB11	33.1138	35.3821	73.7677	100.555	41.7675	181.578	134.954	154.896	19.446	9.68885	11.4894	14.4992
ENSG00000090530	LEPREL1	1.84436	9.81808	8.3725	16.1239	15.2632	53.4288	3.8693	5.521	2.95061	2.70238	91.4475	108.13
ENSG00000090534	THPO	0.505346	0.193555	0.009468	0.127713	0.062059	0.139135	0.829914	0.367661	0.46909	0.90457	0.005604	0.034448
ENSG00000090539	CHRD	2.6696	0.986468	0.151642	0.348758	0.079815	0.23995	6.02506	3.63312	2.91117	1.92187	0.012969	0.010238
ENSG00000090554	FLT3LG	4.14304	1.33575	3.57185	5.49045	0.819207	1.84639	14.1434	11.6436	2.44583	8.64485	2.21354	0.40019
ENSG00000090565	RAB11FIP3	9.44128	3.5862	3.29798	8.53444	6.60548	7.52357	14.0355	6.52771	10.8959	10.3466	8.91933	8.32005
ENSG00000090581	GNPTG	22.0801	6.38916	5.80822	20.0257	5.51964	8.87526	14.4822	8.14989	17.2148	19.5741	7.67802	8.77268
ENSG00000090612	ZNF268	4.40418	3.27919	3.97166	3.61305	4.15174	2.50109	3.83037	5.30725	5.91479	4.60671	2.87722	4.99582
ENSG00000090615	GOLGA3	19.3675	13.9687	28.8096	15.1812	16.9884	27.0532	19.2403	20.9301	26.6372	21.6038	18.5389	23.5271
ENSG00000090621	PABPC4	38.7144	49.5986	43.9849	37.5478	43.1923	38.8388	53.6233	50.5899	34.5721	32.7635	58.3924	81.0446
ENSG00000090659	CD209	0	0	0	0	0.002957	0	0	0	0.002193	0	0.002473	0
ENSG00000090661	CERS4	23.9997	3.61725	4.74906	6.58238	2.65539	5.05286	10.1345	8.31449	3.98721	1.93972	3.18336	4.81583
ENSG00000090674	MCOLN1	20.2635	7.95409	3.73612	30.0485	8.64815	5.60172	22.9052	6.06991	15.9114	11.4106	7.26232	6.51172
ENSG00000090686	USP48	6.51629	10.0696	5.5728	6.942	8.37094	4.94107	5.32775	4.37494	5.24473	6.76972	6.79676	8.72352
ENSG00000090776	EFNB1	8.91875	9.19694	9.48792	22.9476	27.7526	17.6827	48.1761	21.6371	11.0457	11.3457	130.394	70.7306
ENSG00000090857	PDPR	7.13286	12.1702	7.21717	5.15832	15.083	8.81206	8.1124	9.49895	11.3259	14.7172	15.1762	11.2501
ENSG00000090861	AARS	61.4165	56.1208	98.7331	119.656	70.3869	118.394	99.5093	92.377	50.4866	76.0237	80.3759	144.804
ENSG00000090863	GLG1	17.2444	17.449	14.9719	16.5691	25.1464	18.4981	18.7252	20.2978	83.5938	78.4748	45.8577	55.5168
ENSG00000090889	KIF4A	0.05083	0.209587	0.026977	0.023591	0.050977	0.048115	0.013756	0.037951	0.94879	0.265225	10.3131	0.890671
ENSG00000090905	TNRC6A	11.9501	11.7832	14.079	10.6944	14.202	13.6199	6.78868	6.87486	12.105	13.0601	10.2395	9.88439
ENSG00000090920	FCGBP	0.425241	0.287869	0.266704	0.13344	0.120994	0.235415	0.151248	0.097396	0.452841	0.153968	0.01899	0.215572
ENSG00000090924	PLEKHG2	18.677	21.0394	7.75957	9.00524	5.21677	5.85092	7.04616	7.16023	7.3757	13.1925	12.6562	5.97215
ENSG00000090932	DLL3	0.190785	0.114604	0.05127	0.59469	0.436138	0.225425	0.165059	0.108149	0.261233	0.230856	1.58716	0.691159
ENSG00000090971	NAT14	7.28894	3.52842	2.16791	7.61964	2.67323	1.41014	3.05907	1.2077	6.52083	12.8985	8.47014	2.72658
ENSG00000090975	PITPNM2	1.00628	1.05573	1.29876	1.66425	1.16822	0.929805	1.01684	0.855157	4.06743	2.64123	8.64588	3.6462
ENSG00000090989	EXOC1	8.06705	11.709	4.79581	5.43459	7.53575	1.79042	9.11327	4.7347	10.8686	13.6024	8.6949	17.9251
ENSG00000091009	RBM27	11.4071	12.8248	12.9048	16.4144	24.4924	22.9974	13.4105	18.6264	8.90916	7.12315	11.107	9.79494
ENSG00000091010	POU4F3	0.107509	0.051509	0.100539	0.318354	0.079696	0.276405	0.202751	0.257796	0.07601	0.031973	0.037892	0.05734
ENSG00000091039	OSBPL8	7.76089	15.727	8.50544	13.2846	25.8654	13.158	21.53	20.5689	70.4203	146.198	17.6508	31.5039
ENSG00000091073	NA	15.6528	14.0682	35.1738	7.4451	6.10744	3.10135	9.61257	7.77866	4.41625	6.3097	19.2252	12.2869
ENSG00000091106	NLRC4	0.002885	0.394778	0.111492	0.005124	1.10349	0.247949	0.034334	0.2963	0.011818	0.002352	0.002961	1.46275
ENSG00000091127	PUS7	9.30106	9.68535	12.1231	10.3739	26.0875	13.4279	13.9805	12.31	6.07333	3.53599	10.178	12.7844
ENSG00000091128	LAMB4	0	0.012103	0	0.204433	1.11018	0.029451	0.042728	0.020711	0.007434	0.009809	0.039791	0.263641
ENSG00000091129	NRCAM	0.070925	0.254233	0.004228	7.49834	13.4772	0.197641	1.46277	0.192343	0.864959	0.903961	10.0952	30.521
ENSG00000091136	LAMB1	0.141255	1.08361	0.439	22.8513	33.835	1.61673	41.0875	16.821	20.4219	34.9542	64.7892	71.2422
ENSG00000091137	SLC26A4	0.839136	2.01768	0.294073	0.110813	0.708543	0.161097	0.269546	0.543955	0.182897	0.139881	0.031332	0.184053
ENSG00000091138	SLC26A3	0.096171	0.060055	0.078898	0.019218	0.154485	0.056742	0.01477	0.031941	0	0	0	0.019277
ENSG00000091140	DLD	13.8549	30.7727	12.0013	22.1524	33.0711	13.5643	8.55275	9.28894	12.9334	16.4574	23.0685	29.768
ENSG00000091157	WDR7	3.54585	4.28062	1.1525	3.16496	6.89465	2.54613	2.30695	1.58881	5.8418	4.22623	4.37329	5.00405
ENSG00000091164	TXNL1	14.4075	20.3256	21.6499	26.0599	25.4798	23.9036	19.2312	31.2505	8.51761	9.65366	8.0488	11.031
ENSG00000091181	IL5RA	0.019426	0.049595	0.00107	0.008274	0.023134	0.024346	0.016116	0.00348	0.004157	0	0	0
ENSG00000091262	ABCC6	0.441806	0.100907	0.193434	0.024354	0.293245	0.457484	0.019375	1.05101	0.000703	0.054209	0.018893	0.364255
ENSG00000091317	CMTM6	29.5475	86.2481	66.861	23.9633	41.1083	27.0691	18.0484	24.7816	25.2276	27.4071	34.7333	47.2347
ENSG00000091409	ITGA6	6.64683	37.0724	17.1245	24.7068	68.2871	60.3338	0.614158	1.65705	6.87461	5.57569	337.391	319.132
ENSG00000091428	RAPGEF4	0.146983	0.322824	0.121485	0.142708	0.491355	0.338242	0.092139	0.323792	0.17077	0.260942	0.315152	0.117413
ENSG00000091436	NA	7.03191	8.44285	7.02043	14.313	26.0112	11.8513	12.3271	10.0406	9.77734	10.9482	18.0367	27.9545
ENSG00000091482	SMPX	0.110592	0.327052	0.194372	0.071424	0.040106	0	0.039357	0	0	0	0.00399	0.04655
ENSG00000091483	FH	29.5148	31.0635	27.192	33.1137	33.2175	37.1059	20.3145	24.7495	26.6393	18.8011	48.4447	31.0683
ENSG00000091490	SEL1L3	2.85995	7.65205	2.88658	4.77501	5.17298	3.56192	0.463862	0.371535	28.9323	21.8257	7.95516	26.381
ENSG00000091513	TF	0.207476	0.358622	0.066513	0.205931	0.361987	0.090706	0.096341	0.066298	0.057048	0.019003	0.003224	0.023257
ENSG00000091527	CDV3	48.942	101.779	128.363	75.9295	119.096	169.458	69.2335	124.472	54.7874	54.4027	46.3755	74.0603
ENSG00000091536	MYO15A	0.362737	0.083635	0.182631	0.122989	0.045465	0.181489	0.170065	0.210729	0.121727	0.120781	0.058138	0.043826
ENSG00000091542	ALKBH5	34.4223	21.5273	26.8186	52.6438	18.0178	40.5612	45.9324	42.7221	38.8991	42.3092	41.781	34.5146
ENSG00000091583	APOH	0	0	0	0	0	0	0	0	0	0.014208	0.017887	0
ENSG00000091592	NLRP1	0.42481	0.287242	1.9084	0.884964	0.167824	0.470348	8.39678	4.45971	6.84803	9.01906	11.7271	10.1059
ENSG00000091622	PITPNM3	0.477224	0.445018	0.597951	0.15995	0.257468	0.156833	0.513136	0.353993	0.876287	0.203528	9.85207	26.1213
ENSG00000091640	SPAG7	40.2353	19.3117	40.0621	35.2159	18.695	24.0206	40.3746	86.3148	32.4569	35.9281	39.2312	33.8581
ENSG00000091651	ORC6	1.65883	1.25526	1.40739	2.41938	2.13738	2.73078	3.62225	3.51325	2.40591	0.986715	16.5306	3.91987
ENSG00000091656	ZFHX4	0.330343	0.082078	0.018702	0.077782	0.131602	0.282517	2.75604	4.33399	15.2293	23.9023	1.18612	0.952916
ENSG00000091664	SLC17A6	0	0	0	0	0	0	0	0	0	0	0	0.031226
ENSG00000091704	CPA1	0.007159	0	0.012583	0.099792	0.054921	0.219199	0.018656	0.036818	0.045615	0.002918	0	0
ENSG00000091732	ZC3HC1	5.68479	2.51821	3.03894	5.51575	4.36622	2.24521	4.68745	3.73315	8.02131	6.42759	9.28968	5.42145
ENSG00000091831	ESR1	3.57451	3.75816	0.840099	0.129628	0.186163	0.244354	0.723982	1.19629	0.069342	0.661477	0.07446	0.068044
ENSG00000091844	RGS17	0.048658	0.037215	0	0.156152	0.619182	0.24928	2.47391	0.897536	0.326164	1.25791	2.10782	1.353
ENSG00000091879	ANGPT2	0.353157	0.648799	0.569584	0.878555	0.632729	0.74603	3.45189	1.54112	0.039244	0	0	0.733804
ENSG00000091947	TMEM101	17.2588	14.4055	7.07547	15.5796	7.39265	3.07323	6.21683	3.28697	8.00813	9.97918	14.9263	11.9744
ENSG00000091972	CD200	0.359969	0.139192	0.311628	108.16	49.1502	92.4298	3.59531	6.68146	4.04904	10.4421	3.11401	4.38396
ENSG00000091986	CCDC80	0.663429	0.743346	4.67702	4.3163	2.75161	8.55755	55.6505	96.6944	619.685	734.497	4.28792	14.7737
ENSG00000092009	CMA1	0	0.068096	0.025627	0	0.051911	0.005561	0	0.095648	0	0	0	0.27211
ENSG00000092010	PSME1	82.1506	46.9271	53.8082	51.4143	33.0726	30.7749	33.2208	32.2267	15.1078	39.8167	40.4262	36.654
ENSG00000092020	PPP2R3C	8.36731	11.8811	6.15559	5.52909	7.04049	3.0374	7.28316	5.72301	6.21222	7.62072	3.32128	6.1152
ENSG00000092036	HAUS4	9.7356	6.47727	7.63228	5.62093	3.22582	2.61958	2.10919	4.0817	3.95089	4.38132	13.2489	11.3244
ENSG00000092051	JPH4	0.005911	0.043289	0.053234	0.873376	0.099489	0.096271	1.04278	0.222915	0.014347	0.016063	0.0182	0.027658
ENSG00000092054	MYH7	0.004418	0	0	0.003025	0.001129	0	0	0.00218	0	0	0.001748	0
ENSG00000092067	CEBPE	0.093615	0.016507	0	0.141328	0.01214	0.178746	2.28063	0.352183	0.006124	0	0.003453	0.018027
ENSG00000092068	SLC7A8	21.4134	4.54488	3.48166	8.87322	5.0383	8.3864	172.911	11.6985	7.8462	7.49477	48.2885	19.6927
ENSG00000092094	OSGEP	5.13913	4.97318	3.63339	2.91796	3.22041	2.41265	3.7747	1.68775	4.12656	3.62741	4.13327	3.98155
ENSG00000092096	SLC22A17	16.1804	4.72527	5.96253	12.4158	3.29953	13.55	20.545	16.7321	8.69736	7.08166	1.37769	0.451268
ENSG00000092098	RNF31	14.9011	12.1286	12.4317	11.9619	13.6778	10.5148	12.2516	6.60878	7.9046	7.79927	11.2592	13.2908
ENSG00000092108	SCFD1	8.50394	15.8346	15.3625	13.773	18.5353	19.5433	11.5274	23.1101	10.8103	11.8117	9.35767	14.1101
ENSG00000092140	G2E3	2.6798	3.18174	2.70887	2.87105	5.67822	4.18668	4.50808	5.46252	2.08637	2.49783	4.36696	4.20845
ENSG00000092148	HECTD1	22.8379	33.8272	25.8267	20.881	35.0816	22.6835	30.2799	35.8198	27.2375	23.8057	17.442	26.3777
ENSG00000092199	HNRNPC	142.392	151.392	172.927	147.617	145.965	197.065	188.481	262.735	34.0957	29.7604	52.3491	72.2098
ENSG00000092200	RPGRIP1	0.280984	0.347495	0.047007	0.031694	0.109932	0.069488	0.006613	0.058334	0.030396	0.000352	0.017672	0.054821
ENSG00000092201	SUPT16H	20.9654	22.8127	16.1461	25.5217	43.3616	21.8836	23.7325	22.0524	20.3196	17.1015	32.3181	31.6352
ENSG00000092203	TOX4	20.726	18.5496	26.9539	17.8057	17.308	28.5361	21.8315	30.0874	13.9322	11.7263	11.8901	21.815
ENSG00000092208	GEMIN2	2.3594	2.28003	0.981361	4.24713	3.73005	1.61567	2.00428	1.76805	1.71445	2.31634	3.47707	2.86884
ENSG00000092295	TGM1	1.08212	0.934141	4.12523	0.386205	0.793917	0.243613	0.203029	0.537685	0.531985	0.417457	2.5328	25.3984
ENSG00000092330	TINF2	25.4449	18.7035	26.9502	29.3606	24.2302	16.3746	25.9467	21.6657	16.7639	15.3066	23.1942	77.1196
ENSG00000092345	DAZL	0	0	0	0	0	0	0.034968	0	0.005242	0	0	0
ENSG00000092377	TBL1Y	0	0.002905	0	0	0	0	0	0	0	0	0	0
ENSG00000092421	SEMA6A	4.1225	16.4831	3.48194	6.64157	9.5945	2.45556	104.945	28.3352	0.221451	0.037716	1.01626	0.348054
ENSG00000092439	TRPM7	12.8835	24.0125	13.2039	15.8467	33.7398	17.0325	22.2852	31.3192	12.0841	17.0339	7.98528	13.6753
ENSG00000092445	TYRO3	2.68562	0.933523	3.94467	3.66576	2.5436	2.83297	5.17234	4.34613	2.7682	2.09071	5.14485	4.90968
ENSG00000092470	WDR76	0.714895	0.608255	0.605895	1.21675	1.53582	2.22979	0.882649	3.10925	1.04247	0.615144	4.62367	0.749101
ENSG00000092529	CAPN3	3.13069	13.1062	0.536776	2.94377	4.38473	3.20851	1.53451	1.95147	2.80602	2.62532	1.85873	3.36303
ENSG00000092531	SNAP23	29.6194	38.1698	19.8406	27.8809	28.8765	39.8308	26.9353	20.8413	28.7148	31.9944	20.086	26.8459
ENSG00000092607	TBX15	0.113627	0.047852	0.055142	0.780628	0.618026	0.921466	29.2201	9.56113	21.2395	21.7969	0.040768	0.131431
ENSG00000092621	PHGDH	3.89009	6.52263	9.93585	20.998	11.5793	30.2753	4.22512	8.26494	25.5079	44.0834	35.2501	32.5089
ENSG00000092758	COL9A3	0.208197	0.464751	0.09302	0.331427	0.108441	0.175448	2.80779	0.221727	0.16291	0.077558	0.009997	0.026856
ENSG00000092820	EZR	299.097	389.842	728.827	120.137	87.7386	147.786	21.3285	77.027	19.0352	18.2293	140.115	284.79
ENSG00000092841	MYL6	273.777	84.7962	234.535	311.752	75.6734	167.295	143.87	114.511	194.171	174.768	132.063	68.2101
ENSG00000092847	EIF2C1	6.93869	9.99577	4.11346	5.39812	9.96658	3.68257	3.40187	1.93074	10.0937	11.7543	11.5692	8.4578
ENSG00000092850	TEKT2	1.11192	0.300415	1.51004	0.71696	0.467355	0.979464	0.320804	0.52414	0.045871	0.031748	0.032301	0.197627
ENSG00000092853	CLSPN	0.087883	0.221171	0.113276	0.130324	0.176484	0.102201	0.242707	0.082316	0.981438	0.196179	9.08008	0.728315
ENSG00000092871	RFFL	10.245	9.98751	13.2158	5.01845	8.72573	7.53423	3.34947	7.67407	1.49861	2.6433	7.14932	6.92886
ENSG00000092929	UNC13D	13.2471	2.20343	2.21344	2.24942	1.06888	1.20119	3.62404	2.52268	0.245844	0.479673	0.779071	1.90428
ENSG00000092931	MFSD11	8.2611	14.0413	2.89797	5.89715	7.44081	1.84003	4.38578	2.48729	8.08529	8.20523	6.57347	11.0269
ENSG00000092964	DPYSL2	7.6039	40.236	3.06522	46.0001	41.0307	1.04004	19.7126	10.7121	44.2644	94.2727	42.4401	26.824
ENSG00000092969	TGFB2	46.6052	29.1789	24.505	7.77277	6.43637	113.562	18.4834	16.4848	3.93342	4.66832	8.92104	13.0028
ENSG00000092978	GPATCH2	4.94839	5.96623	6.24493	3.13347	5.12282	2.17625	3.00355	3.00675	2.09662	2.22524	2.48131	2.88092
ENSG00000093000	NUP50	7.16114	10.6454	4.81856	7.81188	16.0575	5.66332	7.3228	4.87592	6.32922	6.87633	11.3821	13.0045
ENSG00000093009	CDC45	0.194326	0.26156	0.033147	0.031712	0.077022	0.003344	0.033061	0.035102	0.719272	0.217557	15.6154	2.34852
ENSG00000093010	COMT	23.5576	8.74044	12.4213	29.8403	10.4445	9.86492	10.6801	7.26509	49.5676	46.1784	33.8868	23.4812
ENSG00000093072	CECR1	5.22318	3.62815	0.124269	0.1393	0.273232	0.008595	0.272383	0.255957	5.49588	8.73809	0.156386	0.488115
ENSG00000093100	NA	13.1339	14.2596	26.1185	17.4401	21.6187	26.9346	5.40282	7.23963	5.78427	5.25835	13.8476	8.72703
ENSG00000093134	VNN3	4.26254	51.4666	3.47045	0.433791	1.52895	0.061138	0.309762	0.283357	0	0	0	0.064763
ENSG00000093144	ECHDC1	9.48229	24.1908	4.50545	9.43813	17.8895	4.42916	15.9386	8.24301	10.4784	11.6366	11.0338	8.83137
ENSG00000093167	LRRFIP2	28.2537	35.2058	84.1717	12.14	11.9078	20.4662	10.5943	25.571	7.76621	7.02177	10.5269	17.2871
ENSG00000093183	SEC22C	8.23116	9.2101	4.79826	7.14694	8.32311	4.08647	5.50273	4.3405	8.7837	8.41598	9.01272	9.62371
ENSG00000093217	XYLB	1.23597	1.40948	0.940436	0.490468	0.786081	0.519117	0.904254	0.685129	1.22157	1.1896	2.44227	1.07253
ENSG00000094631	HDAC6	9.85988	7.17459	3.92001	6.34874	4.31283	3.20518	5.63642	4.14789	2.71701	3.20749	4.96683	6.18351
ENSG00000094661	OR1I1	0	0.019608	0	0	0.031	0	0	0	0	0	0	0.031183
ENSG00000094755	GABRP	57.1443	299.314	130.627	12.7042	8.84694	2.24989	6.21498	11.3054	0.016477	0	0.13292	13.5056
ENSG00000094796	KRT31	0.02507	0.108339	0.069086	0.092269	0.038437	0	0.019917	0	2.32212	0.26966	0.023535	0.130311
ENSG00000094804	CDC6	1.45871	2.87129	2.16298	1.66919	1.262	2.2295	5.74668	6.04015	2.70055	0.766071	21.7051	3.5757
ENSG00000094841	UPRT	3.59144	6.18364	5.12169	3.91943	4.9871	3.63872	4.88968	4.74051	3.30506	3.52375	3.66347	3.43385
ENSG00000094880	CDC23	8.32122	9.55044	9.54725	10.9456	13.309	9.42391	8.34035	7.11235	10.6249	11.4669	10.5689	14.0751
ENSG00000094914	AAAS	10.5937	8.63963	2.562	10.7069	8.76131	2.70496	6.17008	3.17436	9.18168	9.93242	21.7902	8.87088
ENSG00000094916	CBX5	8.49023	15.9799	5.50078	12.5229	29.6533	11.0232	12.611	13.2595	19.3003	15.6653	29.6213	19.6182
ENSG00000094963	FMO2	5.65267	10.1342	0.080549	6.51069	2.75614	0.574027	0.662698	1.25296	0.074839	0.328212	0.001709	0.002007
ENSG00000094975	C1orf9	14.4054	27.4004	27.4603	20.5684	33.8862	33.8967	20.2296	39.4718	10.6766	7.38965	9.12919	22.3674
ENSG00000095002	MSH2	3.79435	8.97462	1.94683	2.37292	4.8899	1.87585	1.1161	1.0981	3.01453	2.74518	11.5732	6.67638
ENSG00000095015	MAP3K1	27.2652	31.0996	14.3024	6.51177	10.2567	4.78796	3.22878	2.9354	2.71889	2.72748	4.12744	4.59004
ENSG00000095059	DHPS	80.1694	27.6912	44.0122	63.8039	34.2041	39.7553	31.6673	23.0205	24.0184	26.0945	44.4696	35.6032
ENSG00000095066	HOOK2	40.1584	23.7016	15.0603	24.0155	12.0734	18.8273	2.13958	2.0177	2.37884	4.3	15.0514	14.4091
[truncated: 17,820 more rows]
