# Supplementary material for: Epigenetic and transcriptional determinants of the human breast
Source: Nat Commun. 2015 Feb 18;6:6351. doi: 10.1038/ncomms7351 (PMC4346612; doi:10.1038/ncomms7351)
Supplement: Supplementary Data 13 — Ensembl v65 non-coding RPKM expression matrix [file ncomms7351-s14.xlsx]

## Sheet: Ensembl.v65.non_coding
Ensembl ID	HUGO	lum RM084	lum RM035	lum RM080	myo RM084	myo RM035	myo RM080	stem-like RM084	stem-like RM080	fibr RM070	fibr RM071	vHMEC RM071	vHMEC RM035
ENSG00000002079	MYH16	0.50315	0.061134	0.620525	0.641706	0.3726	2.47273	0.348106	2.35584	0.031958	0.006905	2.03025	0.636998
ENSG00000004142	POLDIP2	40.4192	39.4286	35.7427	46.8815	43.3928	33.1696	35.3436	19.3718	39.7144	38.3155	53.9395	55.7152
ENSG00000006534	ALDH3B1	2.93068	0.867808	0.363117	0.098175	0.044175	0.046436	0.048944	0.14933	3.18251	3.61096	2.47832	11.7263
ENSG00000012171	SEMA3B	28.2697	4.38143	22.2503	1.55016	0.448865	2.13493	2.57374	4.721	0.952898	1.99726	2.60111	3.79683
ENSG00000018607	ZNF806	0.005894	0.006864	0	0.015702	0.006222	0	0	0	0.013412	0.069228	0.102318	0.005458
ENSG00000020219	CCT8L1P	0.031231	0.103969	0.191161	0.04992	0.046	0.020302	0.018989	0.04283	0.001251	0.005092	0	0
ENSG00000026036	RTEL1	7.98884	7.53375	2.35812	6.76142	7.10266	2.56568	5.0687	1.83804	3.76558	4.00088	42.99	4.27849
ENSG00000049319	SRD5A2	0.069707	0.245821	0.098759	0.022978	0.176863	0.040223	0.022476	0.039858	0.017409	0.001834	0.003464	0.468996
ENSG00000064489	MEF2BNB-MEF2B	12.3577	3.55127	4.90375	14.1555	3.90338	5.0288	10.8485	3.59521	7.06809	7.71985	6.94012	5.41295
ENSG00000067601	PMS2P4	1.63666	1.40027	1.02682	0.790017	0.980001	0.805365	0.837417	1.32067	0.84506	1.34269	1.14415	3.24864
ENSG00000073905	VDAC1P1	11.3865	13.0509	16.1092	14.2082	23.1411	11.6756	12.6635	10.8351	17.9357	14.3474	29.2162	26.7761
ENSG00000078319	PMS2P1	3.73413	10.1259	4.101	2.89028	9.44273	7.33213	0.809473	1.36187	2.92349	3.99921	5.18396	8.02525
ENSG00000080947	CROCCP3	0.450562	0.721097	0.850744	0.271358	0.436442	0.408507	0.336375	0.744866	0.746289	1.31098	0.840737	0.984835
ENSG00000083622	NA	0	0.132993	0	0	0	0	0	0	0	0	0	0
ENSG00000085365	SCAMP1	7.89001	20.8166	8.74592	6.88288	19.971	5.20338	7.69119	16.4569	11.6675	15.3534	10.9419	15.4438
ENSG00000088340	FER1L4	1.62874	0.903644	0.480329	0.187914	0.202553	0.418172	0.290066	0.453056	1.36274	1.52051	0.585786	0.468017
ENSG00000088970	PLK1S1	2.44275	2.51529	3.53874	3.41517	2.58328	3.46523	9.54943	12.4635	3.67856	5.17065	7.29926	11.8924
ENSG00000089336	NA	3.86422	2.55848	1.65777	2.18901	1.18599	1.13293	0.711633	0.916154	1.73474	1.7707	5.86968	2.22125
ENSG00000099251	HSD17B7P2	5.63634	8.34461	1.39342	3.11656	1.80839	1.90952	5.83216	2.89825	0.679639	1.06081	5.22612	1.68709
ENSG00000099725	PRKY	0.022563	0.051833	0.014368	0.004235	0.015871	0.006643	0.032121	0.004671	0.009913	0.004443	0.052247	0.060965
ENSG00000099882	NA	1.89878	1.17176	1.07687	1.15429	0.629321	0.302767	1.84062	0.347265	2.06442	2.46667	10.1415	1.32138
ENSG00000100058	CRYBB2P1	4.15706	2.08534	3.5875	4.43226	3.34096	6.37157	2.82349	5.27816	6.93426	4.75449	4.69536	5.51021
ENSG00000100101	NOL12	18.2894	7.35727	12.8187	10.397	6.20858	7.72647	7.42407	6.6486	23.4018	28.601	25.5506	18.1906
ENSG00000100181	NA	6.60025	8.20725	8.51617	4.97528	4.75323	3.65542	5.44245	6.2446	5.30089	8.15006	8.17313	0.000693
ENSG00000100931	CHMP4A	27.5277	22.3279	11.0646	15.2753	11.4493	5.62667	9.33122	7.01991	9.20537	14.6356	15.2001	26.709
ENSG00000101278	NA	0.593229	0.472696	0.773378	0.227319	0.153717	0.857629	0.179594	0.67467	0.05377	0.056188	0.233368	0.370031
ENSG00000101898	NA	5.32733	9.72556	8.54225	4.73076	12.2066	6.48664	5.55674	7.87187	4.68673	3.3555	6.44847	8.76751
ENSG00000102055	PPP1R2P9	0.013735	0	0	0.015246	0	0	0	0	0	0	0	0
ENSG00000103200	NA	0.062913	0	0	0.000656	0	0.062882	0.019242	0	0.003629	0	0	0.029539
ENSG00000103832	NA	0.002311	0.019377	0	0.002239	0.012764	0.009833	0.006606	0.006627	0.027116	0.003152	0.077972	0.012373
ENSG00000104691	UBXN8	2.02846	3.62342	1.70146	1.62196	4.03919	3.09879	1.63497	3.6837	4.69002	3.85914	2.21689	3.88874
ENSG00000104725	NEFL	0	0.017894	0	0.009096	0.057176	0.101326	0.071181	0.179874	0.588552	1.11395	6.09638	9.68575
ENSG00000105132	ZNF550	3.7361	2.52147	5.92724	5.81298	3.48159	6.53241	7.08798	4.52786	2.16308	1.8277	1.69055	3.22549
ENSG00000105988	NHP2P1	3.35482	5.52887	4.87665	5.04277	7.93342	6.17863	4.0645	2.80687	2.61651	2.71163	7.56579	8.89766
ENSG00000106133	NSUN5P2	6.21826	3.83085	3.90078	4.10846	3.28981	2.34136	1.49398	2.47837	3.04568	4.60052	9.68223	6.9532
ENSG00000106540	NA	0.062909	0.135008	0.130333	0.470292	0.158376	0.268346	0.816013	2.91071	0.311619	0.325163	0.039452	0.068669
ENSG00000108442	FAM18B4P	0	0	0	0	0	0	0	0	0	0	0.04444	0
ENSG00000108452	ZNF29P	0	0.469671	0.175019	0	0.686004	0.144302	0	0	0	0	0	0.817617
ENSG00000108504	TEN1	7.06398	7.94183	4.69673	5.52554	3.8749	2.44825	9.00128	4.39334	2.74236	4.02545	4.52318	3.76628
ENSG00000108516	NA	0	0	0.060529	0.016174	0	0	0	0	0	0	0	0
ENSG00000108819	PPP1R9B	13.3176	11.7572	10.818	14.0255	19.7078	15.9382	9.03137	9.52315	38.6708	28.4405	25.2851	10.426
ENSG00000108958	NA	17.8849	20.4452	8.25041	16.1376	24.185	7.04859	9.10027	8.06424	11.1113	13.6349	17.1718	46.0508
ENSG00000110347	MMP12	1.56972	11.4386	1.72979	12.2438	5.13036	0.919535	719.621	12.5782	0.71894	0.401292	0	0.010306
ENSG00000111788	NA	3.75324	2.2143	1.16182	2.16665	1.22873	1.25524	1.16566	0.74332	0.718565	0.71749	4.85761	0.864956
ENSG00000113658	SMAD5	9.95147	12.2399	7.63611	11.4586	26.1196	8.78029	12.3416	7.84999	14.5225	15.4298	14.4065	11.3492
ENSG00000115934	NA	0	0	0	0	0	0	0	0	0	0	0	0
ENSG00000116219	ESPNP	0.071748	0.197808	0.065543	0.015083	0.014331	0.008433	0.002254	0.023128	0.001134	0	0	0.00961
ENSG00000117242	PINK1-AS1	8.33862	16.9901	14.1087	13.0844	18.3753	24.4212	12.0442	16.8565	14.0814	14.1912	10.0603	26.5277
ENSG00000118412	CASP8AP2	1.62944	4.00702	0.706478	2.28735	4.11306	0.389823	2.02347	0.692412	2.66576	2.40104	3.64589	2.48032
ENSG00000118903	BTF3P11	0	0	0	0	0.040566	0	0	0	0	0	0	0
ENSG00000118976	NA	4.66201	9.70241	11.3645	5.71851	17.473	10.6194	5.98854	9.3119	3.03869	2.38764	2.66095	3.98746
ENSG00000118990	GLRXP3	0	0.556358	0	0	0.039981	0	0.042441	0.055839	0.014824	0	0	0
ENSG00000119440	LCN1P1	0.015008	0.014444	0.122949	0	0	0	0.079618	0.031894	0	0	0	0
ENSG00000119660	NA	0.731724	0.425535	0.4142	0.491374	0.583426	0.822105	0.089176	1.10394	0	0	0	0.059099
ENSG00000121089	NACA3P	1.57324	4.88569	2.33417	1.42572	4.85233	1.67828	1.61183	1.60435	0.829828	1.53039	1.49055	4.94575
ENSG00000121446	RGSL1	0	0.002614	0.002144	0.009691	0.018161	0.001903	0	0	0	0	0.00242	0.00113
ENSG00000122432	SPATA1	0.137466	0.768975	1.30016	0.092658	0.783263	0.393959	0.171432	0.752369	0.061212	0.102301	0.081423	2.10849
ENSG00000122872	ARL4P	0.007416	0	0.052133	0.019756	0.069176	0	0	0	0	0	0	0
ENSG00000123009	NME2P1	19.6497	8.11566	15.2291	30.8906	11.3239	7.25474	15.6193	5.63201	13.855	18.9883	18.6238	12.1726
ENSG00000123201	GUCY1B2	0.04324	0.743929	0.004531	0	0.070625	0.048821	0.033111	0.022096	0.001048	0	0	0.006398
ENSG00000123447	TYRL	0	0	0	0	0	0	0	0	0	0	0	0
ENSG00000123870	ZNF137P	1.30188	5.35715	1.72754	0.634686	3.36421	0.820308	0.597331	0.219217	0.723131	0.596491	0.501979	3.74356
ENSG00000123965	PMS2P5	2.4739	2.38462	1.14817	2.40235	1.99029	0.930127	1.11127	0.762899	2.10483	2.89832	2.83006	4.10685
ENSG00000124097	HMGB1P1	2.37595	1.09692	2.46374	2.78193	1.75458	1.92298	2.98498	3.00845	2.02487	1.55596	3.20035	0.812339
ENSG00000124399	NA	5.56363	0.511119	4.99127	5.18117	0.198054	1.88806	4.0478	3.71766	1.52747	2.58895	1.31168	0.549859
ENSG00000124549	BTN2A3P	0.728249	0.981195	0.538159	0.63676	0.529886	0.934803	0.915926	1.13826	1.14607	1.24897	0.931167	0.842015
ENSG00000124835	NA	0.010779	0.008733	0	0.004467	0.017028	0	0.006134	0	0.038905	0.087959	0.05208	0.040216
ENSG00000124915	NA	0.011968	0.091378	0.186674	0.008571	0.042424	0.166573	0.086789	0.3989	0.009883	0	0	0.051746
ENSG00000125385	NA	0	0.020143	0	0.01152	0	0	0	0	0	0	0	0
ENSG00000125514	LINC00029	0	0	0	0	0	0	0	0	0	0	0	0
ENSG00000125631	HTR5BP	0.011077	1.73787	1.58234	0.004565	1.90407	1.3609	0.001993	1.95411	0	0	0	0.746192
ENSG00000125997	BPIFB9P	0	0.014058	0.083617	0	0.119732	0.07174	0	0.062487	0	0	0	0.162742
ENSG00000126005	MT1P3	38.4657	9.43285	31.1654	25.7479	10.7385	19.7793	17.7324	14.2886	18.4122	39.4807	42.4007	42.2655
ENSG00000126749	EMG1	14.5021	12.4487	14.806	22.2062	22.079	16.9785	14.1279	16.0896	9.81644	9.66824	20.2445	12.5863
ENSG00000127589	TUBBP1	50.5628	23.1683	13.8059	28.2799	37.1667	9.10111	17.7753	7.31439	44.3844	29.7682	62.6112	19.9883
ENSG00000127957	PMS2P3	3.37938	2.36932	2.68622	2.78958	3.19349	3.07459	3.76033	2.60307	2.77468	2.92712	3.06172	5.59935
ENSG00000128262	POM121L9P	0.500159	0.645629	0.156736	0.089049	0.153198	0.085167	0.535392	0.249693	0.280351	0.4929	0.004178	0.103414
ENSG00000128438	TBC1D27	0.002119	0	0	0	0	0	0.00184	0	0	0	0	0.003924
ENSG00000128482	RNF112	0.081574	0.13699	0.644855	0.252236	0.274012	0.999222	0.299296	0.511903	0.261116	0.245096	0.012799	0.077097
ENSG00000128692	EIF2S2P4	67.6044	67.974	67.2518	121.481	92.9595	96.935	106.842	91.8641	66.4239	81.7906	55.2292	109.649
ENSG00000129816	TTTY1B	0	0	0	0	0	0	0	0	0	0	0	0
ENSG00000129845	TTTY1	0	0	0	0	0	0	0	0	0	0	0	0
ENSG00000130600	H19	0.005578	0.00866	0.01307	0.181542	0.013692	0.344364	2.87605	4.54451	375.556	1.74154	1.28361	0.190249
ENSG00000131007	TTTY9B	0	0	0	0	0	0	0	0	0	0	0	0
ENSG00000131009	TTTY9A	0	0	0	0	0	0	0	0	0	0	0	0
ENSG00000131401	NAPSB	0.085286	0.230943	0.285714	0.08136	0.161781	0.126002	0.004743	0.017347	0.00497	0.002226	0	0.028112
ENSG00000131538	TTTY6	0	0	0	0	0	0	0	0	0	0	0	0
ENSG00000131548	TTTY6B	0	0	0	0	0	0	0	0	0	0	0	0
ENSG00000131797	KIAA0664L3	38.338	29.1245	33.194	13.8385	18.6368	30.5397	7.52231	13.6678	0.983375	1.53109	5.76612	2.8189
ENSG00000131951	LRRC9	0.001757	0.034491	0	0.01008	0.064418	0.00783	0.013405	0.012244	0	0	0	0.019159
ENSG00000131982	UBE2L2	0	0	0.025131	0	0	0	0	0.053481	0	0	0	0
ENSG00000132832	NA	0.01974	0.008599	0.026648	0.057005	0.040605	0.087203	0.377746	1.51294	0.725315	0.229088	0.007579	0.104208
ENSG00000132967	HMGB1P5	66.7851	57.6098	41.8331	81.3744	85.0971	32.2103	80.4822	52.0739	45.443	47.6884	76.9282	30.4991
ENSG00000133519	ZDHHC8P1	0.508247	0.270129	0.14054	1.86704	0.591405	1.26799	0.027357	0.016449	0.121094	0.050381	4.63018	1.0515
ENSG00000133624	ZNF767	3.66269	3.32173	5.84807	5.07725	5.58564	8.22646	7.39577	7.21236	2.73975	3.45234	3.25844	3.69269
ENSG00000134297	PLEKHA8P1	2.20565	1.87702	2.31687	1.08358	1.439	2.67838	0.871015	3.70407	1.39563	1.6561	1.83492	1.60554
ENSG00000134612	FOLH1B	0.060902	0.634651	0.034543	0.006981	0.033773	0	0.034144	0.067385	0.001789	0.01596	0	0
ENSG00000135253	KCP	0.049513	0.579359	1.09867	0.06225	0.517796	1.24852	0.182992	2.74632	0.037242	0.009331	0.170977	3.00168
ENSG00000135477	NA	6.80848	9.59768	13.6082	1.06391	7.46829	7.61601	0.394589	1.16257	0.106842	0.042895	2.45298	28.9361
ENSG00000136315	NA	0	0.031668	0.050486	0	0	0	0	0	0	0	0	0.063307
ENSG00000137700	SLC37A4	4.12131	2.60283	0.927304	2.84105	2.00403	0.793463	0.986614	0.526162	0.904776	2.17107	6.01558	3.9089
ENSG00000137970	NA	828.839	936.505	841.125	1047.02	911.042	891.478	757.095	803.644	292.662	594.576	381.34	596.868
ENSG00000140181	HERC2P2	8.02039	15.9213	5.18881	9.09942	14.6874	6.3868	12.946	4.80626	7.59972	14.0217	9.34807	4.34881
ENSG00000141028	NA	0	0.617534	0.274593	0	0.720117	0.234711	0.029147	0.042338	0	0	0	0.406847
ENSG00000142163	NA	0	0	0	0	0.021606	0	0	0	0	0	0	0
ENSG00000142396	NA	29.5998	9.74369	24.9835	41.4704	19.4678	45.2793	60.1616	53.05	15.803	12.9234	14.2488	18.3505
ENSG00000143429	NA	3.13054	1.34925	0.693045	2.72343	2.05394	0.481155	5.0266	2.94037	10.4826	7.283	5.42938	7.09598
ENSG00000144010	TRIM43B	0	0	0.02938	0.011133	0.007156	0.040614	0	0	0.005706	0.005111	0.087803	0.01161
ENSG00000144140	NA	0	0	0	0	0.035518	0	0.016757	0.066142	0.112148	0.110096	0	0.222943
ENSG00000144158	NA	30.0253	25.9396	27.2687	29.4263	38.9757	23.2046	20.1705	18.9084	10.847	5.19022	19.4579	12.3384
ENSG00000144188	NA	0.0099	0	0	0.018064	0	0.01653	0	0	0	0	0.012945	0
ENSG00000144596	GRIP2	0.000893	0.089811	0.061262	0.040983	0.225358	0.303032	0.070872	0.302134	0.051097	0.050423	0.015584	0.020654
ENSG00000145063	NA	0.042188	0.024187	0	0.000669	0.012714	0	0.014658	0	0	0	0.007994	0
ENSG00000145835	CDKN2AIPNLP2	0	0	0	0	0.01823	0	0	0	0	0	0	0
ENSG00000146001	PCDHB18	0.100793	0.162509	0.089058	0.228235	0.278744	0.066023	0.399059	0.364003	0.203702	0.203218	0.09633	0.181895
ENSG00000146143	PRIM2	1.29225	2.22965	0.68304	1.59441	2.48205	0.692004	0.691755	0.565711	2.80786	3.45472	3.97215	1.40507
ENSG00000146556	WASH2P	12.3265	3.61856	4.03376	9.43441	2.95375	2.40652	5.90162	2.4158	3.36052	5.19242	5.674	5.18835
ENSG00000146666	NA	0.081957	0.056396	0.030325	0	0.097525	0.028041	0.03552	0.014789	0	0.070335	0.069362	0.227731
ENSG00000146677	NA	858.565	633.24	947.67	1190.72	638.677	747.356	798.359	858.364	238.297	505.6	562.077	596.619
ENSG00000146722	NA	0.03212	0.801213	0.694677	0.120712	0.759512	0.49231	0.008419	0.216414	0	0	0.037431	1.9994
ENSG00000146839	ZAN	0.00037	0.0141	0.02189	0.001092	0.019128	0.028414	0.002054	0.016378	0	0	0.001214	0.00584
ENSG00000147676	MAL2	55.9367	83.7592	176.31	26.1059	17.5308	29.7531	2.53761	18.5933	0.693646	0.349	17.8791	158.47
ENSG00000147753	TTTY7	0	0	0	0	0	0	0	0	0	0	0	0
ENSG00000147761	TTTY7B	0	0	0	0	0	0	0	0	0	0	0	0
ENSG00000149656	LINC00266-1	0.348049	0.252452	0.268029	0.127805	0.167162	0.143692	0.18872	0.137113	0.195465	0.130655	0.127321	0.120658
ENSG00000150175	FRMPDP2	0.006666	0	0.099552	0	0	0	0	0.007313	0.069839	0	0.00228	0
ENSG00000150276	PPIAP26	0	0	0	0.008894	0.073758	0.065106	0	0	0	0	0	0
ENSG00000150316	CWC15	17.9787	12.0857	15.4866	22.6217	12.2359	13.8021	19.8783	21.2699	10.6567	14.728	12.3891	12.45
ENSG00000150732	NA	0	0	0	0	0	0	0	0	0	0	0	0
ENSG00000151303	AGAP11	2.11419	1.40868	4.20789	0.553127	0.796309	2.59744	1.13516	2.50197	1.1307	1.34642	0.616114	5.35004
ENSG00000151631	NA	0.010637	0.071681	0.123884	0	0.037862	0.030194	0	0.042304	0	0	0	0.077747
ENSG00000151963	NA	0.086772	0.033684	0.107771	0.218322	0.13473	0.211526	0	0.14875	0.114524	0	0	0.080351
ENSG00000152117	NA	21.8997	7.07419	20.2738	21.4171	9.75445	26.588	18.8004	22.3629	6.57808	7.0423	8.95946	6.08985
ENSG00000152268	SPON1	0.106099	1.50983	0.914665	1.98012	5.78571	2.44921	52.3109	5.29576	22.7317	8.70048	0	0.8774
ENSG00000152487	NA	2.97819	3.53315	1.20857	1.77484	2.35433	1.54483	1.04702	0.89057	0.515843	0.385334	0.842905	0.891579
ENSG00000152931	PART1	0.170785	1.08432	0.147837	0.040447	0.028823	0.007594	0.019064	0.008011	0.001347	0	0.087534	0.015001
ENSG00000153363	LINC00467	2.12784	4.9286	0.553753	0.492171	0.760816	0.090679	0.267326	0.347179	1.47755	1.46586	2.01056	5.6504
ENSG00000153684	GOLGA8F	0.000976	0.002273	0.00343	0.004332	0.010779	0	0.000848	0.006691	0.014873	0.011137	0	0
ENSG00000153923	CLCA3P	0.012635	0.096459	0.054038	0.008105	0.057616	0.00679	0	0.006397	0	0.00124	0.084682	0.296056
ENSG00000154035	C17orf103	8.71954	4.55537	3.66301	3.22783	1.77145	1.84476	2.20724	1.26133	14.9152	25.303	4.35308	5.37744
ENSG00000154198	CYP4Z2P	3.05619	4.94676	0.0046	0.045864	0.012047	0	0.031108	0.011217	0	0	0.006716	0.008079
ENSG00000154316	TDH	0.145817	0.078349	0.067919	0.14315	0.125222	0.043543	0.277233	0.19773	0.130851	0.038047	0.034715	0.071842
ENSG00000154608	CEP170P1	0.467168	1.06814	0.277214	0.94709	1.54628	0.803418	1.60726	1.59442	10.3205	7.69736	2.95012	1.45202
ENSG00000154874	CCDC144B	1.7522	2.90504	1.36075	0.953873	1.72206	1.83266	1.30643	1.93385	1.05078	1.38145	1.04695	1.06078
ENSG00000154999	NA	0	0.062444	0	0.130944	0.037844	0.127807	0.023288	0	0	0	0.015043	0
ENSG00000155070	UNC93B2	0.014323	0.066721	0.023496	0	0.084563	0.074798	0.006221	0	0.143412	0.011678	0.021856	0.066317
ENSG00000156750	AQP7P3	0.072761	0.166499	0.012194	0.029989	0.225836	0.008577	0.049191	0.007624	0.004345	0.00817	0.126446	0.555926
ENSG00000156755	NA	0.019011	0.383749	0.066825	0.010692	0.608795	0.076621	0	0	0	0	0	1.09193
ENSG00000157021	FAM92A1P1	0.212102	0.439841	0.12228	0.326568	0.779185	0.193832	2.42022	1.75473	1.49129	2.7666	1.99867	2.42818
ENSG00000157152	SYN2	0.028771	0.156717	0.108059	2.89045	2.32648	1.2411	0.849416	0.320742	0.045887	0.043987	0.145115	0.240869
ENSG00000157306	NA	3.074	9.56104	2.90648	2.00907	4.81695	1.24323	1.25987	1.25317	1.83507	2.63585	1.35593	4.21734
ENSG00000157965	SSX8	0	0	0	0	0	0	0	0.001297	0	0	0	0
ENSG00000158427	TMSB15B	0.19545	0.317281	0.106459	0.648235	0.793765	0.402084	0.454923	0.533285	0.286948	0.771071	3.1131	1.82269
ENSG00000158482	SNX29P1	0.369118	0.379434	0.350089	0.17864	0.421577	0.527813	1.29121	2.82977	0.185284	0.323523	0.597286	0.510902
ENSG00000158731	OR10J6P	0	0	0	0	0	0	0	0	0	0.009166	0	0.020822
ENSG00000159186	NA	0	0	0	0	0.030269	0	0	0	0	0	0	0
ENSG00000159247	TUBBP5	1.06347	3.09888	0.844114	0.424598	0.345271	0.155445	0.205504	0.240458	0.069602	0.019604	0.23644	1.65501
ENSG00000159712	NA	0.039822	0.128391	0	0.018944	0.102993	0.004623	0.006094	0	0.010287	0.077547	0.185269	0.118456
ENSG00000159860	FAM115D	0.527948	0.845554	1.43889	0.293685	0.387287	0.216826	0.12179	0.305619	0.422889	0.547851	0.31526	0.107432
ENSG00000159904	ZNF890P	0.055701	0.035051	0	0	0	0.019565	0.005229	0	0.027396	0.079896	0.069652	0.100335
ENSG00000160172	FAM86C2P	1.638	0.767967	0.469525	1.0492	1.33783	0.295364	0.187555	0.128488	1.12181	1.41901	3.17935	1.31655
ENSG00000160229	ZNF66P	1.59713	1.32714	0.541981	0.202	0.590778	0.086776	0.170894	0.093522	0.308937	0.229419	0.661823	0.851109
ENSG00000160336	ZNF761	6.83235	6.13172	7.66106	4.83667	9.78714	2.38593	4.48048	1.99367	3.46253	3.79741	4.01427	9.01362
ENSG00000160695	VPS11	15.82	7.80966	7.18628	17.9456	9.35807	11.7128	20.1119	10.5028	15.2414	13.0615	7.54173	9.63686
ENSG00000160957	RECQL4	1.5077	0.824313	0.717485	0.811588	0.973511	1.38554	2.14057	1.32031	1.41941	0.770623	12.1246	1.97968
ENSG00000160963	EMID2	0.036455	0	0	0.030882	0.096529	0.037701	0.080585	0.079538	0.72943	0.016212	0.006803	0
ENSG00000161103	NA	0.051142	0.063306	0.074226	0.026283	0.029252	0.076159	0.013977	0.02141	0.009682	0.002025	0	0.128554
ENSG00000161132	NA	0.046377	0.081832	0.0494	0.051268	0.049369	0.077837	0.008741	0.014455	0	0	0.031677	0.414049
ENSG00000161149	NA	0.026086	0.311884	0.151498	0.076417	0.249208	0.262178	0.381747	0.457911	0.103813	0.356012	0.412946	0.256316
ENSG00000161912	NA	1.50682	2.62586	1.01903	0.673425	1.45394	1.08015	0.940679	0.940418	0.173386	0.193042	0.442309	0.726528
ENSG00000162685	LSP1P3	0	0	0	0	0	0	0	0	0	0	0	0
ENSG00000162699	DNAJA1P5	0	0	0	0	0	0	0	0	0	0	0	0
ENSG00000162840	MT1P2	12.9868	3.70188	1.04465	245.677	129.616	5.80671	99.0835	5.24627	18.2453	11.3236	129.403	17.0117
ENSG00000162947	NA	0	0.019305	0	0.015813	0.087268	0.055248	0	0.060275	0	0	0.00103	0.001619
ENSG00000162997	NA	0.374341	0.412813	0.333075	0.083246	0.091538	0.266865	0.123076	0.08111	0.32185	0.36749	0.156727	1.3875
ENSG00000163016	ALMS1P	0.10515	0.416097	0.087403	0.094011	0.441506	0.248622	0.203098	0.314274	0.077527	0.035184	0.016221	0.172494
ENSG00000163121	NEURL3	10.115	22.9111	77.784	1.80392	0.881778	2.15675	2.26341	6.3609	0.014093	0	0.010594	0.056329
ENSG00000163364	NA	0.01365	0.04239	0	0.012122	0	0.011092	0.418704	1.38622	8.41541	18.936	0.461455	0.611106
ENSG00000163612	NA	0.060243	0.032076	0.07249	0.089245	0.082439	0.072538	0.015827	0.01816	0.013564	0.024874	0.027836	0.009417
ENSG00000164616	FBXL21	0.003198	0	0	0.003087	0.0032	0	0.003019	0.011918	0	0.055262	0.00597	0
ENSG00000164621	SMAD5-AS1	0.046062	0.268745	0.180666	0.020452	0.49788	0.112785	0.072518	0.170558	0.178188	0.14314	0.08179	0.207011
ENSG00000164669	INTS4L1	0.948098	0.909902	0.47412	0.803959	0.919438	0.587319	0.692504	0.427809	0.821753	0.723215	0.917911	0.622884
ENSG00000164740	SEPT7P5	0	0	0	0	0.104852	0	0	0	0.015551	0.013929	0.017536	0
ENSG00000164845	FAM86FP	2.80938	0.687315	0.998345	0.704324	0.333372	0.41735	0.096915	0.264719	0.753662	1.68359	0.690487	0.785754
ENSG00000165121	NA	1.85409	3.17416	2.27152	2.02534	2.9911	2.26431	1.75123	2.55748	0.514679	0.774728	0.221984	0.359306
ENSG00000165178	NCF1C	0.097118	0.038787	0.230521	0.149746	0.039004	0.045026	0.050916	0.101938	0.002515	0.0164	0.014181	0.429529
ENSG00000165366	NA	0	0.006296	0.050906	0.039438	0.016353	0	0.060381	0	0.046752	0.085324	0.168064	0.109071
ENSG00000165862	PNLIPRP2	0	0	0.014099	0	0.014536	0.01784	0	0.02982	0	0	0	0.011729
ENSG00000166007	NA	0	0	0	0	0	0	0	0	0	0	0.002857	0.009486
ENSG00000166013	TRIM80P	0	0	0.018235	0	0	0	0.00264	0	0	0.007434	0.028078	0
ENSG00000166408	OR5P1P	0	0	0	0.211533	0.208118	0	0	0	0.035943	0	0.063812	0.215767
ENSG00000166473	PKD1L2	0.344804	0.233754	0.04357	0.008974	0.001549	0.022843	0.063372	0.168129	0.009441	0.067403	0.009478	0.022284
ENSG00000166492	FAM86GP	0.133742	0.195462	0.24326	0.081536	0.177772	0.186201	0.007919	1.22671	0.063318	0.132214	0.143166	0.046534
ENSG00000166530	HSBP1P2	0	0	0	0	0	0	0	0	0	0	0	0
ENSG00000166667	NA	0.018056	2.04364	1.55209	0.010961	1.13865	0.720464	0.017109	0.999716	0.005339	0.002676	0.000966	3.07357
ENSG00000166693	OR5M13P	0	0	0	0	0	0	0	0	0	0	0	0
ENSG00000166707	ZCCHC18	0.069144	0.183828	0.087577	0.760441	0.998893	0.716173	0.614062	0.919889	0.158642	0.247451	0.275384	0.165953
ENSG00000166763	STRCP1	0.656823	0.417925	0.524267	0.301209	0.288522	0.800216	0.106017	0.116805	0.063901	0.041844	0.076622	0.441131
ENSG00000166787	SAA3P	0.018681	0	0.056285	0.135367	0.112616	0	0	0	0	0	0	0.014827
ENSG00000166917	NA	0.02544	0.029627	0.073031	0.007455	0	0.041344	0	0	0	0	0	0
ENSG00000167117	LINC00483	0	0.041316	0.133491	0	0.160654	0.239967	0	0.336502	0	0	0	0.065474
ENSG00000167355	NA	0.019496	0.038846	0.046423	0.050374	0.01496	0	0.046477	0.142309	0.017173	0.0153	0	0
ENSG00000167390	POM121L3P	0	0	0	0	0	0	0	0	0	0	0	0
ENSG00000167494	NA	0.018908	0	0.023927	0.00291	0.179629	0	0.069637	0.044514	0.014916	0	0.019407	0.03385
ENSG00000167798	C3P1	0.002265	0.004009	0	0	0.010257	0	0	0.003002	0	0	0	0
ENSG00000167912	NA	0.059709	0.112429	0.03163	0.582216	0.954703	1.18275	0.064544	0.205673	0.033308	0.173198	0.586327	0
ENSG00000167957	NA	0.042411	0.031661	0.028669	0.021728	0.030033	0	0.021254	0	0.030883	0.057451	0.094763	0
ENSG00000168122	ZNF355P	0.003251	0.026807	0	0	0.02993	0.010568	0.005648	0	0	0	0.005072	0.089959
ENSG00000168126	OR2W6P	0.233766	0.107199	0.302694	0.282937	0.013668	0.840158	0.12271	0	0.025339	0.009078	0.011429	0
ENSG00000168129	NA	0	0.008465	0	0	0	0	0	0	0	0	0	0
ENSG00000168630	NA	0	0.511157	0.507441	0	0.065412	0.12717	0	0	0	0	0	0.062467
ENSG00000168852	NA	0.72544	1.21526	1.01284	0.175063	0.349323	0.369766	0.356859	0.618766	0.214933	0.351284	0.126883	0.343318
ENSG00000168967	PMCHL1	0	0	0	0	0	0	0	0	0	0	0	0
ENSG00000168992	NA	0.384496	0.620457	0.106328	0.217399	0.142324	0.098318	0.017517	0	0.077215	0.227322	0.031047	0.093368
ENSG00000169040	PMCHL2	0	0	0	0	0	0	0	0	0	0	0	0
ENSG00000169075	BRD7P3	0	0.273597	0.10949	0	0.241994	0.281331	0	0.415526	0	0.002886	0	0.334937
ENSG00000169164	NA	0	0	0	0.065281	0	0	0.030998	0	0	0.014547	0	0
ENSG00000169202	NA	0	0	0.042945	0	0	0	0	0	0	0	0	0
ENSG00000169253	NA	2.3172	0.099047	0.302815	2.11202	0.020179	0.201631	0.887858	0.074403	0.293501	0.647832	0.356832	0.015427
ENSG00000169325	GUSBP12	0	0	0	0	0	0	0	0	0	0	0	0
ENSG00000169662	BCRP6	0	0.012845	0.029077	0.007933	0	0	0.002012	0.022689	0	0	0	0.01532
ENSG00000169668	BCRP2	0.189326	0.29607	0.410079	0.206044	0.25921	0.283905	0.122089	0.035133	0.24069	0.133013	0.255058	0.569335
ENSG00000169811	RBMY1HP	0	0	0	0	0	0	0	0	0	0	0	0
ENSG00000169849	TSPY14P	0	0	0	0	0	0	0	0	0	0	0	0
ENSG00000169861	IGHV1OR21-1	0	0	0	0	0	0	0	0	0	0	0	0
ENSG00000170089	NA	2.80525	2.89036	1.08083	3.48198	3.99266	1.60577	2.19137	0.932827	4.76071	1.98945	10.3769	9.86695
ENSG00000170092	NA	0.047378	1.28085	1.00487	0.025308	1.06407	0.491199	0.056982	0.708647	0.013579	0.001486	0.003092	3.27761
ENSG00000170152	NA	0.039545	1.29104	0.703272	0	0.637994	0.692774	0	0.163158	0	0	0	0.265022
ENSG00000170165	NA	0	0.007167	0	0.005465	0.016996	0	0.002673	0	0	0	0.006317	0
ENSG00000170217	FAM27E3	0	1.17005	0.50301	0	0.862588	0.430261	0	0.086175	0	0	0	0.304744
ENSG00000170233	NA	0.145411	0.092204	0.537943	5.12571	1.07239	2.73176	33.4381	20.2178	6.82271	12.7526	1.67393	1.20099
ENSG00000170356	OR2A20P	3.607	5.80563	5.79468	3.63382	5.50817	8.38091	1.03412	3.76602	0.877222	4.43	0.71117	5.55651
ENSG00000170409	NA	0	0.16677	0.119922	0	0.125625	0.429178	0	0.050542	0	0	0	0.432925
ENSG00000170468	NA	5.67546	3.79628	4.50987	7.95088	5.95625	4.51607	6.63236	4.18042	6.45865	5.43607	9.19931	8.47692
ENSG00000170590	LINC00266-3	0.501083	0.445305	0.126726	0.220527	0.175297	0.143046	0.328729	0.280085	0.258595	0.229198	0.134334	0.225166
ENSG00000170629	DPY19L2P2	0.007495	0.025895	0.033636	0.079617	0.393413	0.086689	0.075632	0.107204	0.143385	0.422705	0.339845	0.142146
ENSG00000170688	OR5E1P	0	0	0	0	0.123266	0.073102	0	0.01915	0	0	0	0.464392
ENSG00000170827	CELP	0.42896	0.273841	0.478566	0.248367	0.250135	0.173093	0.235672	0.249016	0.18038	0.175259	0.377736	0.533482
ENSG00000170846	NA	4.42295	2.78189	2.77809	4.39879	3.32577	3.12616	3.76663	3.29294	3.35021	3.64566	3.89248	6.07814
ENSG00000170858	NA	0	0	0	0	0	0	0	0.033708	0	0	0	0
ENSG00000170919	NA	12.3914	72.8247	101.193	9.93158	10.3598	16.8383	4.08836	16.7568	1.80688	2.40887	1.50571	6.45796
ENSG00000170983	LINC00208	0	0	0	0	0	0	0	0	0	0	0	0
ENSG00000171084	NA	1.85864	0.31659	0.454062	1.3023	0.680621	0.157581	0.156696	0.113851	0.932362	3.27386	3.36072	1.28037
ENSG00000171658	NA	0.672265	0.504198	1.77231	11.4514	1.23435	2.80392	4.74839	3.51779	0.766703	0.839013	0.948254	2.75919
ENSG00000171671	SHANK2-AS3	0.003106	0.69235	0.134378	0	0.057192	0	0	0	0.002827	0	0	0.023012
ENSG00000171889	MIR31HG	0.322616	0.039663	0.509128	11.2131	9.93156	16.4436	0.066319	0.253749	19.1078	11.4448	35.9859	43.7876
ENSG00000171943	SRGAP2P1	8.06022	5.4596	2.55621	3.28886	5.04669	2.13661	10.6497	4.22195	11.8991	13.5282	17.331	22.5894
ENSG00000171999	OR52P2P	0	0	0	0	0	0	0	0	0	0	0	0
ENSG00000172186	HMGN1P35	0.01995	0.035532	0.032588	0.018966	0.052502	0	0.001019	0.005633	0.001389	0.017508	0.033605	0.070851
ENSG00000172250	SERHL	9.12813	13.3289	10.1125	0.340064	7.97295	13.0642	0.212407	5.20927	0.192787	0.220438	0.088837	6.8724
ENSG00000172294	CSPG4P4Y	0	0.003208	0	0	0	0	0.001196	0	0	0.004491	0	0
ENSG00000172297	GOLGA2P3Y	0.003161	0.014724	0	0.005614	0	0.00274	0.002746	0.021674	0.002877	0	0	0.022635
ENSG00000172332	NA	0.003469	0.005064	0.012194	0	0	0.011276	0.003013	0	0	0.002828	0	0
ENSG00000172342	CSPG4P3Y	0	0	0	0	0.005652	0.004502	0.001219	0	0	0	0	0
ENSG00000172460	PRSS30P	0.465818	0.587517	0.437836	0.072981	0.065448	0.073533	0.018404	0.054482	0.125055	0.509575	0.028996	0.017745
ENSG00000172746	NA	0.112765	0.24435	0.073952	0.060282	0.16036	0.049234	0.074803	0.007213	0	0.017152	0.106816	0.038963
ENSG00000172799	ZBTB8OSP2	1.86701	1.02181	1.44876	0.961919	1.12475	2.20634	1.19007	2.82428	0.519298	0.828778	1.34149	1.36398
ENSG00000172900	NA	0.004486	0	0.005257	0	0.001762	0	0	0.005127	0.006806	0	0	0
ENSG00000172912	COX6B1P3	0	2.49653	0.75958	0.082852	1.93299	0.373837	0.059152	0.784079	0	0	0	0.436945
ENSG00000172965	NA	11.7386	5.0502	19.0514	10.0969	8.02011	35.6836	4.08886	23.7544	14.9113	11.8143	9.67068	8.8013
ENSG00000172971	NA	0.098726	0.017724	0.007847	0.031716	0.042033	0.024734	0.008373	0	0.212604	0.09298	0.179647	0.253309
ENSG00000172974	NA	73.731	103.694	137.048	110.609	129.484	129.433	67.9675	76.3909	70.4862	59.2448	114.905	246.811
ENSG00000173231	TERF1P1	0.057548	0.109978	0.031121	0.094345	0.480647	0.152132	0.115355	0.206007	0.177667	0.174389	0.051857	0.122976
ENSG00000173357	NA	0	0	0	0	0	0	0	0	0	0	0	0
ENSG00000173810	PPIAP7	0	0.025158	0	0	0.026516	0	0	0	0	0	0	0
ENSG00000173811	CCDC13-AS1	0	0.29455	0.225777	0	0.493134	0.270751	0.004197	0.057981	0	0	0	0.085011
ENSG00000173966	NA	0.023236	1.02585	1.46108	0.041267	0.156859	0.431989	0.033638	0.106219	0.049349	0.025258	0.015899	0.057377
ENSG00000174028	FAM3C2	50.0107	232.143	234.149	63.0375	122.694	135.985	81.0174	164.196	74.6532	79.023	62.0401	95.2453
ENSG00000174083	PIK3R6	0.002798	0	0.005802	0.032497	0.005559	0.029441	2.40901	0.108696	0.300058	0.009239	0.027871	0.011184
ENSG00000174365	SNHG11	3.97675	2.10485	2.30253	3.67847	2.21334	1.8218	2.43936	1.44644	2.79899	4.04733	2.85598	2.7233
ENSG00000174368	PMS2P2	0.782793	1.05059	0.416861	0.688105	0.824604	0.245347	0.37069	0.206578	0.989603	0.801255	1.04971	1.76366
ENSG00000174384	NA	2.70219	5.22106	1.99858	2.00365	3.97747	0.84159	1.29661	0.497089	2.71598	2.69162	1.70707	6.2131
ENSG00000174403	C20orf166-AS1	0	0	0	0	0	0	0.002674	0.026383	0.002802	0	0	0
ENSG00000174408	PPIAP24	0	0	0	0	0	0	0	0	0	0	0	0
ENSG00000174495	NA	0	0	0	0	0	0	0	0	0	0	0	0
ENSG00000174572	NA	0.018378	0.012664	0	0.014485	0	0	0.021254	0	0.010591	0	0	0.015105
ENSG00000174677	VN1R6P	0	0	0	0	0	0	0	0	0	0	0	0
ENSG00000174678	FAM47DP	0	0	0	0.002822	0	0.01033	0	0	0.002893	0	0	0
ENSG00000174680	GRIK1-AS1	0.056342	0.283084	0.027634	0.281905	0.537288	0.046165	0.698496	0.157951	0.031343	0.019058	0	0
ENSG00000174715	NA	1.28999	0.807589	0.516305	0.408987	0.569633	0.18521	0.256612	0.066387	0.177002	0.068445	0.843366	0.884215
ENSG00000174912	METTL15P1	1.93444	9.46291	3.64842	1.37497	12.8679	5.21344	0.725484	2.49032	1.5861	2.09533	2.82885	4.22797
ENSG00000174930	NA	0	0.029924	0.003423	0.004989	0.025861	0.005722	0.021213	0	0	0.003115	0	0.004925
ENSG00000174977	NA	35.0093	63.2113	36.3774	34.4161	54.9199	28.984	37.9852	39.2972	33.214	40.663	24.3093	47.4516
ENSG00000175061	C17orf76-AS1	86.7496	77.537	118.821	68.8787	33.519	66.1106	72.5975	84.4915	93.3425	163.342	100.129	213.276
ENSG00000175147	C1orf126	1.86869	7.23224	6.78415	0.649509	7.52134	4.03433	0.576041	11.0284	0.04075	0.038514	0.34689	2.35835
ENSG00000175164	ABO	1.0515	0.92962	0.696138	0.089054	0.005844	0	0.80199	0.067966	0.606125	0	0.074472	0.018117
ENSG00000175302	ANKRD30BP1	0.278604	0.101935	0.083913	0.00424	0	0	0	0	0.034766	0	0	0
ENSG00000175319	NA	0	0	0	0	0	0	0	0	0	0	0	0
ENSG00000175509	NA	0.070741	0.095628	0.11225	0.241662	0.092391	0.148277	0.254506	0.26652	0.161944	0.040862	0.018729	0.050693
ENSG00000175513	TSGA10IP	0.065853	0.00937	0.160301	0.126053	0.117136	0.489725	0.110057	0.169798	0.02077	0.002067	0.013012	0.004696
ENSG00000175611	LINC00476	1.06209	0.828178	0.565306	0.73444	0.641077	0.308232	0.533126	0.496358	0.271824	0.576439	0.561563	0.46714
ENSG00000175658	NA	0.005174	0	0	0	0.009525	0	0.019684	0	0.004709	0	0	0
ENSG00000175676	GOLGA8E	0.001968	0	0.013836	0	0.01087	0	0.000855	0.006747	0.017006	0.016045	0.00101	0
ENSG00000175699	C14orf48	0	0.245174	0.257813	0.002801	0.056872	0.169089	0.00411	0.160626	0	0	0	0.005842
ENSG00000175701	LINC00116	4.65981	0.585461	1.15094	6.00734	1.00494	0.65518	2.62096	0.406788	4.5569	5.65462	3.47047	2.51126
ENSG00000175730	BAK1P1	4.51762	2.15543	3.81756	7.00667	2.8326	6.55402	3.08819	1.93887	3.40306	2.97351	12.7805	8.32154
ENSG00000175741	RWDD4P2	16.3119	33.6332	14.2276	14.8666	25.9683	7.02843	20.2574	13.2868	13.9246	12.7387	16.355	24.0997
ENSG00000175749	NA	0.033578	0.140576	0.29545	0.423775	0.207182	1.07516	0.619979	2.09446	0.067221	0.000173	0.041554	0.01476
ENSG00000175772	NA	4.19145	3.67974	1.6742	0.408291	0.927707	0.158205	0.362965	0.570687	0.883526	0.465379	1.36147	4.32039
ENSG00000175800	OR52B3P	0	0	0.077704	0	0	0	0	0	0	0	0	0
ENSG00000175827	NA	19.9869	11.4484	23.2929	16.3039	8.32717	8.88376	54.9222	27.2238	11.4373	10.1079	15.2896	32.1977
ENSG00000175841	FAM172BP	0.009112	0.010611	0	0.006069	0.022368	0.014808	0.017809	0.01562	0	0	0.079496	0.240363
ENSG00000175873	NA	0.41942	0.31937	0.122928	0.13042	0.477656	0.153676	0.499066	0.241536	1.75864	1.65941	0.581681	0.291796
ENSG00000175886	NA	59.0027	25.8296	45.2225	63.5325	19.6393	30.3017	43.6033	28.6752	16.8813	31.327	29.6898	18.8824
ENSG00000175967	NA	0.074313	0.068758	0.060414	0.035795	0.399872	0.298808	0.056816	0.130253	0.105091	0.11099	0	0
ENSG00000176043	NA	0.091995	0.250404	0.311851	0.091784	0.264725	0.05895	0.228529	0.450265	0.029835	0	0	0.285309
ENSG00000176057	NA	0.052517	0.134488	0.123112	0.069903	0.125481	0.04615	0.018023	0.029209	0.007754	0.006822	0.111381	0.06802
ENSG00000176075	LINC00302	0	0	0	0	0	0	0	0	0.014146	0	0.030964	0.058835
ENSG00000176082	NA	0.454579	0.298027	0.644719	0.794155	0.429577	0.486998	0.566304	0.400776	0.327509	0.1756	0.083489	0.618633
ENSG00000176115	AQP7P4	0.045022	0.156279	0.035272	0.028752	0.193864	0	0.036899	0	0.014675	0.02607	0.126339	0.604602
ENSG00000176183	NA	0	0.011182	0	0.008526	0.029463	0	0	0.016459	0.00437	0	0	0.017782
ENSG00000176227	CTAGE15P	2.24631	5.63965	3.67041	2.02993	6.56668	5.38311	0.290361	0.584094	0.369553	0.323913	0.63184	6.31767
ENSG00000176232	NA	0	0	0	0	0	0	0	0	0	0	0	0
ENSG00000176243	CDV3P1	0	0.307574	0	0	0.199716	0.022994	0	0	0	0	0	0
ENSG00000176268	CYCSP34	0.96718	0.737008	1.10745	0.289549	0.3466	0.620825	0.518648	0.952039	0.253586	0.382671	0.202401	0.435704
ENSG00000176289	IDSP1	5.21206	0.562199	4.38505	3.05421	0.575137	2.18252	1.89328	1.09453	2.39131	1.81873	1.48744	0.965827
ENSG00000176290	NA	0	0	0	0	0	0	0	0	0	0	0	0
ENSG00000176305	NA	8.63368	4.20403	4.25048	3.24025	1.62606	0.608973	2.8224	1.65172	0.587223	0.453418	0.923973	1.42449
ENSG00000176312	OR4H12P	0	0	0	0	0	0	0	0	0	0	0	0
ENSG00000176318	NA	0	0.038473	0	0	0.021723	0.009817	0.006149	0.006958	0.003222	0	0	0
ENSG00000176320	NA	0	0	0	0	0.004815	0	0.022717	0.047703	0	0	0	0
ENSG00000176354	NA	3.105	4.99629	7.95352	1.41567	3.27327	6.79542	2.02535	7.56451	2.10454	1.34898	1.09565	3.26259
ENSG00000176366	CTAGE6P	2.01846	4.05141	3.63921	1.62085	5.2411	4.31794	0.238805	0.562539	0.283296	0.286415	0.497471	5.19763
ENSG00000176378	PFN1P10	0	0.12519	0	0	0.129886	0.092265	0.009921	0	0	0	0	0.092079
ENSG00000176395	CEACAM20	0.027705	0.029008	0.018874	0	0.01129	0	0	0	0.049423	0.007745	0.007337	0.008297
ENSG00000176510	OR10AC1P	0	0	0.054939	0.012029	0.028776	0.1016	0.234864	0.140752	0.074925	0	0	0.014473
ENSG00000176584	NA	0	0	0	0	0.002666	0.007253	0	0	0	0	0	0
ENSG00000176700	SCAND2	0.804261	3.96875	3.25992	0.671303	5.21794	3.90882	0.97651	4.41032	1.22101	1.43124	0.975466	3.34673
ENSG00000176728	TTTY14	0	0	0	0	0	0	0	0	0	0.002715	0	0
ENSG00000176734	TRIL	0.860297	0.126324	0.022226	1.11833	0.515996	0.233555	0.523226	1.03531	1.02782	14.7436	0.002163	0
ENSG00000176748	OR52Z1	0	0	0	0	0	0	0	0	0	0	0	0
ENSG00000176752	OR51A1P	0	0	0	0	0	0	0	0	0	0	0	0
ENSG00000176754	LINC00303	0.002765	0.022323	0	0.029527	0.039635	0.053916	0.111172	0.190587	0	0	0	0.01024
ENSG00000176761	NA	0.008654	0.516744	0.125267	0.004538	0.436328	0.198441	0	0.004205	0.009303	0	0.026227	0.337319
ENSG00000176812	NA	0.006322	0	0.022221	0.005614	0.058195	0	0.021965	0.043348	0.023016	0.005154	0.012977	0.058539
ENSG00000176824	NA	0.001763	0.007773	0	0.022915	0.006491	0.023375	0.619084	0.932521	0.126427	0.08971	0.003618	0.016322
ENSG00000176826	FKBP9L	0.279025	0.269855	0.073049	0.126508	0.168678	0.357156	0.259885	2.04887	6.56452	9.58509	2.5441	5.56849
ENSG00000176840	MIR7-3HG	0.095071	0.085053	0.131524	0.050239	0	0.101444	0.158364	0.315162	0.009251	0	0	0
ENSG00000176855	KRT18P28	0.018846	0.061454	0.132494	0.006694	0.00694	0	0	0	0.010293	0	0	0.006981
ENSG00000176857	NA	0	0.187715	0.325205	0.222919	0.868138	1.64173	0.213981	1.62269	0.062286	0.026035	0.014047	1.33919
ENSG00000176868	NA	0.053366	48.1645	41.8417	0.136886	41.596	63.2152	0.02888	52.2393	0.019172	0.022948	0	38.7654
ENSG00000176882	NA	0	0	0.024137	0	0.028733	0	0	0	0	0	0	0.028902
ENSG00000176923	OR7A11P	0	0	0	0	0.058632	0	0	0	0	0	0	0
ENSG00000176933	TOB2P1	0.861597	0.349951	0.317839	0.387294	0.306144	0.189877	0.119038	0	0.31	1.10937	0.290936	0.318928
ENSG00000176936	NA	0.000713	0.790848	1.45374	0.002144	0.998656	1.0936	0.010418	0.999262	0.01016	0.006067	0.009751	4.26857
ENSG00000176951	OR51N1P	0	0	0	0	0	0	0	0	0	0	0	0
ENSG00000176998	HCG4	0.990143	0.261364	4.98986	2.43345	0.144106	1.7709	0.200064	0.669179	0.116889	0.724387	4.84961	3.27952
ENSG00000177112	NA	0.130818	0.008679	0.054838	0.05568	0.123217	0.142271	0.134217	0.152969	0.039842	0.074694	0.07073	0.425018
ENSG00000177133	NA	0.014396	0	0.00753	0.015218	0.004864	0	0.05555	0.069724	0.012674	0.015532	0	0
ENSG00000177144	NA	17.3975	16.6776	18.4035	35.9172	42.6319	36.3402	37.3383	48.3677	24.6481	41.2966	26.1164	43.5418
ENSG00000177173	NAP1L4P1	2.0233	4.34192	2.00998	0.374294	1.82315	0.471347	0.465551	0.249114	0.191224	0.136943	0.438553	1.79688
ENSG00000177197	PCNPP5	0.315202	4.35423	1.06976	0.62467	3.20581	2.22564	0.547583	2.79288	0.583703	0.434204	0.535482	2.54518
ENSG00000177233	OR2M1P	0	0	0	0	0.020243	0	0.046605	0	0	0	0	0
ENSG00000177236	NA	1.63208	1.39585	0.385261	0.739208	1.05961	0.11934	0.647853	0.246132	1.06815	1.79132	3.05793	2.15913
ENSG00000177261	ENSAP3	0	0	0	0	0	0.100548	0	0	0	0	0	0
ENSG00000177306	OR7E125P	0.065429	0.209723	0	0.040043	0.150289	0	0.043432	0.05001	0.033576	0.09102	0.010797	0.244428
ENSG00000177338	LINC00469	0.005887	0	0	0	0	0	0	0.010362	0	0	0	0
ENSG00000177359	NA	4.46331	49.8287	2.8398	1.25783	1.89504	0.462904	0.373869	0.291778	0.010372	0.001575	0.011898	0.03012
ENSG00000177369	NA	0	0.008791	0.005154	0	0.026548	0.006531	0.005307	0.01592	0	0	0	0.008801
ENSG00000177400	OR7E8P	0	0.03653	0	0	0.019251	0.033985	0.010838	0	0	0	0	0
ENSG00000177406	NA	1.05087	1.40969	0.464855	0.199959	0.216541	0.064055	0.193842	0.293832	0.995823	1.76873	0.354914	0.77517
ENSG00000177410	ZNFX1-AS1	161.704	80.3367	280.363	174.068	58.0192	184.8	249.789	291.232	74.236	151.141	32.8463	188.438
ENSG00000177418	NA	1.75915	0.871559	2.62738	1.2842	0.241507	1.34009	1.27645	0.969864	0.537716	0.293294	0.728497	0.473607
ENSG00000177447	CBX3P1	0.132116	2.16865	0.199028	0.167601	1.00772	0.429415	0.131153	0	0.120255	0.153873	0.251833	0.069908
ENSG00000177452	NA	0.008355	0.019182	0	0.037946	0.065928	0.058194	0.014515	0.104764	0.022815	0.013624	0.017274	0.275216
ENSG00000177460	NA	1.32628	0.144963	0.034818	0.113827	0.072322	0.015044	0.124528	0.021582	0.057831	0.017962	0.004751	0.052005
ENSG00000177553	NA	0.132696	0.075789	0.053517	0.056234	0.020611	0.049365	0.0517	0.066017	0	0	0	0
ENSG00000177586	NA	0	0	0	0	0.018818	0	0	0	0	0.004166	0	0.009465
ENSG00000177590	NA	0.011173	0	0	0	0	0	0	0	0	0	0	0
ENSG00000177640	CASC2	0.093895	0.203332	0.083841	0.086789	0.241002	0.060977	0.021133	0.097192	0.155431	0.207072	0.088494	0.110441
ENSG00000177699	NA	0.083061	0.03512	0.077377	0.025705	0.11841	0.179585	0.056852	0.27459	0	0	0.011297	0.117615
ENSG00000177725	NA	0.014247	0.080492	0.023282	0.017488	0.148717	0.114815	0.059552	0.052986	0.108142	0.056423	0.246303	0.9214
ENSG00000177736	NA	0.144362	0.531664	0.028359	0.098201	0.223207	0.065383	0.092505	0	0.040439	0.124185	0.134922	0.083874
ENSG00000177738	NA	0.453494	0.437671	0.985384	0.495051	0.636718	0.64715	0.804164	0.835529	1.10493	0.733714	0.38451	0.50322
ENSG00000177757	FAM87B	0.185024	0.369893	0.562274	0.202101	0.228423	0.193002	0.411071	0.914293	0.570909	0.115152	0.132015	0.397918
ENSG00000177770	CDKN2AIPNLP1	0.282981	0	0.075455	0.191851	0.082018	0.06602	0.104457	0	0.293923	0.269475	0.348729	0.285553
ENSG00000177788	NA	0.312745	0.293645	0.176291	0.599232	0.932932	0.260504	0.151084	0.033728	0.215671	0.33439	0.310591	0.265348
ENSG00000177803	NA	0.047744	0.111202	0.027971	0.014133	0.092787	0	0.048384	0.054565	0.123131	0.038925	0.049004	0.117897
ENSG00000177820	NA	24.4689	28.1458	22.3355	51.3606	53.9082	28.8037	48.9474	32.7606	65.716	136.295	32.1057	30.9682
ENSG00000177822	NA	0.106827	0	0	0.317957	0.496872	0.837129	0.520811	0.197618	1.56848	0.332547	3.2325	1.3253
ENSG00000177839	PCDHB9	0.307093	0.216371	0.065367	0.677298	0.619814	0.173109	1.74538	0.924006	1.32766	1.03295	0.17258	0.287523
ENSG00000177853	ZNF518A	4.33407	15.0434	3.04191	2.09282	5.61373	0.334307	1.25375	0.470582	2.29879	2.92468	3.70492	6.97782
ENSG00000177855	NA	15.0009	20.5063	17.4684	53.4499	32.4657	60.7746	36.9541	28.457	12.3742	12.3583	19.0414	10.0808
ENSG00000177910	FAM75C2	0.00278	0	0.002671	0	0.010237	0.01247	0.016904	0	0	0	0	0
ENSG00000177993	ZNRF3-AS1	0.033215	0.381049	0.211829	0.010013	0.440257	0.356453	0.016658	0.111236	0.00614	0.008852	0.02087	0.658992
ENSG00000178082	NA	34.7046	52.2865	36.4244	28.2178	54.8527	24.7205	26.7449	30.7731	39.8767	45.4511	47.7558	80.4983
ENSG00000178107	NA	0.041863	0.006349	0.055439	0.334576	0.146264	0.549965	0.26858	0.194265	0	0	0	0.007212
ENSG00000178146	NA	6.76151	12.8194	4.29999	1.65602	3.22542	2.33178	3.68012	3.77274	1.18132	1.49017	2.49795	13.9402
ENSG00000178162	NA	0.437317	1.12556	0.174725	0.055358	0.357957	0.028511	0.016932	0.023391	0.007097	0.074386	0.011844	0.190854
ENSG00000178193	NA	0.002024	0.020742	0	0.022934	0.126103	0.005526	0.00865	0.000833	0	0	0.009639	0.011245
ENSG00000178248	NA	0	0.064737	0	0	0.01852	0.059223	0	0	0	0	0	0
ENSG00000178430	NA	0.127493	3.96092	2.79202	0.030519	8.55071	4.37156	0.131232	1.0596	0.040555	0.101013	0.012149	5.85354
ENSG00000178440	NA	6.31584	6.321	5.33027	4.33411	7.98223	5.02606	4.68715	5.37478	2.82722	1.8982	2.74064	5.53925
ENSG00000178457	LINC00314	0	0.001605	0	0	0	0	0.014963	0	0	0	0	0.004892
ENSG00000178458	H3F3AP6	81.6023	20.9446	45.579	60.7402	17.0897	33.44	48.5575	34.0683	18.6884	33.0398	39.5247	21.1776
ENSG00000178464	NA	1239.4	993.186	1499.88	1258.75	645.187	622.794	1098.6	1088.45	409.456	1095.19	896.026	885.204
ENSG00000178503	NA	0	0.00978	0	0	0.023194	0	0.05464	0	0.011467	0	0	0.023331
ENSG00000178550	NA	6.48928	1.51343	17.3718	4.02758	0.172908	3.31668	13.4927	9.41702	27.1867	6.79207	5.40852	1.62039
ENSG00000178556	CKS1BP6	0.152483	0.050736	0	0.058032	0.044384	0	0.094607	0.14937	0	0	0.044716	0.040343
ENSG00000178596	GAPDHP29	0	0.007417	0.05597	0	0.029316	0.034503	0	0	0	0	0	0
ENSG00000178631	ACTG1P1	0.97256	0.451978	0.266295	0.389717	0.212686	0.215932	0.068701	0.127011	0.258291	0.072989	0.178137	1.50023
ENSG00000178642	NA	0.006724	0.536347	0.413471	0.004359	0.355058	0.286452	0.008761	0.148698	0.00612	0.005482	0	0.597418
ENSG00000178654	NA	0	0.014786	0	0	0	0	0	0	0	0	0	0.042562
ENSG00000178660	NA	8.62455	9.45307	7.16192	11.258	18.7527	7.38452	11.0028	5.54658	3.95817	8.94419	9.06914	11.2395
ENSG00000178715	NA	0.011775	1.57675	1.21464	0.010456	1.30709	0.843506	0.051139	1.33222	0.075024	0.105597	0.157112	0.573669
ENSG00000178723	GLULP4	0.173642	1.11292	0.032934	0.09984	0.376623	0.045679	0.205464	0.322083	0.142021	0.022915	0.106294	0.304582
ENSG00000178762	HIST1H2BPS1	0	0.021362	0	0	0	0	0	0	0	0	0	0
ENSG00000178814	OPLAH	4.64235	3.1255	1.72068	2.06973	0.678225	0.789146	1.14631	0.622362	2.44599	4.60763	1.4121	1.62824
ENSG00000178836	NA	0	0	0	0	0	0	0	0	0.009142	0	0	0.056054
ENSG00000178863	NA	0.264628	0.058019	0.054726	0.110382	0.114886	0.060724	0.10422	0.101632	0.1354	0.154278	0.62146	0.229284
ENSG00000178894	NA	0	0	0	0	0	0	0	0	0	0	0	0
ENSG00000178947	LINC00086	0.068343	0.066882	0.037852	0.18056	0.130498	0.081667	0.053004	0.012306	0.078783	0.121445	2.35779	4.2003
ENSG00000178972	NA	0.020486	0.754583	0.899645	0.106556	0.629174	1.14349	0.066646	0.786465	0.001865	0	0.012616	0.335947
ENSG00000178977	LINC00324	0.807687	0.835171	0.578082	0.564005	0.292061	0.36771	0.275988	0.373985	0.126288	0.202128	0.129106	0.362676
ENSG00000179031	NA	0.185111	1.39322	0.512954	0.253706	2.13411	0.716836	0.161334	1.00768	0.194165	0.2712	0.163063	0.899715
ENSG00000179061	NA	1.32424	4.02739	0.569719	2.41548	4.31094	0.635132	0.066008	0	0.068823	0.074842	0.390768	0.197173
ENSG00000179073	TAAR3	0.009699	0	0.013638	0	0	0	0	0	0	0	0	0
ENSG00000179082	C9orf106	0.325749	0.034794	0.099335	0.025095	0.017017	0.010806	0.017828	0.011855	0.669168	1.29006	0	0
ENSG00000179101	NA	54.3304	41.7192	26.3617	34.871	22.5797	24.9281	30.196	25.9964	12.9109	23.7972	30.9393	19.4014
ENSG00000179131	NA	0.056649	0.254491	0.332776	0.047406	0.230162	0.278997	0.056879	0.553699	0	0	0	0.137633
ENSG00000179136	NA	0	0	0	0.006714	0.00696	0.007208	0.013134	0.023934	0.107147	0	0	0
ENSG00000179141	MTUS2-AS1	2.3802	1.14911	5.33976	1.95811	3.56076	9.47319	0.539074	2.79944	0.008223	0	0.021962	0.79748
ENSG00000179157	NA	0.028221	0.071208	0	0.025061	0.073609	0	0.018385	0.096758	0.006422	0.079839	0.057932	0.20889
ENSG00000179170	NA	0	0.015996	0.018105	0	0	0	0.008948	0	0	0	0	0
ENSG00000179219	LINC00311	0.03009	0.033383	0.04694	0.056327	0.235289	0.032553	0.172096	0.302632	0.489763	0.289669	0.167809	0.116897
ENSG00000179277	MEIS3P1	18.241	6.47606	15.9038	12.2298	6.24013	9.09602	22.962	12.542	17.1255	22.8716	5.71301	11.2127
ENSG00000179296	CTGLF12P	2.64041	4.05032	1.94216	1.12007	2.40916	0.804247	0.922997	0.952123	1.36802	1.6501	1.95628	2.43529
ENSG00000179342	NA	1.07462	0.431328	1.61295	1.59118	0.369531	2.42124	3.10589	3.51916	0.259493	0.223707	0.025098	0.697174
ENSG00000179362	HMGN2P46	7.29838	11.3754	8.24371	0.308009	0.455119	0.32675	0.23373	0.851514	0.069638	0.079188	0.067293	0.336085
ENSG00000179381	OR4K11P	0	0	0	0	0	0	0	0	0	0	0	0
ENSG00000179406	LINC00174	4.81294	6.11015	1.18546	1.17079	2.01388	1.65732	1.96488	1.80329	2.01719	1.51867	1.66108	1.86089
ENSG00000179412	NA	0.004522	0.140446	0	0	0.088816	0	0.003928	0	0	0	0.009284	0
ENSG00000179420	OR6W1P	0.017935	0	0	0.007963	0	0	0	0	0	0.010528	0	0
ENSG00000179428	NA	0.007666	7.51286	2.0626	0.027002	1.81406	8.04664	0.052736	262.72	0.818415	0.60897	0.006819	0.000379
ENSG00000179443	NA	0	0.045118	0.019344	0.068417	0.126313	0	0.00956	0	0	0.017947	0	0
ENSG00000179447	NA	0	0.236046	0.036295	0	0.062197	0.050025	0	0.072005	0	0	0	0
ENSG00000179449	NA	0.002075	0	0	0.119926	0.04765	0.409191	7.31728	3.06682	0.731828	0.5958	0	0
ENSG00000179452	NA	0	0	0	0	0	0	0.007013	0	0.018373	0.01514	0	0.031402
ENSG00000179460	EEF1A1P27	0	0	0	0.008181	0	0	0	0	0.008385	0	0	0
ENSG00000179467	NA	0.940329	1.33271	0.636178	0.695507	0.536348	0.443888	0.554687	0.170709	0.135818	0.050129	0.072195	0.166861
ENSG00000179523	NA	4.20183	5.72505	4.93966	4.52116	3.94341	4.21232	3.68006	3.31152	1.50101	2.36719	1.35418	2.4223
ENSG00000179571	NBPF23	0.001408	0.011439	0.000575	0.012502	0.030141	0	0.004266	0	0.004321	0.002456	0.000605	0.027287
ENSG00000179577	NA	0	0.012246	0	0	0	0	0	0.041867	0	0.002904	0	0.013506
ENSG00000179600	GPHB5	0.009646	0.005691	0	0	0.011129	0	0	0	0.00878	0	0	0
ENSG00000179611	DGKZP1	17.4121	10.4424	12.1685	11.853	12.0937	10.8621	8.47589	4.66776	12.8962	10.2178	28.415	19.6743
ENSG00000179676	LINC00305	0	0	0	0	0	0	0	0	0	0	0	0
ENSG00000179743	NA	2.83333	3.33234	2.20166	1.56442	1.85678	1.97614	0.872369	1.43644	0.525027	0.733275	0.588532	0.481316
ENSG00000179766	ATP8B5P	0.312178	0.310107	0.383374	0.228373	0.193974	0.206463	0.266497	0.496447	0.147616	0.13867	0.093978	0.279662
ENSG00000179799	NA	1.91327	7.3548	7.83885	0.527097	0.31825	0.222211	0.53115	0.870822	0.144494	0	0	0
ENSG00000179818	PCBP1-AS1	4.07987	11.0003	17.0523	4.93324	14.3002	17.2305	4.97664	17.6684	1.0411	1.31037	0.54488	7.32096
ENSG00000179859	NA	2.46281	3.52611	2.97684	41.8466	32.1806	41.4923	7.94344	10.6859	4.51757	1.24343	2.62063	7.22863
ENSG00000179899	PHC1P1	11.1832	8.10945	4.90098	10.4869	11.8446	8.09138	14.9796	14.176	4.59141	9.52868	8.76634	6.52689
ENSG00000179935	NA	0.006869	0.015214	0.005929	0.00817	0.018576	0.04655	0.037613	0.102936	0	0.011251	0.059019	0.014029
ENSG00000179967	PPP1R14BP3	89.3353	74.4211	105.174	61.3518	64.8641	49.0629	29.3678	25.0802	89.9715	76.9364	189.857	140.73
ENSG00000179978	NA	5.62113	5.98136	2.84769	2.48446	3.20198	0.876263	1.24386	1.95196	0.478253	1.03907	0.634964	2.97275
ENSG00000179994	NA	0.03408	0.144216	0.286187	0.007357	0.156509	0.296046	0.042509	0.441435	0	0	0	0.524369
ENSG00000179997	NA	0	0	0	0	0	0.047305	0	0	0	0	0	0
ENSG00000180015	NA	8.92569	10.6659	11.9651	11.2301	19.2883	16.1533	13.0115	15.959	9.22406	5.94478	7.07294	7.75409
ENSG00000180019	NA	0.054582	0.114874	0	0.057813	0.030269	0.120765	0.042841	0.04622	0.059857	0.036457	0.075934	0
ENSG00000180042	NA	0	0	0	0	0	0	0.029906	0	0	0	0	0
ENSG00000180068	OR3A4P	0	0	0	0	0	0	0	0	0	0	0	0
ENSG00000180105	NA	0.445245	0.114003	0.133489	0.257945	0.266312	0.218613	0.085692	0	0.118294	0.082287	0.607797	0.515921
ENSG00000180139	NA	0.020472	0.578058	0.843379	0.010453	59.7033	316.903	0.015026	26.4709	0.270907	0.276976	0.010156	4.93041
ENSG00000180150	HMGN2P9	0	0	0	0	0	0	0	0	0	0	0	0
ENSG00000180152	NA	0	0	0	0	0.024215	0	0	0	0	0.021445	0.073796	0.203471
ENSG00000180178	NA	0.673659	0.050497	0.02168	0.112562	0.046771	0.006561	0.010001	0.001692	0	0.013025	0.128544	0.006231
ENSG00000180189	HMGB1P14	0.123713	3.04325	2.15278	0.337982	2.71624	1.61529	0.206988	1.35684	0	0	0	1.31407
ENSG00000180211	NA	10.7358	43.955	33.7751	12.8866	38.0352	39.1622	9.32552	46.3799	5.5205	9.55889	10.7435	55.0441
ENSG00000180221	NA	0.493568	3.32337	1.14955	0.634109	1.24355	0.327518	0.85989	0.218755	0.142504	0.057747	0.084529	0.231907
ENSG00000180229	HERC2P3	4.44416	7.65565	2.37128	3.56786	7.41537	2.82734	5.85593	1.76468	3.10631	4.63907	3.91656	2.31224
ENSG00000180230	NA	0	0	0	0	0	0	0	0	0	0	0	0
ENSG00000180284	NA	0.109779	0.021705	0.147409	0.069349	0.068631	0.272608	0.12984	0.235158	0.012724	0.007446	0.014347	0
ENSG00000180304	OAZ2	10.6862	12.5433	13.2724	13.0315	10.8051	19.1812	6.24057	14.7274	5.71101	9.88771	9.08474	8.47381
ENSG00000180344	NA	0.631401	0.036863	0.075165	0.243716	0.315268	0.351344	0.527681	0.474521	0.017625	0.031984	0.028342	0
ENSG00000180385	NA	2.09702	1.25067	1.90749	0.590724	0.99285	0.64914	0.824468	0.878622	0.667118	0.395947	2.45677	1.2064
ENSG00000180409	OR10AA1P	0	0	0	0	0	0	0	0	0	0	0	0
ENSG00000180422	LINC00304	0.267173	0.165323	0.073628	0.343863	0.553982	0.141314	0.179109	0.068192	0.415911	0.22864	0.011515	0.082189
ENSG00000180437	OR6K4P	0	0	0	0	0	0	0.009082	0	0	0	0	0
ENSG00000180581	SRP9P1	39.6348	41.3319	26.2489	37.4391	36.2255	29.2589	28.3565	24.4956	21.0489	32.3872	41.483	32.2605
ENSG00000180610	ZBTB12B	0.043615	0.985391	1.15253	0.015365	0.571105	0.99447	0.032207	0.633735	0	0	0	1.4043
ENSG00000180636	NA	0	0	0	0	0	0	0	0	0	0	0	0
ENSG00000180662	NA	0	0.02276	0.171747	0	0.06309	0.34938	0	0	0	0	0	0.079871
ENSG00000180663	VN1R3	0	0	0.039993	0	0	0	0	0.078017	0	0	0	0
ENSG00000180672	NA	0.249333	0.610167	0.2067	13.1285	17.4999	5.98963	4.5819	3.05431	2.10818	13.2274	9.10914	5.3878
ENSG00000180673	NA	2.05229	6.2226	1.75388	2.96816	7.34571	2.12299	3.38987	1.82054	3.26412	3.45431	3.37042	5.54568
ENSG00000180712	NA	0.210364	0.394538	0.29626	0.209931	0.376836	0.321797	0.166619	0.243969	0.019118	0.013187	0.074648	0.049378
ENSG00000180714	OR5AZ1P	0	0	0	0	0.026267	0	0	0	0	0	0	0.014375
ENSG00000180723	OR51A9P	0	0	0	0	0	0	0	0	0	0	0	0
ENSG00000180725	NA	0	0	0	0	0	0	0	0	0	0	0	0
ENSG00000180747	NA	27.3196	28.3543	24.9857	12.2165	23.2435	27.1279	19.0666	15.6411	5.53908	5.10211	12.5142	17.0103
ENSG00000180764	PIPSL	4.80597	4.87822	5.3807	6.07206	5.09269	7.2171	3.11176	4.0765	3.78083	2.72374	3.69664	3.8029
ENSG00000180769	WDFY3-AS2	0.10339	0.255368	0.105909	0.172118	0.195202	0.339535	0.220522	0.37591	0.321662	0.73809	0.310104	0.44524
ENSG00000180770	NA	0.016203	0.159336	0.038981	0.009592	0	0	0	0.037034	0	0	0	0
ENSG00000180771	SRSF8	15.6901	20.3478	13.279	24.3771	32.3567	17.0408	14.1639	13.7245	13.6051	10.2765	12.5775	20.102
ENSG00000180803	NA	0	0	0	0	0	0	0	0	0	0	0	0.002471
ENSG00000180812	NA	4.90816	5.1559	4.34216	1.54692	2.10813	0.796843	3.06875	2.4457	1.75127	1.89733	1.25125	2.38914
ENSG00000180867	NA	67.7093	109.811	161.667	133.725	83.4741	238.83	232.185	234.632	89.304	61.5835	48.3171	88.4556
ENSG00000180910	TTTY11	0	0	0	0	0	0	0	0	0	0	0	0
ENSG00000180926	NA	0	0	0	0	0	0	0	0	0	0	0	0
ENSG00000180987	NA	0.031949	0.09213	0.072924	0	0.004838	0	0	0.071129	0.120225	0.01105	0	0
ENSG00000181017	OR56B2P	0.015929	0	0.077052	0.035622	0.036322	0	0	0	0	0	0	0
ENSG00000181097	NA	0.384399	0.195438	0.327658	0.212443	0.384037	0.180746	0.129549	0.162534	0.514863	0.37254	0.267378	0.388673
ENSG00000181101	SDCCAG3P2	0.419058	0.095223	0.179638	0.390284	0.228953	0.199326	0.261905	0.142508	0.158157	0.183324	0.31472	0.104111
ENSG00000181109	OR52P1P	0.024828	0.017871	0.038166	0.070707	0.061571	0.035291	0.043195	0.073956	0.003294	0	0	0.030163
ENSG00000181123	NA	0	0.024256	0.036608	0	0	0	0.018092	0	0	0	0	0
ENSG00000181126	HLA-P	0.370697	0.586122	10.243	0.515183	0.141553	2.06099	0.425412	2.15812	0.143719	0.043491	2.00387	3.71026
ENSG00000181171	FER1L6-AS1	0.002198	0	0.007938	0	0.03415	0	0	0	0	0	0	0.008365
ENSG00000181201	HIST3H2BA	0	0.015492	0.03507	0	0	0	0	0.043329	0	0	0	0
ENSG00000181211	HECW1-IT1	0	0	0	0.043085	0.157371	0.039671	0.002469	0	0.015388	0.001947	0	0
ENSG00000181214	OR8G2	0	0	0	0	0	0	0	0	0	0	0	0
ENSG00000181227	NA	0.885824	1.98124	1.34863	0.748777	2.5292	1.25137	1.00968	2.16676	0.854668	0.627352	0.896987	3.56229
ENSG00000181260	NA	0.095731	0.557426	0.317811	0.207805	1.09343	0.518593	0.217126	0.419391	0.159752	0.143088	0.180139	0.206845
ENSG00000181282	OR5AK3P	0	0	0.028338	0	0	0	0	0	0	0	0	0
ENSG00000181296	NA	0	0	0	0	0.02035	0	0.008705	0	0	0	0	0
ENSG00000181325	NA	0	0	0	0	0	0	0	0	0	0	0	0
ENSG00000181358	CTAGE10P	0.010856	0.062367	0.038158	0.038559	0.027981	0.049397	0.020744	0.029775	0.009881	0.00885	0.011142	0.032167
ENSG00000181359	HSP90AA6P	0.441203	90.2918	0.258527	0.195935	37.6005	0.637471	0.207626	0.546348	0.161783	0.049902	0.062907	0.113509
ENSG00000181395	NA	0	0	0	0	0	0	0	0	0	0	0	0
ENSG00000181404	WASH1	9.17206	2.30536	3.10252	7.98735	1.93412	2.44777	4.90317	1.77443	2.59776	4.18402	5.83871	3.53567
ENSG00000181511	NA	0	0	0	0	0.038968	0	0.104512	0	0	0	0	0
ENSG00000181514	NA	0.008831	0	0	0	0	0	0	0	0	0	0	0
ENSG00000181652	ATG9B	2.96071	0.59373	2.0322	0.292527	0.133634	0.105052	0.146683	0.092549	0.113839	0.061902	0.109382	0.839284
ENSG00000181705	NA	0	0.041207	0	0	0	0	0	0	0	0	0	0
ENSG00000181741	FDX1P1	0.967923	1.77677	3.42191	2.87586	3.24156	3.88537	1.02416	2.21773	0.126898	0.650405	0.131406	2.87622
ENSG00000181780	OR5J1P	0	0	0	0	0	0	0.008904	0	0	0	0	0
ENSG00000181791	NA	0.009987	0	0	0	0	0	0	0	0	0	0	0
ENSG00000181798	LINC00471	0.236633	0.143739	0.109134	0.14495	0.040444	0.109042	0.177207	0.206741	0.175994	0.088748	0.144934	0.554857
ENSG00000181819	KCTD9P2	2.75937	5.04311	7.6287	3.07103	3.56309	2.09055	3.29743	4.28794	3.23996	2.50615	2.68111	3.73248
ENSG00000181837	OR5D17P	0	0	0	0	0	0	0	0	0	0	0	0
ENSG00000181943	NA	0	0	0	0	0	0	0	0	0	0	0	0
ENSG00000181950	OR4A13P	0	0	0	0	0	0	0	0	0	0	0	0
ENSG00000181977	PYY3	0	0	0	0	0	0	0	0	0	0	0	0
ENSG00000181984	GOLGA8C	0	0	0	0	0.013816	0.001113	0	0	0.009598	0.00644	0	0
ENSG00000181995	LINC00301	0	0	0	0	0	0	0	0	0	0	0	0
ENSG00000181997	AQP7P2	0.090264	0.183566	0.040955	0.022001	0.129942	0	0.050719	0.034437	0.026086	0.001965	0.085017	0.391385
ENSG00000182000	NA	0.177467	0.113206	0.182401	0.30505	0.120696	0.567825	0.196821	0	0.047547	0.021153	0.01225	0.072077
ENSG00000182021	NA	0.012615	0.293566	0.098139	0.022613	0.463156	0.045925	0	0	0.003566	0	0.179925	0.962354
ENSG00000182048	TRPC2	0.015664	0.01304	0.033802	0.005693	0.009403	0.030353	0	0.069969	0	0	0	0
ENSG00000182057	NA	0.7269	0.38737	0.57077	1.40469	1.41226	1.18202	0.411198	0.153838	0.264727	0.202686	1.61716	1.16846
ENSG00000182109	NA	2.79262	2.81301	1.62058	1.15477	1.43758	1.29889	2.44729	2.50852	1.43342	2.15161	1.11443	3.04073
ENSG00000182165	TP53TG1	16.7723	3.28641	0.518137	3.29884	0.779042	0.190794	0.443883	0.495036	3.31062	13.2349	14.9661	13.5137
ENSG00000182310	LINC00085	2.92958	2.46086	1.96218	1.93378	2.47182	0.92066	3.21269	1.53008	1.11445	1.48011	1.84549	2.15418
ENSG00000182347	NA	0	0.131167	0.18146	0.008335	0.057603	0.086437	0	0	0	0	0.004431	0.043457
ENSG00000182351	NA	0	0	0	0	0	0	0	0	0	0	0	0
ENSG00000182365	OR5F2P	0	0	0	0	0	0	0	0	0	0	0	0
ENSG00000182366	FAM87A	0.013037	0.11628	0.073325	0.026705	0.059625	0.059326	0.047563	0.075989	0.020174	0.019133	0.348115	0.307741
ENSG00000182383	NA	0.023287	0.02712	0	0.047287	0.127196	0	0.016182	0.012775	0.041263	0	0.029798	0.021564
ENSG00000182397	DNM1P46	0.110613	0.057369	0.063427	0.090308	0.060412	0.126693	0.233719	0.281217	0.108655	0.107305	0.028356	0.009733
ENSG00000182404	NA	0.979846	1.10026	0.567786	0.210381	0.386024	0.213039	0.113721	0.137514	0.040182	0.087131	0.238847	0.354512
ENSG00000182477	OR2B8P	0.061309	0.012981	0.078367	0.026925	0.020523	0.007488	0.029048	0	0.040586	0	0.022349	0.041289
ENSG00000182487	NCF1B	0.145741	0.053203	0.335874	0.135801	0.067329	0.128388	0.057785	0.122193	0.029284	0.007927	0.090772	0.61927
ENSG00000182502	FAM108A6P	0.623488	0.434932	0.306282	0.448162	0.342238	0.232358	0.461045	0.139412	0.45951	0.699521	0.529681	0.763396
ENSG00000182531	NA	0.080163	0.022139	0.033413	0.016882	0.023801	0.030896	0	0	0.008652	0.003875	0	0.044011
ENSG00000182565	OR4C2P	0	0	0	0	0	0	0	0	0	0	0	0
ENSG00000182574	NA	0.055914	0.189444	0.255246	0.029792	0.158537	0.181739	0.174847	0	0.167953	0.036469	0.017217	0.082705
ENSG00000182586	LINC00334	0	0.132641	0.170131	0.026045	0.077972	0.913111	0.007083	0.413953	0.075061	0.033991	0.099355	0.153699
ENSG00000182625	NA	0.511856	0.256474	0.298292	0.190487	0.824595	0.246269	0.25448	0.740068	0.356478	0.346199	0.263719	0.447787
ENSG00000182648	NA	1.52697	0.592821	0.452414	1.38177	0.680495	0.359119	0.31811	0.284322	0.430101	0.939525	0.499996	0.559039
ENSG00000182707	FXYD6P3	0	0	0	0	0	0	0	0	0	0	0	0
ENSG00000182722	SEPHS1P1	0.007422	0.09321	0.031971	0	0.258018	0	0.00474	0	0.009935	0	0.016804	0.262238
ENSG00000182796	NA	6.86568	6.73087	1.51202	4.77692	4.4231	1.23506	3.09224	10.1255	5.76916	9.57902	11.689	7.72107
ENSG00000182814	FUNDC2P2	0.003437	0.010674	0	0.003052	0.052736	0	0.011943	0	0	0	0	0
ENSG00000182841	RRP7B	6.61217	8.90442	11.2155	6.27311	4.7262	11.0366	5.23468	5.54315	2.92429	1.82845	4.43795	3.99591
ENSG00000182873	NA	1.10602	1.67709	1.5198	1.56989	2.53228	2.57158	0.963416	0.689727	1.55848	2.29962	0.855414	1.67101
ENSG00000182880	OR1D5	0	0	0	0	0	0	0	0	0	0	0	0
ENSG00000182888	NA	0	0.027864	0.042052	0	0.022026	0.038885	0.018289	0	0	0	0	0
ENSG00000182921	CCDC75P1	0.033047	0.108579	0.023232	0.046954	0.229745	0	0.045928	0.045321	0.048128	0.032331	0.040703	0.024481
ENSG00000182965	NPM1P14	0.244456	1.06131	0.253514	0.425657	0.899857	1.9376	0.389092	1.55014	0.03297	0	0	0
ENSG00000183016	IQCA1P1	0.176514	0.092551	0.237034	0.283096	0.193175	0.468251	0.131645	0.248913	0.010865	0.00316	0	0
ENSG00000183022	TPM3P8	0.495427	2.33433	0.967147	0.133236	2.13925	0.605003	0.341634	0.157594	0.585249	0.307397	1.35526	2.90278
ENSG00000183055	NA	1.71534	2.94085	3.36632	2.48271	4.20749	2.60682	3.64153	3.16461	1.17092	1.57479	0.884979	1.8875
ENSG00000183122	OR2A3P	0	0.082115	0.077133	0	0.04673	0.097236	0	0.037617	0	0	0.005631	0.060959
ENSG00000183171	NA	0.153921	0.878219	0.222044	0.233276	1.1002	0.372573	0.179019	0.230517	0.331515	0.363604	0.106301	0.226026
ENSG00000183185	GABRR3	0	0.007117	0	0	0.009092	0.006952	0.00379	0	0	0	0	0
ENSG00000183199	HSP90AB3P	58.9202	79.3487	109.937	124.594	121.402	160.278	99.3576	106.565	25.5696	18.1688	40.8521	26.3343
ENSG00000183239	NA	0.584004	0.316861	0.603679	0.189104	0.261192	0.395871	0.245921	0.23479	0.110443	0.065823	0.105983	0.18783
ENSG00000183242	WT1-AS	0	0	0	0	0.003439	0	0.007959	0	0.003423	0.003914	0	0
ENSG00000183249	NF1P3	0	0	0	0	0	0	0	0	0	0	0	0
ENSG00000183298	NA	106.314	14.3631	92.4611	134.956	15.5783	53.5072	94.96	55.8769	59.6605	93.4704	90.5561	22.4423
ENSG00000183308	NA	0.50815	5.70346	4.28279	0.116358	5.69045	4.59516	0.087058	2.58667	0.05621	0.026283	0.108386	3.42937
ENSG00000183378	OVCH2	0.083082	0.144083	0.033228	4.38739	1.62804	1.68013	0.039882	0.186299	0.534398	0.062204	1.15788	0.471194
ENSG00000183385	TTTY8	0	0	0	0	0	0	0	0	0	0	0	0
ENSG00000183432	ZBTB8OSP1	0	0.160399	0	0	0.163388	0.021838	0	0	0	0	0	0.253269
ENSG00000183444	NA	12.4987	4.89082	8.38519	3.93229	3.41404	2.87042	2.62629	1.98614	5.21435	8.06251	12.5838	15.7104
ENSG00000183458	NA	21.4465	9.16137	12.871	18.7992	12.1021	15.9326	19.7402	7.52705	21.9443	22.5809	14.2939	12.871
ENSG00000183504	NA	0.069707	0.132923	0.198457	0.02715	0.082933	0.24313	0.1473	0.306078	0	0.024926	0.000418	0.169865
ENSG00000183506	PI4KAP2	8.09279	3.65094	8.8789	6.50282	4.05892	14.342	9.43333	11.7029	3.56022	3.88133	3.94149	2.75537
ENSG00000183514	TDGF1P2	0	0	0	0	0	0	0	0	0	0	0	0
ENSG00000183531	NA	0	1.62592	2.38766	0	96.0309	89.3019	0	347.704	0.055884	0	0	265.026
ENSG00000183535	COL18A1-AS1	0	0.046991	0.005319	0	0.243603	0.019476	0.002629	0.094836	0	0	0	0.033629
ENSG00000183566	BPIFA4P	1.24306	1.46359	0	0.015222	0.015779	0	0	0	0	0	0	0
ENSG00000183586	HMGN3P1	0	0	0	0	0.0323	0	0	0.026466	0.024272	0.010107	0	0
ENSG00000183604	NA	40.0629	25.5528	33.3175	21.2379	20.4621	31.618	27.5807	26.9447	12.9444	13.9617	18.0936	16.8206
ENSG00000183629	GOLGA8G	0.001952	0.002273	0	0.000867	0.007187	0.009516	0.002543	0	0.004442	0.01273	0.003005	0
ENSG00000183663	NA	0	0	0	0	0	0	0	0	0	0.004055	0	0
ENSG00000183666	NA	8.89912	1.83383	1.41681	2.97289	1.6392	1.23023	2.13333	0.883572	2.01726	1.4997	1.71585	1.59244
ENSG00000183674	NA	0.014677	0.055518	0.019395	0.013523	0.040635	0.035868	0	0.018918	0	0	0.245334	0.299547
ENSG00000183822	NA	0.042958	0.058565	0.048925	0.151471	0.169889	0.000372	0	0	0.00391	0	0	0.007956
ENSG00000183900	FOXD1	0.051589	0.026821	0.008096	0.284389	0.064848	0.1572	8.21351	1.43416	10.8775	17.96	14.1001	12.7099
ENSG00000183909	OR4G2P	0	0.00899	0.040702	0	0	0	0	0	0	0	0	0
ENSG00000183929	DUSP5P	0.012736	0.046142	0	0.028274	0.044968	0.131084	0.015045	0.11644	0.084392	0.701579	0.156891	0.346199
ENSG00000183935	HTR7P1	0.897532	1.60316	0.315306	0.604106	0.903074	0.325024	0.371932	0.406217	2.67165	2.10485	0.371116	1.28872
ENSG00000183938	TRBV21OR9-2	0	0	0	0	0.055252	0	0.012374	0	0	0	0	0
ENSG00000183981	MAGEA13P	0	0	0	0	0	0	0	0	0	0	0	0
ENSG00000184055	OR7E87P	0.028138	0.084411	0	0	0.000967	0	0.009776	0.038589	0.010245	0.009176	0	0
ENSG00000184068	NA	0.800029	4.9297	4.15101	0.572204	1.17695	1.93784	0.430202	2.46612	0.033433	0.025687	0.103597	2.82291
ENSG00000184084	NA	0	0.53353	0.635939	0.050294	0.065436	0.882422	0	0.058962	0	0	0	1.58017
ENSG00000184100	NA	8.55691	10.8861	13.0249	8.22657	15.8014	8.24669	7.69369	8.75288	5.87328	7.01899	8.526	10.4538
ENSG00000184106	TREML3	0.398579	0	0.155497	0.054891	0.027423	0.008391	0.045282	0	0.033894	0.136328	0.015288	0.125879
ENSG00000184111	NA	0	0	0	0.021296	0.054162	0	0	0	0	0	0	0
ENSG00000184115	NA	0.359717	0.095257	0.061498	0.103767	0.07667	0.098739	0.789144	0.954249	0.934452	0.503993	0.024917	0.066662
ENSG00000184139	NA	0.340495	0.197285	0	0.510229	0.257562	0.252305	0.794117	2.41502	0.579885	4.05825	1.6085	0
ENSG00000184188	NA	0.010763	0.103223	0.033382	0	0.046626	0.061735	0	0	0.001383	0	0	0
ENSG00000184247	NA	19.2507	7.28648	5.07943	6.42898	6.24526	5.37752	15.0956	5.24699	27.6077	19.1041	19.3401	8.29473
ENSG00000184274	LINC00315	0.010353	0	0	0.061714	0.032706	0	0.111063	0.069136	0.002294	0	0	0.015449
ENSG00000184303	NA	0	0	0	0	0	0	0.068509	0.067603	0.010256	0	0	0.015233
ENSG00000184319	NA	1.98654	2.9993	1.82974	1.79256	1.66412	0.952544	0.820372	0.806276	2.30831	4.03223	3.77002	3.20411
ENSG00000184324	CSAG2	0	0	0.029865	0	0	0	0	0	0	0.007871	0	0
ENSG00000184389	A3GALT2P	0.469304	0.207506	0.417161	0.621227	0.601652	0.953692	0.983742	1.29199	0.05644	0.034693	0.088948	0.173131
ENSG00000184414	NA	0.078576	0.461244	0.139806	0.10725	0.079734	0.21328	0.491733	0.383433	0.019804	0.009321	0.063439	0.038498
ENSG00000184423	NA	0	0.063004	0	0	0.041047	0	0.009683	0	0	0	0	0
ENSG00000184441	NA	1.832	2.92262	3.5867	1.34797	2.64301	2.68031	2.64546	2.56876	3.35537	2.96913	1.31141	2.08353
ENSG00000184490	NA	0.011944	0	0	0	0	0.047732	0.011565	0.100699	0	0	0	0
ENSG00000184523	PTGER4P2	0.069898	0.159233	0	0.055609	0	0.093366	0	0	0.104586	0.020921	0.102602	0
ENSG00000184551	NA	0.186583	17.4937	21.6222	0.035292	12.8487	14.4456	0.203614	12.5213	1.36241	1.93312	1.25189	12.4173
ENSG00000184586	KRTAP7-1	0	0	0	0.01286	0	0	0.025159	0	0.162313	0.011807	0.014864	0
ENSG00000184596	NA	0	3.49254	2.02531	0	2.37514	0.896796	0	0.591455	0	0	0	0.247873
ENSG00000184612	NA	2.35162	2.84076	0.768994	2.911	0.264836	0.659862	2.53202	0.506002	1.07881	4.17423	1.66345	0.514384
ENSG00000184616	NA	0.00854	0.408461	0.231658	0.001517	0.355501	0.166021	0.016893	0.083464	0	0	0	0.961841
ENSG00000184617	ZNF840	0	0.050106	0.008961	0	0.081659	0.019183	0.009101	0.01796	0	0	0	0.000453
ENSG00000184624	ZNF72P	0.00548	0.012764	0	0	0.016816	0	0	0	0.007482	0	0	0.010149
ENSG00000184669	OR7E14P	5.14069	2.91347	1.41892	0.461658	0.252964	0.097873	0.109443	0.05188	0.03099	0.055515	0.102815	0.285752
ENSG00000184741	OR5AQ1P	0	0	0	0	0	0	0	0	0	0	0	0
ENSG00000184789	OR4C10P	0	0	0.039478	0	0	0	0	0	0	0	0	0
ENSG00000184795	UNC93B5	0.501011	0.110327	0.210323	0.019925	0.027541	0	0.025987	0.051286	0.163387	0.097482	0.061413	0.110813
ENSG00000184844	NA	0.219761	0.089798	0.203285	0.328677	0.042591	0.263159	0.321498	0.317247	0.073696	0.014145	0.041551	0.074974
ENSG00000184856	LINC00308	0	0	0	0	0	0	0	0	0	0	0	0.031652
ENSG00000184879	NA	0	0.650194	0.264861	0	0.677142	0.316116	0.00519	0.085354	0	0	0	0.254506
ENSG00000184906	NA	0.023336	0.181674	0.250162	0.021944	0.302887	0.050147	0.016798	0	0	0	0.144063	0.986218
ENSG00000184961	NA	0.229756	0.091098	0.781047	0.708184	0.583601	3.15011	0.3338	2.45492	1.53697	0.846687	0.165997	0.246196
ENSG00000184991	TTTY13	0	0	0	0	0	0	0	0	0	0	0	0
ENSG00000185020	NA	0.183936	1.94485	0.253096	2.23836	2.69652	0.3505	0.035835	0.018165	0.09539	0.244528	1.41942	2.31993
ENSG00000185031	NA	0.132321	0.190253	0.136052	0.17907	0.230647	0.085039	0.48998	0.073276	0.141392	0.22062	0	0.026098
ENSG00000185037	NA	0	0	0	0	0	0	0	0	0	0	0	0
ENSG00000185040	NA	0.187705	1.01158	0.960271	0.047947	0.362902	0.515052	0.114089	0.520833	0.01883	0.010387	0.012703	1.25704
ENSG00000185041	NA	0	0	0	0	0	0	0	0	0	0	0	0
ENSG00000185044	NA	0.238261	0.120806	0.029893	0.258345	0.162578	0.017871	0.149424	0.037703	0.120892	0.223178	0.213473	0.127242
ENSG00000185065	NA	0.532889	1.98032	1.75175	0.364379	1.34313	0.742044	0.069355	0.928731	0.077095	0.024716	0.425968	0.999597
ENSG00000185074	NA	0.052769	0.047202	0.106339	0.068943	0.075165	0.03214	0.027298	0.082909	0.060241	0.053957	0.197858	0.256563
ENSG00000185078	NA	0	0	0	0	0	0	0	0	0	0	0	0
ENSG00000185162	NA	0	0.100796	0.038285	0	0.092779	0	0	0.02141	0	0	0	0
ENSG00000185182	GOLGA8DP	0.005344	0.00968	0	0.012654	0.018584	0.00579	0.009098	0	0.038912	0.023216	0.007313	0.006598
ENSG00000185186	LINC00313	0.518063	0.185267	0.134057	0.685989	0.31196	0.184166	3.27261	2.66306	0.029451	0.015892	0.757279	1.01518
ENSG00000185203	WASIR1	0.019841	0.03204	0	0	0.012663	0.00086	0	0.051018	0.004515	0	0.005091	0.027559
ENSG00000185221	GAPDHP24	0	0	0	0	0	0	0	0	0	0.02168	0	0
ENSG00000185275	CD24P4	1379.25	814.94	2026.4	78.5602	42.425	46.9134	33.181	147.382	5.46382	0.011068	284.655	619.659
ENSG00000185290	NA	1.91017	0.296171	0.517683	0.490382	0.031925	0.088298	0.030124	0.118902	0	0	0.097887	0
ENSG00000185296	NA	0.036055	0	0	0	0	0.037501	0.015659	0	0.015753	0	0	0
ENSG00000185319	SSX10	0	0	0	0	0	0	0	0	0	0	0	0
ENSG00000185390	FGF7P2	0	0	0	0.004182	0	0.003827	0.130916	0.176015	0.318316	0.152444	0	0.007414
ENSG00000185433	LINC00158	0.020633	0.028674	0	0.052006	0.095352	0.016543	0.020253	0.055415	0.037281	0.002103	0	0
ENSG00000185485	SDHAP1	7.20222	3.11153	4.48281	6.84374	3.03337	4.72799	9.52075	4.31227	3.02575	2.65236	3.19716	3.81648
ENSG00000185495	NA	2.51312	3.50277	3.27715	1.75941	1.40923	1.58035	0.962981	2.47354	2.86701	2.91743	2.52887	3.16206
ENSG00000185596	WASH3P	14.3557	3.54754	3.88092	11.9763	3.43053	3.04397	6.25518	1.86061	5.12416	6.08887	7.42129	5.27509
ENSG00000185607	ACTBP7	0.095816	0.296688	0.240884	0.213073	0.094428	0.785126	0.040402	0	0.157888	0.250226	1.73646	0.498587
ENSG00000185631	NA	0.466783	0.985869	0.566807	0.171085	0.394605	0.272973	0.569013	0.427883	0.087147	0.031633	0.121715	0.098923
ENSG00000185638	FTH1P14	0	0	0	0	0	0	0	0	0	0	0	0
ENSG00000185641	NA	340.579	77.4798	508.544	524.251	117.821	326.038	381.987	586.864	127.418	291.502	211.117	156.095
ENSG00000185700	TTTY8B	0	0	0	0	0	0	0	0	0	0	0	0
ENSG00000185701	OR5M5P	0	0	0	0	0	0	0	0	0	0	0	0.020689
ENSG00000185710	NA	16.9558	25.95	19.3805	7.4918	20.0773	20.6759	11.5468	12.3905	3.97723	3.19465	3.56918	8.15744
ENSG00000185716	C16orf52	2.14084	3.84101	4.622	4.49824	7.5221	6.58735	8.10761	11.2651	4.01021	3.66594	5.13245	12.3072
ENSG00000185728	YTHDF3	40.3691	52.7316	47.9467	38.0636	60.8946	46.4667	45.588	62.5198	29.8811	33.7042	18.8794	40.6979
ENSG00000185837	CECR5-AS1	0.356598	0.225136	0.252792	0.152643	0.14217	0.00395	0.036272	0	0.075214	0.120866	0.058394	0
ENSG00000185839	NA	49.9772	31.6953	64.9518	59.702	51.4421	66.2898	48.2186	53.3351	16.948	20.0527	38.1331	42.3642
ENSG00000185847	NA	0	0	0	0.012201	0.028417	0	0	0	0.012506	0.202193	0.014102	0.545653
ENSG00000185863	TMEM210	0.104141	0.109639	0.018133	0.001546	0.047608	0.047158	0.040777	0.016581	0	0	0.006685	0
ENSG00000185903	OR11N1P	0	0	0	0	0	0	0	0	0	0	0	0
ENSG00000185904	NA	0.225567	0.655299	0.093815	3.40649	2.99646	1.49614	0.664567	0.030536	0.519264	3.66109	3.66998	1.30956
ENSG00000185986	SDHAP3	3.89804	2.93659	0.739287	3.71098	3.00518	1.27732	2.46934	0.825786	1.72687	2.5533	0.75176	1.02476
ENSG00000185988	PLK5	0.243464	0.008272	0.029529	0.121361	0.017684	0.110021	3.31543	1.95789	0.025104	0.254969	0.104102	0.017446
ENSG00000186056	NA	4.40688	1.74009	8.56326	3.62932	1.20147	5.35465	3.23665	6.04836	0.223244	0.558483	0.989658	0.760849
ENSG00000186076	NA	69.192	37.0406	54.3913	88.2446	65.5696	61.3214	114.236	73.8377	164.899	146.81	216.481	138.667
ENSG00000186082	NA	0	0.113649	0	0	0.121974	0.11274	0	0.114716	0	0	0	0.015492
ENSG00000186118	ATPAF1-AS1	0.06866	0.274654	0.660948	0.010722	0.160646	0.270521	0	0.051331	0.03297	0	0.028255	0.382373
ENSG00000186124	OR9M1P	0	0	0	0	0	0	0	0	0	0	0	0
ENSG00000186148	NA	0.323237	0.071207	0.096656	0.070423	0.078517	0.13735	0.757387	0.668646	0.834189	0.373007	0.013705	0.031473
ENSG00000186152	LILRP1	0	0	0	0	0.013115	0	0	0	0	0	0	0
ENSG00000186162	CIDECP	11.8241	2.48463	6.64837	6.91312	1.90075	2.65802	8.69172	4.85274	6.21948	7.2536	1.83941	4.26714
ENSG00000186163	NA	0	0.978847	0.045097	0	0.104351	0	0	0.009482	0	0	0	0
ENSG00000186223	NA	0	0	0	0.022654	0	0	0.015813	0	0	0	0.026553	0
ENSG00000186232	NA	0	0	0	0.007936	0	0	0	0	0	0	0.018345	0
ENSG00000186234	NA	0.028592	0.017428	0	0.030846	0	0.038401	0.005131	0	0.005377	0.033392	0.038724	0.010357
ENSG00000186244	NA	0.028108	0	0	0.08969	0.014835	0.004263	0	0.00514	0.038376	0	0	0
ENSG00000186268	OR10D4P	0	0	0	0	0	0	0	0	0	0	0	0
ENSG00000186301	NA	1.75282	1.15618	0.436106	1.28115	0.267931	0.461099	0.244183	0.11945	0.312882	0.578666	0.427951	0.723723
ENSG00000186312	CA5BP1	11.9007	12.628	15.8445	13.8591	11.7706	16.7384	24.7924	28.5914	13.8936	12.7147	15.1378	17.6382
ENSG00000186322	NA	1.22582	0.808831	1.71387	0.55572	0.401385	1.58984	1.43097	0.96885	0.4221	0.425622	0.656859	0.660023
ENSG00000186328	NA	0	0.034649	0	0	0	0	0	0	0.007544	0.002426	0	0
ENSG00000186367	KIAA1024L	0	0.009259	0	0	0.028229	0	0.092488	0	0	0	0	0
ENSG00000186369	NA	0	0	0	0.004053	0.013411	0	0.037223	0.03746	0.027271	0.013361	0	0
ENSG00000186466	AQP7P1	0.305346	0.603303	0.230822	0.190995	0.897073	0.08997	0.273742	0.012989	0.027265	0.102954	0.50689	2.08895
ENSG00000186481	ANKRD20A5P	0.2835	0.445049	0.094633	0.052235	0.22448	0.0317	0.007186	0.026124	0.029129	0.013311	0.011366	0.024002
ENSG00000186508	OR9I2P	0	0	0	0	0.014212	0	0	0	0	0	0	0.021588
ENSG00000186530	XKR5	0.005174	0.002678	0.025541	0.001531	0.009525	0.008408	0.000749	0	0.020407	0.036181	0.021241	0.006388
ENSG00000186543	NA	0.006047	0.007824	0	0	0.013607	0	0	0	0	0	0	0.003888
ENSG00000186594	MIR22HG	65.4718	65.4945	219.985	124.942	35.981	183.104	115.679	185.564	46.5401	42.181	15.2193	81.3862
ENSG00000186645	SPDYE8P	0	0.759702	0.312414	0.003452	0.417692	0.074633	0.012752	0.115067	0.005297	0.000413	0	0.727498
ENSG00000186676	NA	0.111348	0.015623	0.025465	0.007148	0.00494	0	0.010488	0	0.007913	0.033512	0.011787	0
ENSG00000186678	NA	0	0	0	0	0	0	0	0	0	0	0	0
ENSG00000186704	NA	10.8923	10.7824	14.9076	6.63331	5.73768	3.35078	6.07505	4.76627	2.53203	4.14599	7.0268	4.61005
ENSG00000186743	TPI1P3	0.040882	0.272055	0.74468	0.047178	0.178808	0.18799	0.066931	0.069437	0.117123	0.053528	0.042348	0.118979
ENSG00000186788	FAM75D3	0	0.004415	0	0	0.00698	0.006161	0	0	0	0	0	0
ENSG00000186842	C21orf77	0.263772	0.143088	0.090128	0.590843	0.324602	0.267345	0.483437	0.273403	0.173967	0.061593	0.026196	0.010891
ENSG00000186886	OR5D3P	0	0	0	0	0	0	0	0	0	0	0	0
ENSG00000186940	CHCHD2P9	87.394	4.64351	27.7755	80.9318	3.44602	16.3621	120.992	16.796	29.33	15.4847	29.8073	6.77648
ENSG00000187008	PKD1L3	0.028312	0.357619	0.383363	0.027584	0.321923	0.687553	0.075654	0.63923	0.001002	0.001313	0	0.128948
ENSG00000187060	NA	0.589942	0.827524	0.567493	0.813406	1.43341	2.84801	0.467582	1.20695	1.74123	1.96151	0.870998	1.32444
ENSG00000187103	FUNDC2P3	0	0	0	0	0	0	0	0	0	0	0	0
ENSG00000187156	LINC00221	0	0	0	0	0	0.027532	0	0	0	0	0	0
ENSG00000187172	BAGE2	0.160206	0.237484	0.115847	0.059276	0.111762	0.144492	0.045382	0.029523	0.091441	0.035826	0.035896	0.047589
ENSG00000187229	NA	0	0.477265	0.07074	0	0.073167	0.027687	0	0.034906	0.020851	0.012423	0.005225	0.279627
ENSG00000187472	NA	0.013891	0.088237	0	0	0	0	0	0	0	0	0	0
ENSG00000187481	HSD3BP1	0	0	0	0.009249	0.085829	0.029366	0.064364	0.041732	0	0	0	0
ENSG00000187483	SERPINA13	0.061835	0.042526	0.021393	0.010809	0.036828	0	0	0	0	0	0	0
ENSG00000187504	NA	0.014016	0	0	0.012446	0	0	0.012175	0	0.019137	0.011046	0	0
ENSG00000187534	NA	72.0517	41.089	24.3843	27.0663	19.7583	6.4978	36.8207	10.4971	23.9253	38.8385	41.027	34.6833
ENSG00000187536	TPM3P7	0.411765	0.560037	0.118161	0.095134	0.161476	0.093165	0.199265	0.095336	0.056168	0.068321	0.103019	0.436321
ENSG00000187589	TERF1P2	0.234398	0.571515	0.168287	0.501612	1.22463	0.668914	0.569391	0.508844	0.326599	0.609783	0.157048	0.575382
ENSG00000187621	TCL6	0.00297	0.002306	0	0.00044	0.001822	0	0.00086	0	0.036208	0.000807	0	0
ENSG00000187653	TMSL3	347.255	43.3607	169.616	74.9991	15.7046	86.374	135.696	145	295.546	522.625	80.6374	166.1
ENSG00000187657	TSPY13P	0	0	0	0	0	0	0	0	0	0	0	0
ENSG00000187667	WHAMMP3	0.245612	0.188665	0.240296	1.43877	2.00912	0.873365	1.06677	0.944771	1.33141	2.55226	0.680714	0.934971
ENSG00000187686	NA	0.013992	0.014592	0.011011	0.03338	0.020185	0	0.008163	0.01074	0.038491	0.02072	0.032772	0.088218
ENSG00000187721	GTF2IP3	0	0	0	0	0	0	0	0	0	0	0	0
ENSG00000187762	NA	0.824705	0.754184	0.346844	0.253459	0.424907	0.329901	0.224603	0.234955	0.143403	0.334839	0.222615	0.273896
ENSG00000187763	OR2B7P	0	0	0.078702	0	0	0	0	0	0	0	0	0
ENSG00000187791	FAM205CP	0.006104	0	0.022791	0	0.02851	0.009649	0.017865	0.14478	0	0	0	0.008489
ENSG00000187847	OR7E25P	0	0	0	0	0	0	0	0	0	0	0	0
ENSG00000187870	NA	0.09102	0.335807	0.16526	0.045925	0.170696	0.106968	0.109227	0.048357	0.220302	0.074922	0.057906	0.217562
ENSG00000187893	CXXC1P1	0	0	0.005709	0	0	0	0.001707	0.013472	0.006486	0.006407	0	0
ENSG00000187900	OR5H7P	0	0	0	0	0	0	0	0	0	0	0	0
ENSG00000187904	NA	0.086337	0.503824	0.13806	0.02011	0.142454	0.0046	0.017826	0	0.008052	0.000673	0.056293	0.167761
ENSG00000187952	HS6ST1P1	4.07592	1.38357	3.44939	3.28184	1.44039	2.7771	4.64315	2.58174	2.91782	2.29511	4.27709	1.61152
ENSG00000187953	PMS2CL	5.51745	4.70567	4.90418	4.63591	5.87082	4.05818	5.65568	4.60493	3.34859	2.90362	3.52394	4.48646
ENSG00000187979	NA	0.001911	0	0.004588	0	0.002188	0.00356	0	0.007111	0	0	0	0
ENSG00000187984	ANKRD19P	0.012845	0.371183	0.149334	0.004641	0.565659	0.619079	0	0.721278	0.021777	0.002841	1.44642	7.58091
ENSG00000187988	NA	0.44394	1.66314	0.589404	0.297855	1.50132	0.116288	0.365157	0.216708	0.120493	0.080214	0.059673	0.194253
ENSG00000187999	NA	0	0.052713	0	0.005024	0.084865	0	0	0	0.00515	0	0.005807	0.013972
ENSG00000188002	NA	4.28959	3.90078	1.14545	1.55241	1.41307	0.627372	2.35435	1.17748	1.81814	3.49905	1.16003	2.01686
ENSG00000188013	MEIS3P2	3.76921	0.521256	1.91263	1.55411	0.61506	1.08595	4.29576	1.86161	3.33004	3.86271	0.67183	1.15504
ENSG00000188029	CTSL3	0	0.019897	0	0.027309	0.006291	0	0.29384	0	0.074646	0.050145	0.026304	0.07594
ENSG00000188070	C11orf95	1.47392	3.00121	1.31359	2.18126	3.56931	1.30364	3.67252	3.59795	8.24943	7.08144	2.36149	1.50146
ENSG00000188073	PMS2P10	1.2464	1.5236	0.798677	0.734128	1.14266	0.279186	0.385295	0.334763	0.992413	0.745784	0.831449	1.79584
ENSG00000188078	NA	0	0.036567	0	0	0.014453	0.044395	0	0	0.021435	0	0	0.021807
ENSG00000188101	ALOX15P2	0	0	0	0	0.007713	0	0	0	0.001304	0	0	0
ENSG00000188185	LINC00265	12.328	5.00071	2.63538	1.23844	1.78795	0.762228	2.81138	3.30407	2.72294	3.36842	3.11132	2.84388
ENSG00000188206	HNRNPU-AS1	20.0507	51.1411	26.3062	27.1753	46.8737	31.7678	24.1932	27.6243	9.70289	9.90551	9.78152	16.4066
ENSG00000188280	NA	0	0	0.009405	0	0	0	0	0	0	0	0	0.011215
ENSG00000188338	SLC38A3	0.44516	6.80762	1.40646	0.174867	0.348058	0.159226	0.130052	0.207099	0.008247	0.034473	0.00775	0.651379
ENSG00000188365	NA	0.155521	0.328376	0.029611	0.012331	0.410413	0.036407	0	0.081251	0.00632	0.054114	0.055774	0.165101
ENSG00000188383	NA	0.066094	0.372508	1.53179	0.044319	0.213574	0.564619	0.111432	0.498795	0.026748	0	0	0.087433
ENSG00000188384	NA	0.093691	1.10395	1.57999	0.126176	0.925063	1.15369	0.488849	0.257392	0.191576	0.43039	0.183376	1.22255
ENSG00000188388	NA	1.46254	0.826149	0.995944	0.584831	0.532642	0.720609	2.21104	1.07776	0.469344	0.501181	0.562203	0.581051
ENSG00000188399	ANKRD36P1	0	0	0	0	0	0	0	0	0	0	0	0
ENSG00000188403	VSIG7	0	0	0	0	0	0	0	0	0	0	0	0
ENSG00000188424	NA	0.001576	0	0.011077	0	0	0.001844	0.002737	0	0	0.001285	0	0.005836
ENSG00000188438	NA	0	0	0	0	0	0	0	0	0	0	0	0
ENSG00000188439	OR4P1P	0	0	0	0	0	0	0	0	0	0	0	0
ENSG00000188451	SRP72P2	0.182456	8.27742	1.19467	0.231714	2.84208	0.911423	0.348087	0.623626	0.145493	0.144388	0.210554	1.06305
ENSG00000188459	WASF4P	10.6184	8.05336	13.6593	7.14555	8.93236	4.56248	4.95226	4.55091	9.23362	9.35446	7.4266	10.6253
ENSG00000188460	ACTBP11	0.159162	0.144909	0.146885	0.057228	0.134494	0.030182	0.012099	0.031837	0.050714	0.018927	0.019062	0.120384
ENSG00000188477	CLEC19A	0.011901	0.034685	0.015553	0	0.005657	0	0.005338	0	0	0	0	0
ENSG00000188512	NA	15.4397	11.6926	24.879	30.7864	23.6647	42.594	28.7041	55.3803	5.98268	4.91343	10.0389	12.8709
ENSG00000188525	NA	0.004335	0.020193	0	0.013473	0.002182	0.007045	0	0.014863	0.003946	0.003534	0	0
ENSG00000188573	FBLL1	9.94001	0.552886	1.26854	7.75867	0.510916	0.883138	2.03957	0.649275	0.188632	2.80995	0.759078	0.676889
ENSG00000188585	LINC00083	0	0.20917	0.061947	0	0.290572	0.294375	0	0.09545	0	0	0	0.039739
ENSG00000188646	NA	0	0	0	0	0.051266	0	0	0	0	0	0	0
ENSG00000188656	TSPY7P	0	0	0	0	0	0	0	0	0	0	0	0
ENSG00000188660	LINC00319	0.03837	0.069911	0.022576	0.139416	0.228925	0.091872	0.017209	0.114628	0.002254	0	0.020284	0.796631
ENSG00000188662	HILS1	0	0	0	0.178811	0.019023	0.044776	0.090464	0.163264	0.490997	0.372356	0	0.021941
ENSG00000188668	NA	0	0.042285	0.035718	0	0	0	0	0	0.004625	0	0	0
ENSG00000188681	MAFIP	8.25106	0.569825	1.13681	11.439	1.20574	0.799296	16.4393	1.38937	3.97891	8.48122	4.26137	1.33856
ENSG00000188691	OR56A5	0	0	0	0	0.00435	0	0.009621	0	0.010082	0.000241	0.005684	0
ENSG00000188693	NA	0.131846	0.441275	0.240966	0.144024	0.350123	0.265031	0.125418	0.578043	0.038494	0.042685	0.038374	0.244268
ENSG00000188712	NA	0	0.089814	0	0	0.024405	0.048206	0	0.047671	0	0	0	0.09442
ENSG00000188722	NA	0	0	0	0.130903	0.203552	0.05269	0.007041	0	0	0	0	0
ENSG00000188740	NA	0.115002	0	0.110868	0	0	0.018891	0	0	0.004691	0	0	0
ENSG00000188765	TMSB4XP2	0.049791	0.038656	0.087509	0.022107	0	0	0	0.010242	0.135962	0.105001	0.025552	0.045491
ENSG00000188831	NA	0	0	0	0.000203	0	0	0	0	0.007807	0	0	0
ENSG00000188850	NA	0.072717	0.036172	0.051629	0.016036	0.004655	0	0.011921	0.028068	0	0	0.003089	0.044816
ENSG00000188877	POTEA	0	0	0	0	0	0	0	0	0	0	0	0
ENSG00000188933	NA	5.03343	0.386917	0.224246	4.53148	0.367759	0.261262	4.87005	0.412774	3.67215	0.557057	0.181104	0.192827
ENSG00000188985	NA	1.13332	5.77716	0.329306	0.645759	2.20519	0.199515	0.213194	0.201214	3.39942	2.5374	18.2685	4.41007
ENSG00000189002	PROSP	0.00268	0.018724	0	0.501869	1.29221	0	0.097728	0.027562	0.314642	0.270695	0.071363	0.263025
ENSG00000189011	NA	1.31647	1.94343	0.562202	0.823552	1.17427	0.568012	0.401755	0.316482	1.31836	0.921933	0.96117	2.34607
ENSG00000189014	FAM35B2	1.64366	3.09011	2.27509	1.20415	2.79832	1.52056	1.41018	1.96236	1.92804	2.00922	1.41793	2.17497
ENSG00000189030	VHLL	0.087649	0.113521	0.4236	0.124229	0.134921	0.033516	0.056727	0.327613	0.023027	0.00695	0.005292	0.0825
ENSG00000189039	VSIG6	0	0	0	0	0	0	0	0	0	0	0	0
ENSG00000189077	TMEM120A	17.4598	11.1428	10.5625	5.80901	2.25144	2.17998	9.8483	9.01993	5.52704	9.77459	13.913	13.7918
ENSG00000189089	RIMKLBP1	0.561426	1.49272	1.30554	0.317906	1.16387	1.40651	0.386233	1.19106	0.286937	0.322235	0.267377	1.49538
ENSG00000189136	UBE2Q2P1	2.26243	3.31333	1.72007	1.05651	1.14912	0.74576	4.46632	1.7988	1.53193	1.59896	0.888834	0.789391
ENSG00000189145	NA	0	0	0	0	0	0.041648	0	0	0	0	0	0
ENSG00000189149	CRYM-AS1	0.077578	0.355697	0.12529	0.094168	0.330926	0.162967	0.288949	0.353595	0.098819	0.104713	0.386891	0.338733
ENSG00000189166	TNRC18C	0.411868	0.079941	0.06829	0.372647	0.072683	0.119977	0.192379	0.046626	1.02989	0.748237	0.665984	0.154715
ENSG00000189186	DCAF8L2	0	0	0	0	0	0	0	0	0	0	0	0
ENSG00000189196	NA	0.006614	0.009532	0	0.091325	0.271146	0.102589	0.553642	0.073977	0.029057	0.024024	0.031556	0.04093
ENSG00000189212	DPY19L2P1	0.002437	0.049653	0.027301	0.005411	0.093203	0.032903	0.004234	0.01791	0.019966	0.030144	0.052876	0.006666
ENSG00000189223	NA	0.293011	1.73647	0.24887	0.178101	2.68218	0.242528	0.0244	0.217603	2.30139	5.26119	8.3284	12.9625
ENSG00000189229	NA	0	0	0	0	0	0.005621	0	0	0.000399	0.012144	0	0
ENSG00000189238	NA	0	0	0.009441	0	0.016483	0.066521	0.002333	3.43509	0	0.001095	0	0
ENSG00000189295	ANKRD62P1	0.032752	1.32576	0.496869	0	0.375844	0.258872	0	0.68641	0.003677	0	0	0
ENSG00000189316	NA	0.278695	0.086223	0.297861	0.097281	0.036254	0	0	0.125797	0.031366	0.051586	0	0
ENSG00000189343	NA	727.741	517.585	671.539	1003.77	503.915	420.467	544.874	428.068	226.772	402.403	643.287	628.624
ENSG00000189357	FAM75D4	0	0	0	0.001907	0.003928	0	0.001866	0	0	0	0	0
ENSG00000189372	NA	0	0	0.066779	0	0	0.113046	0	0	0	0	0	0.192428
ENSG00000189393	FAM90A14	0.108632	0	0	0.039936	0	0.024362	0.042319	0	0	0	0.01154	0
ENSG00000189398	OR7E12P	0.048358	0.398964	0.453285	0.019086	0.463367	0.052392	0.023336	2.6606	0.029344	0.056947	0.071693	0.109461
ENSG00000189419	NA	0.708545	0.192396	0.030463	0.292002	0.368048	0.056524	0.147583	0.143892	0.077115	0.061486	0.068958	0.036233
ENSG00000189420	ZFP92	0.045243	0.01749	0.045579	0.0397	0.046072	0.017055	1.22923	0.370522	0.392983	0.170663	0.746485	0.412645
ENSG00000189423	NA	2.28761	3.59201	1.11472	2.34111	4.39261	1.55375	1.81456	2.32661	1.91568	0.956776	1.26077	1.619
ENSG00000189431	RASSF10	0.720566	0.384188	0.910627	7.55253	4.55146	10.5007	0.155893	0.184288	0.00515	0	1.1399	1.25926
ENSG00000194270	NA	0.059409	0	0	0	0	0	0	0	0	0.074267	0	0.132031
ENSG00000194297	NA	0	0	0	0	0	0	0	0	0	0	0	0
ENSG00000194647	NA	0	0	0	0	0	0	0	0	0	0	0	0
ENSG00000194717	MIR494	0	0	0	0.008406	0.144184	0.220973	0.097177	0.150477	0.033683	0.068758	0	0
ENSG00000195024	RNU1-15P	0	0	0	0	0	0	0	0	0	0	0	0
ENSG00000195401	NA	0	0.405888	0.106021	0	0.170296	0.071892	0	0	0	0	0	0.172544
ENSG00000196082	NA	0.185201	0	0	0	0	0	0	0	0.044165	0.121461	0.037878	0.069611
ENSG00000196085	NA	0	0	0	0	0	0	0	0	0	0	0	0
ENSG00000196095	NA	0.095071	0.12063	0.091027	0	0.047678	0.08417	0.065479	0	0.14385	0.127399	0.130349	0.097891
ENSG00000196096	NA	0.024702	0	0.021282	0.038531	0.025341	0.029518	0.007398	0	0.054044	0.069401	0	0
ENSG00000196114	NA	1.39588	0.6246	0.60059	0.779112	0.901591	1.31625	0.976823	1.46031	0.127693	0.070647	0.260364	0.861944
ENSG00000196115	ADAM5P	0.00809	0.005693	0.023197	0.027673	0.037125	0.020337	0.003185	0.025139	0.008343	0.002989	0.001881	0.032455
ENSG00000196138	NA	0.166015	0.150641	0	0.015702	0.029951	0	0.034029	0.070728	0.037983	0.108856	0.003025	0
ENSG00000196143	OR11H12	0.031996	0	0	0.026955	0.138333	0.031803	0.09895	0.081052	0.023013	0	0	0
ENSG00000196193	NA	0	0	0.053804	0	0.21593	0.153958	0	0.007801	0	0	0	0.198818
ENSG00000196204	RNF216P1	2.74938	2.63693	2.8608	2.58828	2.52109	1.54041	2.44996	1.36707	3.94605	3.7176	4.37334	5.54629
ENSG00000196205	EEF1A1P5	2291.16	6108.08	3566.76	1613.41	2936.42	982.33	1461.09	2444.5	1121.65	3112.2	2380.36	5611.44
ENSG00000196243	NA	0	0	0	0	0	0	0	0.009755	0	0	0	0.013628
ENSG00000196273	C14orf70	0	0	0	0	0.010659	0.005132	0.008229	0	0	0	0	0
ENSG00000196274	NA	0	0.169693	0.101056	0	0.174019	0.078083	0	0.190384	0	0	0	0.009482
ENSG00000196289	BECN1P1	0	0	0	0	0	0	0	0	0	0	0	0
ENSG00000196295	NA	1.21038	2.0505	0.693688	0.34652	0.651469	0.154271	0.902193	0.549304	1.30281	1.95921	0.975748	0.910993
ENSG00000196301	HLA-DRB9	0.245904	0.146262	0.053577	0.01173	0.028063	0	0.025773	0	0	0	0.015644	0
ENSG00000196302	NA	10.2225	5.53406	0.851729	2.43042	3.27695	0.371831	1.40856	0.219553	0.856103	2.02224	1.97369	1.69124
ENSG00000196325	NA	0	0	0	0	0	0	0	0	0	0	0	0
ENSG00000196369	SRGAP2P2	5.67267	3.31275	1.8316	1.94179	2.67516	1.34242	6.02344	2.58118	9.65769	11.1879	13.2907	9.87292
ENSG00000196383	OR4Q2	0	0	0	0	0	0	0	0	0	0	0	0
ENSG00000196390	NA	0	0.011816	0	0	0	0	0	0	0	0	0	0.010711
ENSG00000196395	NA	0	0	0	0	0	0	0	0	0.018703	0.00548	0.034098	0.000711
ENSG00000196403	OR10D1P	0.05228	0.052037	0.098167	0.03968	0.030851	0.036309	0.009703	0.05745	0	0	0	0.140269
ENSG00000196421	LINC00176	0.437549	0.244422	0.148223	0.225125	0.209277	0.209782	0.209799	0.133975	0.084498	0.078536	0.065345	0.179747
ENSG00000196472	NA	0	0	0	0	0	0	0	0	0	0	0	0
ENSG00000196534	OR9K1P	0	0	0	0	0	0	0	0	0	0	0	0
ENSG00000196553	LINC00238	0	0.035977	0.026975	0	0.021918	0.037415	0	0.060212	0	0	0	0.060494
ENSG00000196564	NA	0.007027	0	0	0.00624	0	0	0	0	0	0.011458	0.011155	0
ENSG00000196566	NA	0.028389	0.041244	0.009551	0	0.080902	0.04507	0.04297	0.512998	0.018676	0.023679	0.024522	0.126495
ENSG00000196593	NA	0	0	0	0	0	0	0	0	0	0.003049	0	0
ENSG00000196634	NA	0.011541	0	0	0	0.008216	0	0	0	0	0.037636	0.011845	0
ENSG00000196656	NA	362.202	42.0973	403.168	441.18	51.7859	241.193	373.527	327.311	293.7	266.486	290.303	86.6117
ENSG00000196668	LINC00173	0.335639	0.460492	0.08923	0.450692	0.264634	0.256301	0.04882	0.03472	0.014779	0.145998	1.48006	0.04445
ENSG00000196674	NA	1.62549	2.56176	0.322477	0.273573	2.41152	0.20313	0.268294	0.398321	0.492275	0.387525	0.40214	0.55089
ENSG00000196696	PDXDC2P	19.989	14.6342	17.9255	5.28789	6.68761	10.5366	8.40721	13.9294	3.86371	2.7823	4.26597	8.91349
ENSG00000196737	NA	0.251683	0.482438	0.443673	0.103262	0.214752	0.13886	0.113434	0.106552	0.192191	0.199684	0.242539	1.03087
ENSG00000196756	NA	25.4682	9.14333	36.4205	34.8675	20.7973	44.746	26.3683	22.7864	4.77241	4.61409	12.6956	8.41893
ENSG00000196777	NA	0	0	0	0	0	0	0	0	0	0	0	0
ENSG00000196861	NA	8.37448	2.99531	12.4782	8.68808	1.98173	4.14325	8.93693	5.31094	2.24724	3.67688	3.08047	0.591099
ENSG00000196893	NA	0.205328	0.119504	0.164722	0.222577	0.094811	0.352253	0.302134	0.277514	0.003196	0.004771	0	0
ENSG00000196912	ANKRD36B	3.47296	16.8612	13.8165	0.425868	0.94938	0.415896	0.493697	1.14074	0.883724	0.914636	1.90996	1.7935
ENSG00000196927	NA	0	0.012831	0.059126	0.019568	0.010143	0.017906	0.096629	0.047219	0.145752	0.111954	0	0.020133
ENSG00000196951	NA	0.114516	0.17945	0.047524	0.060498	0.048168	0.023284	0.009914	0.02709	0.063673	0.071432	0.06787	0.079475
ENSG00000196970	NXF4	0	0	0	0.00154	0	0	0.012555	0.002973	0.002631	0	0	0
ENSG00000196972	LINC00087	0.158565	0.09226	0.287885	0.23329	0.043583	0.347004	0.223028	0.21493	0.395635	0.591871	0.774312	0.160821
ENSG00000197015	NA	0	0	0	0	0.065061	0	0	0	0.016523	0	0	0
ENSG00000197023	OR51A6P	0	0	0	0	0	0	0	0	0.009479	0	0	0
ENSG00000197038	RBMY1A3P	0	0	0	0	0	0	0	0	0	0	0	0
ENSG00000197041	NA	0.073019	16.7525	27.58	0.043451	35.6792	31.7492	0.041935	40.2813	0.027271	0.02148	0.027609	79.4058
ENSG00000197047	NA	0.031399	0.206235	0.032376	0.278647	3.03659	1.38254	0.756587	7.13747	0.326199	0.204795	0.048342	2.24234
ENSG00000197062	NA	3.69021	2.52184	2.82888	8.11143	4.26683	5.62603	4.50397	2.68262	5.77448	8.57577	3.94981	1.93564
ENSG00000197067	NA	0.060029	0.038131	0	0.02423	0.026525	0	0	0	0.089411	0.017797	0.005601	0
ENSG00000197071	NA	0	0.415348	0.308108	0	0.975935	0.319282	0	0.042099	0	0	0	0.671376
ENSG00000197083	ZNF300P1	1.08985	1.23784	0.570604	6.3027	2.89894	2.89872	4.92325	2.18853	0.809028	1.4373	0.502632	0.10346
ENSG00000197085	NA	0.000709	0.003171	0	0	0.002611	0.001414	0.000616	0.004862	0	0	0.000728	0
ENSG00000197092	GOLGA6L16P	0	0	0	0.003574	0.00741	0.026163	0	0	0.003663	0	0.004131	0
ENSG00000197099	NA	0	0	0	0	0	0	0	0	0.017999	0.017397	0	0.001581
ENSG00000197146	NA	0.127856	0.160306	0.072506	0.019799	0.007428	0.02455	0.042579	0.098176	0.013501	0.084801	0.075563	0.027977
ENSG00000197149	NA	0.159646	0.417853	0.062507	0.11531	0.611285	0.072697	0.066933	0.14578	0.063161	0.133249	0.215369	0.256731
ENSG00000197161	OR4C45	0	0	0	0	0	0	0	0	0	0	0	0
ENSG00000197171	OR2B4P	0	0	0	0	0	0	0	0	0	0	0	0
ENSG00000197176	NA	0	0	0	0	0	0	0	0	0	0	0	0
ENSG00000197180	NA	4.32564	2.43788	0.122033	0.822917	0.192761	0.133275	0.373978	0.088099	1.25952	2.27456	1.49097	1.8185
ENSG00000197185	NA	0	0	0	0	0	0	0	0	0	0	0	0
ENSG00000197210	NA	0.037918	0.114488	0.135819	0.011359	0.064484	0.065279	0.010188	0.018937	0.007766	0.012458	0.001946	0.097449
ENSG00000197214	TCEA1P1	0.037522	0.111329	0.084009	0.010612	0	0	0	0	0	0	0.02453	0.055328
ENSG00000197251	LINC00336	0.090384	0.011558	0.078497	0.019155	0.037765	0.017313	0.002155	0.017014	0.004517	0.008092	0.038201	0.013786
ENSG00000197253	TPSB2	0.006577	0	0.563497	0.017879	0	0.021813	0.020403	0.057524	0	0	0	0
ENSG00000197254	NA	0	0	0.045942	0.011606	0.198284	0.081564	0.046168	0.224055	0	0	0	0.094887
ENSG00000197258	EIF4BP6	56.3917	59.1327	74.479	47.4276	46.8228	57.2314	37.7348	63.6916	19.0295	51.2804	48.3213	74.6712
ENSG00000197284	NA	0.027155	0.272959	0.065242	0.021576	0.149776	0.046453	0.019863	0.058801	0	0.00233	0.008801	0.3508
ENSG00000197308	NA	1.72346	0.539938	0.685165	0.53186	0.74424	0.671619	0.059838	0.041883	0.019344	0	0.448732	0.231722
ENSG00000197320	NA	1.57859	2.74425	9.47422	0.302697	0.380941	0.490011	0.126513	0.706231	0.139147	0	0.16876	0.198757
ENSG00000197332	ZNF833P	0.675331	2.03813	1.20581	0.228446	0.911022	0.322415	0.086916	0.255927	0.118829	0.140169	0.320179	0.467925
ENSG00000197334	NA	0	0.36886	0.382584	0	1.27551	0.633992	0	0.429767	0	0	0	0.44901
ENSG00000197358	BNIP3P1	7.33402	3.74063	9.07833	11.5452	5.95138	5.13415	14.87	12.4846	19.8905	26.5127	8.86601	3.81102
ENSG00000197421	GGT3P	0.20249	0.269626	0.087866	0.061314	0.04476	0.158119	0.018204	0.108958	0.008925	0.004908	0.203375	0.154785
ENSG00000197462	NA	0.012159	0	0	0.011093	0	0	0.016277	0	0.01645	0	0	0.011568
ENSG00000197463	CSAG3	0	0	0	0	0	0	0	0	0	0	0	0
ENSG00000197468	NA	0	0	0	0.016108	0	0	0.399687	0	0	0	0	0
ENSG00000197475	ADAM3A	0	0.007417	0	0	0.006505	0.01511	0	0.005977	0	0	0	0
ENSG00000197486	NA	0	0	0.032914	0	0.005747	0.02029	0.005422	0.042805	0	0.002545	0.019221	0
ENSG00000197503	LINC00477	0	0	0	0	0	0.006227	0	0	0	0	0	0
ENSG00000197522	NA	0	0.004041	0	0	0.003194	0	0.197861	0.017844	0.220034	0.751837	0	0
ENSG00000197549	PRAMEL	0	0	0	0	0.002154	0	0	0.011796	0	0	0.000424	0.006372
ENSG00000197550	NA	0.028713	0.323075	0.113946	0.020413	0.296963	0.007956	0.030506	0.010946	0.012399	0.038523	0.078166	1.87528
ENSG00000197558	SSPO	0.252912	0.141732	0.123075	0.028325	0.008221	0.038438	0.033089	0.019312	0.043982	0.168177	0.055106	0.122446
ENSG00000197582	GPX1P1	30.8977	8.76799	13.8601	26.6851	7.50827	7.15745	26.1331	13.3528	17.0731	40.3938	94.4145	33.1757
ENSG00000197585	NA	0.002014	0	0.017863	0.003576	0.01324	0	0.008162	0	0.006807	0.007035	0	0
ENSG00000197588	KLKP1	0	0	0	0	0	0	0.19555	0	0	0	0	0.054508
ENSG00000197617	VN1R5	0	0.126831	0.16221	0	0.154987	0.309052	0	0.166894	0	0	0	0.067674
ENSG00000197627	NA	0.000683	0.339036	0.445611	0.167496	0.18433	0.339852	0.255551	0.072635	0.10948	0.478602	0.184477	0.268953
ENSG00000197644	NA	0	0.054389	0	0	0	0	0	0	0	0	0	0
ENSG00000197670	NA	0	1.71003	1.5731	0.037388	0.586524	0.474431	0.013994	0.324671	0	0	0	0.114112
ENSG00000197692	CBX3P7	0	0	0	0	0	0	0	0	0.017695	0.02117	0	0
ENSG00000197698	NA	0.054487	0	0	0	0.19391	0	0	0.078273	0	0.046904	0	0
ENSG00000197704	FRMPD2P1	0.013242	0.007314	0.04384	0	0	0.011362	0	0.007618	0.073776	0	0.004561	0
ENSG00000197727	NA	0.153613	0.0684	0.062013	0.051584	0.014854	0.026223	0.017006	0.054216	0.020366	0.023504	0.011593	0
ENSG00000197744	PTMAP2	455.536	427.655	444.378	309.497	175.632	209.953	467.125	343.548	74.2613	78.6974	212.994	73.3755
ENSG00000197794	IGKV7-3	0	0	0	0	0	0	0	0	0	0	0	0
ENSG00000197805	NA	0	0.116549	0	0.015501	0	0.028368	0.037906	0	0.007944	0.007116	0	0
ENSG00000197815	NA	0.191055	2.62147	3.24677	0.039059	0.888433	0.356445	0.017397	0.203985	0	0	0.007054	0.989141
ENSG00000197825	NA	0	0.445936	0.227057	0	0.135184	0.051355	0	0	0	0	0.009063	0.45098
ENSG00000197830	NA	0.595141	1.21939	0.713146	0.577589	1.43066	1.72677	1.55685	2.03836	0.035053	0	0.009816	0.097178
ENSG00000197844	NA	0.627073	1.03861	0.250572	0.303645	0.497513	0.107223	0.061172	0.096876	0.433436	0.569241	0.706483	0.194709
ENSG00000197847	SLC22A20	0.886626	0.537191	0.737169	0.486816	0.270112	0.416113	0.355375	0.34877	0.463746	0.215611	0.403238	3.05631
ENSG00000197848	NA	0	0.1189	0.055412	0	0.035782	0.010528	0	0	0.008845	0	0	0.199965
ENSG00000197849	OR8G7P	0	0	0	0.004955	0	0	0	0	0	0	0	0
ENSG00000197866	OR5AM1P	0	0	0	0	0	0	0	0	0	0	0	0
ENSG00000197870	PRB3	0.090819	0.299327	0.204682	0	0.147726	0.109519	0	0.179425	0	0	0.024317	0.228456
ENSG00000197882	OR7E13P	0.017235	0.03372	0	0	0.021155	0.051289	0.034866	0.078789	0.067981	0.163872	0	0.354096
ENSG00000197934	NA	0.039312	0.194888	0.015178	0.008752	0.037641	0	0	0.009655	0.002563	0	0.139431	0.393133
ENSG00000197955	NA	0	0	0	0	0	0	0	0	0	0	0	0
ENSG00000197984	OR51A8P	0	0	0	0	0	0	0	0	0	0	0.011417	0
ENSG00000197989	SNHG12	19.0548	23.5	55.5928	40.0918	24.1816	42.617	45.1178	48.8025	3.87359	2.57713	6.59919	8.50628
ENSG00000197990	ZNF734	0	0	0	0	0	0	0	0	0	0	0	0
ENSG00000197995	XKRY2	0	0	0	0	0	0	0	0	0	0	0	0
ENSG00000198022	NA	0	0	0	0	0	0.006968	0	0	0	0	0	0
ENSG00000198100	NA	0	0.136842	0	0	0.077004	0	0	0	0	0	0	0.225613
ENSG00000198134	NA	10.9469	14.7699	8.5894	11.7339	10.806	4.35121	15.796	9.6167	4.24098	4.14341	14.0051	3.76909
ENSG00000198155	ZNF876P	0.847841	0.740211	0.473536	0.544458	1.4413	0.545411	1.00305	0.902102	0.278414	0.234395	1.34019	0.928129
ENSG00000198217	OR51H2P	0	0	0	0	0	0	0	0	0	0	0	0
ENSG00000198221	C6orf124	0.243021	1.38822	5.26907	0.153599	0.218219	0.264923	0.08764	0.333857	0.022979	0.037166	0.135748	0.096663
ENSG00000198237	NA	6.85263	6.0766	0.604125	1.51224	2.76058	0.231854	0.959496	0.119496	0.514288	1.22299	0.919608	0.672167
ENSG00000198250	ANTXRL	0.007911	0.046731	0.030225	0.006999	0.003958	0.013974	0	0	0.003783	0.003505	0.002206	0
ENSG00000198261	OR5BB1P	0	0	0	0	0	0	0	0	0	0	0	0
ENSG00000198277	NA	0	0	0	0	0	0	0	0	0	0.011807	0	0
ENSG00000198284	NUP210P1	0	0	0	0	0	0	0	0	0	0	0	0
ENSG00000198305	NA	0.009404	0.476015	0.195961	0.008502	0.297313	0.078483	0.012713	0.127012	0.002892	0	0	0.627403
ENSG00000198312	NA	0.453133	2.01999	0.50611	0.180107	2.61348	0.306954	0.451413	0.328378	0.291004	0.500815	0.520307	1.39367
ENSG00000198358	NA	0	0.001748	0.040379	0	0.004506	0.004985	0	0.008392	0	0	0	0.028527
ENSG00000198367	NA	0	0	0	0	0	0	0.010091	0	0	0	0	0
ENSG00000198384	TPTE2P3	0.002495	0	0	0.016318	0.051441	0.036748	0.00508	0.101942	0	0	0.011924	0.034465
ENSG00000198388	NA	0.170394	0.22369	0	0	0.079855	0	0	0.106219	0	0	0.038953	0.137704
ENSG00000198406	BZW1P2	195.406	166.296	166.934	139.153	203.975	163.562	148.875	155.72	93.6389	98.2123	134.978	238.422
ENSG00000198414	TATDN2P1	0	0	0.031535	0	0.012388	0	0	0	0	0	0	0
ENSG00000198416	NA	0.234876	0.916154	0.077367	0.373582	0.565958	0.122542	0.088664	0.062145	0.289558	0.493784	0.646805	0.71221
ENSG00000198434	NA	0	0	0	0	0	0	0	0	0	0	0	0
ENSG00000198452	OR14L1P	0	0	0.039606	0	0	0	0	0	0	0	0	0
ENSG00000198468	FLVCR1-AS1	0.352631	0.380507	0.053421	0.159071	0.150724	0.178342	0.078893	0.122198	0.259083	0.06678	0.198994	0.614714
ENSG00000198491	NA	0	0	0	0.004699	0.010799	0.01271	0	0	0.007118	0.003188	0	0
ENSG00000198526	PABPC1P2	0	0	0	0	0.022341	0	0	0	0	0	0	0.005186
ENSG00000198547	C20orf203	0.124589	0.044206	0.11124	0.049094	0.018753	0.117611	0.012351	0.075031	0.017056	0.067207	0	0.027568
ENSG00000198566	ZNF658B	0.243162	0.857572	0.092962	0.353975	0.362897	0.058914	0.103449	0.079901	0.286494	0.449141	0.61702	0.63986
ENSG00000198592	NA	5.6061	4.52036	4.24537	1.52565	2.12502	2.33077	1.49484	2.77984	1.56525	1.78917	1.06838	1.74935
ENSG00000198618	PPIAP22	717.581	787.705	502.625	996.521	829.08	600.686	591.25	307.497	577.953	612.034	1474.92	644.35
ENSG00000198632	NA	0.893168	1.30422	0.630522	0.796589	0.703742	0.343065	0.377249	0.194358	0.898033	0.798314	1.06668	1.01309
ENSG00000198658	FAM108A3P	5.10316	1.63626	2.69345	4.235	1.57625	2.52843	4.07176	1.87095	5.04952	6.24977	6.99214	4.12489
ENSG00000198671	NA	0	0	0	0	0	0	0	0	0	0	0	0
ENSG00000198674	OR10G6	0	0	0	0	0	0.016976	0	0	0	0	0	0
ENSG00000198678	NA	0	0	0	0.00992	0.020567	0	0	0	0	0	0	0
ENSG00000198683	NA	97.537	41.2217	41.7876	36.5562	21.3208	16.0825	53.94	24.0915	85.7227	96.1485	88.5488	42.6794
ENSG00000198703	OR10R3P	0	0	0	0	0	0	0	0	0	0	0	0
ENSG00000198744	NA	146.066	186.2	125.588	38.2207	47.9782	29.8204	25.3416	54.5173	32.052	103.333	224.758	157.53
ENSG00000198787	NA	0	0.026732	0.040345	0	0	0.072621	0	0	0	0.004679	0	0
ENSG00000198857	HSD3BP5	0.023092	0.180283	0.254333	0	2.32292	0.738547	0	0.429215	0	0	0.009481	1.05091
ENSG00000198868	MIR4461	0.161241	1.86681	0.141076	0.061901	0.746701	0.273102	0.011824	0.400735	0.043154	0.036165	0.024571	0.974968
ENSG00000198923	NA	0.092314	0.238414	0.104853	0	0.079779	0.040823	0	0.080741	0	0	0	0.016864
ENSG00000198972	MIRLET7E	0.060001	0	0.111657	0.278945	0	0	0.083542	0	0.057024	0.135242	0	0.084975
ENSG00000198973	MIR375	0	0	0	0	0	0	0	0	0	0	0	0
ENSG00000198974	MIR30E	0.207605	0	0.15181	0.110345	0.073935	0.147762	0	0	0.051725	0.04077	0.048216	0.333969
ENSG00000198975	MIRLET7A2	0	0	0	0.403627	0.954633	0.288641	0.097044	0.468163	1.35068	0.590882	1.12514	0.491631
ENSG00000198976	MIR429	10.0218	3.29601	7.62828	0.744301	0.02474	0	0.105048	0.141092	0	0	0.065512	0.223976
ENSG00000198981	MIR29A	0.353895	0.307226	0.554136	0.162847	0.426481	0.467078	0.189099	0.272084	1.08644	0.667103	0.438083	2.34361
ENSG00000198982	MIR380	0	0	0	0	0	0.088273	0.020445	0.152086	0.150794	0.118089	0	0
ENSG00000198983	MIR449A	0	0	0	0	0	0	0	0	0	0	0	0
ENSG00000198984	MIR345	0.196317	0.258443	0	0.018318	0.477998	0	0.04881	0.004877	0	0	0	0
ENSG00000198986	MIRLET7A3	0.970242	0.465126	2.1059	1.80014	0.511623	3.48118	0.665218	0.626548	2.01922	2.50976	1.85924	8.5937
ENSG00000198987	MIR16-2	0	0	0	0	0	0	0	0	0.063449	0	0	0
ENSG00000198995	MIR340	0.372747	0.152101	0	0.044959	0.534972	0	0.207778	0	0.030055	0.088536	0.050459	0.269066
ENSG00000198997	MIR107	0	0	0	0	0.04573	0	0	0	0	0	0.027138	0
ENSG00000199001	MIR448	0	0	0	0	0	0	0	0	0	0	0	0
ENSG00000199004	MIR21	7.91945	1.77012	6.31622	1.89485	1.42064	1.89436	1.44728	1.15513	2.94596	11.2153	7.77768	21.8748
ENSG00000199005	MIR370	0	0	0	0.146086	0.260101	1.09961	0.662	1.01651	0.225032	0.235657	0.148816	0
ENSG00000199012	MIR412	0	0	0	0.039453	0.080388	0.089631	0.494371	0	0.313758	0.212958	0.03538	0
ENSG00000199015	MIR377	0	0	0	0.038576	0.182279	0	0.617773	0.547258	0.379773	0.146606	0.139982	0.089807
ENSG00000199017	MIR1-1	0	0	0	0	0	0	0	0	0	0	0	0
ENSG00000199020	MIR381	0	0	0	0	0.124917	0.320216	0	0	0.017766	0.075016	0	0
ENSG00000199023	MIR339	0.221727	0.001727	0.231993	0.033585	0.09011	0.036154	0.123674	0	0.114748	0.052598	0.097425	0.086523
ENSG00000199024	MIR103A2	2.28155	0.557836	5.67329	4.28227	1.4035	5.94886	4.35097	2.17238	1.2584	0.875773	0.617316	1.58558
ENSG00000199025	MIR369	0	0	0	0.099041	0	0.226568	0.716206	0.167295	0.559256	0.297954	0.036795	0
ENSG00000199030	MIRLET7C	0	0	0	0.196897	0.35225	0.159079	0	0	0.049274	0.194675	0.189522	0.005494
ENSG00000199031	MIR371	0	0	0	0	0.099607	0	0	0	0	0	0	0
ENSG00000199032	MIR425	0.318087	0.132497	0.585809	0.271794	0.241927	0.578138	0.256114	0.357115	0	0	0	0.066775
ENSG00000199035	MIR103A1	0	0.117047	0	0.003599	0.014923	0.002635	0	0	0.002213	0	0.035773	0.085565
ENSG00000199036	MIR219-1	0.178703	0.025091	0.380904	0.374781	0.245011	0.20803	0.246599	0.473639	0.140741	0.055281	0.009756	0.077458
ENSG00000199038	MIR210	0.060835	0.110697	0	0	0	0	0.041283	0	0.436066	1.32518	1.5519	0.580938
ENSG00000199043	MIR335	0	0.008636	0	0.003293	0.013653	0	0	0	0	0.00665	0	0.037081
ENSG00000199047	MIR378	0.215457	0.848676	0	0.176323	1.17839	0.205971	0.263295	0	0	0	0.291605	0.15257
ENSG00000199051	MIR361	0	0	0	0.052444	0.02852	0	0.024388	0	0	0.037098	0	0.096823
ENSG00000199053	MIR324	0.184765	31.894	35.9863	0.011187	18.3927	17.2082	0.005836	20.4785	0.012231	0.001369	0.006896	7.64785
ENSG00000199058	MIR302B	0	0.28023	0	0	0.112517	0.180013	0	0.16042	0	0	0	0.107876
ENSG00000199059	MIR135B	0	0.135575	0.2425	0	0.010585	0	0	0	0	0.010546	0.42854	0.105141
ENSG00000199060	MIR22	97.3245	43.853	214.073	160.185	25.2491	156.389	141.853	144.097	44.1944	40.1517	16.7185	97.4414
ENSG00000199065	MIR101-2	0.006128	0.005352	0.016156	0.008163	0.094492	0.171793	0.005323	0.018384	0.004881	0	0.002359	0.080863
ENSG00000199066	MIR330	0.281051	0.129539	0.229386	0	0.008192	0	0.052175	0	0.063449	0.140867	0.089813	0.594672
ENSG00000199069	MIR323	0	0	0	0	0	0.179147	0.069701	0	0.197724	0.163883	0	0
ENSG00000199071	MIR423	0.262512	1.08294	0.662091	1.00424	1.8773	2.77425	1.06347	3.31538	0.401617	0.603371	0.247368	1.6508
ENSG00000199072	MIRLET7F1	0.422246	0.041055	0.495685	0.43046	0.492705	1.52868	0.326407	0.071423	0.250878	0.170492	0.124178	1.92014
ENSG00000199075	MIR26A1	0.040738	0	0	0.244388	0.145007	0	0.0173	0.136567	0.19529	0.135065	0.597458	0
ENSG00000199077	MIR129-2	0	0	0	0.000688	0	0	0.004037	0	0	0	0	0
ENSG00000199080	MIR133B	0	0	0	0	0	0	0	0	0	0	0	0
ENSG00000199082	MIR342	0.008449	0.178755	0	0.073155	0.010371	0	0.004893	0	0.001923	0	0.078773	0.192994
ENSG00000199085	MIR148A	0	0	0	0	0	0	0	0	0	0	0	0
ENSG00000199088	MIR379	0	0	0	0.060053	0	0.226568	0.325337	0	0.524636	0.38509	0	0.028902
ENSG00000199089	MIR202	0.016476	0	0.160381	0.037703	0	0	0	0	0	0	0	0
ENSG00000199090	MIR326	0.055032	0.452886	0.118644	0.076887	0.217501	0	0	0	0	0	0	0.145404
ENSG00000199092	MIR410	0	0	0	0.068091	0.15882	0.342684	1.4403	0.08066	0.34421	0.359453	0.143987	0.111347
ENSG00000199094	MIR30C2	2.07474	1.68669	0.510471	2.85603	2.1069	1.89121	1.655	0.464707	0.65035	0.68907	0.749249	0.450048
ENSG00000199095	MIR372	0	0	0.394967	0	0.01724	0	0	0	0	0	0	0
ENSG00000199097	MIR424	0	0	0.09251	0	0	0	0.061784	0.268257	0.893463	2.84153	0.056215	0.613871
ENSG00000199102	MIR302C	0	0.250696	0	0	0.107578	0.083297	0	0.151128	0	0	0	0.136691
ENSG00000199104	MIR346	0	0	0	0	0	0.100167	0	0.168553	0	0	0	0
ENSG00000199107	MIR409	0	0	0	0.111265	0.063357	0	0.399315	0.366052	0.120472	0.262571	0.067924	0
ENSG00000199109	MIR411	0	0	0	0.01741	0	0.177006	0.211921	0.186713	0.249169	0.385974	0.002236	0
ENSG00000199121	MIR26B	0.001811	0.004217	0.012729	0.000804	0	0.200086	0.011795	0	0.00412	0.006643	0.007433	0.06874
ENSG00000199122	MIR148B	0.019011	0	0.284626	0.148812	0.009074	0.535524	0.047705	0.572133	0.26469	0.357056	0	0.3247
ENSG00000199127	MIR383	0	0	0	0	0	0	0	0	0	0	0	0
ENSG00000199130	MIR365-1	0.057688	0.09704	0.380213	0.046959	0	0	0.157984	0.274704	0.087516	0.324652	0.214639	3.98273
ENSG00000199132	MIR450A1	0	0	0	0	0.283475	0.119508	0	0.370307	0.059265	0.452771	0	0.219891
ENSG00000199133	MIRLET7D	2.71135	1.45373	4.87799	2.87661	2.81756	5.08345	2.89869	2.76352	1.73135	2.78535	1.54195	5.34493
ENSG00000199135	MIR101-1	0.148708	0.103907	0.003267	0.009079	0	0	0.027449	0	0.001692	0.034856	0.000954	0
ENSG00000199143	MIR373	0	0	0.081675	0	0	0.400598	0	0	0	0	0	0
ENSG00000199145	MIR302D	0	0.267409	0.245026	0	0	0	0	0	0	0	0	0.047462
ENSG00000199149	MIR20A	0.006872	0.132628	0.338205	0.489104	0.52601	3.16876	0.210642	0.144742	0	0	0	0.76913
ENSG00000199150	MIRLET7G	0.234468	1.13464	1.32815	0.735072	0.399602	1.52418	0.394255	0.592049	0.087963	0.112369	0.159353	0.591207
ENSG00000199151	MIR337	0	0	0	0.113818	0.0897	0.925761	0.634135	0.146479	0.208085	0.549362	0.080009	0
ENSG00000199153	MIR30D	0.062736	0	0	0.063669	0	0	0	0	0	0	0	0.062704
ENSG00000199156	MIR422A	0.388808	0.257965	0	0.044018	0	0.463205	0.041711	0	0	0	0	0
ENSG00000199157	MIR208A	0	0	0	0	0	0	0	0	0	0	0	0
ENSG00000199158	MIR96	0.173373	0	0	0.005555	0	0	0.045024	0	0	0	0	0.102616
ENSG00000199161	MIR126	0	0	0	0	0	0	0	0.562335	0	0	0	0
ENSG00000199165	MIRLET7A1	0.203892	0.066972	1.16694	1.28135	0.272721	1.21497	0.393567	0.146383	0.489349	0.096612	0.028619	1.27645
ENSG00000199168	MIR374A	0.06777	0	0	0	0.033867	0	0	0	0	0	0	0.034067
ENSG00000199169	MIR367	0	0.45364	0.111703	0	0.086818	0.006664	0	0	0	0	0	0
ENSG00000199172	MIR331	0.402667	0.865319	0.458772	1.44347	1.44313	1.54982	0.121742	0.200855	0.222071	0.342192	0.419383	0.780078
ENSG00000199177	MIR31	0	0	0	0.303401	0.184375	1.6466	0	0	0.260944	0.052028	0.269054	3.17289
ENSG00000199179	MIRLET7I	1.10383	0.210107	1.47592	2.70106	1.12486	1.56998	2.85149	1.67857	0.591193	1.21885	0.286185	0.347804
ENSG00000199180	MIR18A	0	0.123531	0.783018	0.314887	0.214829	1.79038	0.042121	0.194831	0.042069	0	0	1.06786
ENSG00000199187	MIR365-2	0.520602	0.293995	0.871939	0	0.004625	0.010206	0.193102	0.116267	0.065164	0.096766	0	0.075598
ENSG00000199196	NA	0	0	0	0	0	0	0	0	0	0	0	0
ENSG00000199197	NA	0	0	0	0	0	0	0	0	0	0	0	0
ENSG00000199200	NA	0.283963	0.288822	0	0.918738	0.760579	0.527068	0.358194	0	0.040741	0.141777	0.122005	0
ENSG00000199201	NA	0	0.108762	0.249784	0.212746	0.402462	0	0.027629	0	0	0.041381	0	0
ENSG00000199202	NA	0.258474	0	0.169908	0	0.057144	0	0.054803	0	0	0.113661	0.086169	0.202598
ENSG00000199203	NA	0	0	0	0	0	0	0	0	0	0	0	0
ENSG00000199204	NA	0	0	0	0	0	0	0	0	0	0	0	0
ENSG00000199212	RNU105C	0	0	0	0	0	0	0	0	0	0	0	0
ENSG00000199214	NA	0	0	0	0	0	0	0	0.067896	0	0	0	0
ENSG00000199217	NA	0.071022	0.130191	0.050854	0	0.180401	0.626267	0	0	0	0	0	0
ENSG00000199218	NA	0.085406	0.220862	0.18101	1.53953	1.63026	0.251062	0.1671	0.101195	0.125183	0.169126	0.151257	0.092656
ENSG00000199219	NA	0	0	0	0	0	0	0	0	0	0	0	0
ENSG00000199220	NA	0	0	0	0	0	0	0	0	0	0	0	0
ENSG00000199222	NA	0	0	0	0	0	0	0	0	0	0	0	0
ENSG00000199223	NA	0	0	0	0	0.016357	0.146603	0	0.477985	0	0	0	0
ENSG00000199224	NA	0	0	0	0	0	0	0	0	0	0	0	0
ENSG00000199226	RNU6-50	0	0.197033	0.437716	0.559511	0.503389	0.299157	0.303332	0.058008	0.249483	0.134076	0.056959	0.328384
ENSG00000199231	NA	0	0	0	0	0	0	0	0	0	0	0	0
ENSG00000199235	NA	0	0	0	0	0	0	0	0	0	0	0	0
ENSG00000199237	NA	0.183772	0.116601	0.158153	0.122676	1.26122	0.735315	0.219077	0.391078	0.577961	0.401947	0.439034	1.09263
ENSG00000199240	RN5S46	0	0	0	0	0	0	0	0	0	0	0	0
ENSG00000199241	NA	0	0	0	0	0	0	0	0	0	0	0	0
ENSG00000199245	NA	0	0.244278	0	0	0	0	0	0.114015	0	0	0	0.017766
ENSG00000199246	NA	0	0	0	0	0	0	0	0	0	0	0	0
ENSG00000199248	NA	0	0.3763	0.657219	0.053802	0.202704	0.143987	0.052061	0.634335	0	0.036117	0	0.418662
ENSG00000199251	NA	0.046254	0	0	0.018512	0.088758	0	0	0.174219	0	0	0	0
ENSG00000199260	NA	0	0.502528	0.259027	0	0.144229	0.03884	0	0	0	0	0	0.070081
ENSG00000199262	NA	0.557653	0.020617	0.707853	0.175877	0.592805	0.999775	0.056704	0.045522	0.09467	0.3049	0.064732	0.518439
ENSG00000199263	NA	0	0	0	0	0	0	0	0	0	0	0	0
ENSG00000199266	SNORA60	0.333968	0.227782	0.020114	0.320129	0.293073	0.037198	0.212373	0	0.330975	0.29009	0.211435	0.375731
ENSG00000199270	RN5S12	0.652548	0.102325	0.308856	1.54128	0	0.363651	3.31695	0.903753	0	0.135152	0	0.081364
ENSG00000199272	NA	0	0	0	0	0	0	0	0	0	0	0	0
ENSG00000199273	NA	0.918012	1.6511	0.078758	0.874349	1.95717	1.59609	0.421679	0.48652	0.417516	0.488641	0.171839	1.81543
ENSG00000199276	RN5S26	0	0	0	0	0	0	0	0	0	0	0	0
ENSG00000199279	NA	0.139413	0	0.192357	0	0.269872	0.137635	0.071866	0	0	0	0.058842	0.071185
ENSG00000199282	NA	0	0	0	0	0	0	0	0	0	0	0	0
ENSG00000199283	NA	0	0	0	0	0	0.063939	0	0	0	0	0	0
ENSG00000199285	NA	0	0	0	0	0	0	0	0.401414	0	0	0	0
ENSG00000199286	NA	0	0	0	0	0	0	0	0	0	0	0	0
ENSG00000199287	NA	0	0	0	0	0	0	0	0	0	0	0	0
ENSG00000199289	NA	0	0	0	0	0	0	0	0.165967	0	0	0	0
ENSG00000199290	NA	0.036903	0.117787	1.77283	0	0.0994	0.033319	0.217857	1.37772	0	0	0.042086	0.301227
ENSG00000199291	NA	0	0	0	0.040053	0	0	0	0	0	0.035101	0	0
ENSG00000199293	SNORA21	11.3933	11.5912	10.3932	6.92914	15.2189	7.55741	9.44561	5.59459	1.36175	0.949328	1.75559	2.93208
ENSG00000199295	NA	0	0	0	0	0	0	0	0	0	0	0	0
ENSG00000199298	SNORD3C	33.0171	21.9653	235.426	54.5383	44.4012	209.869	36.9227	403.239	10.4223	12.4711	75.061	3.73486
ENSG00000199299	NA	0	0	0	0	0	0	0	0	0	0	0	0
ENSG00000199301	NA	0	0.368714	0.171747	0	0.225493	0.266799	0	0.160817	0	0	0	0.289564
ENSG00000199303	NA	0	0	0	0	0	0	0	0	0	0	0	0
ENSG00000199306	NA	0.183713	2.5461	1.2091	0.077521	0.684876	0.014822	0.011317	0.629868	0.04981	0.11791	0	0.289564
ENSG00000199308	NA	0	0	0	0	0.075564	0	0	0	0	0	0	0
ENSG00000199311	SNORD115-34	0	0	0	0	0	0	0	0	0	0	0	0
ENSG00000199313	NA	1.34584	0.83729	0.129514	0.126454	0.245678	0.030749	0.197649	0	0.695218	0.703481	0.434388	0.57725
ENSG00000199315	NA	0	0	0	0	0	0	0	0	0	0	0	0
ENSG00000199318	RN5S52	0	0	0	0	0.272003	0	0	0.267529	0	0	0	0
ENSG00000199319	NA	0.033948	0	0.087509	0	0	0	0	0	0	0	0	0.031436
ENSG00000199321	NA	0	0	0	0	0	0	0	0	0	0	0	0
ENSG00000199322	NA	0	0	0	0	0	0	0	0	0	0	0	0
ENSG00000199325	NA	0.200338	2.18604	1.50488	0.120877	0.295079	0.761767	0.219787	0.716977	0	0.047433	0.058589	0.293773
ENSG00000199326	NA	0	0	0	0	0	0	0	0	0	0	0	0
ENSG00000199327	NA	0.250676	0.432427	0.176701	0	0.157956	0	0.532131	0.170052	0	0.089071	0.121766	0.143993
ENSG00000199331	NA	0.330765	0.087544	0	0.061294	0.368661	0.419817	0.239821	0.215562	0.263126	0.924889	0.263739	0.797366
ENSG00000199332	NA	0.054216	0.606783	0.829128	0.079408	0.137414	0	0	0.265547	0	0	0	1.18665
ENSG00000199334	RN5S11	0.920831	0	0.461225	1.24842	0.198441	0.28559	2.98826	1.60065	0.198877	0.161418	0	0
ENSG00000199335	NA	0	0.171459	0.141978	0	0	0.239272	0.099028	0	0.096656	0.039835	0.03477	0.153228
ENSG00000199337	RN5S3	0.622088	0	0.308856	1.05335	0.06363	0.119948	2.87632	1.205	0.039989	0.027221	0.005411	0.081364
ENSG00000199347	RNU5E-1	3.1763	8.53042	3.55696	14.9377	23.2754	6.88766	6.68509	10.2169	0.283405	0.139708	0.917581	2.06448
ENSG00000199348	NA	0	0.089523	0	0	0.492967	0	0	0	0	0	0	0.271467
ENSG00000199349	NA	0	4.87641	2.06646	0	9.10073	6.83312	0	7.34743	0	0	0	1.35038
ENSG00000199350	NA	0.025239	0	0.232352	0	0	0.27735	0.039148	0	0	0	0	0
ENSG00000199352	RN5S1	1.1405	0	0	0.969086	0	0.424576	2.86971	0.793294	0	0.078799	0.003607	0
ENSG00000199354	NA	0	0	0	0	0	0	0	0	0	0	0	0.085684
ENSG00000199357	NA	0.268047	3.31573	1.39185	0.139117	1.17887	0.46715	0	0.162613	0.04775	0.07968	0.182185	0.460492
ENSG00000199360	NA	0	0.208305	0	0	0.125918	0	0	0.004509	0	0.047716	0.013499	0.036537
ENSG00000199361	NA	0	0	0	0	0.059416	0	0	0	0	0	0	0
ENSG00000199362	NA	0	0.840428	0	0	0.615274	0.430923	0	0.044518	0	0	0	0
ENSG00000199363	NA	0.036184	0.042138	0.151505	0.066626	0.073477	0	0.003235	0	0.346304	0.095007	0.1846	0.665197
ENSG00000199364	NA	0	0	0	0	0	0	0	0	0	0	0	0
ENSG00000199366	NA	2.54232	5.93669	1.03327	0.918585	5.21832	1.81468	1.00705	0.365252	0	0.280936	0.491375	1.29219
ENSG00000199368	NA	0	0.063728	0.087019	0	0	0	0	0	0	0	0	0
ENSG00000199370	NA	0	0	0	0	0	0	0	0	0	0	0	0
ENSG00000199373	NA	0.241923	0.191006	0.041181	0.021327	0	0.198009	0.224895	0.271126	0	0	0	0.117164
ENSG00000199377	RNU5F-1	0.134051	0.181782	0.115183	0.202633	0.141502	0	0.030016	0.1532	0	0	0.299027	0.082755
ENSG00000199378	NA	0	0	0	0	0	0	0	0	0	0	0	0
ENSG00000199381	RNU6-79	0	0.197254	0.164877	0	0.06357	0	0	0.498087	0	0	0	0.092902
ENSG00000199382	RNU12	5.8456	13.2536	10.2927	17.7985	12.4806	12.0987	8.22374	9.59156	0	0.018186	2.78172	0.563725
ENSG00000199385	NA	0	0	0	0	0	0	0	0	0	0	0	0
ENSG00000199390	SNORD114-7	0	0	0	0.070744	0.601694	0.623797	1.15986	0.527645	0.247203	0.346888	0.088271	0.025149
ENSG00000199392	NA	0	0	0	0	0	0	0	0	0	0	0	0
ENSG00000199394	NA	0.207712	0.526425	0.141076	0.07128	0.062225	0.171642	0.347391	0.586618	0	0	0	0
ENSG00000199395	RN5S93	0	0	0	0	0.063044	0	0	0	0	0	0	0
ENSG00000199396	RN5S5	1.08426	0.03138	0.154428	1.8976	0.007549	0.428384	2.61021	1.34559	0	0.035818	0.056516	0.081364
ENSG00000199398	NA	0	0.071627	0	0	0	0.153266	0	0.393634	0	0	0	0
ENSG00000199400	RNY4P19	0.103108	0	0	0	0.104276	0	0	0	0.003305	0	0.058131	0.094133
ENSG00000199402	NA	0	0	0	0	0	0	0	0	0	0	0	0
ENSG00000199404	NA	0	0	0	0	0	0	0	0	0	0	0	0
ENSG00000199405	NA	0	10.691	1.83862	0	3.48253	0.339	0	0	0	0	0.032276	0.735758
ENSG00000199407	NA	0	0.267014	0.643952	0	0	0	0	0	0	0	0	0
ENSG00000199409	NA	0	0.110916	0	0.011032	0	0	0	0.115947	0	0	0	0
ENSG00000199410	NA	0	0	0	0	0	0	0	0	0	0	0	0
ENSG00000199411	NA	0.08997	0.58901	0.170948	0.06334	0	0	0.024642	0	0	0.046918	0	0.319741
ENSG00000199415	NA	0.043207	0.048304	0	0.096688	0.078489	0.239675	0.03753	0.148136	0.029365	0	0.044347	0.070417
ENSG00000199420	NA	0	0	0	0.109081	0.190944	0.103613	0	0.207661	0.014895	0	0	0.011414
ENSG00000199422	VTRNA3-1P	0	0	0	0	0	0	0	0	0	0	0	0
ENSG00000199424	NA	0	0	0	0	0	0.153086	0	0	0	0	0	0
ENSG00000199426	NA	0.109106	0.522361	1.03489	0.105731	0	0	0	0	0	0	0	0
ENSG00000199432	NA	0	0.407338	0.476925	0	0.395331	0.588671	0	0.16004	0	0	0	0.215547
ENSG00000199436	SNORD9	0.563686	2.05286	0.871727	0.14761	2.21879	0.281031	0.147297	0.682507	0.181805	0.247541	0.452668	0.975678
ENSG00000199437	SNORA43	0.88671	1.25587	3.15831	0.797883	1.0286	1.47602	1.81557	2.2388	0.599031	0.730021	1.039	2.93507
ENSG00000199438	NA	0	1.40202	1.84342	0	1.85432	4.52077	0.005659	3.25878	0.036765	0	0.01471	0.161673
ENSG00000199440	NA	0	0	0	0	0.085181	0	0	0	0	0	0	0.00914
ENSG00000199442	NA	0.012935	0	0	0	0.138924	0	0	0	0	0	0	0
ENSG00000199444	NA	0.047155	0.132113	0	0	0.339722	0.890722	0	0.609196	0	0	0	0
ENSG00000199446	NA	0	0	0.299476	0	0.076053	0	0	0	0	0	0	0
ENSG00000199448	NA	0	0	0	0	0	0	0	0	0	0	0	0
ENSG00000199450	NA	0	0	0	0	0.024576	0	0	0	0.004725	0	0	0
ENSG00000199452	NA	11.2032	6.10101	10.6223	12.7225	16.1286	10.4788	12.3089	4.68089	1.48113	0.920388	4.25477	6.58195
ENSG00000199453	SNORD115-12	0	0.118797	0	0	0	0	0	0	0	0	0	0
ENSG00000199454	NA	0	0	0	0	0	0	0	0	0	0	0	0
ENSG00000199455	NA	0	0	0	0	0.158537	0	0.056987	0	0.027992	0	0.082769	0.017719
ENSG00000199458	NA	0	0	0	0	0.346789	0	0	0	0	0	0	0.066838
ENSG00000199459	NA	0.118501	0.585955	0.436592	0.164881	0.250845	0.308956	0.109538	0	1.1265	0.825076	0	0.21125
ENSG00000199460	NA	0	0	0	0.137107	0.124741	0	0.084881	0	0.375356	0.101445	0	0.066359
ENSG00000199461	NA	0	0	0	0	0	0.166594	0	0	0	0	0	0
ENSG00000199466	NA	0	0.304018	0.172959	0	0.908441	0.288763	0	0.028117	0	0	0	0.840399
ENSG00000199468	NA	0	0	0	0	0	0	0	0	0	0	0	0
ENSG00000199469	NA	0	0	0	0	0	0	0	0	0	0	0	0
ENSG00000199470	NA	0	0.148826	0	0	0.206121	0.411941	0	0.135791	0	0	0	0
ENSG00000199471	NA	0	0.120561	0	0	0.088948	0	0.040766	0.104115	0.420898	1.00044	0.159385	0.094586
ENSG00000199472	NA	0.019294	0.736397	0.671634	0.123802	0.511065	1.02967	0.040546	0.416103	0	0.038056	0	0.620129
ENSG00000199473	NA	0	0.225494	0.488107	0	0.266864	0.330861	0	0.041729	0	0	0	0
ENSG00000199474	NA	0	0	0	0	0	0	0	0	0	0	0	0
ENSG00000199475	NA	0	0	0	0	0	0	0	0	0	0	0	0
ENSG00000199476	NA	0.044535	0.715566	0.36527	0.045852	0.56802	0.167828	0	0.692635	0.062274	0	0.187478	0.2056
ENSG00000199477	SNORA31	19.0964	24.5157	24.2029	20.0959	27.9138	23.1552	18.71	24.1401	9.67741	11.9982	7.24709	13.0865
ENSG00000199480	NA	0	0	0	0.04037	0	0	0	0.155865	0	0	0	0
ENSG00000199482	NA	0	0.783404	0.302119	0	0.639204	0.362948	0.108753	0.1485	0	0	0	0.444947
ENSG00000199483	NA	0.408353	0	0.130333	0.03556	0.167478	0	0.214283	0.074579	0	0	0.014208	0.141
ENSG00000199487	NA	0	0	0	0	0	0	0	0	0	0	0	0
ENSG00000199488	NA	0	0	0	0	0.156511	0.103613	0	0	0	0	0	0
ENSG00000199489	SNORD115-25	0	0	0	0	0	0	0	0	0	0	0	0
ENSG00000199490	NA	0	0.226966	0.130014	0	0.108695	0.067046	0	0.119496	0	0	0	0
ENSG00000199492	NA	0	0	0	0	0	0	0	0	0	0	0	0
ENSG00000199497	NA	0.07293	0.388527	0.046739	0.041148	0.228488	0	0.072448	0	0.067116	0.020039	0.022746	0
ENSG00000199506	NA	0.054723	0.332297	0.084729	0	0.062371	0	0	0	0	0.039835	0	0
ENSG00000199508	RN5S110	0.045461	0	0	0	0.083699	0	0	0	0	0	0.041061	0
ENSG00000199509	NA	0	0.234665	0.298561	0	0	0.167546	0	0.891703	0	0	0	0
ENSG00000199512	NA	1.91693	4.98774	2.48089	0.814234	2.21755	0.919342	1.18652	0.31023	0.254405	0.192349	1.5809	2.01218
ENSG00000199514	NA	0	0.227601	0.366394	0	0.111547	0.196923	0	0	0	0	0	0.441586
ENSG00000199515	NA	0	0	0	0	0	0	0	0	0	0	0	0
ENSG00000199516	NA	0	0	0	0	0	0	0	0	0	0	0	0
ENSG00000199520	NA	0	0	0	0	0	0	0	0	0	0	0	0
ENSG00000199523	NA	0.045461	0	0	0.04037	0	0	0.118465	0.746072	0	0	0	0
ENSG00000199525	NA	0	0.517927	0.081	0	0.762611	0	0	0.102707	0	0	0	0.012803
ENSG00000199529	NA	0	0	0	0	0	0	0	0	0	0	0	0
ENSG00000199530	NA	0.678995	1.51081	0.499127	0.519279	0.51098	0.157339	0.73107	0.289889	0.207971	0.145234	0.231201	0
ENSG00000199535	NA	0	0.757203	0.154428	0	0.471296	0	0	0.088367	0	0	0	0.193104
ENSG00000199536	NA	0.04886	0.358092	0.309145	0	0.236288	0.186336	0.02603	0	0	0	0	0.203902
ENSG00000199537	SNORD115-40	0	0	0	0	0	0	0	0	0	0	0	0
ENSG00000199540	NA	0	0	0.242818	0	0.200024	0.144922	0	0.02799	0	0	0	0.029076
ENSG00000199545	NA	1.1439	4.61672	1.76963	0.221679	3.18983	1.2103	0.60083	0.3064	0.246203	0.37547	0.363847	0.246057
ENSG00000199546	NA	0.116823	4.85563	3.13089	0.046426	6.0771	3.26425	1.50195	3.21976	0.329581	1.79595	0	3.06606
ENSG00000199550	NA	0	0.574709	0.446684	0	0.597402	0.467171	0	0.302442	0	0	0	0.099394
ENSG00000199551	NA	0	0.263827	0.042408	0	0.259147	0	0	0	0	0	0	0.074479
ENSG00000199552	NA	0	0	0.122513	0	0	0	0	0	0	0	0	0
ENSG00000199554	NA	0	0	0.610863	0	0	0.331985	0	0.124475	2.1577	0	0	0
ENSG00000199556	NA	0	0	0	0	0	0	0	0	0	0	0	0
ENSG00000199562	NA	6.45536	14.574	1.31215	5.48198	7.34173	2.98138	3.43657	1.91864	1.65323	0.502446	0.801051	0.966421
ENSG00000199564	NA	0	0.10096	0.154428	0.013004	0.047453	0	0.0173	0	0	0	0	0
ENSG00000199565	NA	0.025286	0	0	0	0	0	0	0.035146	0	0	0	0
ENSG00000199566	NA	0	0	0	0	0	0	0	0	0	0	0	0
ENSG00000199567	NA	0	0.408895	0	0	0.373135	0.157339	0	0	0	0	0	0.497264
ENSG00000199568	RNU5A-1	7.06321	56.9391	5.51942	33.705	80.9821	6.03139	4.9222	2.5465	0.123069	0	1.15091	2.78005
ENSG00000199570	NA	0.319599	0.482471	0	0.037374	0.070223	0.019237	0	0	0.040104	0.100258	0.106644	0
ENSG00000199571	NA	0.057222	0	0	0	0.090029	0	0.046089	0.192621	0.086177	0.082277	0.080089	0.070329
ENSG00000199572	NA	0	0	0	0	0	0	0.010263	0	0.06076	0	0.051538	0
ENSG00000199574	SNORD18C	17.6661	21.5368	40.6388	18.4895	39.2681	38.8744	19.8486	19.4069	4.1913	4.56786	3.59183	9.54198
ENSG00000199575	SNORD114-1	0	0	0	0.494347	0.942937	0.446842	2.05361	1.93517	0.632725	0.637765	0.059622	0.179302
ENSG00000199577	NA	0	0	0	0	0	0	0	0	0	0	0	0
ENSG00000199580	NA	0	0.190728	0	0	0	0	0	0.174024	0	0	0	0
ENSG00000199584	NA	0	0	0	0	0	0	0	0	0	0	0	0
ENSG00000199585	RN5S119	0	0	0	0	0	0	0	0	0	0	0	0
ENSG00000199591	NA	0.461237	0.534104	0.153427	0.05843	0.678879	0.188454	0.045836	0.167518	0.174929	0.086042	0.250746	0.659965
ENSG00000199592	NA	0	0	0	0	0.581573	0.163292	0	0	0	0	0	0.036054
ENSG00000199593	SNORD114-14	0	0	0	0.110596	0.065025	0.283965	0.469859	0	0.12859	0.321282	0	0
ENSG00000199594	NA	0	1.6017	1.78115	0	0.504719	0	0	0.737659	0	0	0	0.769619
ENSG00000199595	NA	0	0	0	0	0	0	0	0	0	0	0	0
ENSG00000199598	NA	0	0.367196	0.162587	0	0.609312	0.097403	0	0	0	0	0	0.05188
ENSG00000199601	NA	0.014984	0	0	0	0	0	0	0	0	0	0	0
ENSG00000199603	NA	0.237784	0.116835	0	0.263802	0.199106	0	0.417051	0.335036	0.361124	0.587426	0	0.095315
ENSG00000199605	RNY4P24	0	0	0	0	0.062833	0	0	0.134433	0	0	0	0.57287
ENSG00000199609	RN5S124	0	0	0	0	0	0	0	0	0	0	0	0
ENSG00000199620	NA	0	0.102325	0	0	0	0	0	0	0	0	0	0
ENSG00000199622	NA	0	0	0	0	0	0	0	0.109952	0	0	0	0
ENSG00000199626	NA	0	0	0	0	0	0	0	0	0	0	0	0
ENSG00000199627	NA	2.26449	8.40454	0.316015	1.45438	4.61062	1.53516	1.44016	1.04978	0.430503	0.434992	0.06486	0.078424
ENSG00000199629	RNU1-14P	0	0	0	0	0	0	0	0	0	0	0	0
ENSG00000199630	NA	0	0.12684	0	0	0.223257	0	0.038474	0	0.236611	0.16694	0.099867	0.723483
ENSG00000199631	SNORD33	7.29378	3.13059	3.60621	5.12247	4.65947	3.51313	10.5091	6.61306	1.70864	1.40405	4.16315	2.63966
ENSG00000199633	NA	0	0.064427	0	0	0.111024	0	0.05286	0.426772	0.037767	0	0	0
ENSG00000199634	NA	0	0	0	0	0	0	0	0	0	0	0	0
ENSG00000199635	NA	0	0.028651	0	0	0.072977	0.108841	0	0	0	0	0	0
ENSG00000199636	NA	0.079665	0	0.144682	0	0	0	0	0	0.017524	0.155878	0	0.130327
ENSG00000199638	NA	0	0.133704	0.142074	0	0.022648	0	0	0	0	0	0	0.110655
ENSG00000199640	NA	0	0	0	0	0	0	0	0	0	0	0	0
ENSG00000199641	NA	0.032803	0	0	0.031557	0.045296	0	0	0	0	0	0	0
ENSG00000199643	NA	0	0.41913	1.40238	0	0.314022	1.43011	0.013312	0.364421	0	0	0	0
ENSG00000199645	NA	0	0.777759	0.485385	0.442738	5.47459	2.12111	0.148777	0.318656	0.12448	0.10446	0.068139	0.410653
ENSG00000199646	NA	0.310748	0.118352	0	0	0.152328	0	0.026596	0	0.044473	0.052582	0.036108	0.139956
ENSG00000199649	SNORD59B	4.20596	5.91339	4.94538	2.06016	6.48746	2.89751	3.00527	2.67268	1.31187	1.10139	0.544155	2.69104
ENSG00000199652	NA	0	0	0	0	0.062911	0	0	0	0	0	0	0
ENSG00000199654	NA	0	0	0	0	0.31276	0.100908	0	0	0	0	0	0
ENSG00000199663	SNORD3D	3.77675	2.91488	25.9569	6.49271	6.37597	22.4973	5.02835	50.0722	2.97005	0.926653	0.681677	0.325732
ENSG00000199664	NA	1.82565	1.90188	0.504053	0.431537	2.06565	0.401349	0.312547	0.266306	0.138379	0.314462	0.573052	1.16925
ENSG00000199666	NA	0	0	0	0	0	0	0	0	0	0	0	0
ENSG00000199667	NA	1.33878	1.95941	2.28931	0.267023	1.71874	0.297648	0.169774	0.691203	0.046654	0.076331	0.125557	0.031642
ENSG00000199668	NA	0	0	0	0	0	0	0.020543	0	0	0	0	0.001153
ENSG00000199672	NA	0	0	0	0	0.061114	0	0	0	0	0	0	0.089139
ENSG00000199673	SNORD16	10.2877	15.0252	16.2633	8.84681	15.9867	8.96659	5.32646	12.1403	2.07074	1.34499	5.37248	10.6577
ENSG00000199674	NA	0.308037	0.530361	0	0.057774	0.728478	0	0.073235	0	0.039882	0.022191	0.122651	0.258195
ENSG00000199675	NA	1.16111	1.85781	1.49466	0.649958	0.86354	0.964531	0.311394	0.641865	0.374348	0.0958	0.719551	1.94199
ENSG00000199676	NA	0	1.38361	1.73903	0	0.27485	0.751884	0.040187	0.224188	0	0	0	0.149662
ENSG00000199677	NA	0	0	0	0	0.005033	0	0	0.009372	0	0	0	0
ENSG00000199678	RNY4P5	0.103834	0.11331	0	0.314662	0.217909	0.346932	0.042889	0	0.044282	0	0.051424	0.190957
ENSG00000199683	NA	0.44732	0.060261	0	0.230324	0.265339	0.102859	0.244981	0.168614	0	0.017084	0.084275	0.071281
ENSG00000199687	NA	0	0.08456	0	0	0	0	0	0	0	0	0	0
ENSG00000199691	NA	1.2129	0.800953	0.869648	0.518198	0.624992	0.876781	0.433837	0.521231	0.095475	0.16977	0.167168	0.903272
ENSG00000199695	NA	0	0.686659	0.168596	0	0.260211	0.742061	0.029441	0.410014	0	0.040668	0	0.1137
ENSG00000199697	NA	0.04669	0	0	0.085844	0.508514	0	0.125096	0	1.0906	1.09533	1.33778	1.28732
ENSG00000199698	NA	0	0	0	0	0	0	0	0	0	0	0	0
ENSG00000199700	NA	0	0.179046	0.419063	0	0.188311	0	0	0	0	0	0	0.074804
ENSG00000199701	NA	0	0.170639	0	0	0	0.020807	0	0.163393	0	0	0	0
ENSG00000199702	NA	0	0.095228	0.018848	0.038688	0.059234	0.333316	0	0	0	0	0	0
ENSG00000199704	SNORD115-29	0	0	0	0	0	0	0	0	0	0	0	0
ENSG00000199705	NA	0.020502	0	0	0	0	0	0.044521	0.281167	0	0	0	0
ENSG00000199709	NA	0.103066	0.590278	0.143515	0.141045	0.491356	0.41915	0.488715	0.442136	0.145479	0.222857	0.471695	0.456452
ENSG00000199710	NA	0	0	0	0	0	0	0	0	0	0	0	0
ENSG00000199711	NA	0.160599	0.434539	0.526085	0	0	0	0	0	0	0	0	0
ENSG00000199712	SNORD115-2	0	0	0	0	0	0	0	0	0	0	0	0
ENSG00000199713	NA	0	0	0	0	0.340961	0	0.015363	0.171218	0	0	0	0
ENSG00000199715	NA	0	0	0.175362	0	0	0	0	0	0	0	0	0
ENSG00000199716	NA	0	0.264639	0.124963	0.065615	0.173258	0	0.206471	0.081257	0	0	0	0.005164
ENSG00000199719	NA	0	0.46027	0.141941	0	0.356775	0	0	0	0	0	0	1.48608
ENSG00000199727	NA	0	0	0	0	0	0	0	0	0	0	0	0
ENSG00000199728	NA	0	0	0	0	0	0	0	0	0	0	0	0
ENSG00000199730	NA	0.746069	0.195577	0.038816	0.119716	0.357486	0.250496	0.289355	0	0.180714	0.112536	0.053128	0.807817
ENSG00000199731	NA	0.468936	2.95044	0.028958	0.258295	0.784036	0.090627	0.143115	0.208575	0.128051	0.147243	0.238054	0.670133
ENSG00000199732	NA	0	0.307202	0.139328	0	0.346013	0.326524	0	0	0	0	0	0.015188
ENSG00000199733	NA	0	0	0	0	0	0	0	0	0.375223	0.087695	0	0
ENSG00000199735	NA	0.108282	0.059898	0.423443	0.038463	0.137061	0.153978	0	0	0	0	0.006946	0.172965
ENSG00000199739	NA	0	0.20465	0	0	0	0	0	0	0	0	0	0
ENSG00000199740	NA	0.060645	2.18043	0.053906	0.128135	1.28083	0	0.02422	0.439746	0	0.034667	0	0
ENSG00000199744	SNORD36A	29.0572	53.475	90.2266	33.7419	48.3944	60.3012	33.4661	58.2978	12.7097	11.6604	22.9144	30.6509
ENSG00000199751	NA	0.071757	0.714682	0	0.126229	0.491967	0.264329	0.362699	0.234306	0.092685	0	0	0.092393
ENSG00000199753	SNORD104	28.5827	0.512579	10.0076	29.1774	1.80775	7.1207	31.7751	5.8519	3.26852	5.18132	14.7079	0.866797
ENSG00000199755	NA	0.510969	1.76208	0.496796	0.555404	0.31555	1.00604	0.098322	0.73671	0	0	0.114212	0.073432
ENSG00000199756	NA	0	0	0	0	0	0	0	0	0	0	0	0
ENSG00000199762	NA	0.173596	0.265389	0	0.04464	0.053063	0	0.099556	0	0	0	0	0.089375
ENSG00000199764	NA	0	0	0	0	0.01246	0	0	0	0	0	0	0
ENSG00000199765	NA	0	0	0	0	0	0	0	0	0	0	0	0
ENSG00000199767	RNU6-78	0	0	0	0	0	0	0	0	0	0	0	0
ENSG00000199769	NA	0	0	0	0	0	0	0	0	0	0	0	0
ENSG00000199771	NA	0	0	0	0	0.058336	0	0	0	0	0	0	0
ENSG00000199773	NA	0	0	0	0	0.040358	0	0.028561	0	0	0	0	0
ENSG00000199780	NA	0	0	0	0	0	0	0	0	0	0	0	0
ENSG00000199781	NA	0.147159	0.204994	0.193051	0.126928	0.509468	0.320399	0.341887	0	0.085239	0.049942	0.106235	0.365124
ENSG00000199782	SNORD115-9	0	0	0	0	0	0	0	0	0	0	0	0
ENSG00000199783	NA	0	0	0	0	0	0.293205	0	0	0	0	0	0
ENSG00000199784	NA	0	0.118352	0	0	0	0.154574	0	0	0	0	0	0
ENSG00000199785	SNORA52	8.23059	3.03871	8.91968	6.0575	3.71418	4.58715	8.53964	5.40765	1.32911	1.17478	2.28414	6.92405
ENSG00000199786	NA	0.037825	0	0	0	0	0	0	0	0	0	0.026067	0
ENSG00000199787	NA	0.045438	0.026458	0	0	0.308014	0.568937	0	0.099138	0.02209	0	0.098575	0.071721
ENSG00000199788	RNY3P2	0.288394	0.39793	0.153742	0.25792	0.498258	0.082186	0.329457	0.302255	0.105126	0.09026	0.093291	0
ENSG00000199789	NA	0	1.98468	0.091598	0	0.984734	0.14187	0	0.448948	0	0	0	1.38991
ENSG00000199790	NA	0	0.515895	0.00916	0	0.101952	0.389612	0	0	0	0	0	0.719085
ENSG00000199791	NA	0	0	0	0	0	0	0	0	0	0	0	0
ENSG00000199792	NA	0	0.658972	0	0	0	0	0	0	0	0	0	0.065814
ENSG00000199796	NA	0	0.135296	0	0	0	0	0	0	0	0	0	0
ENSG00000199797	NA	0	0	0	0	0	0	0	0.093626	0	0	0	0
ENSG00000199798	SNORD114-5	0	0	0	0.168016	0.113672	0.236278	0.294094	0.382388	0.145026	0.041405	0	0
ENSG00000199801	NA	0	0	0	0	0	0	0	0	0	0	0	0
ENSG00000199803	NA	0	0	0	0	0	0	0	0	0	0	0	0
ENSG00000199804	NA	1.04153	2.01997	2.62382	0.382237	1.49408	1.61241	0.313845	1.30251	0.166024	0.561201	0.678497	1.47494
ENSG00000199805	NA	0.371347	2.65869	0.782598	0.041642	0.98549	0	0.033027	0.191194	0.20419	0.071641	0.181684	0.725293
ENSG00000199806	NA	0	0.608145	0	0	0.25124	0	0	0	0	0	0	0.369787
ENSG00000199809	NA	0	0	0	0	0	0	0	0	0	0	0	0
ENSG00000199812	NA	0	0	0	0	0	0	0	0	0	0	0	0
ENSG00000199814	NA	0	0	0	0	0	0	0	0	0	0	0	0
ENSG00000199815	NA	0	0.276475	0.188208	0	0.459417	0.246269	0	0	0	0	0	0.304034
ENSG00000199824	NA	0	2.18649	1.13124	0	1.14546	0.489132	0	0.571795	0	0	0	2.02092
ENSG00000199827	NA	0	0	0	0	0.131872	0	0	0	0	0	0	0.360051
ENSG00000199831	NA	0	0	0	0	0	0	0	0	0	0	0	0
ENSG00000199832	NA	0	0.110766	0	0	0.163123	0	0	0	0	0	0.050149	0
ENSG00000199833	SNORD115-21	0	0	0	0	0	0	0	0	0	0	0	0.011157
ENSG00000199836	NA	0.064147	0.202197	0	0	0	0	0.053491	0.060115	0.029194	0.033819	0	0.059401
ENSG00000199837	RN5S71	0	0	0	0	0.076392	0	0	0	0	0	0	0
ENSG00000199839	RN5S150	0	0	0	0	0	0	0	0	0	0	0	0
ENSG00000199840	NA	0	0	0	0	0	0	0	0	0	0	0	0
ENSG00000199843	NA	0	0	0	0	0	0	0	0	0	0	0	0
ENSG00000199845	NA	0	0.065488	0	0	0	0.226568	0.05139	0	0	0	0	0
ENSG00000199846	NA	0.101599	0	0	0	0	0	0.11714	0	0.051423	0	0.326401	1.74239
ENSG00000199849	RNU5F-6P	0	0	0	0	0	0	0	0	0	0	0	0
ENSG00000199851	NA	0	0	0.088351	0	0.012957	0	0	0	0	0	0	0.063307
ENSG00000199855	NA	0.218892	0.1138	0	0.154463	0.171519	0.23292	0.223521	0.098277	0.103771	0.150309	0.143093	0.067565
ENSG00000199856	NA	0.618606	0.175948	0.153853	0.288487	0.159379	0.021076	2.27241	0	0.09296	0.223886	0.176703	0.155517
ENSG00000199857	NA	0	0	0	0	0	0	0	0	0	0	0	0
ENSG00000199858	NA	0	0	0	0	0	0	0	0	0	0	0	0
ENSG00000199859	NA	0	0	0	0	0	0	0	0	0	0	0	0
ENSG00000199862	NA	0	0	0	0	0	0	0	0	0	0	0	0
ENSG00000199865	NA	0.399999	0.180563	0.052669	0.043388	0.217097	0.307031	0.014147	0.335036	0.032021	0.045677	0	0
ENSG00000199866	NA	0	0.237166	0	0	0.55362	0	0	0	0	0	0	0.232882
ENSG00000199867	NA	0.049205	0.671705	0.626978	0.098313	0.055362	0.093293	0	0	0	0	0	0.099987
ENSG00000199870	NA	0.029386	0.015917	0	0	0.050329	0	0	0	0.118189	0.083574	0.030162	0
ENSG00000199872	NA	1.76221	8.83243	2.2808	0.77	3.19049	1.0799	0.527963	1.13242	0.108515	0.203953	0.587081	2.75207
ENSG00000199874	NA	0.752129	0.679437	0.308856	0.112878	0.460511	0.369363	0.10736	0.154642	0.038922	0.190072	0.180369	0.106316
ENSG00000199875	NA	0.008636	0.283044	0	0.031224	0.085181	0.134337	0.050368	0.137473	0	0.055322	0.235533	0.211354
ENSG00000199876	NA	0	0	0.002442	0	0.022598	0	0	0	0.031619	0	0	0
ENSG00000199878	NA	0	0	0	0	0	0	0	0	0	0	0	0
ENSG00000199879	NA	0.83204	2.96479	0.881781	3.40967	4.4322	0.538279	0.088702	0	0	0	0.419708	0.016445
ENSG00000199880	NA	0	0.053047	0	0	0	0	0	0	0	0	0	0
ENSG00000199881	NA	0.237941	0.128011	0.169633	0.172608	0.341827	0	0.346991	0	0.303212	0.182513	0.044028	0
ENSG00000199883	NA	0	0.190949	0	0	0.024135	0.101448	0	0	0	0	0	0.32679
ENSG00000199884	NA	0	0	0	0	0	0	0	0	0	0	0	0
ENSG00000199885	NA	0	0	0	0	0	0	0	0	0	0	0	0
ENSG00000199886	NA	0.468128	0.409072	0.809546	0.227576	0.369919	0	0.242789	0.438153	0.246331	0.11589	0.062428	0.1253
ENSG00000199890	NA	0	1.19207	0.496674	0	0.642853	0.428642	0	0	0	0	0	0.644324
ENSG00000199892	RNU1-17P	0	0	0	0	0	0	0	0	0	0	0	0
ENSG00000199893	NA	0.094945	0.061583	0	0.100322	0	0.460948	0.222882	0.803509	0	0	0	0
ENSG00000199894	NA	0	0	0	0	0	0	0	0	0	0	0	0
ENSG00000199895	NA	0	0	0	0	0	0	0	0.144342	0	0	0	0
ENSG00000199899	NA	0.084798	0.147291	0.113672	0.164643	0.042339	0.175181	0.074282	0.012319	0	0	0	0.105141
ENSG00000199900	NA	0	0	0	0	0.057753	0	0	0	0	0	0.036369	0
ENSG00000199901	NA	0	0.197373	0	0.016992	0.176152	0	0.158495	0	0	0	0	0.039235
ENSG00000199903	NA	0	0	0	0	0	0	0	0	0	0	0.051596	0
ENSG00000199905	NA	0.18164	0.170161	0	0.012499	0.33072	0.16339	0.160105	0.062046	0	0	0	0
ENSG00000199906	RNU5B-2P	0.188763	0.94827	1.15791	0.079978	0.855216	0.583462	0	0.860796	0	0	0	0.346164
ENSG00000199910	RN5S10	0.999324	0.102325	0.463284	0.975328	0.034511	0.142795	2.73945	2.38792	0	0.209652	0	0.009764
ENSG00000199911	NA	0	0	0	0	0	0	0	0	0	0	0	0
ENSG00000199912	NA	0	0	0	0	0	0	0.07413	0	0	0	0	0
ENSG00000199913	NA	0	0.057302	0	0	0.088076	0	0	0	0	0	0	0.187318
ENSG00000199914	SNORD114-16	0	0	0	0.090198	0.084337	0.152124	0.433356	0.174123	0.103331	0.076315	0	0.059016
ENSG00000199916	RMRP	16.6707	4.76365	29.4996	15.512	1.91391	19.5192	13.3221	34.634	3.80116	14.2558	22.8249	59.5061
ENSG00000199920	NA	0	0	0	0	0	0	0	0	0	0	0	0
ENSG00000199921	NA	0	0	0	0	0	0	0	0	0	0	0	0
ENSG00000199924	NA	0	0	0	0	0.08268	0	0	0	0	0	0	0
ENSG00000199927	NA	0	0	0	0	0.044769	0.158071	0	0	0	0.001057	0	0
ENSG00000199929	NA	0	0.237836	0	0	0	0	0	0	0	0	0	0
ENSG00000199932	RNU1-18P	0	0	0	0	0	0	0	0	0	0	0	0
ENSG00000199933	NA	0.957054	3.83656	0.419414	0.283851	1.93549	0.042864	0.959507	0.006459	0.61734	0.76286	0.355153	0.087228
ENSG00000199934	NA	0.144845	0.130728	0	0.861788	1.08672	2.68056	0.536289	1.52707	0	0.050926	0.039954	0
ENSG00000199936	NA	0	0	0	0	0	0	0	0	0	0	0	0
ENSG00000199938	NA	0	0.301736	0	0	0.335377	0	0	0.169098	0	0	0	0.209479
ENSG00000199940	NA	0	0	0	0	0	0	0	0	0	0	0	0
ENSG00000199942	SNORD114-19	0	0	0	0.061075	0.066736	0	0.031485	0	0	0	0	0
ENSG00000199944	NA	0.067076	0.315521	0	0.019271	0.61506	0.436036	0.259332	0.209682	0.111335	0.03324	0	0.276463
ENSG00000199949	NA	0	0	0	0	0	0	0	0	0	0	0	0
ENSG00000199953	NA	0	0	0	0.035171	0	0	0	0	0	0	0	0
ENSG00000199959	NA	0	0	0	0	0	0	0	0	0	0	0	0
ENSG00000199960	SNORD115-14	0.024096	0	0	0	0	0	0	0	0	0	0.027382	0
ENSG00000199961	SNORD1B	1.04145	2.88374	1.74727	0.938829	4.71341	1.42414	0.330135	1.10107	0.515899	0.45735	1.126	2.43595
ENSG00000199962	NA	0.281385	0.752197	0	0.044864	0.142468	0.351284	0.094434	0.111822	0	0	0	0.088829
ENSG00000199963	NA	1.31345	3.1073	0.830366	0.186849	0.041591	0.039859	0.368338	0.418237	0.02115	0.134183	0	0.479334
ENSG00000199964	NA	0.051938	0	0	0	0	0	0.030868	0	0.023638	0	0	0
ENSG00000199968	SNORD115-19	0	0	0	0	0	0	0	0	0	0	0	0
ENSG00000199970	SNORD115-3	0	0	0	0	0	0	0	0	0	0	0	0
ENSG00000199971	NA	0	0	0	0	0	0.155895	0	0	0	0	0	0
ENSG00000199975	NA	0	0.232762	0.076125	0.053687	0.22096	0.339485	0	0	0.020328	0.013794	0	0.154583
ENSG00000199977	NA	0.448163	0.353222	0.611967	0.260889	0.396287	0.659809	0.469918	0.194691	0.034046	0.297459	0.377276	0.664379
ENSG00000199979	NA	0	0.119379	0	0	0	0	0	0	0	0	0	0.244273
ENSG00000199980	NA	0.066918	0	0	0	0.129623	0	0.036935	0	0	0.001705	0	0
ENSG00000199985	NA	0	0	0	0	0	0	0	0	0	0	0	0
ENSG00000199986	NA	0	0	0	0	0	0	0	0	0	0	0	0
ENSG00000199990	VTRNA1-1	1.77435	0.234513	1.49986	1.33681	0.060929	1.30219	1.04707	1.52569	0.145484	0.256598	0	0.097801
ENSG00000199994	RN5S145	0	0	0	0	0	0	0.036329	0	0	0	0	0
ENSG00000200000	SNORD113-5	0	0	0	0.017459	0.167828	0	0.216578	0.266568	0.005694	0.120218	0	0.034757
ENSG00000200003	NA	0.149664	0.278551	0.117709	0	0.188734	0.008885	0	0	0.060961	0.104189	0	0.092393
ENSG00000200008	NA	0	0	0	0.08843	0.508468	0.319353	0	0	0	0	0	0
ENSG00000200011	NA	0	0	0	0.044302	0	0	0	0	0	0	0	0
ENSG00000200013	NA	0	1.09629	0.203021	0	1.74541	0.841537	0	0.837611	0	0	0	0.030738
ENSG00000200016	SNORD76	37.9196	80.7995	54.7752	48.1067	134.64	72.5846	44.078	36.6096	4.01352	6.0677	17.6205	59.4431
ENSG00000200021	NA	0.136901	0	0	0	0	0	0	0	0	0.038399	0	0
ENSG00000200024	NA	0	0	0	0	0	0	0	0	0	0	0	0
ENSG00000200026	NA	0.061384	0.090871	0	0	0	0	0	0	0	0	0	0.146439
ENSG00000200028	RN5S98	0	0	0	0	0	0	0	0	0	0	0	0
ENSG00000200029	NA	0	0	0	0	0	0	0	0	0	0	0	0
ENSG00000200033	NA	0.073058	0	0	0	0	0	0.046576	0	0.031724	0	0	0.193646
ENSG00000200034	NA	0	0	0	0	0	0	0	0	0	0	0	0
ENSG00000200036	RN5S65	0	0	0	0	0	0	0	0	0	0	0	0
ENSG00000200037	RN5S32	0	0	0	0	0	0	0	0	0	0	0	0
ENSG00000200040	NA	0.112271	0.36063	0.355613	0.100794	0.03748	0.02406	0	0	0	0	0.055718	0.018279
ENSG00000200041	NA	0	0.219657	0	0	0.191251	0.166594	0	0	0	0	0	0.182255
ENSG00000200042	NA	0.297631	1.74513	0.085474	0.002879	0.044769	0	0.099694	0	0	0	0	0
ENSG00000200047	NA	0.5858	0.097823	0.41353	0.026166	0.152226	0.011436	0.137333	0	0.06445	0.047867	0.048751	0.030544
ENSG00000200048	NA	0	0	0	0	0	0	0	0.029036	0	0	0	0
ENSG00000200049	NA	0	0.075551	0	0	0.057181	0	0	0	0	0	0	0
ENSG00000200051	NA	0.058843	0.624119	0	0.078783	0.418353	0	0	0.285549	0	0	0	0.035208
ENSG00000200052	NA	0	0	0	0	0	0	0	0	0	0	0	0
ENSG00000200057	NA	0	0	0	0	0	0	0	0	0.054806	0.010195	0	0.011151
ENSG00000200058	NA	0	0	0.123637	0	0.292001	0	0	0	0	0	0	0
ENSG00000200059	NA	0.080163	0.964391	0	0.045188	1.01645	0.158597	0.138051	0	0.001269	0.114798	0.081563	0.255613
ENSG00000200060	NA	0	0	0	0	0.079549	0.503692	0	0.434532	0	0	0	0
ENSG00000200062	NA	0	0	0	0	0	0	0	0	0	0	0	0
ENSG00000200063	NA	0.177779	0.207664	0.273517	0	0.40392	0	0	0	0	0.088109	0.041597	0.147111
ENSG00000200064	RNY4P9	0.055334	0	0	0	0.099231	0	0	0	0.007195	0	0	0
ENSG00000200065	NA	0	0.098752	0.462265	0	0.28314	0	0	0	0	0	0	0.284813
ENSG00000200066	NA	0	0.253779	0.147491	0	0.21556	0.127582	0	0	0	0.0629	0	0.41612
ENSG00000200070	NA	1.45148	6.16605	2.10792	0.585643	2.72152	1.05892	1.28398	1.02885	0.236696	0.120916	0.553088	2.64055
ENSG00000200072	NA	0	0	0	0	0	0	0	0	0	0	0	0
ENSG00000200075	NA	0.340849	0.415476	0.025081	0.071162	0.861995	0.408536	0.068654	0.118555	0.017486	0.071597	0.016901	0.420837
ENSG00000200079	NA	0	0	0	0	0	0	0	0	0	0	0	0
ENSG00000200084	SNORD68	34.2642	25.6753	78.5191	54.0748	36.3735	68.1915	66.724	88.2792	7.86614	5.5951	15.5281	11.6679
ENSG00000200085	NA	0	0	0	0	0.04278	0	0	0	0.02737	0.0117	0.02946	0.094925
ENSG00000200086	NA	0.853907	3.22993	0.591361	0.547584	3.73171	0.725452	0.552508	0.514753	0.112256	0.253552	0.277242	0.57349
ENSG00000200087	SNORA73B	3.78056	2.4409	4.0141	1.96474	5.3783	1.53489	3.26756	2.83862	8.87754	4.73337	13.3862	14.3747
ENSG00000200089	SNORD114-31	0	0	0	0	0.077004	0	0.117868	0.162515	0.179349	0.115177	0	0
ENSG00000200090	NA	12.6711	21.1554	19.1071	5.99312	11.2031	15.2189	7.92883	17.432	4.4741	5.53839	4.49224	10.4895
ENSG00000200091	NA	0	4.91199	2.16811	0	3.02103	1.27015	0	1.6476	0	0	0	1.43142
ENSG00000200095	NA	0.3114	1.11828	0.338914	0.406116	1.01112	0.609827	0.142601	0.223357	0.068193	0.053113	0.292203	1.24513
ENSG00000200097	NA	0	0.127812	0	0.046096	0.21845	0.175952	0	0.190685	0	0.053808	0	0.020601
ENSG00000200101	NA	0	0	0	0	0	0	0	0	0	0	0	0
ENSG00000200102	NA	0	0	0.393873	0.07	0	0.459488	0.142601	0.082642	0	0	0	0
ENSG00000200105	NA	0.265422	1.22391	0.233246	0	0.238168	0	0.129248	0.052854	0.004271	0	0	0.031033
ENSG00000200106	NA	0.006395	0.090859	0	0	0	0	0	0	0	0	0	0
ENSG00000200107	NA	0	0	0	0	0	0	0	0	0	0	0	0
ENSG00000200108	NA	0	0	0	0	0	0	0	0	0	0	0	0
ENSG00000200112	NA	0	0	0	0	0	0	0	0	0	0	0	0
ENSG00000200113	NA	0	0	0	0	0.073337	0	0	0	0	0	0	0
ENSG00000200114	RN5S123	0	0	0	0	0.232952	0	0	0	0	0	0	0.251686
ENSG00000200115	NA	0	0.785854	0.308856	0.039013	0.513357	0.298917	0.09871	0.518152	0	0	0	0.058582
ENSG00000200118	NA	0.287889	1.19169	0.762031	0.32436	1.36938	0.317195	0.0993	0.00717	0.0368	0.135257	0.05366	0.441513
ENSG00000200120	NA	0.335549	0.716274	0.646196	0.442409	1.15631	0.342073	0.150185	0	0.110724	0.154334	0.022446	0.165802
ENSG00000200121	NA	0.50992	4.93772	0.769701	1.21178	4.10128	0.967838	0.336967	0.688402	3.48968	4.68234	4.12558	4.9506
ENSG00000200127	NA	0.328834	6.0848	3.53956	0.167536	6.50345	3.7359	0.494262	4.84479	0.092415	0.080304	0	4.98007
ENSG00000200130	NA	0	0	0	0	0	0	0	0	0	0	0.086222	0
ENSG00000200131	NA	0	0	0	0	0	0	0.039451	0	0	0	0	0
ENSG00000200132	NA	0	0	0	0	0	0	0	0	0	0	0	0
ENSG00000200135	NA	0.222691	0.887926	0.689542	0	0.051109	0	0.036436	0.615458	0.108368	0.303767	0	0.305035
ENSG00000200138	NA	0	0.870684	0.071556	0	0.2669	0.292734	0	0	0	0	0	0.163371
ENSG00000200139	NA	0	0	0	0	0	0	0	0	0	0	0	0
ENSG00000200141	NA	0	10.1252	3.77493	0	4.60684	1.89514	0	2.87289	0	0	0	1.70382
ENSG00000200142	NA	0.06046	0.144132	0	0	0.085123	0.004624	0	0.365805	0.03043	0	0.077387	0.296397
ENSG00000200146	NA	0	0	0	0	0	0	0	0	0	0	0	0
ENSG00000200150	NA	0	0	0	0.379036	0.297114	0.176909	1.10896	0.461615	0.152103	0.428954	0	0.09196
ENSG00000200151	NA	0	0	0	0	0	0	0	0	0	0	0	0
ENSG00000200152	NA	0	0.864854	0.492408	0	0.871226	0.721095	0	0.854857	0	0	0	0.435704
ENSG00000200153	NA	0.051466	0	0	0	0	0	0	0	0	0	0	0
ENSG00000200154	SNORD103A	10.5403	11.4555	7.78385	5.18383	9.79855	6.16738	2.84931	2.35658	1.17675	0.892768	3.70876	3.29349
ENSG00000200156	RNU5B-1	1.76791	2.44093	2.4397	7.28722	8.52128	1.31839	3.89965	1.03838	0	0.036744	0.923317	0.667745
ENSG00000200161	NA	0	0	0	0	0	0	0	0	0	0	0	0.062205
ENSG00000200162	NA	0	0	0	0	0	0	0	0	0	0	0	0
ENSG00000200163	SNORD115-18	0	0	0	0	0	0	0	0	0	0	0	0
ENSG00000200164	NA	0.483116	1.12684	0.516738	0.437596	1.27831	0.495757	1.09587	0.172737	0.033295	0.116474	0.149468	0.534284
ENSG00000200168	NA	0	0	0	0	0	0	0	0	0	0.028159	0	0
ENSG00000200169	RNU5D-1	2.02089	24.881	2.94242	3.07583	10.6798	1.19339	1.68284	0.088592	0.041023	0	3.61802	2.93585
ENSG00000200170	NA	0.968302	0.316673	0.18195	0.341987	0.368499	0	0.192437	0	0.49377	0.998191	0.621957	1.04812
ENSG00000200171	NA	0	0	0	0	0	0	0	0	0	0	0	0
ENSG00000200174	NA	0.047527	0	0	0.069216	0.344183	0.860957	0.079814	1.25145	0	0	0.375293	0.163132
ENSG00000200175	NA	0.032917	0.087191	0	0.009744	0.237665	0.459429	0.00841	0	0.069911	0	0	0.164958
ENSG00000200176	RNU1-19P	0	0.241073	0	0.05965	0.320459	0.205971	0.001468	0.108633	0.086521	0.149137	0.129651	0.138486
ENSG00000200179	NA	0.594049	0.215516	0.162628	0.087647	0	0	0.098057	0.47587	0.042112	0.093544	0.094973	0.25591
ENSG00000200181	SNORD85	1.87444	3.21375	1.21842	0.691932	2.34175	1.92427	0.767228	0.644952	0.055626	0.170492	0.089188	0.390829
ENSG00000200182	TERC	0.498291	0.750245	0.041957	1.23703	0.879915	0.224499	0.407806	0.006002	0.411548	0.160241	0.14832	0.154151
ENSG00000200183	NA	0.177555	0.479408	0	0.228332	0.380175	0.47451	0.10796	0.218701	0.1257	0.151727	0.141068	0.387292
ENSG00000200184	RNU1-20P	0.062822	0	0	0	0	0	0	0	0	0	0	0
ENSG00000200185	SNORD1C	1.12067	1.44663	1.49529	1.35706	3.40922	0.633228	0.569003	0.202224	0.62798	0.30601	0.30453	2.10363
ENSG00000200189	NA	0	0	0	0	0	0	0	0	0	0	0	0
ENSG00000200191	NA	0	0	0	0	0	0	0	0	0	0	0	0
ENSG00000200197	RNU1-21P	0	0	0	0	0	0	0	0	0	0	0	0
ENSG00000200198	NA	0	0	0	0	0	0	0	0	0	0	0	0
ENSG00000200201	NA	0.076968	0	0	0.071573	0	0.620701	0.274362	0.714488	0	0.040255	0	0.447807
ENSG00000200204	RNU1-22P	0.107207	0.339097	0.103903	0	0.177888	0.100378	0.177814	0.936306	0	0	0	0.051476
ENSG00000200206	NA	0	0	0	0	0	0	0	0	0	0	0	0
ENSG00000200208	NA	0	0	0	0	0	0	0	0	0	0	0	0
ENSG00000200209	NA	1.44585	1.94477	0.558554	0.396698	1.04741	0.248494	0	0	0	0	0.273876	0.415055
ENSG00000200211	RNY4P27	0	0	0	0	0	0	0	0	0	0	0	0
ENSG00000200213	NA	0	0	0.181501	0	0	0	0	0	0	0	0	0
ENSG00000200215	SNORD113-6	0	0	0	0.017332	0.037646	0.175212	0.222012	0.2135	0.049067	0.052284	0	0
ENSG00000200216	NA	0	0	0	0	0	0	0	0	0	0	0	0
ENSG00000200217	NA	0	0	0	0	0	0	0	0	0	0	0	0
ENSG00000200218	NA	0.095765	0.306503	0	0	0	0	0	0	0	0	0	0
ENSG00000200220	NA	0	0.09711	0.58852	0	0.748446	0	0	0.236759	0.028463	0	0	0.057913
ENSG00000200222	NA	0	0	0	0.025403	0	0	0.207351	0	0	0	0	0
ENSG00000200224	NA	0	0.075164	0	0	0.559702	0.276916	0	0.858602	0	0	0	0.239069
ENSG00000200225	NA	0	0.1812	0	0.124354	0	0	0.036762	0	0	0	0	0.023053
ENSG00000200227	NA	0	0	0	0	0	0	0	0.150625	0	0	0	0.064006
ENSG00000200228	SNORD115-13	0	0	0	0	0	0	0	0	0.037141	0	0	0
ENSG00000200229	SNORD3B-1	4.55127	41.0939	25.7255	12.2383	48.192	32.4841	9.41421	48.8994	0.286401	0.775631	10.5051	3.27943
ENSG00000200231	RNU1-23P	0	0	0	0	0	0	0	0	0	0	0	0
ENSG00000200235	NA	0.15601	0.185549	0	0.086465	0	0	0.092265	0.142257	0	0	0	0
ENSG00000200237	NA	0.183907	0.8302	0.251977	0.328821	0.654439	0.120515	0.110791	0	0.090898	0.084641	0.118736	0.30489
ENSG00000200238	RN5S133	0	0	0	0	0	0	0	0	0	0	0	0
ENSG00000200241	NA	0.103618	0.617243	2.13239	0.06915	0.372299	0.99404	0.010364	1.15621	0	0.155132	0.103774	0.73853
ENSG00000200242	RNY4P12	0	0.497213	0	0	0.376997	0	0	0	0	0	0	0.001345
ENSG00000200243	NA	0	0	0	0	0.028647	0	0	0	0	0	0	0
ENSG00000200246	NA	0	0	0	0	0	0.132755	0	0	0	0	0	0
ENSG00000200247	NA	0	1.11524	0.375554	0	1.71999	0.14187	0	0	0	0	0	0.206315
ENSG00000200248	NA	0	0	0	0	0	0	0	0	0	0	0	0
ENSG00000200250	NA	0	0.176011	0	0	0.123542	0.040232	0	0.069241	0	0	0.047475	0.012065
ENSG00000200252	NA	0	0	0	0	0.098278	0.181662	0	0	0.042871	0	0	0
ENSG00000200253	NA	0.34049	1.95763	0.275654	0.374976	2.15092	0.383422	0.691653	1.78095	1.7363	3.31475	0.361171	0.527562
ENSG00000200254	NA	0.093159	0.089523	0	0	0.104351	0	0	0	0.005337	0.0802	0	0
ENSG00000200256	NA	0	1.33757	0.272001	0	0.722939	0.694253	0	0.098667	0	0	0	0.19187
ENSG00000200257	NA	0.321053	0.574488	0	0.40057	0.420805	0.189533	0.064042	0	0.07382	0.235519	0	0.393499
ENSG00000200259	SNORD35A	16.4686	12.8733	14.2827	16.277	19.142	14.2474	26.0515	15.8819	4.41412	2.98558	7.3676	11.892
ENSG00000200261	NA	0	0.136263	0.168455	0.025976	0.118026	0	0.001081	0	0	0	0	0
ENSG00000200262	NA	0	0	0	0	0	0	0	0	0	0.028932	0	0
ENSG00000200267	RNU6-66	0	0.173283	0.176701	0	0	0.050106	0	0	0	0	0	0
ENSG00000200269	NA	0	0.088694	0	0	0	0	0	0	0	0	0	0
ENSG00000200270	NA	0	0	0	0	0	0	0	0	0	0	0	0
ENSG00000200274	NA	0.936344	1.54641	1.24251	0.071998	0.231193	0	0.08932	0.154243	0.125998	0.192659	1.18889	0.334188
ENSG00000200275	NA	0	0	0	0	0	0	0	0	0.033793	0	0	0
ENSG00000200278	NA	0.303276	15.3462	1.2873	0.098856	2.04098	0.446372	0.258462	2.01717	0.291675	0.094152	0.040045	0.961487
ENSG00000200279	SNORD114-10	0	0	0	0.157331	0.782513	0.506631	2.82813	2.33018	0.503184	0.220218	0.095395	0.125511
ENSG00000200280	SNORD114-21	0	0	0	0.066199	0.040997	0	0.256491	0	0.091648	0.05762	0	0
ENSG00000200281	NA	0	0	0	0	0	0	0	0	0	0	0	0
ENSG00000200283	NA	0	0	0	0	0.072488	0	0	0	0	0	0	0
ENSG00000200285	NA	0	0.378288	0	0	0	0	0	0.117106	0	0.050011	0	0.215593
ENSG00000200287	NA	0	0	0	0	0	0	0	0	0	0	0	0
ENSG00000200288	NA	0	0	0	0	0	0	0	0	0	0	0	0
ENSG00000200291	NA	0	0	0	0.146863	0.226481	0.151045	0	0	0	0	0.016133	0
ENSG00000200293	NA	0.558845	1.1573	0.760209	0.059784	0.99271	1.12703	0.010868	0.136859	0	0.054402	0.09723	0.985333
ENSG00000200294	NA	0	0.114387	0.215326	0	0	0	0	0.141223	0	0	0	0.073351
ENSG00000200295	NA	0.071047	0.087422	0.096597	0.097018	0.234466	0	0	0	0	0	0	0.184957
ENSG00000200296	NA	0	1.27013	0.224109	0	0.058692	0	0	0	0	0	0	0
ENSG00000200298	NA	0.064003	0.073798	0.155926	0.042205	0	0	0	0.102115	0	0	0	0
ENSG00000200301	NA	0	0.060539	0	0.007344	0.10985	0.115204	0.133413	0.405072	0	0.060202	0	0.082053
ENSG00000200303	NA	0	0	0	0	0	0	0	0	0	0	0	0
ENSG00000200304	NA	0.072819	0.958186	0.455048	0.029845	0.962544	0.28321	0.487093	0.049079	0.693405	0.483059	0.532764	0.381529
ENSG00000200305	NA	0	0	0.149349	0	0	0	0.031139	0	0	0	0	0.092212
ENSG00000200309	NA	0	0.439214	0.157332	0	0.924043	0.054853	0	0.14088	0	0	0	0.41583
ENSG00000200310	NA	0	0	0	0	0	0	0	0	0	0	0	0
ENSG00000200312	NA	0.334058	0.038903	0	0.667263	0	0.054289	0.232136	0	0.030407	0.013617	0.068575	0.030934
ENSG00000200313	RN5-8S7	0	0	0	0	0	0	0	0	0	0	0	0
ENSG00000200314	NA	0.077908	0.87067	0.319495	0.25792	1.23306	0.048868	0	0	0	0	0.462947	0.342994
ENSG00000200318	NA	0.048633	0	0	0.027064	0	0	0	0	0	0	0	0
ENSG00000200319	RNU5A-3P	0	0.254926	0	0.040724	0.168867	0.117259	0	0	0	0	0	0.455238
ENSG00000200320	SNORA63	24.6688	29.4454	28.4193	28.548	47.0256	32.6206	30.9079	30.9224	7.28892	7.05904	9.19262	19.0644
ENSG00000200325	NA	0	0	0	0	0	0	0	0	0	0	0	0
ENSG00000200326	NA	0	0	0	0	0	0	0	0	0	0	0	0
ENSG00000200327	RN5S62	0	0	0	0	0	0	0	0	0	0	0	0
ENSG00000200331	NA	0	0	0	0	0	0	0	0	0	0	0	0
ENSG00000200332	NA	0.028019	0.132113	0.48765	0.027916	0.108208	0.168815	0	0.447525	0	0	0	0.372104
ENSG00000200334	NA	0	0	0	0	0	0.175479	0	0	0	0	0	0
ENSG00000200336	NA	3.54264	17.9031	3.75637	32.1732	13.8737	2.75145	0.337123	0.419249	0.073127	0.454163	0.570551	4.50966
ENSG00000200338	NA	0	0	0	0	0	0	0	0	0	0	0	0
ENSG00000200340	NA	0	0	0	0	0	0	0	0	0	0	0	0.008018
ENSG00000200343	RN5S8	0.634389	0	0	1.4825	0.053924	0.28559	2.38888	1.00618	0.126364	0	0	0.041224
ENSG00000200344	NA	0.343119	2.87984	1.71518	0.371405	1.33199	0.91287	0.44618	1.24369	0	0	0	0.540204
ENSG00000200345	NA	0.594135	4.43215	0.838126	0.286942	1.55326	1.3107	0.428934	2.27378	0.310128	0.397282	0.583069	1.1112
ENSG00000200347	NA	0	0	0	0	0.048286	0	0	0	0.027641	0	0.007084	0
ENSG00000200350	NA	0.556326	0.988048	0.765414	0.214	1.10983	0	0.193756	0	0.297303	0.257632	0.427234	0.483193
ENSG00000200351	NA	0	0.689272	0	0	1.17255	0.057672	0	0.043453	0	0	0	0
ENSG00000200354	SNORA71D	1.52002	1.03714	1.73895	0.447164	2.39918	0.689848	0.425197	0.30855	0.068657	0.033929	0.530724	1.70524
ENSG00000200355	NA	0	1.58831	0.121563	0	0.173109	0	0	0.072253	0	0	0	0.17213
ENSG00000200356	NA	0.105537	0.823915	0.167167	0	1.56286	0.156692	0	0.283664	0.039137	0	0	0.383673
ENSG00000200360	NA	0	0	0.247316	0.043388	0	0	0	0	0.017789	0	0	0
ENSG00000200361	NA	0	0	0	0	0	0.146603	0	0	0	0	0	0.088596
ENSG00000200366	NA	0	0	0	0.023141	0.157126	0	0	0.154117	0	0	0	0
ENSG00000200367	SNORD113-8	0	0	0	0.107908	0.109262	0.483753	0.455752	0.458607	0.187774	0.06835	0	0.101184
ENSG00000200369	NA	0	0	0	0	0	0	0	0	0	0.01434	0	0
ENSG00000200370	RN5S17	1.14225	0.102325	0	1.46065	0.059317	0.386498	2.97605	2.10876	0	0.071635	0.037276	0
ENSG00000200372	RNU5E-8P	0	0	0	0	0	0	0	0	0.065637	0.030375	0	0
ENSG00000200376	RNU5E-10P	0	1.60979	1.27912	0.065573	1.27578	0.449295	0.068246	0.885082	0	0.127628	0	0.658616
ENSG00000200377	NA	0	0	0	0	0	0	0	0	0	0	0	0
ENSG00000200378	RNU5B-4P	0.016328	0.266204	0	0	0.112152	0	0	0.264829	0	0	0	0
ENSG00000200379	NA	0	0	0	0	0	0	0	0	0	0	0	0
ENSG00000200381	RN5S4	1.18619	0.102325	0	1.80241	0.080886	0.359843	3.0249	1.33153	0	0.074023	0	0
ENSG00000200385	NA	0.454874	0.188427	0	0	0	0.052921	0	0	0	0	0	0.141348
ENSG00000200388	NA	0	0	0	0.001105	0	0	0.001081	0	0	0	0	0.086449
ENSG00000200389	NA	0	2.74183	0.206097	0	1.87711	0.321853	0	1.17933	0	0	0	0.119445
ENSG00000200390	NA	0.023016	0.065861	0.138694	0.033286	0	0.213743	0.096535	0.015783	0	0	0	0
ENSG00000200391	NA	0	0.038793	0	0	0.085181	0.068171	0	0	0	0	0.048753	0
ENSG00000200393	NA	0	0	0	0	0	0	0	0	0	0	0	0
ENSG00000200394	SNORA38B	0.266588	0.718825	0.153375	0.126637	0.947359	0.160846	0.151603	0.151423	0.038747	0.104985	0.055162	0.308454
ENSG00000200397	NA	0.211854	0.273776	0.420388	0.29858	0.635405	0.646384	0.467769	0.527189	0.041055	0.095275	0.162031	0.039235
ENSG00000200398	SNORD115-24	0	0	0	0	0	0	0	0	0	0	0	0
ENSG00000200403	NA	1.49837	2.75852	0.538141	0.389339	0.778432	1.08202	1.00669	0.033504	0.668288	0.543873	0.689385	1.69516
ENSG00000200406	SNORD114-23	0	0	0	0	0.06417	0.336705	0.306108	0	0.012337	0.036308	0	0
ENSG00000200407	NA	0	0.605286	0	0	0.129585	0.206771	0	0.027844	0	0	0	0.073949
ENSG00000200408	RN5S74	0	0	0.496796	0	0.012952	0	0	0.103052	0	0	0	0
ENSG00000200411	NA	0	0	0	0	0.040305	0	0	0	0	0	0	0
ENSG00000200413	SNORD114-26	0	0	0	0.171087	0	0.314677	0.511301	0.19916	0.186821	0.053673	0	0
ENSG00000200418	NA	30.9481	60.6879	33.4132	30.6032	57.4783	23.972	32.8302	20.8293	6.52852	7.33622	11.256	19.838
ENSG00000200419	NA	0.384754	0.690806	0	0.010924	0.249129	0.031098	0.200642	0.234306	0.083354	0.178849	0.101708	0.203771
ENSG00000200421	NA	0.140808	0.211062	0	0	0	0	0	0	0	0	0	0
ENSG00000200422	NA	0	0	0	0	0	0	0	0	0	0	0	0
ENSG00000200424	NA	0	0	0	0	0	0	0	0	0	0	0	0
ENSG00000200427	NA	0	0	0	0	0	0	0	0	0	0	0	0
ENSG00000200428	NA	0.093538	0.449599	0.081675	0.217446	0.783199	0.671957	0.109712	0.1532	0.111171	0.071888	0.100899	0.429221
ENSG00000200431	NA	0	0	0	0	0	0	0	0	0	0	0	0
ENSG00000200432	NA	0	0	0	0	0	0	0	0	0	0	0	0
ENSG00000200434	RN5-8S2	0	0	0	0	0	0	0	0	0	0	0	0
ENSG00000200436	NA	0	0	0	0	0	0	0	0	0	0	0	0
ENSG00000200437	NA	0	0	0	0	0	0	0.041309	0.122847	0	0	0	0
ENSG00000200442	NA	0	0	0	0	0	0	0.038684	0	0	0	0	0
ENSG00000200443	NA	0	0	0	0	0	0	0	0	0	0	0	0
ENSG00000200444	NA	0	0	0	0	0	0	0	0	0	0	0	0
ENSG00000200446	NA	0	0.396026	0	0	0.195507	0.029644	0	1.11902	0	0	0	0.258195
ENSG00000200448	NA	1.59001	1.68362	2.12437	0.291553	0.468438	1.2144	2.08227	1.19257	0.082483	0.04035	0	0.540918
ENSG00000200455	NA	0	0.224674	0.198001	0.005002	0.321496	0	0.058102	0	0	0	0.036857	0.21777
ENSG00000200456	NA	0	0	0	0	0	0	0	0	0	0	0	0
ENSG00000200462	NA	0	0.1138	0	0	0.087559	0	0	0.393109	0	0	0	0
ENSG00000200463	NA	21.1856	70.2247	13.3503	76.211	115.881	25.2538	13.8327	13.1285	2.09239	2.46534	5.50426	3.94711
ENSG00000200468	NA	0	0	0	0	0	0	0	0	0	0	0	0
ENSG00000200469	NA	0.331777	2.67418	1.43482	1.1779	1.72394	0.956377	0.629358	2.13025	0.220241	0.107104	0.62259	0.070755
ENSG00000200471	NA	0	0	0	0	0	0	0	0	0	0	0	0
ENSG00000200472	NA	0	0	0	0	0	0	0	0.056723	0	0	0	0
ENSG00000200473	NA	0	0	0	0	0	0	0	0	0	0	0	0.062948
ENSG00000200475	NA	0	0.035295	0	0	0	0	0	0	0	0	0	0
ENSG00000200478	SNORD115-41	0	0	0	0	0	0	0	0	0	0	0	0.020467
ENSG00000200480	SNORD114-28	0	0	0	0.153892	0.124774	0	0.380112	0.056429	0.042299	0.018154	0	0
ENSG00000200483	NA	0	0	0	0	0	0.14107	0	0.344961	0	0.019301	0	0.07551
ENSG00000200484	NA	0	0	0	0	0	0	0	0	0	0	0	0
ENSG00000200485	NA	0	0	0	0	0	0.079672	0	0	0	0	0	0
ENSG00000200486	SNORD115-11	0	0	0	0	0	0	0	0	0	0	0	0
ENSG00000200487	NA	0	0	0	0	0	0	0	0	0	0	0	0
ENSG00000200488	NA	0.78735	0.048902	0.166057	0.853	0.019328	0.051182	0.478737	0.161968	0	0.012838	0.016163	0.029164
ENSG00000200492	NA	0	0	0	0	0	0	0	0	0	0	0	0
ENSG00000200494	NA	0.20502	0	0	0.273092	0	0.166594	0.222606	0	0	0	0	0
ENSG00000200495	NA	0	0.096494	0	0	0.269997	0	0	0	0	0	0	0.012179
ENSG00000200496	NA	0	0	0	0	0	0	0	0	0	0	0	0
ENSG00000200502	NA	3.42736	1.75215	2.96942	1.69706	1.73576	2.0077	2.11561	0.953603	0.56727	0.75005	0.595747	2.73533
ENSG00000200503	SNORD115-5	0	0	0	0	0	0	0.008122	0	0	0	0	0
ENSG00000200506	NA	0.195452	0.615995	0.408377	0.034592	0.089334	0.013328	0	0.304598	0	0	0	0.165802
ENSG00000200508	NA	0	0	0	0	0.039005	0	0	0	0	0	0	0
ENSG00000200510	RNY4P2	0	0.124757	0	0	0	0.109706	0	0	0	0	0	0
ENSG00000200516	NA	0	0	0.124555	0	0.053475	0	0.032293	0	0	0	0	0
ENSG00000200520	NA	0.471959	1.68909	0	0.151061	1.09736	0.810655	0.112765	0.225837	0	0	0.034132	0.180026
ENSG00000200521	NA	0.08282	0.162355	0	0	0	0	0	0	0	0	0.112632	0.095864
ENSG00000200522	NA	0.139413	0.018039	0	0	0	0	0	0.125531	0.048708	0.074626	0.06721	0
ENSG00000200525	NA	0	0.30802	0.119078	0.000579	0.326246	0	0.213901	0	0.003558	0.086042	0.025409	0.24251
ENSG00000200526	RNY4P14	0	0.050736	0.058704	0	0	0	0	0	0	0	0	0
ENSG00000200527	NA	2.35597	5.62614	3.95598	0.198182	0.376738	0	0.010743	0.007709	0	0	0.01904	0.473704
ENSG00000200528	NA	0.053266	0.012253	0.173367	0	0.058116	0	0.034273	0.32016	0	0.028951	0.651341	1.29585
ENSG00000200530	SNORD35B	29.0196	36.0802	26.9275	21.962	28.3364	27.0814	34.2637	32.6568	5.42159	3.53068	10.7171	15.8701
ENSG00000200534	SNORA33	7.26183	14.1174	12.7809	9.57082	19.7731	8.61654	12.562	13.6796	3.21637	3.01333	4.73251	7.89083
ENSG00000200536	NA	0	0.035352	0.146225	0	0.141794	0	0	0.144552	0.0394	0.000458	0	0
ENSG00000200537	RNY4P6	0	11.4765	2.90968	0.042557	7.61212	3.70769	0	1.88455	0	0	0	0.402085
ENSG00000200538	NA	0	0	0	0	0	0	0.002253	0	0	0	0	0
ENSG00000200543	NA	0.370235	0.919503	0.558628	0.879264	0.755103	1.12144	0.07997	0	0.044893	0.005361	0.112719	0.333705
ENSG00000200544	NA	0	0.074646	0.061961	0	0.165218	0	0	0.164822	0	0	0	0.178065
ENSG00000200545	NA	0	0	0	0	0	0	0	0	0.012337	0	0	0
ENSG00000200547	NA	0	0.157061	0.125176	0	0.048825	0	0	0	0	0	0	0
ENSG00000200550	NA	0.245264	0.339744	0	0.247603	0.229347	0.381809	0.170434	0.599694	0.180947	0.460432	0.276911	0.509218
ENSG00000200552	NA	0	0	0	0	0	0	0	0	0	0	0	0
ENSG00000200553	NA	0	0	0	0	0	0	0	0	0	0	0	0
ENSG00000200554	NA	0	0.177529	0	0	0.215898	0	0	0	0	0	0	0.038609
ENSG00000200555	NA	0	0	0	0	0	0	0	0	0	0	0	0
ENSG00000200556	NA	0.085993	0.135043	0.652639	0.042231	0.269872	0	0.042441	0	0	0	0	0.074804
ENSG00000200558	NA	10.0582	6.12184	6.74608	0.51054	1.27397	0.742061	0.16887	0.157867	0	0	2.59339	3.79002
ENSG00000200560	NA	0	0.565121	0.157853	0	0.900843	0.222211	0	0.379171	0	0	0	0.079445
ENSG00000200563	NA	0.109539	0.080405	0	0.136771	0.047669	0	0.113024	0.637313	0.057406	0.120697	0.072909	0.227457
ENSG00000200564	SNORD115-39	0.085858	0	0	0	0	0	0	0	0	0	0	0
ENSG00000200566	RNU5F-7P	0	0	0	0	0	0	0	0	0	0	0	0
ENSG00000200570	NA	0	0	0	0	0	0	0.062711	0	0	0	0	0
ENSG00000200571	NA	0.962649	1.75668	0.66402	0.895086	3.16356	1.26651	1.18373	0.991818	0.425107	0.421114	0.264006	0.293051
ENSG00000200572	NA	0	0	0	0	0	0	0	0	0	0	0	0
ENSG00000200575	NA	0.977234	1.8827	0.690313	0.092256	0.122169	0	0.040172	0.340105	0.045756	0.079781	0.154788	0.85527
ENSG00000200579	NA	0.356734	1.95304	0.300277	0.361088	1.04559	0.233231	0.224387	0.166357	0.041055	0.062402	0	3.19832
ENSG00000200587	NA	0	0	0	0	0	0	0.044184	0	0	0	0	0
ENSG00000200591	NA	0.069023	0.802226	0.456421	0	0.364886	0.039982	0.026119	0.17573	0	0	0	0.502467
ENSG00000200593	SNORD115-33	0	0	0	0	0	0	0	0	0	0	0	0
ENSG00000200594	NA	0	2.52431	0.904711	0	2.5273	0.655739	0	0.124092	0	0	0	0.31902
ENSG00000200597	NA	3.35535	7.07487	0.935423	0.454061	4.25407	1.17415	0.796038	1.39037	0.113835	0.133385	0.087539	1.16415
ENSG00000200600	NA	0	0	0	0	0	0	0	0	0	0	0	0
ENSG00000200601	RN5S50	0	0	0	0	0	0	0	0	0	0	0	0
ENSG00000200605	NA	0	0	0	0	0	0	0	0	0	0	0	0
ENSG00000200606	NA	0	0	0	0	0	0	0	0	0	0	0	0
ENSG00000200608	SNORD114-11	0	0	0	0.023935	0.444909	0.126878	0.437566	0	0.052451	0.162914	0	0
ENSG00000200610	NA	0	0	0	0	0	0	0	0	0	0	0	0
ENSG00000200612	SNORD114-25	0	0	0	0.168508	0.212116	0.122724	0.458321	0.20248	0.101342	0.157863	0	0
ENSG00000200613	NA	0	0	0	0	0	0	0	0	0	0	0	0
ENSG00000200615	NA	0	0	0.125065	0	0.06818	0	0	0	0	0	0	0
ENSG00000200616	NA	0	0	0	0	0	0	0	0	0	0	0	0
ENSG00000200619	NA	0.043933	0	0	0	0	0	0	0	0	0	0	0
ENSG00000200620	NA	0.122864	0	0.111055	0.05344	0.001847	0.03423	0.099753	0	0.006847	0.148822	0	0.070586
ENSG00000200622	NA	0	0	0	0	0	0	0	0	0	0	0	0
ENSG00000200623	SNORD18A	2.4804	2.34964	6.14266	2.00404	3.34752	3.31355	2.01913	2.70526	0.617745	0.317304	0.746268	2.52636
ENSG00000200624	RN5S6	0.681251	0	0.061771	1.05335	0.018334	0.163738	2.86818	1.80751	0.034124	0.069725	0	0
ENSG00000200626	NA	0	0	0.141361	0	0.074042	0	0	0	0	0	0	0
ENSG00000200629	NA	0	0.304596	0	0.00986	0.085181	0	0	0	0	0	0.06838	0
ENSG00000200630	NA	0	0	0	0	0.101916	0	0	0.004686	0	0	0	0
ENSG00000200632	SNORD113-7	0	0	0	0	0.166674	0.032367	0.167492	0.232785	0.041201	0.17492	0	0
ENSG00000200635	NA	0	0	0	0	0	0	0	0	0	0	0	0
ENSG00000200636	SNORD114-27	0	0	0	0.061017	0.091671	0	0.051899	0.211679	0.009971	0.054395	0	0
ENSG00000200637	RNU5F-3P	0.104262	0.367728	0	0.205807	1.22964	0	0.037261	0	0	0	0	0
ENSG00000200638	SNORD115-37	0	0	0	0	0	0	0	0	0	0	0	0
ENSG00000200645	NA	0	0	0	0	0	0	0	0	0	0	0	0
ENSG00000200646	NA	0	0.53879	0.249363	0	0.236235	0	0	0	0	0	0	0
ENSG00000200648	NA	0	0	0	0	0.052775	0	0	0	0	0	0	0
ENSG00000200649	NA	0	0.09711	0.265636	0	0.117544	0	0.017542	0.087109	0	0	0	0.130304
ENSG00000200650	RN5S114	0	0.097701	0.10625	0	0	0	0	0	0	0	0	0
ENSG00000200651	NA	3.53114	5.69481	0.942766	0.270595	2.43111	0.483344	1.43299	1.0766	0.529949	0.080104	2.16956	2.20203
ENSG00000200652	NA	0	0.225494	0.281974	0	0.210843	0.134862	0	0.011381	0	0	0	0.076844
ENSG00000200653	NA	0	0	0	0	0.070775	0	0	0.131797	0	0	0	0
ENSG00000200654	NA	0	0	0	0	0.093513	0	0	0	0	0	0	0
ENSG00000200656	SNORA5B	1.08785	0.576853	1.23998	0.316538	0.701005	0.686569	0.211462	0.36211	0.697937	0.622983	0.893245	1.57166
ENSG00000200658	NA	0	0.023677	0	0	0	0	0	0	0	0	0	0.155993
ENSG00000200661	SNORD116-10	0	0	0	0	0	0	0	0	0	0	0.048399	0
ENSG00000200662	NA	0	0	0	0	0	0	0	0	0	0	0	0
ENSG00000200664	NA	0	0	0	0	0.023124	0.361284	0	0	0	0	0	0
ENSG00000200665	NA	0	0.822398	0.201517	0	0.813215	0.040232	0	0.223357	0	0	0	0.109793
ENSG00000200670	NA	0	0.560438	0	0	0.092552	0	0.037843	0.130986	0	0	0	0.093099
ENSG00000200673	NA	0	0	0	0	0	0	0	0	0	0	0	0
ENSG00000200674	NA	0.160325	0.263589	0.731474	0.208642	0.177788	0.699694	0.456965	0.880054	0.120179	0.077724	0.236524	1.10226
ENSG00000200677	NA	0	0	0	0	0	0	0	0	0	0	0	0
ENSG00000200680	SNORD115-4	0.033153	0	0	0	0	0	0	0	0.029403	0	0	0
ENSG00000200681	NA	0	0.034899	0	0	0	0	0	0	0	0	0	0
ENSG00000200683	NA	0.284189	0	0.117801	0.048806	0.060468	0	0.132742	0.043662	0.139099	0.4153	0.266923	0.207301
ENSG00000200685	NA	0	0.481108	0.564234	0	0.227243	0.078987	0	0	0	0	0	0.364789
ENSG00000200686	RNY3P3	0	0	0	0	0	0	0	0	0	0	0	0
ENSG00000200687	NA	0	0	0	0	0	0	0	0	0	0	0	0
ENSG00000200688	NA	0.043402	1.21307	0.804425	0	0.688915	0.160307	0	0.124005	0	0	0	1.02547
ENSG00000200693	NA	0.075888	2.23858	0.995795	0	1.18856	1.54468	0.04653	1.24441	0	0	0	0.618141
ENSG00000200701	NA	0	0.993857	0.00916	0.347686	1.39134	0	0.010752	0	0.155361	0.099321	0.229349	0.259401
ENSG00000200702	NA	0	0	0	0	0	0	0	0	0	0	0	0
ENSG00000200703	NA	0	0	0	0	0	0	0	0	0	0	0	0
ENSG00000200706	NA	0.210088	0.917759	0.408377	0.236427	1.01602	1.00382	0.194261	0.999121	0	0	0	0.351432
ENSG00000200708	NA	0	0	0	0	0	0	0	0	0	0	0	0.137035
ENSG00000200709	RN5S27	0	0	0	0	0	0	0	0	0	0	0	0
ENSG00000200710	SNORD81	16.9912	16.8006	28.213	35.4418	43.1537	41.2412	29.3614	36.2834	7.81739	7.84852	11.846	27.9538
ENSG00000200711	RN5S28	0	0	0	0	0	0	0	0	0	0	0	0
ENSG00000200713	NA	0	0	0	0	0	0	0	0	0	0	0.050622	0
ENSG00000200714	NA	0	0.539381	0	0	0.349368	0.027692	0	0	0	0	0	2.06699
ENSG00000200718	NA	0.14072	0	0	0.021472	0	0	0	0	0.014871	0	0.144434	0.090772
ENSG00000200719	NA	0.228588	2.38414	0.803508	0	1.56088	0.842995	0.23674	0.391861	0	0	0.037385	0.304716
ENSG00000200720	NA	0	0	0	0	0	0	0	0	0	0	0	0
ENSG00000200726	SNORD115-8	0	0.037619	0	0	0	0	0	0	0	0	0	0
ENSG00000200728	NA	0	0	0	0	0	0	0	0	0	0	0	0
ENSG00000200729	SNORD79	9.31855	15.1926	16.8635	18.8623	49.7473	21.7478	18.6633	18.6611	9.22471	4.96565	10.1276	19.6107
ENSG00000200731	NA	0.606689	0.360541	0.282202	0.060193	0.091165	0.100002	0.138636	0.123617	0.042883	0.100727	0.087336	0.239498
ENSG00000200732	NA	0	0.954031	0.109678	0	0.757813	0.522185	0	0.462052	0	0	0	0.092212
ENSG00000200733	NA	0	0	0	0	0	0	0	0	0	0	0	0
ENSG00000200735	RNY4P8	0.511661	1.97504	0.40164	0.154433	1.51758	0.114452	0.481269	0	0.094192	0.177522	0.138667	0.419234
ENSG00000200737	NA	0.404052	0.915224	0.737246	0.480964	0.918818	0.633588	0.513325	0.245337	0.294784	0.87006	0.69077	0.554091
ENSG00000200738	NA	0	0	0	0	0	0	0	0	0	0	0	0
ENSG00000200741	NA	0	0	0	0	0.058032	0	0	0	0	0	0	0
ENSG00000200742	NA	0.863397	1.74733	1.28578	1.56039	1.91619	0.634838	0.941803	0.331277	0.335462	0.26671	0.184887	0.792479
ENSG00000200745	NA	0	0.052581	0	0	0	0	0	0	0	0	0	0
ENSG00000200750	NA	0	0	0	0.10261	0	0.459259	0	0	0	0	0	0
ENSG00000200752	NA	0	0	0	0	0	0	0.042331	0	0	0	0	0
ENSG00000200753	NA	0.386823	2.58854	0.19326	0.663472	2.29384	0.118071	0	0	0.271668	1.02935	0.716471	0.654578
ENSG00000200754	NA	0	2.33762	0.217801	0.002293	0.194886	0.266427	0	0.878518	0	0	0	0.066939
ENSG00000200755	RN5S68	0	0.03138	0	0.039013	0.194127	0	0.052917	0	0.065048	0.015282	0	0
ENSG00000200756	NA	0	0.114874	0	0	0.052062	0.160307	0	0	0	0	0	0
ENSG00000200757	SNORD115-16	0	0	0	0	0	0	0	0	0	0	0	0
ENSG00000200759	NA	0	0.034899	0	0.043388	0	0	0.147128	0	0	0	0	0
ENSG00000200761	NA	0	0	0	0	0	0	0	0	0	0	0	0
ENSG00000200763	NA	0	0	0	0	0	0	0	0	0	0	0	0
ENSG00000200764	NA	0	0	0	0	0	0	0	0	0	0	0	0
ENSG00000200769	NA	0.949375	1.04472	0.178443	0.573928	0.673781	0.297986	0.653532	0.672815	0.879318	0.828367	0.608144	2.84716
ENSG00000200774	NA	0	0	0	0	0	0	0	0	0	0	0	0
ENSG00000200779	NA	0	5.39519	1.45366	0	7.34742	0.960734	0	2.77829	0	0	0	0.914854
ENSG00000200783	NA	0.197502	0.185479	0.08316	0	0.025668	0.078269	0.108437	0	0.09402	0.047359	0.106669	0.140442
ENSG00000200785	SNORD8	1.25345	1.46563	0.387586	0.536286	1.08272	0.308956	0.720531	0	0.180541	0.19529	0.350577	0.475313
ENSG00000200786	NA	0	0	0	0	0	0	0.063602	0	0	0	0	0
ENSG00000200788	NA	0.417623	1.31034	0.650511	0.226239	0.600809	0.489226	0.517076	0.059219	0.270079	0.436539	0.144992	0.855699
ENSG00000200789	NA	0	0	0	0	0	0	0	0	0	0	0	0
ENSG00000200790	NA	0	0	0	0	0	0	0	0	0	0	0	0
ENSG00000200792	SNORA80	0.219884	0.329486	0	0.081017	0.538836	0.048312	0.078802	0	0.089108	0.057248	0.133097	0.394886
ENSG00000200794	NA	0	0	0	0	0	0	0	0	0	0	0	0
ENSG00000200795	RNU4-1	2.69285	1.67652	1.26684	3.40718	2.42388	1.07981	2.46275	0.800031	0.067499	0.030229	0.353672	0.137338
ENSG00000200796	NA	0	0	0	0	0	0	0	0	0	0	0	0
ENSG00000200799	NA	0.052446	0	0	0	0.075781	0	0	0	0	0.018402	0.043609	0.169671
ENSG00000200800	NA	0	0	0	0	0	0	0	0	0	0	0	0
ENSG00000200801	SNORD115-28	0	0	0	0	0	0	0	0	0	0	0	0
ENSG00000200806	NA	0	0	0	0	0	0	0	0	0	0	0	0
ENSG00000200807	NA	0	0	0	0	0	0	0	0	0	0	0	0
ENSG00000200812	SNORD115-6	0	0	0	0	0	0	0	0	0	0	0	0.039359
ENSG00000200814	NA	0	2.81922	1.48848	0	2.38207	2.0137	0	1.70868	0	0	0	0.507944
ENSG00000200815	NA	0	0.107731	0	0	0.187111	0	0	0	0	0	0	0.073598
ENSG00000200816	SNORA38	1.13696	2.74159	1.87482	0.369998	1.63633	1.02127	0.387145	0.847337	0.09998	0.081801	0.040651	0.548664
ENSG00000200817	NA	0	0	0	0	0	0	0	0	0	0	0	0
ENSG00000200818	NA	0	0	0	0	0	0	0	0	0	0	0	0
ENSG00000200822	NA	0	0	0	0	0	0	0	0	0	0	0	0
ENSG00000200823	SNORD114-2	0	0	0	0.103168	0.26326	0.583848	0.310507	1.01112	0.733728	0.346083	0	0
ENSG00000200827	NA	0	0	0	0	0	0	0	0	0	0	0	0
ENSG00000200829	NA	0.217833	0	0	0	0	0	0.30815	0	0	0	0	0
ENSG00000200830	NA	0.005442	0.045266	0	0	0.021469	0.106967	0.02431	0	0	0	0	0
ENSG00000200831	SNORD36B	6.83596	4.96281	6.70179	4.33473	4.48667	5.30903	4.07068	2.33502	2.06123	1.9476	4.58863	7.09861
ENSG00000200832	SNORD114-4	0	0	0	0.483652	0.28748	0.821686	1.11652	1.89282	0.198806	0.21444	0.073454	0
ENSG00000200833	NA	0.030418	0	0	0	0	0	0	0.07387	0	0.027382	0	0.088021
ENSG00000200834	NA	0.552132	2.30191	0.64289	0.482949	1.71288	0.334243	0.343509	0.224795	0.185949	0.432137	0.131759	0.686389
ENSG00000200837	NA	0	0.478948	0	0	0.413252	0	0	0	0	0	0	1.473
ENSG00000200839	RN5S48	0	0	0	0	0.081485	0.147449	0	0	0	0	0	0
ENSG00000200840	RNU6-82	1.21368	0.719219	0.382424	0.043388	0.271072	0	0.14543	0	0.07768	0.087636	0.11434	0.010859
ENSG00000200842	NA	0	7.31174	4.78126	0	4.14206	1.51179	0	2.61623	0	0	0	0.885403
ENSG00000200843	RNY4P4	0	0.848031	0.228374	0	0.913327	1.04045	0	1.74256	0	0	0	0.417373
ENSG00000200847	NA	0.233039	0.278551	0.004804	0.172958	0.106949	0.011106	0.322927	0.297569	0.093307	0.04123	0	0.103784
ENSG00000200849	NA	0	0	0	0	0	0	0	0	0	0	0	0
ENSG00000200851	SNORD27	14.9734	28.5159	16.9885	22.3127	54.5531	32.5471	28.7952	20.1185	3.49321	2.0088	7.50541	12.1441
ENSG00000200852	NA	0	0	0	0	0	0	0	0	0	0	0	0
ENSG00000200855	NA	0.21322	0.421806	0.403572	0.115305	0.422765	0	0.263565	0	0.080866	0.195007	0.015432	0.846727
ENSG00000200857	NA	0	0	0	0	0	0	0	0	0	0	0	0
ENSG00000200860	NA	0	0	0	0	0	0	0	0	0	0	0	0
ENSG00000200867	NA	0	0	0	0	0	0	0	0.1149	0	0	0	0
ENSG00000200869	NA	0	0	0	0	0	0	0	0	0	0	0	0
ENSG00000200871	NA	0.021498	0.297399	0	0	0.051576	0	0.014147	0.15635	0.035579	0.101976	0	0
ENSG00000200872	NA	0	0.024211	0	0	0	0	0	0	0	0	0	0
ENSG00000200873	NA	0.067919	0.180395	0.157068	0.032802	0.082269	0	0.086942	0.065365	0	0	0.045252	0
ENSG00000200874	NA	0.090892	0.128929	0.245026	0.126229	0.181185	0	0	0	0.042299	0.081903	0	0.118972
ENSG00000200875	NA	0	0.001517	0	0	0	0	0	0	0	0	0	0
ENSG00000200877	NA	0	0	0	0.046426	0.059416	0	0	0	0	0	0	0
ENSG00000200879	SNORD14E	2.27982	4.821	3.82817	5.93228	12.8732	10.8912	6.34409	12.3545	0.54342	0.20927	0.33248	2.79914
ENSG00000200882	NA	1.52014	2.4447	0.056544	0.280339	1.1822	0	0.052398	0	0.045756	0.312568	0.044028	0.525079
ENSG00000200883	NA	0	1.73621	0.360038	0	0.645625	0.261246	0	0	0	0	0	0.081674
ENSG00000200884	NA	0	0.119379	0	0	0.143438	0	0	0.091379	0	0	0	0
ENSG00000200885	NA	0.015631	0.145628	0	0.091163	0.281569	0	0.129905	0	0.063833	0.019977	0	0.225334
ENSG00000200887	NA	0.089623	0.115968	0.242692	0.057774	0.293347	0	0.052476	0.170709	0.009668	0	0	0.345489
ENSG00000200888	NA	0.608225	0.826102	0.225808	0.076466	0.474352	0.164373	0.184614	0.164014	0.078378	0.117004	0.096798	0.754334
ENSG00000200889	NA	0	0	0	0	0	0	0	0	0	0	0	0
ENSG00000200890	RN5S99	0	0	0	0	0	0	0	0	0	0	0	0
ENSG00000200891	NA	0	0.099911	0	0	0	0	0	0	0	0	0	0
ENSG00000200893	NA	0	0	0.043509	0	0	0	0	0	0	0	0	0
ENSG00000200895	NA	0.148998	0.149164	0	0.029016	0.170451	0	0.085147	0	0.088035	0.019358	0	0
ENSG00000200897	NA	0.042168	0.024053	0	0	0.944323	0	0.053074	0	0	0.030871	0.021199	0.549859
ENSG00000200898	NA	0	0.089523	0.171747	0	0.179915	0.046584	0	0	0	0	0	0
ENSG00000200902	NA	0	0	0	0	0	0	0	0	0	0	0	0
ENSG00000200903	NA	0	0.186709	0.11945	0	0	0.147269	0	0.761788	0	0	0	0
ENSG00000200906	NA	0	5.10433	1.94189	0	0.67648	0.47431	0	1.06988	0	0	0	0.080837
ENSG00000200913	SNORD46	6.42374	5.6278	6.69345	3.05933	5.03978	3.32445	3.82447	3.09771	1.11523	0.951365	2.23445	4.16091
ENSG00000200914	NA	0.283345	0.165362	0	0.050438	0.111703	0.157339	0.029153	0.126135	0.199746	0.279943	0.23915	0.193646
ENSG00000200917	NA	0	1.35465	0.454319	0	0.97725	0.099123	0	0.007469	0	0	0	0.016137
ENSG00000200922	NA	0.267209	0.29596	0	0.179899	0.688487	0.28793	0.44024	0	0.077328	0	0	0.204404
ENSG00000200924	NA	0	2.11365	1.01216	0	3.13891	2.08146	0	0.672306	0	0	0	0.5924
ENSG00000200926	NA	0	0.171826	0	0	0.053475	0	0	0	0	0	0	0
ENSG00000200935	NA	0	0	0	0	0	0	0	0	0	0	0	0
ENSG00000200941	NA	0	0	0	0	0	0	0	0.121935	0.032372	0.05799	0	0.065866
ENSG00000200942	NA	0.120593	0	0	0.064996	0.005134	0.36704	0.036329	0	1.2988	1.08205	0.000715	0.06584
ENSG00000200949	SNORD115-32	0	0	0	0	0	0	0	0	0	0	0	0
ENSG00000200953	NA	1.52784	2.30545	0.826406	1.29879	1.87025	1.43973	0.504757	0.603999	0.523741	0.896889	0.950265	2.58077
ENSG00000200954	SNORD74	8.28551	5.35164	3.76115	3.46799	9.56448	3.9706	4.04542	1.00974	0.45128	0.848195	6.33721	6.47262
ENSG00000200957	NA	0	0	0	0	0	0	0	0	0	0	0	0
ENSG00000200959	SNORA74A	0.461191	1.31278	0.705378	0.064714	0.245659	0.283782	0.099997	0.176227	0.134588	0.104189	0.497572	1.06147
ENSG00000200963	NA	0	0	0	0	0	0	0	0	0	0	0	0
ENSG00000200966	NA	0	0.05232	0	0	0.119812	0.179147	0	0	0	0	0	0.094786
ENSG00000200969	NA	0	0	0	0	0	0	0	0	0	0	0	0
ENSG00000200972	RNU5A-8P	1.73166	0.92571	0.346045	1.84725	0.607923	0.298115	0.039835	0.314464	0.041743	0.074777	1.50812	0.67946
ENSG00000200974	NA	0.060356	0.413808	0.209168	0.13739	0.798208	0.110521	0.177954	0	0	0.064454	0.125642	0.119651
ENSG00000200975	NA	0.023377	0	0	0	0	0	0	0	0	0	0	0
ENSG00000200976	NA	0	0.2499	0	0.066149	0.450446	0.23101	0	0	0	0	0	0.082268
ENSG00000200980	NA	0	0	0	0	0	0	0	0	0	0	0	0.077024
ENSG00000200982	NA	0	0	0	0	0	0	0	0	0	0.003343	0	0
ENSG00000200983	SNORA3	6.15832	6.49047	9.06596	3.58787	6.93822	4.3989	3.74704	1.5222	2.2373	1.67694	6.12822	9.76572
ENSG00000200985	NA	0	4.9117	1.20628	0	3.33964	0.365994	0	0	0	0	0	0.015605
ENSG00000200986	NA	0	0	0.043509	0	0	0	0	0	0	0	0	0
ENSG00000200987	SNORD115-30	0	0	0	0	0	0	0	0	0	0	0	0
ENSG00000200991	NA	0.054938	0.171987	0	0	0.026103	0.103684	0	0.014178	0	0	0	0.119251
ENSG00000200997	NA	1.11701	13.032	2.22167	0.656752	3.23196	0	0.072363	0.021859	0	0	0	0.177115
ENSG00000200998	NA	0	0.337642	1.14273	0	0.278258	0.096241	0	0.262257	0	0	0	0.070832
ENSG00000200999	NA	0	0	0	0.111421	0.001604	0.039649	0.035572	0	0	0.164808	0.160979	0.129097
ENSG00000201000	NA	0	0	0	0	0	0	0	0	0	0	0	0
ENSG00000201001	NA	0	0	0	0	0	0	0	0	0	0	0	0
ENSG00000201003	NA	0.038441	0	0.315291	0	0.047184	0	0.068563	0	0.030791	0.029669	0.319328	0
ENSG00000201006	NA	0	0.062077	0	0	0	0	0	0	0	0	0	0
ENSG00000201009	NA	0	0	0	0	0	0	0	0	0	0	0	0
ENSG00000201010	NA	0	0	0	0	0	0	0	0	0	0	0	0.027408
ENSG00000201012	NA	0.38536	0.226685	0.224222	0.560611	0.319637	0.634817	0.391853	0.430637	0.048484	0.07774	0	0.123008
ENSG00000201013	NA	0.04935	0.260056	0	0	0.378203	0.026065	0.040187	0	0	0	0	0.147377
ENSG00000201014	NA	0	0	0	0	0	0	0	0.078325	0	0	0	0
ENSG00000201015	NA	0	0	0	0	0	0	0	0	0	0	0	0
ENSG00000201016	NA	0	0	0	0	0	0	0	0	0	0	0	0
ENSG00000201021	NA	0	0	0	0	0	0	0	0	0	0	0	0
ENSG00000201023	NA	0	0.087544	0	0	0	0	0	0	0	0	0	0
ENSG00000201025	NA	0	0	0	0	0	0	0	0	0.061711	0	0	0
ENSG00000201026	NA	0	0	0	0	0	0	0	0	0	0	0	0
ENSG00000201027	NA	0	0	0	0	0	0	0	0	0	0.029395	0	0
ENSG00000201028	NA	0	3.72355	0.899955	0.082149	2.27292	0.36632	0	0.553926	0	0	0	0.900062
ENSG00000201031	NA	0	0	0	0	0	0.168896	0	0	0	0	0	0
ENSG00000201032	NA	0	0.069356	0.066609	0	0	0	0	0	0	0	0	0
ENSG00000201033	NA	0	0	0	0	0.045949	0.209785	0	0	0	0.062443	0	0
ENSG00000201034	NA	0	0.91144	0.276564	0	0.973345	1.34146	0	0.007099	0	0	0	0.126541
ENSG00000201035	NA	0	0.083412	0.132629	0	0.088307	0.130952	0	0	0	0	0	0.221479
ENSG00000201036	NA	0	0	0	0.077898	0.543639	0.007637	0.653791	0.222881	0.024952	0.17113	0	0.08123
ENSG00000201041	NA	1.46916	0.767748	0.155737	0.14531	0.17837	0.664343	0.915929	0.398996	0.517807	0.333759	0.197055	0.375258
ENSG00000201042	NA	0	0	0	0	0	0	0	0	0	0	0	0
ENSG00000201044	NA	2.46123	1.56589	0.235866	0.398595	0.686075	0.317618	0.495142	0.335036	0.219402	0.467922	0.565684	1.33923
ENSG00000201047	NA	0.296595	1.01393	0.576532	0.296153	0.090592	0.577526	0.55503	0.250708	0.104504	0.109204	0	0.53664
ENSG00000201048	NA	0.067823	0.304233	0.165558	0	0	0	0	0	0	0	0.002578	0
ENSG00000201050	NA	0	0	0	0	0	0	0	0	0	0	0	0
ENSG00000201059	NA	0	0	0	0	0	0	0	0	0	0	0	0
ENSG00000201061	RN7SKP4	0.049141	0.074119	0.057071	0	0.06975	0	0	0	0	0	0.066658	0.171996
ENSG00000201065	NA	0	0	0	0	0	0	0	0	0	0	0	0
ENSG00000201066	NA	0	0	0	0	0	0.095397	0	0	0	0	0	0
ENSG00000201070	NA	0	0	0	0	0	0	0	0	0	0	0	0
ENSG00000201071	NA	0	0.337757	0.551308	0.040346	1.04505	0.107215	0	0.320079	0	0	0	0.504863
ENSG00000201074	NA	0	0	0	0	0.035522	0	0	0	0	0	0	0
ENSG00000201075	NA	0.306419	0.646039	0.191427	0.170872	0.417103	0	0.025859	0	0	0	0.049188	0.05917
ENSG00000201076	NA	0.567612	6.0315	0.37454	0.311273	1.89117	0.297775	0.416922	0.962798	0	0.110414	0.228948	0.01291
ENSG00000201077	NA	0.003257	0.535621	0.522111	0.211157	0.215898	0.467958	0.190134	0.165284	0.190939	0.408967	0.254758	0.348684
ENSG00000201078	NA	0	0	0	0	0.030557	0	0	0.056903	0	0	0	0
ENSG00000201080	NA	0.415424	0.391949	0.262351	0.122551	0.233344	0.119005	0.647077	0.610758	0.091007	0.09644	0.074437	0.100409
ENSG00000201084	NA	0	0	0.030336	0.004127	0.002445	0	0.035753	0	0	0	0	0
ENSG00000201085	NA	0	0	0	0.144038	0.22953	0.071892	1.6843	7.08934	0.042706	0.040437	0.015823	0
ENSG00000201086	NA	0	0	0	0	0	0	0	0	0	0	0	0
ENSG00000201088	NA	0	0	0	0	0	0	0	0	0	0	0	0
ENSG00000201095	NA	0	0	0	0	0	0	0	0	0	0	0.040788	0
ENSG00000201096	NA	0.317626	0.277229	0	0.105115	0.090806	0	0.017708	0	0	0	0	0
ENSG00000201097	NA	0	0	0	0	0	0	0	0	0	0	0	0
ENSG00000201098	RNY1	1.4367	0	0.286225	3.27198	0.085181	0.906271	1.9815	0.955969	0.084224	0	0.099405	0.193075
ENSG00000201102	NA	0	0.175286	0	0	0.082909	0.104261	0	0.422995	0	0	0	0
ENSG00000201103	NA	0	0.386406	0.19357	0	0.06417	0	0	0	0	0	0	0.13297
ENSG00000201104	NA	7.06709	1.0242	1.37398	5.36859	0.329844	0.952855	4.35612	0.670072	1.77894	1.39421	1.10328	0.090489
ENSG00000201105	NA	0.019201	0	0.262633	0.057823	0	0	0	0.107332	0	0	0	0.20872
ENSG00000201109	NA	0.312816	0.186507	0.058725	0	0	0	0	0	0	0	0	0.020272
ENSG00000201113	NA	0	0.291329	0	0	0.151128	0	0	0.131781	0	0	0	0.527248
ENSG00000201114	NA	0	0.192145	0.168596	0	0.556922	0.345048	0	0.164444	0	0	0	0.21911
ENSG00000201118	NA	0	0.673098	0	0.054163	0.69116	0	0	0.181734	0	0	0	0.486805
ENSG00000201119	NA	0	0	0	0	0	0	0	0	0	0	0	0
ENSG00000201121	NA	1.13323	0.306156	0.515721	0.495206	0.432687	0.481187	0.598568	0.334589	0.067679	0.074691	0.368634	0.309834
ENSG00000201126	NA	0	1.14311	0.420044	0	0.290728	0.085541	0	0.746241	0	0	0	0.05401
ENSG00000201129	NA	2.04046	2.58336	1.60528	2.03726	2.24028	1.52433	2.74562	1.06316	1.29557	1.17589	2.34314	1.54252
ENSG00000201133	NA	0	0	0	0	0	0	0	0	0	0	0	0
ENSG00000201134	NA	0.019135	2.03899	0.196982	0	10.2181	2.19682	0	0.414722	0	0	0	3.87925
ENSG00000201135	NA	0	0	0	0	0	0	0	0	0	0	0	0
ENSG00000201136	NA	0	0.366803	0	0.126667	0.338673	0.895782	0	0.037619	0	0	0.124544	0.519976
ENSG00000201138	NA	0.639783	0.327926	0.29112	0.52585	0.379935	0	0.464007	0.104115	0.569783	1.07584	0.953478	1.25902
ENSG00000201140	NA	0	0.011252	0	0	0.185097	0.091973	0	0	0	0	0	0
ENSG00000201142	NA	0	0.049356	0.503773	0	0.141687	0.090627	0	0.082213	0	0	0	0
ENSG00000201143	SNORD115-42	0	0.055438	0	0	0.046953	0	0	0	0	0	0	0
ENSG00000201145	NA	0	0	0	0	0	0	0.031038	0.373551	0.043721	0	0	0
ENSG00000201148	RN5S42	0	0	0	0	0	0	0	0	0	0	0	0
ENSG00000201151	NA	0.114242	0.196179	0.364136	0	0.039215	0	0	0	0.301382	0.379659	0.235507	0.053791
ENSG00000201153	NA	0	0	0	0.049864	0.073676	0	0	0	0	0	0.049685	0.67298
ENSG00000201155	RNU1-24P	0.122092	0.094461	0	0	1.28184	0.141433	0	0.108633	0	0	0	0
ENSG00000201157	NA	0	0.266727	0.046141	0.03899	0.175841	0	0	0	0	0	0	0.159276
ENSG00000201160	NA	0.040097	0.010057	0	0.048206	0	0	0.067515	0	0	0	0	0
ENSG00000201161	RN7SKP10	0	0	0	0	0	0	0	0	0	0	0	0
ENSG00000201162	NA	0	0.094075	0	0	0	0	0	0	0	0	0	0
ENSG00000201164	NA	0	0.016912	0	0	0	0	0.031536	0	0.196956	0.124711	0.218614	0.250126
[truncated: 29,940 more rows]
