# Supplementary material for: Epigenetic and transcriptional determinants of the human breast
Source: Nat Commun. 2015 Feb 18;6:6351. doi: 10.1038/ncomms7351 (PMC4346612; doi:10.1038/ncomms7351)
Supplement: Supplementary Data 14 — Ensembl v65 exon-level RPKM expression matrix [file ncomms7351-s15.zip]

Archive with 1 entries (1 files):
- Supplementary Data 14.txt
