# Supplementary material for: Epigenetic and transcriptional determinants of the human breast
Source: Nat Commun. 2015 Feb 18;6:6351. doi: 10.1038/ncomms7351 (PMC4346612; doi:10.1038/ncomms7351)
Supplement: Supplementary Data 14 — Ensembl v65 exon-level RPKM expression matrix [file ncomms7351-s15.zip › Supplementary Data 14.txt]

exon_location	gene_id	lumRM084	lumRM035	lumRM080	myoRM084	myoRM035	myoRM080	stem-likeRM084	stem-likeRM080	fibrRM070	fibrRM071	vHMECRM071	vHMECRM035
chrX:99883667-99884983<-1	ENSG00000000003	12.552	19.655	4.987	8.099	9.459	3.526	2.799	3.277	8.040	11.460	7.080	9.272
chrX:99885756-99885863<-1	ENSG00000000003	31.861	46.147	9.109	16.806	21.339	4.093	6.148	5.756	19.549	25.762	18.314	19.316
chrX:99887482-99887565<-1	ENSG00000000003	30.394	60.709	8.815	15.364	25.000	5.082	5.023	7.983	20.163	25.125	16.035	20.453
chrX:99888402-99888536<-1	ENSG00000000003	20.060	48.539	9.369	11.669	21.152	5.493	4.343	6.462	16.576	21.814	15.656	17.600
chrX:99888928-99889026<-1	ENSG00000000003	20.710	36.095	9.113	11.350	18.205	5.861	4.356	5.924	13.948	19.020	12.978	16.039
chrX:99890175-99890249<-1	ENSG00000000003	28.324	29.949	11.317	13.654	14.177	5.885	5.055	5.513	15.240	19.148	13.567	13.820
chrX:99890555-99890743<-1	ENSG00000000003	30.878	25.570	9.831	13.438	13.298	6.447	4.787	4.425	14.594	19.652	14.245	14.613
chrX:99891188-99892101<-1	ENSG00000000003	5.064	2.641	1.150	2.403	1.393	0.717	1.165	0.682	2.001	2.995	2.157	1.718
chrX:99894942-99894988<-1	ENSG00000000003	0.114	0.225	0.000	0.000	0.000	0.000	0.061	0.214	0.000	0.000	0.000	0.110
chrX:99839799-99840063<1	ENSG00000000005	0.000	0.000	0.069	0.000	0.071	0.000	0.053	0.135	0.000	0.000	0.000	0.002
chrX:99840228-99840359<1	ENSG00000000005	0.000	0.000	0.000	0.000	0.000	0.000	0.074	0.447	0.024	0.000	0.000	0.000
chrX:99848621-99849032<1	ENSG00000000005	0.000	0.000	0.000	0.000	0.023	0.003	0.008	0.044	0.043	0.000	0.000	0.000
chrX:99849258-99849359<1	ENSG00000000005	0.000	0.000	0.000	0.000	0.159	0.153	0.000	0.000	0.110	0.000	0.000	0.000
chrX:99852501-99852654<1	ENSG00000000005	0.000	0.000	0.000	0.000	0.063	0.110	0.000	0.233	0.100	0.000	0.000	0.000
chrX:99854013-99854179<1	ENSG00000000005	0.000	0.000	0.000	0.000	0.000	0.000	0.023	0.000	0.000	0.000	0.000	0.000
chrX:99854505-99854882<1	ENSG00000000005	0.000	0.000	0.097	0.000	0.042	0.000	0.014	0.095	0.025	0.000	0.000	0.000
chr20:49551404-49551773<-1	ENSG00000000419	29.555	54.659	70.490	45.020	47.866	63.174	41.072	93.877	23.112	37.294	21.441	41.133
chr20:49552685-49552799<-1	ENSG00000000419	62.153	125.560	134.754	77.927	95.953	135.257	77.743	156.700	45.773	53.849	42.403	72.860
chr20:49557402-49557492<-1	ENSG00000000419	43.821	60.512	78.422	54.367	53.131	78.918	55.968	88.472	35.053	43.398	33.182	43.239
chr20:49557642-49557746<-1	ENSG00000000419	7.337	5.873	9.395	7.759	3.982	5.981	11.218	5.426	5.189	5.005	4.477	7.786
chr20:49558568-49558663<-1	ENSG00000000419	60.453	69.248	109.782	79.758	67.898	107.577	81.318	114.477	47.737	55.934	47.019	61.121
chr20:49562274-49562299<-1	ENSG00000000419	59.808	45.722	108.584	81.445	47.476	103.855	80.586	111.711	44.148	51.445	43.965	50.353
chr20:49562384-49562460<-1	ENSG00000000419	69.508	49.997	129.826	91.827	48.246	108.861	87.760	126.182	46.161	48.917	44.142	52.695
chr20:49565166-49565199<-1	ENSG00000000419	65.984	51.810	115.710	83.850	46.742	108.026	82.188	113.753	41.927	50.382	51.164	56.169
chr20:49571723-49571822<-1	ENSG00000000419	75.922	89.609	131.452	87.724	65.453	133.254	93.581	123.566	43.638	49.004	52.919	83.851
chr20:49574900-49575092<-1	ENSG00000000419	79.904	37.989	77.224	85.809	26.124	73.355	89.790	67.868	22.022	30.081	37.648	40.153
chr1:169821804-169822913<-1	ENSG00000000457	3.750	9.076	2.645	2.649	5.673	1.573	1.739	1.919	2.281	3.324	1.729	2.021
chr1:169823411-169824105<-1	ENSG00000000457	8.531	12.950	4.119	5.353	8.033	1.708	3.481	3.250	4.804	5.138	3.833	3.706
chr1:169824937-169825098<-1	ENSG00000000457	2.455	5.003	1.558	1.460	3.121	0.669	0.833	0.786	1.316	1.454	1.255	0.959
chr1:169828182-169828353<-1	ENSG00000000457	9.688	13.491	5.643	5.781	7.576	2.241	3.698	2.451	3.981	3.867	3.392	3.681
chr1:169831754-169831938<-1	ENSG00000000457	10.324	8.741	3.960	6.099	6.617	1.899	3.993	2.718	3.921	3.748	4.207	3.396
chr1:169833510-169833649<-1	ENSG00000000457	6.810	4.417	1.822	4.450	5.527	1.579	3.042	1.296	3.686	3.524	2.853	2.133
chr1:169836037-169836114<-1	ENSG00000000457	6.065	6.440	1.813	3.412	7.592	0.979	2.389	1.685	3.300	3.474	3.011	2.590
chr1:169838069-169838269<-1	ENSG00000000457	5.239	6.901	2.221	3.091	5.605	0.785	1.900	1.484	2.402	2.608	1.800	2.254
chr1:169839396-169839498<-1	ENSG00000000457	8.283	12.569	3.918	5.409	9.652	1.665	3.008	2.833	4.088	4.130	2.883	3.344
chr1:169842837-169842893<-1	ENSG00000000457	8.142	13.028	3.168	4.987	9.839	2.353	3.228	3.539	4.371	4.374	3.030	3.855
chr1:169845119-169845232<-1	ENSG00000000457	8.165	9.992	4.604	5.011	8.238	1.880	2.787	3.583	4.170	4.069	3.039	4.016
chr1:169847775-169847960<-1	ENSG00000000457	8.116	8.475	3.347	4.611	6.867	1.298	2.634	2.426	3.484	4.033	3.010	3.613
chr1:169857817-169858031<-1	ENSG00000000457	7.949	7.839	3.222	4.100	5.244	1.939	2.440	2.025	2.558	3.152	2.362	3.126
chr1:169862929-169863093<-1	ENSG00000000457	5.631	1.835	1.206	2.549	0.874	0.391	1.675	0.458	1.131	1.378	1.470	0.902
chr1:169863148-169863408<-1	ENSG00000000457	0.727	0.366	0.578	0.207	0.041	0.001	0.129	0.225	0.190	0.180	0.000	0.107
chr1:169631245-169631761<1	ENSG00000000460	0.000	0.000	0.000	0.000	0.037	0.142	0.000	0.000	0.000	0.000	0.000	0.000
chr1:169652610-169652766<1	ENSG00000000460	0.000	0.078	0.000	0.010	0.000	0.000	0.029	0.000	0.000	0.000	0.034	0.000
chr1:169652897-169653073<1	ENSG00000000460	0.000	0.069	0.000	0.000	0.000	0.000	0.077	0.000	0.000	0.000	0.000	0.000
chr1:169752952-169753069<1	ENSG00000000460	0.021	0.000	0.000	0.000	0.000	0.000	0.000	0.000	0.000	0.000	0.000	0.000
chr1:169754018-169754054<1	ENSG00000000460	0.000	0.000	0.000	0.002	0.000	0.000	0.000	0.000	0.000	0.000	0.000	0.000
chr1:169763871-169764046<1	ENSG00000000460	0.638	1.863	1.572	0.493	1.986	0.390	0.218	0.521	0.110	0.037	0.306	1.389
chr1:169764181-169764354<1	ENSG00000000460	1.978	1.777	0.974	1.593	1.417	0.570	1.565	0.368	0.744	0.697	5.150	0.601
chr1:169764550-169765124<1	ENSG00000000460	0.221	0.657	0.023	0.104	0.207	0.030	0.157	0.168	0.027	0.097	0.398	0.033
chr1:169767998-169768099<1	ENSG00000000460	1.306	2.421	0.858	0.776	1.684	0.524	0.716	0.293	0.639	0.602	3.393	0.780
chr1:169770024-169770112<1	ENSG00000000460	1.841	4.911	1.096	1.336	4.186	0.560	0.899	0.738	1.450	1.171	7.602	1.261
chr1:169771762-169771866<1	ENSG00000000460	2.912	3.785	2.054	1.892	4.898	1.305	2.013	1.436	2.195	0.986	7.619	1.591
chr1:169772310-169772450<1	ENSG00000000460	2.391	6.544	1.846	2.298	6.258	1.996	1.794	1.598	2.409	1.034	7.335	2.399
chr1:169773216-169773521<1	ENSG00000000460	0.805	4.710	1.311	0.965	3.790	0.897	0.545	1.011	0.725	0.610	3.100	1.242
chr1:169775145-169775229<1	ENSG00000000460	1.283	8.112	1.658	1.676	5.772	0.509	0.762	2.800	1.443	0.919	5.222	1.558
chr1:169776932-169777070<1	ENSG00000000460	2.004	7.988	2.089	1.702	5.237	0.409	1.349	2.084	1.402	1.714	6.103	1.939
chr1:169790820-169790900<1	ENSG00000000460	3.231	12.724	3.140	2.382	5.802	1.306	2.666	1.593	1.574	2.043	7.224	3.143
chr1:169792549-169792613<1	ENSG00000000460	3.827	8.660	1.255	3.030	5.025	1.189	2.806	0.949	1.445	1.705	7.521	2.932
chr1:169795234-169795258<1	ENSG00000000460	0.142	0.195	0.000	0.134	0.246	0.091	0.186	0.191	0.000	0.068	0.092	0.000
chr1:169796192-169796340<1	ENSG00000000460	2.818	7.881	2.236	2.825	3.971	1.306	2.229	1.187	1.494	1.190	8.355	2.198
chr1:169796852-169796981<1	ENSG00000000460	2.785	6.465	2.068	2.796	3.996	1.161	2.207	1.656	1.691	1.333	9.157	2.029
chr1:169798404-169798955<1	ENSG00000000460	0.749	2.327	1.010	0.863	1.539	0.334	0.587	0.548	0.657	0.442	2.843	0.746
chr1:169799400-169799482<1	ENSG00000000460	3.693	6.299	2.515	2.483	4.356	0.712	2.450	1.149	2.258	1.693	7.489	2.310
chr1:169799837-169799888<1	ENSG00000000460	3.243	6.678	2.601	2.531	3.705	0.998	2.156	0.887	1.881	2.101	7.961	1.470
chr1:169801558-169801647<1	ENSG00000000460	2.893	7.389	2.742	2.170	4.459	1.080	2.492	1.572	2.102	2.035	9.169	2.474
chr1:169806068-169806253<1	ENSG00000000460	2.230	8.305	3.411	1.895	3.932	0.733	1.656	2.443	1.458	1.600	7.446	1.852
chr1:169811558-169811680<1	ENSG00000000460	2.361	8.214	3.444	1.529	4.033	0.728	1.565	2.007	1.743	1.410	6.835	2.314
chr1:169812815-169812910<1	ENSG00000000460	2.032	9.090	2.744	1.778	5.896	1.265	1.243	1.708	1.768	1.553	6.402	1.674
chr1:169816831-169816944<1	ENSG00000000460	1.562	6.027	1.326	1.740	4.926	0.698	1.181	0.296	1.698	1.576	6.345	1.889
chr1:169818641-169818745<1	ENSG00000000460	1.923	4.736	1.388	1.747	4.728	0.911	1.274	0.835	1.439	1.561	6.463	1.435
chr1:169819406-169819486<1	ENSG00000000460	1.861	7.547	2.051	2.564	4.696	2.028	1.802	1.369	2.007	1.074	6.955	2.003
chr1:169819595-169819707<1	ENSG00000000460	0.268	2.111	0.622	0.053	1.010	0.768	0.145	0.131	0.042	0.041	0.312	0.620
chr1:169820958-169821077<1	ENSG00000000460	2.534	7.939	3.355	2.477	4.736	1.476	1.855	1.810	2.113	1.687	7.884	2.928
chr1:169821931-169823221<1	ENSG00000000460	0.588	7.930	2.286	0.772	5.151	1.388	0.478	1.640	0.526	0.418	1.810	1.690
chr1:27938575-27939633<-1	ENSG00000000938	0.220	0.055	0.150	4.550	1.578	0.312	0.655	0.268	0.000	0.016	0.075	0.576
chr1:27939730-27939861<-1	ENSG00000000938	0.111	0.109	0.046	5.605	1.700	0.151	0.768	0.659	0.036	0.000	0.055	0.840
chr1:27940941-27941094<-1	ENSG00000000938	0.217	0.035	0.239	5.166	1.015	0.121	0.596	0.152	0.031	0.083	0.074	1.116
chr1:27941361-27941437<-1	ENSG00000000938	0.196	0.129	0.340	5.251	0.982	0.162	0.382	0.000	0.000	0.153	0.157	1.088
chr1:27941945-27942174<-1	ENSG00000000938	0.264	0.145	0.444	3.517	0.748	0.000	0.378	0.078	0.002	0.004	0.064	0.529
chr1:27942200-27942355<-1	ENSG00000000938	0.344	0.000	0.118	3.869	0.875	0.340	0.259	0.000	0.089	0.000	0.108	0.698
chr1:27943368-27943517<-1	ENSG00000000938	0.109	0.000	0.123	3.958	1.463	0.438	0.318	0.119	0.032	0.000	0.131	0.701
chr1:27943704-27943807<-1	ENSG00000000938	0.000	0.117	0.165	3.403	1.171	0.163	0.406	0.000	0.000	0.000	0.127	0.641
chr1:27948070-27948168<-1	ENSG00000000938	0.142	0.066	0.000	3.144	1.996	0.140	0.553	0.162	0.033	0.000	0.074	0.333
chr1:27949553-27949655<-1	ENSG00000000938	0.271	0.055	0.000	3.097	1.758	0.000	0.435	0.227	0.102	0.000	0.000	0.484
chr1:27949895-27950573<-1	ENSG00000000938	0.092	0.055	0.152	1.440	0.910	0.075	0.128	0.077	0.000	0.000	0.016	0.142
chr1:27951600-27951662<-1	ENSG00000000938	0.191	0.294	0.000	3.664	1.520	0.090	0.144	0.307	0.000	0.000	0.000	0.191
chr1:27952557-27952751<-1	ENSG00000000938	0.097	0.108	0.000	0.410	0.390	0.043	0.000	0.000	0.000	0.000	0.000	0.036
chr1:27952971-27953080<-1	ENSG00000000938	0.048	0.000	0.000	0.000	0.175	0.239	0.047	0.000	0.000	0.000	0.000	0.000
chr1:27961576-27961788<-1	ENSG00000000938	0.027	0.000	0.000	0.353	0.000	0.000	0.083	0.000	0.000	0.000	0.000	0.000
chr1:196621008-196621305<1	ENSG00000000971	0.000	0.041	0.000	0.346	0.215	1.489	12.789	36.848	14.751	1.677	0.350	0.371
chr1:196642108-196642537<1	ENSG00000000971	0.014	0.028	0.000	0.331	0.206	1.534	11.560	33.677	17.548	1.709	0.408	0.509
chr1:196642987-196643092<1	ENSG00000000971	0.044	0.000	0.000	0.723	0.696	4.754	32.255	83.476	44.863	3.385	1.031	1.211
chr1:196645119-196645195<1	ENSG00000000971	0.091	0.061	0.000	0.724	0.410	4.293	36.523	90.938	49.413	3.089	1.447	1.091
chr1:196646118-196648923<1	ENSG00000000971	0.005	0.024	0.007	0.125	0.137	0.574	4.180	10.993	6.334	0.415	0.214	0.101
chr1:196654194-196654367<1	ENSG00000000971	0.000	0.000	0.106	1.084	0.817	4.509	42.662	93.259	52.788	3.788	1.713	0.576
chr1:196658550-196658744<1	ENSG00000000971	0.040	0.000	0.000	0.958	0.740	3.572	43.398	80.153	50.475	3.915	1.295	1.089
chr1:196659193-196659369<1	ENSG00000000971	0.074	0.000	0.000	1.294	0.623	4.232	46.951	78.114	48.253	4.740	1.475	0.799
chr1:196659508-196659518<1	ENSG00000000971	0.000	0.000	0.000	0.000	0.000	0.000	0.121	1.238	0.219	0.077	0.000	0.000
chr1:196670448-196670695<1	ENSG00000000971	0.000	0.000	0.000	0.267	0.097	0.427	12.181	17.657	8.276	1.399	0.656	0.039
chr1:196682865-196683047<1	ENSG00000000971	0.018	0.000	0.000	0.548	0.644	1.827	26.615	53.393	37.910	1.543	0.346	0.334
chr1:196684723-196684899<1	ENSG00000000971	0.041	0.000	0.007	0.623	0.527	2.386	30.125	54.373	42.501	1.588	0.361	0.505
chr1:196694251-196694427<1	ENSG00000000971	0.014	0.000	0.342	0.643	0.379	2.581	28.573	58.499	41.696	1.641	0.585	0.351
chr1:196695600-196695782<1	ENSG00000000971	0.043	0.000	0.064	0.789	0.432	2.158	25.672	52.510	39.690	1.711	0.677	0.147
chr1:196695891-196696070<1	ENSG00000000971	0.000	0.000	0.102	1.104	0.347	2.167	22.866	54.830	35.430	1.289	0.324	0.328
chr1:196697476-196697652<1	ENSG00000000971	0.000	0.000	0.104	1.289	0.637	3.144	28.720	70.669	40.792	1.664	0.693	0.589
chr1:196705954-196706136<1	ENSG00000000971	0.000	0.000	0.000	0.965	0.434	2.588	32.906	73.821	47.598	2.051	0.889	0.638
chr1:196706605-196706790<1	ENSG00000000971	0.112	0.000	0.099	1.145	0.424	2.887	31.511	72.929	47.400	1.766	0.621	0.540
chr1:196709749-196711181<1	ENSG00000000971	0.026	0.000	0.024	0.261	0.120	1.001	8.598	20.085	11.502	0.577	0.164	0.103
chr1:196712582-196712758<1	ENSG00000000971	0.030	0.000	0.263	1.015	0.402	4.391	37.313	74.185	49.162	18.217	0.671	0.241
chr1:196714947-196715129<1	ENSG00000000971	0.000	0.000	0.241	0.859	0.357	2.960	25.920	59.817	35.550	23.452	0.576	0.204
chr1:196716241-196716634<1	ENSG00000000971	0.053	0.000	0.011	0.667	0.341	2.157	19.882	72.311	26.531	5.775	0.301	0.133
chr6:143816614-143816984<-1	ENSG00000001036	23.029	15.319	7.960	4.089	8.279	0.912	12.793	10.161	60.986	59.716	22.705	12.075
chr6:143817763-143818634<-1	ENSG00000001036	4.381	3.267	1.399	0.815	1.621	0.263	2.406	2.069	11.317	10.564	4.383	2.594
chr6:143823069-143823259<-1	ENSG00000001036	29.601	21.070	11.988	5.509	9.753	1.301	14.989	15.841	86.811	75.303	30.204	20.037
chr6:143823492-143823702<-1	ENSG00000001036	30.820	18.966	10.941	4.318	7.959	1.696	13.301	14.479	87.712	72.093	31.659	18.939
chr6:143825050-143825389<-1	ENSG00000001036	28.586	19.328	10.796	4.431	9.478	1.635	12.814	13.545	84.863	75.759	32.364	18.349
chr6:143828374-143828561<-1	ENSG00000001036	19.196	29.745	10.498	3.592	12.107	3.499	9.759	18.577	66.894	62.906	24.529	13.238
chr6:143832548-143832827<-1	ENSG00000001036	38.196	7.376	5.078	5.074	2.915	0.656	17.040	8.577	63.705	66.531	31.718	5.378
chr6:53362139-53363765<-1	ENSG00000001084	12.517	23.617	18.989	13.682	13.350	12.523	18.744	37.800	8.209	11.388	19.831	69.375
chr6:53364843-53366148<-1	ENSG00000001084	9.763	8.165	9.397	7.246	5.504	5.841	10.991	13.646	4.118	3.894	13.908	30.711
chr6:53370059-53370462<-1	ENSG00000001084	8.136	11.590	9.546	6.138	7.614	5.357	10.304	14.106	4.370	4.413	12.506	31.154
chr6:53370601-53370693<-1	ENSG00000001084	27.880	63.064	42.498	22.807	32.100	27.074	34.523	59.604	19.943	16.947	45.560	134.765
chr6:53371711-53371876<-1	ENSG00000001084	23.502	44.826	31.824	18.188	19.912	19.385	26.870	44.942	13.684	12.971	32.584	93.026
chr6:53372278-53372416<-1	ENSG00000001084	27.591	48.305	39.474	22.818	26.948	23.172	30.752	54.726	17.941	18.303	42.012	132.917
chr6:53373393-53373509<-1	ENSG00000001084	25.604	39.422	43.133	20.008	25.594	27.695	27.892	62.140	14.863	14.200	39.667	134.795
chr6:53373974-53375246<-1	ENSG00000001084	6.360	6.140	5.555	3.191	3.339	3.531	7.507	9.113	1.853	2.516	8.703	11.337
chr6:53377787-53379135<-1	ENSG00000001084	4.835	8.490	6.966	3.142	4.574	3.651	6.145	8.532	2.674	2.928	10.547	15.225
chr6:53379237-53379330<-1	ENSG00000001084	17.364	22.538	28.608	14.565	15.689	16.144	20.420	37.072	12.732	11.455	29.313	74.157
chr6:53380907-53381020<-1	ENSG00000001084	28.212	20.613	39.363	19.990	18.485	18.100	28.620	50.289	16.228	15.960	41.098	111.478
chr6:53385576-53385758<-1	ENSG00000001084	25.980	19.761	42.399	19.603	18.042	18.712	26.854	53.261	14.726	15.295	41.376	100.357
chr6:53387213-53387577<-1	ENSG00000001084	7.774	6.149	11.356	5.630	4.548	5.059	7.864	13.685	4.323	4.662	12.389	23.795
chr6:53388053-53388122<-1	ENSG00000001084	1.008	4.312	1.642	0.563	0.906	0.851	0.865	0.587	0.260	0.392	2.215	2.735
chr6:53409294-53409927<-1	ENSG00000001084	17.321	2.258	6.186	12.000	1.627	3.532	17.498	9.326	6.639	7.224	26.607	13.805
chr6:53428915-53429218<-1	ENSG00000001084	0.000	0.000	0.000	0.000	0.000	0.000	0.000	0.000	0.000	0.000	0.055	0.327
chr6:53429548-53429687<-1	ENSG00000001084	0.000	0.000	0.000	0.000	0.000	0.000	0.000	0.000	0.000	0.000	0.035	0.374
chr6:53481684-53481768<-1	ENSG00000001084	0.000	0.000	0.000	0.000	0.000	0.000	0.000	0.000	0.000	0.000	0.063	0.096
chr6:41040684-41040823<1	ENSG00000001167	14.360	0.709	7.286	6.454	1.152	4.734	9.310	4.295	1.084	1.879	5.173	2.377
chr6:41046768-41046903<1	ENSG00000001167	43.630	10.287	23.000	19.551	10.181	13.088	24.310	16.167	5.102	6.751	12.994	13.112
chr6:41048550-41048636<1	ENSG00000001167	2.119	2.146	1.501	10.713	8.634	7.195	19.480	16.620	6.970	7.826	5.147	6.085
chr6:41051785-41051931<1	ENSG00000001167	55.139	17.866	35.442	24.909	19.046	18.051	35.372	31.910	8.446	8.979	16.999	23.352
chr6:41057318-41057449<1	ENSG00000001167	65.895	28.726	41.550	30.164	25.485	20.146	43.155	32.539	9.944	10.381	22.323	29.081
chr6:41057943-41058048<1	ENSG00000001167	63.031	27.386	36.738	29.559	24.992	19.181	39.230	28.519	9.709	10.488	22.003	30.156
chr6:41059267-41059433<1	ENSG00000001167	60.365	28.221	39.049	27.074	27.490	21.179	35.956	27.959	9.707	11.172	20.090	30.816
chr6:41060651-41060824<1	ENSG00000001167	59.594	36.197	43.465	28.688	38.281	20.666	37.285	39.126	11.897	11.582	22.140	31.893
chr6:41062135-41062236<1	ENSG00000001167	68.203	33.178	43.403	32.578	32.436	22.164	40.499	37.271	10.534	9.770	21.305	29.382
chr6:41065096-41067715<1	ENSG00000001167	26.949	25.340	20.089	16.045	25.960	11.334	19.515	16.364	6.087	6.494	9.904	17.687
chr1:24683489-24685109<-1	ENSG00000001460	5.098	2.050	1.651	3.198	0.923	1.205	0.390	0.556	5.564	3.855	10.966	6.475
chr1:24687341-24687531<-1	ENSG00000001460	6.632	4.626	2.739	4.754	1.699	2.079	0.344	1.459	8.493	5.953	16.997	10.212
chr1:24695194-24696329<-1	ENSG00000001460	1.245	1.453	0.571	0.882	0.678	0.310	0.076	0.179	1.879	1.337	3.376	2.431
chr1:24700192-24700300<-1	ENSG00000001460	6.488	5.437	2.221	4.092	4.248	1.264	0.402	1.598	11.088	8.211	17.082	13.234
chr1:24705763-24706313<-1	ENSG00000001460	2.420	1.068	0.853	1.406	0.662	0.473	0.141	0.261	3.653	2.703	5.945	3.556
chr1:24710357-24710493<-1	ENSG00000001460	5.736	2.112	1.815	3.188	1.090	1.067	0.290	0.651	7.577	5.225	11.041	8.553
chr1:24717693-24718169<-1	ENSG00000001460	1.593	1.452	0.546	1.016	0.569	0.318	0.073	0.100	1.854	1.719	5.287	2.026
chr1:24718414-24718561<-1	ENSG00000001460	0.776	0.201	0.192	0.250	0.095	0.000	0.000	0.000	0.579	0.425	0.851	0.352
chr1:24727569-24727949<-1	ENSG00000001460	3.067	1.889	1.213	1.920	0.586	0.683	0.200	0.296	2.644	1.703	4.927	3.206
chr1:24737193-24737307<-1	ENSG00000001460	1.835	0.102	0.332	0.358	0.079	0.229	0.136	0.000	0.574	0.458	0.908	0.521
chr1:24738131-24738517<-1	ENSG00000001460	0.103	0.181	0.000	0.073	0.147	0.269	0.000	0.000	0.121	0.030	0.135	0.246
chr1:24740164-24743424<-1	ENSG00000001460	0.268	1.427	0.602	0.394	0.492	0.627	0.020	0.061	0.240	0.148	1.221	1.302
chr1:24742284-24742394<1	ENSG00000001461	6.768	25.447	4.073	1.585	3.817	1.523	0.247	0.323	17.616	11.570	24.890	24.327
chr1:24745781-24746618<1	ENSG00000001461	5.979	6.966	2.202	1.558	1.440	0.562	0.232	0.193	11.678	6.371	15.106	9.532
chr1:24748304-24748600<1	ENSG00000001461	0.876	1.239	0.855	0.230	0.203	0.437	0.023	0.241	0.685	0.323	1.049	0.245
chr1:24759594-24759703<1	ENSG00000001461	0.440	0.940	0.336	0.104	0.370	0.076	0.000	0.007	0.362	0.366	1.144	0.298
chr1:24766662-24766730<1	ENSG00000001461	13.225	10.894	3.523	3.534	2.500	2.144	0.742	1.493	29.897	15.467	41.200	22.977
chr1:24768545-24768716<1	ENSG00000001461	13.140	13.695	3.365	3.149	4.005	1.843	0.405	0.817	30.297	16.139	40.229	28.853
chr1:24771675-24771734<1	ENSG00000001461	13.061	18.606	3.422	3.040	5.752	2.881	0.207	0.510	31.894	14.984	39.570	35.803
chr1:24775971-24776116<1	ENSG00000001461	13.127	13.315	6.438	2.685	4.349	2.796	0.483	0.684	32.697	15.162	39.303	38.391
chr1:24779898-24779994<1	ENSG00000001461	14.113	15.076	6.007	3.734	4.891	3.368	0.595	0.010	33.316	14.315	39.444	42.186
chr1:24780544-24781314<1	ENSG00000001461	0.087	0.325	0.097	0.062	0.000	0.000	0.006	0.000	0.351	0.189	0.542	0.327
chr1:24782628-24782763<1	ENSG00000001461	13.097	16.594	6.347	3.454	4.286	3.723	0.753	0.564	30.074	13.846	38.068	48.507
chr1:24784224-24784323<1	ENSG00000001461	0.310	0.494	0.894	0.176	0.123	0.000	0.000	0.000	0.242	0.092	0.466	0.678
chr1:24785378-24785466<1	ENSG00000001461	11.264	16.743	6.060	2.469	4.593	1.739	0.474	0.846	27.972	12.328	36.343	50.657
chr1:24786971-24787034<1	ENSG00000001461	12.364	19.381	6.141	2.395	5.148	1.515	0.544	0.545	31.212	12.965	36.470	46.207
chr1:24790516-24792868<1	ENSG00000001461	1.034	1.384	0.704	0.253	0.394	0.249	0.044	0.129	1.786	1.014	3.364	2.808
chr1:24795476-24799466<1	ENSG00000001461	6.216	15.410	2.673	1.798	4.256	0.991	0.222	0.488	22.336	10.335	12.678	20.116
chrX:64732462-64732781<-1	ENSG00000001497	20.359	5.476	8.154	23.712	13.317	18.668	23.042	13.076	7.015	6.905	15.325	7.479
chrX:64734703-64734853<-1	ENSG00000001497	29.723	19.422	16.511	36.213	32.972	34.393	33.415	23.108	13.252	11.437	32.483	14.213
chrX:64737867-64738345<-1	ENSG00000001497	32.090	13.337	16.765	35.751	26.674	33.574	32.750	22.178	12.818	10.965	30.155	12.702
chrX:64740309-64743587<-1	ENSG00000001497	3.373	1.340	2.105	2.474	2.350	2.217	2.690	1.576	1.962	2.269	3.066	1.971
chrX:64743936-64744142<-1	ENSG00000001497	22.532	12.752	15.387	28.420	27.745	27.750	24.155	19.137	13.432	11.094	29.573	13.949
chrX:64744444-64744494<-1	ENSG00000001497	2.246	1.754	2.364	2.421	3.380	3.021	6.601	3.412	2.825	2.482	1.807	0.648
chrX:64744845-64744930<-1	ENSG00000001497	17.634	19.113	15.363	25.682	39.751	37.421	19.447	18.397	12.820	8.868	27.057	18.772
chrX:64748140-64748249<-1	ENSG00000001497	15.213	18.321	14.510	22.503	40.098	29.446	14.303	13.723	12.108	9.209	24.178	16.792
chrX:64749092-64749138<-1	ENSG00000001497	17.762	21.379	15.577	23.408	46.295	34.289	17.192	20.279	14.824	10.942	27.025	18.999
chrX:64749474-64749758<-1	ENSG00000001497	26.669	14.037	17.158	30.202	35.568	28.922	22.984	18.703	14.921	10.734	25.510	15.417
chrX:64751237-64751318<-1	ENSG00000001497	19.134	14.454	16.718	25.086	39.953	29.034	17.078	23.069	12.838	10.025	22.632	17.808
chrX:64752441-64752510<-1	ENSG00000001497	22.927	13.378	19.959	26.810	37.999	35.319	19.099	28.252	12.704	9.067	25.000	16.062
chrX:64753490-64753615<-1	ENSG00000001497	24.279	8.503	19.271	29.846	27.183	30.065	20.143	25.929	11.493	8.586	16.959	8.583
chrX:64754360-64754655<-1	ENSG00000001497	26.805	8.996	12.002	26.344	16.129	21.763	21.948	11.942	9.700	8.456	21.940	11.641
chr6:46097701-46097926<1	ENSG00000001561	2.167	1.204	0.351	0.098	0.043	0.000	0.511	0.019	0.769	2.020	0.306	0.212
chr6:46107287-46108146<1	ENSG00000001561	6.624	10.353	6.704	0.519	0.384	0.158	1.457	0.770	2.916	6.317	0.923	1.888
chr6:46108789-46108959<1	ENSG00000001561	5.217	13.410	6.030	0.513	0.515	0.521	1.221	0.948	3.150	5.989	0.708	2.688
chr6:46111013-46114435<1	ENSG00000001561	2.852	6.245	2.364	0.327	0.404	0.148	0.817	0.831	1.554	4.268	0.329	1.041
chr3:50192478-50193276<1	ENSG00000001617	6.071	0.145	0.410	0.776	0.051	0.569	0.262	0.120	0.622	1.604	28.428	2.716
chr3:50196452-50196721<1	ENSG00000001617	0.164	0.000	0.022	0.050	0.036	0.084	0.000	0.066	0.000	0.006	0.281	0.720
chr3:50197008-50197167<1	ENSG00000001617	23.936	2.036	4.072	2.914	1.230	2.968	0.386	0.836	2.167	7.903	118.825	38.983
chr3:50211226-50211389<1	ENSG00000001617	23.694	4.706	5.373	2.793	2.122	4.132	0.945	1.199	2.262	6.215	115.511	100.742
chr3:50211485-50211547<1	ENSG00000001617	21.491	5.092	4.449	2.440	2.942	4.129	0.950	0.986	1.704	4.676	94.711	112.632
chr3:50211646-50211783<1	ENSG00000001617	17.699	5.524	4.885	2.001	2.241	3.876	0.735	1.171	1.863	4.023	86.915	115.533
chr3:50212529-50212621<1	ENSG00000001617	10.512	2.170	3.351	1.026	1.304	1.710	0.223	0.493	0.780	1.632	40.782	46.249
chr3:50214201-50214294<1	ENSG00000001617	19.473	5.912	5.917	2.195	3.712	2.639	0.843	1.772	1.837	4.445	96.645	125.978
chr3:50219717-50219836<1	ENSG00000001617	21.690	6.862	6.949	2.099	3.522	4.507	0.972	1.882	2.269	4.108	100.084	125.928
chr3:50220071-50220216<1	ENSG00000001617	17.145	7.806	5.122	2.368	3.824	4.628	0.564	0.774	1.651	4.973	98.783	107.392
chr3:50220337-50220451<1	ENSG00000001617	15.242	7.238	6.631	2.012	2.960	4.224	0.571	0.958	1.060	4.716	92.113	101.273
chr3:50220619-50220688<1	ENSG00000001617	19.394	16.706	8.362	2.703	7.119	6.784	1.007	1.171	1.601	4.829	116.330	177.920
chr3:50220853-50221041<1	ENSG00000001617	15.614	10.024	5.533	1.853	4.381	4.541	0.744	0.989	1.357	3.607	87.115	127.882
chr3:50221705-50222247<1	ENSG00000001617	7.875	3.747	2.324	0.991	1.313	1.782	0.316	0.357	0.796	2.067	47.144	48.768
chr3:50222876-50222964<1	ENSG00000001617	17.920	8.470	6.514	2.112	3.161	4.315	0.503	0.620	1.544	5.311	114.557	150.043
chr3:50223099-50223140<1	ENSG00000001617	20.076	7.990	6.738	2.786	2.979	4.348	0.558	0.393	1.301	5.195	112.827	142.182
chr3:50223322-50223479<1	ENSG00000001617	21.718	6.739	6.374	2.489	2.578	2.851	0.636	0.809	1.610	5.600	116.085	117.573
chr3:50223714-50223781<1	ENSG00000001617	22.151	7.418	6.998	2.227	2.501	5.224	0.720	0.548	1.996	5.299	116.430	100.554
chr3:50224046-50224179<1	ENSG00000001617	23.822	7.345	9.362	3.168	2.512	6.263	0.675	1.614	2.072	5.929	123.997	116.146
chr3:50225138-50226508<1	ENSG00000001617	13.073	3.008	3.495	1.841	1.107	2.299	0.538	0.625	0.886	2.892	53.697	46.319
chr7:117105838-117105885<1	ENSG00000001626	0.032	0.169	0.000	0.000	0.000	0.000	0.045	0.000	0.000	0.019	0.000	0.000
chr7:117115745-117115862<1	ENSG00000001626	0.031	0.300	0.044	0.000	0.000	0.000	0.058	0.000	0.000	0.028	0.000	0.075
chr7:117119358-117119399<1	ENSG00000001626	0.116	0.120	0.000	0.000	0.000	0.135	0.000	0.000	0.000	0.027	0.000	0.000
chr7:117119516-117119748<1	ENSG00000001626	0.069	0.319	0.000	0.000	0.030	0.000	0.000	0.077	0.000	0.013	0.000	0.000
chr7:117120017-117120201<1	ENSG00000001626	1.373	1.887	0.000	0.000	0.137	0.092	0.037	0.000	0.000	0.000	0.000	0.000
chr7:117144307-117144417<1	ENSG00000001626	1.338	3.822	0.000	0.000	0.184	0.139	0.059	0.235	0.000	0.000	0.000	0.000
chr7:117149088-117149196<1	ENSG00000001626	1.104	4.510	0.000	0.154	0.223	0.094	0.099	0.090	0.000	0.024	0.000	0.083
chr7:117170953-117171168<1	ENSG00000001626	2.071	6.039	0.000	0.085	0.196	0.117	0.098	0.000	0.000	0.027	0.000	0.003
chr7:117174330-117174419<1	ENSG00000001626	1.853	5.127	0.000	0.260	0.181	0.000	0.147	0.000	0.000	0.000	0.000	0.000
chr7:117175302-117175465<1	ENSG00000001626	2.162	6.448	0.000	0.081	0.475	0.000	0.080	0.270	0.000	0.000	0.000	0.000
chr7:117176602-117176727<1	ENSG00000001626	2.802	8.034	0.000	0.056	0.865	0.000	0.116	0.218	0.000	0.000	0.000	0.000
chr7:117180154-117180400<1	ENSG00000001626	2.306	5.927	0.000	0.004	0.493	0.000	0.010	0.000	0.000	0.000	0.000	0.000
chr7:117182070-117182162<1	ENSG00000001626	1.278	6.705	0.000	0.182	0.282	0.000	0.000	0.000	0.000	0.046	0.000	0.000
chr7:117188695-117188877<1	ENSG00000001626	0.793	4.351	0.000	0.066	0.116	0.000	0.044	0.000	0.000	0.023	0.000	0.000
chr7:117199518-117199709<1	ENSG00000001626	1.605	6.424	0.000	0.134	0.342	0.172	0.071	0.000	0.000	0.000	0.000	0.000
chr7:117204723-117204841<1	ENSG00000001626	0.000	0.000	0.000	0.000	0.000	0.000	0.000	0.000	0.000	0.000	0.000	0.000
chr7:117227793-117227887<1	ENSG00000001626	1.206	5.947	0.000	0.173	0.346	0.188	0.141	0.000	0.000	0.000	0.000	0.000
chr7:117230407-117230493<1	ENSG00000001626	0.692	5.018	0.000	0.082	0.646	0.289	0.001	0.000	0.000	0.049	0.000	0.042
chr7:117231988-117232711<1	ENSG00000001626	1.620	5.453	0.000	0.076	0.331	0.106	0.088	0.025	0.000	0.018	0.000	0.008
chr7:117234984-117235112<1	ENSG00000001626	2.545	3.785	0.000	0.071	0.208	0.132	0.000	0.000	0.000	0.033	0.000	0.000
chr7:117242880-117242917<1	ENSG00000001626	1.974	3.670	0.000	0.059	0.344	0.000	0.000	0.195	0.000	0.055	0.000	0.000
chr7:117243586-117243836<1	ENSG00000001626	1.922	6.715	0.000	0.096	0.542	0.218	0.033	0.042	0.000	0.009	0.000	0.000
chr7:117246728-117246807<1	ENSG00000001626	1.346	9.697	0.000	0.115	0.947	0.391	0.009	0.000	0.000	0.000	0.000	0.000
chr7:117250573-117250723<1	ENSG00000001626	2.318	6.515	0.000	0.114	0.578	0.032	0.047	0.000	0.000	0.000	0.000	0.000
chr7:117251635-117251862<1	ENSG00000001626	2.493	4.802	0.000	0.012	0.665	0.284	0.058	0.000	0.000	0.000	0.000	0.000
chr7:117254667-117254767<1	ENSG00000001626	3.015	3.598	0.000	0.046	0.609	0.188	0.024	0.000	0.000	0.000	0.000	0.000
chr7:117267576-117267964<1	ENSG00000001626	1.548	2.546	0.000	0.060	0.301	0.087	0.061	0.046	0.000	0.000	0.000	0.000
chr7:117282492-117282647<1	ENSG00000001626	1.214	2.274	0.000	0.030	0.177	0.000	0.066	0.115	0.000	0.000	0.000	0.000
chr7:117292896-117292985<1	ENSG00000001626	1.218	3.240	0.123	0.043	0.036	0.000	0.109	0.000	0.000	0.000	0.000	0.000
chr7:117304742-117304914<1	ENSG00000001626	1.789	2.927	0.212	0.123	0.308	0.000	0.153	0.000	0.000	0.000	0.000	0.069
chr7:117305513-117305618<1	ENSG00000001626	2.159	3.851	0.136	0.089	0.436	0.000	0.037	0.000	0.000	0.000	0.000	0.071
chr7:117306962-117308719<1	ENSG00000001626	1.982	5.498	0.278	0.139	0.311	0.049	0.092	0.041	0.016	0.019	0.000	0.011
chr7:91875548-91875833<1	ENSG00000001629	7.450	1.800	2.735	5.221	2.171	3.409	4.036	1.522	7.101	11.093	8.662	2.089
chr7:91923776-91923830<1	ENSG00000001629	0.095	0.942	0.000	0.000	0.243	0.041	0.046	0.096	0.227	0.289	0.070	0.753
chr7:91924203-91924480<1	ENSG00000001629	20.793	20.011	11.188	14.195	24.794	15.061	11.989	12.253	29.153	30.657	19.317	20.860
chr7:91936673-91936970<1	ENSG00000001629	18.816	23.065	13.998	14.027	27.970	17.727	11.899	13.900	32.658	30.697	22.508	27.139
chr7:91948644-91948826<1	ENSG00000001629	16.848	18.099	11.926	13.165	25.126	17.432	9.944	11.931	33.050	30.219	22.456	28.509
chr7:91948934-91949280<1	ENSG00000001629	0.272	0.176	0.537	0.156	0.187	0.112	0.235	0.138	0.128	0.385	0.725	0.740
chr7:91955242-91955322<1	ENSG00000001629	0.720	1.066	0.823	0.505	0.772	1.446	0.150	1.160	0.396	0.212	0.491	0.789
chr7:91957097-91957214<1	ENSG00000001629	17.207	17.999	10.590	15.013	22.751	16.465	9.960	13.080	33.574	28.895	24.380	29.050
chr7:91972338-91972546<1	ENSG00000001629	18.483	29.080	12.139	15.727	31.713	14.525	12.934	13.610	32.186	29.598	28.052	31.584
chr7:91974292-91974380<1	ENSG00000001629	13.918	30.408	15.285	13.283	34.552	15.903	10.272	16.123	30.799	25.601	23.183	34.264
chr7:91977261-91977330<1	ENSG00000001629	0.622	4.384	2.338	0.799	2.163	1.615	0.446	0.871	0.818	1.415	1.313	2.346
chr7:91980264-91980408<1	ENSG00000001629	13.318	22.310	9.262	12.194	27.330	14.330	9.971	14.275	30.488	26.160	20.134	30.691
chr7:91981790-91981956<1	ENSG00000001629	19.873	20.320	13.473	17.303	26.263	21.052	13.773	15.042	34.796	30.727	25.779	35.323
chr7:91991499-91991587<1	ENSG00000001629	21.702	28.482	13.289	20.927	29.283	22.018	14.565	17.414	36.066	31.975	27.509	38.394
chr7:92000791-92000921<1	ENSG00000001629	18.021	28.040	13.516	18.459	31.811	20.946	12.539	17.001	33.625	28.812	23.598	37.825
chr7:92015823-92015957<1	ENSG00000001629	15.090	36.258	14.810	16.803	37.059	21.002	11.013	16.331	31.300	25.874	21.826	39.140
chr7:92017112-92017198<1	ENSG00000001629	13.981	38.913	12.125	13.946	39.040	17.839	10.874	18.369	32.244	26.724	21.530	39.292
chr7:92017289-92017355<1	ENSG00000001629	13.924	26.379	11.088	13.323	33.510	12.248	11.287	14.532	33.488	27.992	20.355	34.656
chr7:92019285-92019430<1	ENSG00000001629	12.782	21.561	10.590	13.714	26.915	11.778	10.281	13.056	29.534	27.693	21.506	32.005
chr7:92020480-92020658<1	ENSG00000001629	16.702	20.573	10.409	16.964	25.122	15.326	11.225	13.265	26.405	25.296	25.698	30.445
chr7:92021555-92021606<1	ENSG00000001629	14.961	19.014	8.797	14.991	19.587	9.782	8.532	8.475	28.879	27.961	26.733	29.392
chr7:92025183-92025790<1	ENSG00000001629	4.164	4.932	2.147	4.036	6.390	3.546	3.499	4.057	6.870	6.673	6.105	7.159
chr7:92027037-92027173<1	ENSG00000001629	20.724	12.939	8.295	20.352	18.336	12.226	14.991	16.417	33.002	30.887	29.914	27.740
chr7:92027526-92030698<1	ENSG00000001629	11.474	20.216	7.305	13.726	22.236	10.147	10.582	12.506	21.311	24.449	15.096	26.475
chr7:91741465-91743157<-1	ENSG00000001630	28.681	124.326	19.037	20.437	22.653	22.749	24.586	47.725	18.663	19.647	79.216	69.267
chr7:91746358-91746762<-1	ENSG00000001630	17.009	39.123	7.866	9.495	10.065	9.353	12.279	18.180	12.184	9.839	50.125	37.649
chr7:91747834-91747929<-1	ENSG00000001630	17.089	60.212	9.467	10.383	13.990	16.280	14.127	31.833	18.090	14.200	75.816	61.618
chr7:91752434-91752629<-1	ENSG00000001630	16.661	64.413	13.088	11.516	12.993	17.388	14.573	32.202	16.171	13.076	63.060	48.101
chr7:91753048-91753167<-1	ENSG00000001630	10.750	77.479	9.162	8.232	12.547	13.343	10.181	22.810	15.320	12.917	68.346	51.784
chr7:91755567-91755741<-1	ENSG00000001630	20.066	100.628	19.459	12.587	16.156	19.194	16.029	34.770	18.632	13.587	76.516	50.480
chr7:91756819-91756945<-1	ENSG00000001630	24.216	157.376	29.038	15.258	28.617	31.700	22.371	60.779	20.422	15.208	81.073	69.029
chr7:91758194-91758370<-1	ENSG00000001630	28.127	128.429	27.044	17.704	26.167	32.162	23.756	60.157	20.160	14.805	78.755	74.194
chr7:91761088-91761186<-1	ENSG00000001630	37.539	97.603	25.938	21.571	21.768	25.959	28.941	49.585	24.051	19.438	108.723	67.067
chr7:91761215-91761226<-1	ENSG00000001630	0.360	3.071	0.368	0.485	1.348	0.378	1.261	0.936	0.243	0.251	0.143	0.269
chr7:91763487-91763844<-1	ENSG00000001630	36.780	18.690	9.292	16.067	3.323	10.386	22.060	16.330	13.688	14.525	97.031	29.714
chr7:91763980-91764117<-1	ENSG00000001630	4.954	5.059	1.065	5.319	2.016	1.474	5.746	2.755	1.475	0.798	6.447	3.647
chr7:91771777-91772266<-1	ENSG00000001630	0.110	0.025	0.128	0.248	0.214	0.276	0.490	1.016	0.157	0.052	0.000	0.040
chr7:91828283-91830118<-1	ENSG00000001631	3.871	6.028	1.869	3.644	5.790	2.298	4.490	4.774	4.054	5.171	4.113	4.824
chr7:91830621-91830869<-1	ENSG00000001631	5.459	10.507	3.424	5.746	8.677	3.628	6.509	6.226	5.604	6.375	5.536	8.517
chr7:91842509-91842715<-1	ENSG00000001631	15.439	41.476	10.914	14.785	25.493	12.635	15.663	17.935	13.816	13.058	13.292	16.319
chr7:91843206-91843293<-1	ENSG00000001631	14.073	39.305	8.345	11.997	25.866	11.576	15.355	16.466	11.628	12.260	13.556	17.183
chr7:91843925-91844091<-1	ENSG00000001631	9.013	18.961	6.117	8.474	18.257	7.675	10.082	11.437	10.013	11.089	11.432	11.322
chr7:91851216-91851367<-1	ENSG00000001631	14.324	35.336	8.500	13.422	30.357	12.806	14.261	15.314	12.029	13.130	13.442	14.658
chr7:91852136-91852292<-1	ENSG00000001631	14.415	35.924	9.370	14.225	29.028	11.556	14.695	17.351	12.423	13.477	12.634	17.044
chr7:91855034-91855141<-1	ENSG00000001631	12.005	26.861	10.198	11.503	25.397	10.712	13.747	16.052	11.408	12.093	11.882	16.588
chr7:91855840-91855996<-1	ENSG00000001631	15.691	22.735	8.542	13.691	23.963	12.070	13.630	14.714	11.530	13.175	13.104	15.430
chr7:91863763-91863906<-1	ENSG00000001631	13.570	27.447	6.816	11.786	23.654	10.057	12.338	11.591	11.401	12.639	14.254	15.083
chr7:91864122-91864237<-1	ENSG00000001631	12.962	31.072	6.250	11.756	27.128	11.018	15.462	14.051	12.329	14.266	14.615	14.486
chr7:91864717-91865856<-1	ENSG00000001631	4.755	11.788	2.919	3.902	10.948	3.979	5.341	4.319	4.663	5.169	4.568	6.167
chr7:91866981-91867073<-1	ENSG00000001631	9.830	43.625	9.883	11.358	36.654	11.138	13.592	15.008	13.236	14.413	12.866	17.607
chr7:91870163-91870466<-1	ENSG00000001631	8.919	15.798	5.189	7.054	16.496	5.426	9.139	7.697	8.174	9.794	6.141	10.193
chr7:91871348-91871475<-1	ENSG00000001631	13.235	13.911	7.111	9.722	16.457	6.620	11.929	12.394	11.046	10.917	10.890	12.580
chr7:91873316-91873463<-1	ENSG00000001631	7.311	9.869	3.684	3.592	10.267	3.793	4.047	7.149	6.795	7.428	7.048	7.097
chr7:91874216-91874485<-1	ENSG00000001631	10.264	12.160	4.891	5.647	11.451	3.278	9.680	7.403	6.812	8.239	7.374	7.905
chr7:91874741-91875480<-1	ENSG00000001631	4.560	2.573	1.429	2.874	2.508	1.392	3.832	1.478	2.432	3.491	3.473	2.241
chr12:1021243-1022618<-1	ENSG00000002016	3.566	9.820	2.231	4.838	6.635	1.806	2.410	1.566	2.350	1.984	1.800	4.224
chr12:1023058-1023364<-1	ENSG00000002016	6.501	11.539	3.471	6.777	8.574	2.269	4.012	2.370	3.410	2.883	3.652	5.563
chr12:1023577-1023698<-1	ENSG00000002016	7.179	8.774	3.756	7.270	5.933	1.967	3.181	0.976	3.645	3.019	4.133	4.712
chr12:1025372-1025986<-1	ENSG00000002016	5.123	2.916	2.141	5.249	3.204	1.414	3.215	1.012	2.560	2.250	3.061	2.417
chr12:1034616-1034691<-1	ENSG00000002016	6.525	7.949	4.417	8.378	8.550	2.370	4.736	1.972	3.935	3.488	3.862	5.351
chr12:1035962-1036429<-1	ENSG00000002016	3.177	3.863	3.817	3.721	3.826	2.080	2.284	1.796	1.227	1.844	1.783	3.269
chr12:1038930-1039310<-1	ENSG00000002016	3.180	3.315	3.620	3.545	3.348	1.613	2.351	2.060	1.772	1.602	1.761	3.183
chr12:1040386-1040487<-1	ENSG00000002016	5.437	4.500	3.176	6.678	4.775	1.173	3.727	1.628	3.098	2.873	3.235	2.927
chr12:1042141-1042242<-1	ENSG00000002016	6.060	4.032	3.219	6.347	2.372	0.944	3.165	1.413	2.190	2.262	2.314	2.673
chr12:1045973-1046048<-1	ENSG00000002016	0.828	1.004	1.157	1.013	1.098	0.164	0.298	0.393	0.048	0.041	0.163	1.762
chr12:1058569-1058888<-1	ENSG00000002016	1.446	0.655	0.821	1.572	0.701	0.450	0.914	0.335	0.538	0.540	0.731	0.329
chr12:1085970-1086272<-1	ENSG00000002016	1.000	1.765	1.422	0.372	0.584	0.262	0.381	0.249	0.733	1.812	0.849	1.201
chr12:1098975-1099219<-1	ENSG00000002016	2.521	2.948	1.190	1.642	1.934	1.046	0.399	0.709	1.625	2.468	0.947	2.052
chr12:1099453-1099774<-1	ENSG00000002016	0.362	0.527	0.350	0.265	0.611	0.362	0.272	0.220	0.308	0.524	0.282	0.257
chr12:1100217-1100356<-1	ENSG00000002016	0.794	1.024	0.093	0.565	0.291	0.000	0.324	0.128	0.237	1.359	0.691	0.244
chr7:98836417-98836661<1	ENSG00000002079	0.042	0.000	0.547	0.742	0.607	2.797	0.324	2.060	0.105	0.000	0.000	0.000
chr7:98840901-98841044<1	ENSG00000002079	0.172	0.085	0.721	0.626	0.547	2.823	0.730	2.400	0.056	0.000	0.000	0.000
chr7:98845217-98845373<1	ENSG00000002079	0.132	0.052	0.432	0.610	0.196	2.297	0.540	2.419	0.027	0.000	0.000	0.062
chr7:98846614-98846641<1	ENSG00000002079	0.115	0.070	0.849	0.451	0.394	2.953	0.145	2.526	0.000	0.000	0.000	0.129
chr7:98847602-98847698<1	ENSG00000002079	0.130	0.000	0.980	0.515	0.382	2.013	0.242	2.656	0.000	0.000	0.000	0.000
chr7:98848717-98848809<1	ENSG00000002079	0.113	0.000	1.088	0.254	0.520	1.601	0.219	2.076	0.000	0.000	0.058	0.000
chr7:98850436-98850499<1	ENSG00000002079	0.059	0.000	0.452	0.197	0.124	0.159	0.000	0.795	0.000	0.000	0.040	0.022
chr7:98851350-98851448<1	ENSG00000002079	0.084	0.084	0.859	0.348	0.547	2.240	0.184	1.760	0.028	0.000	0.054	0.000
chr7:98853205-98853308<1	ENSG00000002079	0.064	0.000	0.551	0.517	0.668	2.725	0.254	2.241	0.094	0.000	0.000	0.042
chr7:98854925-98855063<1	ENSG00000002079	0.109	0.000	0.465	0.412	0.527	2.675	0.285	1.958	0.081	0.000	0.000	0.070
chr7:98855745-98856013<1	ENSG00000002079	0.113	0.000	0.867	0.525	0.231	2.194	0.349	1.577	0.018	0.000	0.000	0.099
chr7:98857787-98857957<1	ENSG00000002079	0.042	0.000	0.552	0.346	0.443	2.495	0.348	2.720	0.012	0.000	0.000	0.009
chr7:98859077-98859259<1	ENSG00000002079	0.077	0.000	0.407	0.386	0.338	2.441	0.368	1.016	0.041	0.000	0.029	0.000
chr7:98860957-98861083<1	ENSG00000002079	0.038	0.000	0.170	0.166	0.252	0.958	0.127	0.617	0.072	0.000	0.000	0.085
chr7:98861873-98861931<1	ENSG00000002079	0.000	0.091	0.166	0.256	0.246	2.423	0.017	0.612	0.000	0.000	0.000	0.000
chr7:98862727-98862812<1	ENSG00000002079	0.000	0.347	0.499	0.284	0.166	2.916	0.032	0.803	0.000	0.000	0.000	0.090
chr7:98863193-98863310<1	ENSG00000002079	0.035	0.160	0.559	0.209	0.126	3.306	0.065	1.037	0.040	0.000	0.070	0.043
chr7:98864477-98864597<1	ENSG00000002079	0.114	0.364	0.350	0.381	0.300	3.333	0.036	1.043	0.039	0.000	0.065	0.140
chr7:98868580-98868716<1	ENSG00000002079	0.230	0.066	0.547	0.272	0.236	1.722	0.097	0.703	0.024	0.031	0.004	0.014
chr7:98870924-98871046<1	ENSG00000002079	0.426	0.000	0.450	0.271	0.094	1.794	0.191	1.343	0.012	0.000	1.368	0.784
chr7:98875162-98875335<1	ENSG00000002079	0.972	0.000	1.165	0.680	0.311	2.514	0.240	2.220	0.027	0.024	3.276	1.098
chr7:98877133-98877360<1	ENSG00000002079	0.679	0.000	0.573	0.669	0.531	2.787	0.416	2.440	0.019	0.000	4.473	0.828
chr7:98878499-98878603<1	ENSG00000002079	0.582	0.000	0.621	0.459	0.380	2.410	0.311	2.401	0.050	0.000	4.302	1.188
chr7:98881188-98881274<1	ENSG00000002079	0.498	0.000	0.763	0.519	0.423	2.800	0.244	3.318	0.055	0.000	4.937	1.025
chr7:98881496-98881641<1	ENSG00000002079	0.434	0.000	0.678	0.570	0.272	2.967	0.328	2.009	0.104	0.000	4.645	1.182
chr7:98882468-98882558<1	ENSG00000002079	1.134	0.000	0.495	0.573	0.374	4.661	0.244	1.599	0.042	0.000	4.847	1.318
chr7:98883005-98883061<1	ENSG00000002079	0.916	0.162	0.391	0.495	0.592	2.635	0.463	2.746	0.058	0.000	4.849	1.121
chr7:98884061-98884147<1	ENSG00000002079	0.000	0.000	0.000	0.000	0.111	0.081	0.000	0.288	0.000	0.000	0.037	0.028
chr7:98885515-98885760<1	ENSG00000002079	0.837	0.069	0.491	0.502	0.516	2.428	0.393	2.950	0.006	0.000	4.839	1.034
chr7:98886910-98887027<1	ENSG00000002079	0.657	0.165	0.681	0.565	0.470	3.118	0.455	2.445	0.000	0.010	3.543	1.250
chr7:98888946-98889073<1	ENSG00000002079	0.424	0.190	0.452	0.731	0.783	2.073	0.283	1.757	0.000	0.026	2.906	1.315
chr7:98889935-98890131<1	ENSG00000002079	0.753	0.000	0.959	0.644	0.343	1.569	0.341	1.554	0.000	0.020	3.343	0.761
chr7:98891641-98891773<1	ENSG00000002079	0.486	0.026	0.322	0.410	0.452	2.274	0.415	1.394	0.000	0.000	3.504	0.973
chr7:98894324-98894540<1	ENSG00000002079	0.848	0.081	0.279	0.671	0.337	2.751	0.456	1.275	0.011	0.000	3.406	1.031
chr7:98895283-98895419<1	ENSG00000002079	1.406	0.114	0.245	0.822	0.323	2.395	0.495	2.535	0.032	0.000	3.409	0.952
chr7:98895515-98895618<1	ENSG00000002079	0.771	0.183	0.323	0.949	0.439	2.211	0.356	2.787	0.026	0.000	4.076	1.328
chr7:98897040-98897281<1	ENSG00000002079	0.421	0.072	0.473	0.691	0.321	2.475	0.438	2.890	0.020	0.024	2.403	0.928
chr7:98899224-98899427<1	ENSG00000002079	0.965	0.000	1.873	1.325	0.242	2.854	0.638	4.200	0.023	0.038	2.827	1.126
chr7:98900688-98900813<1	ENSG00000002079	0.876	0.097	0.828	1.061	0.327	2.703	0.561	4.199	0.000	0.007	2.844	1.090
chr7:98902209-98902379<1	ENSG00000002079	1.249	0.071	0.982	1.119	0.401	3.119	0.504	3.843	0.000	0.000	3.411	0.936
chr7:98903459-98903659<1	ENSG00000002079	0.975	0.160	0.980	1.319	0.495	2.843	0.337	3.377	0.014	0.001	3.850	0.964
chr7:98904232-98904463<1	ENSG00000002079	1.012	0.207	0.500	1.326	0.403	2.745	0.567	3.408	0.049	0.054	2.808	1.179
chr7:98908362-98908753<1	ENSG00000002079	0.588	0.013	0.396	0.838	0.235	2.431	0.359	4.683	0.073	0.000	1.617	0.916
chr11:64037302-64037809<-1	ENSG00000002330	34.048	11.105	19.724	41.642	10.907	18.426	33.837	19.716	33.517	55.352	44.293	34.567
chr11:64039085-64039340<-1	ENSG00000002330	24.968	6.461	14.190	30.134	6.753	12.767	24.984	14.101	29.564	41.999	42.453	22.096
chr11:64040191-64040328<-1	ENSG00000002330	1.276	1.731	0.866	0.553	1.214	0.639	0.448	0.260	0.420	0.336	1.253	1.217
chr11:64044233-64044515<-1	ENSG00000002330	2.589	1.022	1.758	1.382	0.724	1.825	0.650	0.982	1.226	1.249	2.325	1.331
chr11:64051654-64052176<-1	ENSG00000002330	15.449	2.585	9.357	18.551	2.821	6.222	16.232	7.858	18.473	26.281	24.860	11.256
chr4:17578815-17579190<1	ENSG00000002549	6.881	20.101	4.928	6.150	10.609	3.878	8.451	5.294	4.589	5.213	7.378	5.570
chr4:17581447-17581562<1	ENSG00000002549	33.932	62.421	34.209	27.119	41.954	24.924	48.193	33.607	21.755	21.181	28.685	23.898
chr4:17583383-17583775<1	ENSG00000002549	6.310	23.044	6.469	5.024	11.404	4.866	8.587	7.322	4.733	4.614	6.632	6.568
chr4:17583911-17584312<1	ENSG00000002549	13.499	14.902	12.077	10.364	10.471	6.922	17.280	10.376	8.666	8.266	13.131	8.394
chr4:17585054-17585265<1	ENSG00000002549	39.962	37.456	31.517	30.207	33.613	20.044	53.357	28.062	28.401	24.544	43.264	25.170
chr4:17586424-17586515<1	ENSG00000002549	0.160	1.657	0.455	0.216	0.259	0.594	0.278	0.338	0.034	0.046	0.149	0.167
chr4:17586595-17587079<1	ENSG00000002549	17.608	30.456	17.852	14.338	25.346	11.741	24.480	17.061	14.394	13.028	20.107	17.275
chr4:17587392-17587861<1	ENSG00000002549	1.454	3.777	1.938	1.062	1.815	2.177	3.185	5.446	0.379	0.148	0.220	0.290
chr4:17590442-17590600<1	ENSG00000002549	48.861	89.395	50.819	38.632	72.256	30.225	69.355	47.244	41.927	36.165	55.068	49.337
chr4:17597033-17597157<1	ENSG00000002549	38.251	59.270	43.044	32.312	46.961	25.928	55.417	33.195	32.037	25.700	41.438	37.007
chr4:17598669-17598757<1	ENSG00000002549	42.056	52.676	37.709	33.276	39.667	21.549	56.823	25.935	31.776	27.674	43.278	33.984
chr4:17600079-17600181<1	ENSG00000002549	49.039	45.677	38.250	41.431	35.267	31.279	66.018	35.218	31.261	29.809	45.032	37.062
chr4:17606211-17606290<1	ENSG00000002549	46.578	47.692	41.262	40.262	40.770	28.774	67.757	35.428	34.968	30.361	44.793	35.358
chr4:17608452-17608561<1	ENSG00000002549	52.962	53.666	47.245	43.245	41.111	32.465	76.810	46.556	37.477	32.670	42.387	40.648
chr4:17609023-17609595<1	ENSG00000002549	25.618	50.785	24.815	25.792	36.245	16.848	44.145	30.377	21.063	22.956	20.306	23.753
chrX:2609220-2609468<1	ENSG00000002586	43.343	8.784	3.381	13.571	0.407	0.824	36.772	14.553	179.660	240.574	26.265	20.019
chrX:2609541-2609736<1	ENSG00000002586	0.688	0.110	0.443	0.316	0.000	0.016	0.528	0.384	0.735	1.689	0.484	1.115
chrX:2609829-2610291<1	ENSG00000002586	0.697	0.118	0.228	0.211	0.000	0.110	0.219	0.077	0.226	0.195	0.113	0.496
chrX:2632463-2632495<1	ENSG00000002586	81.200	20.009	15.348	23.913	1.132	3.131	67.323	68.678	326.248	430.176	45.211	84.027
chrX:2635415-2635515<1	ENSG00000002586	1.022	0.119	0.296	0.000	0.000	0.000	0.366	0.088	0.100	0.443	0.251	0.000
chrX:2635646-2635693<1	ENSG00000002586	98.699	26.210	21.613	27.383	1.743	5.169	82.790	109.299	448.094	546.330	57.841	113.455
chrX:2637109-2637746<1	ENSG00000002586	9.524	3.918	2.473	2.410	0.269	0.627	7.761	11.499	42.491	50.129	5.883	12.312
chrX:2638397-2638465<1	ENSG00000002586	128.062	35.024	29.922	33.030	2.072	6.997	102.040	134.144	579.156	678.115	75.105	165.336
chrX:2640668-2640715<1	ENSG00000002586	129.235	19.354	18.147	30.316	1.842	5.003	94.524	89.577	525.076	617.664	69.692	130.216
chrX:2641355-2641405<1	ENSG00000002586	132.495	20.559	21.236	29.184	2.368	6.482	95.151	91.993	541.900	665.626	74.144	119.605
chrX:2644301-2644414<1	ENSG00000002586	93.912	14.662	14.916	21.797	0.879	2.870	67.074	67.090	425.380	504.818	59.116	96.079
chrX:2645334-2645384<1	ENSG00000002586	0.944	0.478	0.418	0.251	0.000	0.000	0.987	1.026	2.955	5.261	0.324	0.937
chrX:2651398-2651713<1	ENSG00000002586	2.324	1.267	1.240	0.665	0.271	0.105	1.433	1.754	12.588	11.323	1.472	3.153
chrX:2655922-2656297<1	ENSG00000002586	12.907	2.817	3.767	3.074	0.249	0.552	10.200	13.270	65.458	73.024	8.858	18.843
chrX:2658820-2659350<1	ENSG00000002586	67.024	15.481	16.033	19.753	1.754	4.090	60.920	78.755	431.361	521.104	55.118	105.094
chr4:11394774-11401737<-1	ENSG00000002587	0.576	0.845	0.657	0.724	0.405	0.215	0.277	0.188	0.019	0.005	3.539	14.885
chr4:11430087-11430221<-1	ENSG00000002587	0.139	0.759	0.459	0.016	0.039	0.151	0.000	0.000	0.000	0.000	0.357	1.143
chr4:11430323-11431389<-1	ENSG00000002587	0.745	0.480	0.619	0.660	0.110	0.108	0.231	0.052	0.021	0.022	3.226	3.845
chr7:150521715-150522051<1	ENSG00000002726	0.000	0.024	0.000	0.000	0.000	0.000	0.000	0.000	0.000	0.000	0.000	0.000
chr7:150523481-150523539<1	ENSG00000002726	0.000	0.000	0.000	0.000	0.000	0.000	0.000	0.000	0.000	0.000	0.000	0.000
chr7:150524336-150524490<1	ENSG00000002726	0.000	0.000	0.000	0.000	0.000	0.000	0.000	0.083	0.000	0.000	0.000	0.000
chr7:150549097-150549278<1	ENSG00000002726	0.000	0.158	0.000	0.000	0.000	0.000	0.000	0.033	0.000	0.000	0.000	0.000
chr7:150549565-150549646<1	ENSG00000002726	0.000	0.083	0.000	0.000	0.000	0.000	0.000	0.000	0.000	0.000	0.000	0.000
chr7:150551006-150551251<1	ENSG00000002726	0.000	0.053	0.000	0.000	0.000	0.000	0.000	0.101	0.000	0.000	0.000	0.000
chr7:150553543-150555128<1	ENSG00000002726	0.013	0.017	0.004	0.009	0.000	0.000	0.006	0.065	0.006	0.000	0.007	0.000
chr7:150555851-150556136<1	ENSG00000002726	0.000	0.017	0.000	0.016	0.101	0.000	0.000	0.078	0.000	0.000	0.000	0.000
chr7:150556897-150557035<1	ENSG00000002726	0.000	0.000	0.000	0.000	0.000	0.000	0.000	0.000	0.000	0.000	0.000	0.000
chr7:150557532-150557721<1	ENSG00000002726	0.000	0.000	0.000	0.000	0.000	0.000	0.000	0.000	0.000	0.000	0.000	0.000
chr7:150558031-150558592<1	ENSG00000002726	0.000	0.000	0.000	0.000	0.051	0.000	0.002	0.030	0.000	0.000	0.000	0.000
chr7:120965421-120965534<1	ENSG00000002745	0.000	0.000	0.000	0.000	0.000	0.000	0.000	0.094	0.000	0.000	0.000	0.000
chr7:120969057-120969441<1	ENSG00000002745	0.000	0.000	0.081	0.000	0.000	0.000	0.028	0.093	0.000	0.020	0.000	0.000
chr7:120969621-120969871<1	ENSG00000002745	0.000	0.000	0.000	0.000	0.000	0.068	0.054	0.214	0.000	0.000	0.000	0.000
chr7:120971732-120972018<1	ENSG00000002745	0.000	0.033	0.000	0.013	0.000	0.212	0.038	0.215	0.000	0.000	0.035	0.000
chr7:120978935-120981158<1	ENSG00000002745	0.000	0.947	0.967	0.002	0.845	1.273	0.028	0.934	0.004	0.011	0.000	0.272
chr7:43152198-43152536<1	ENSG00000002746	0.000	0.000	0.000	0.093	0.033	0.100	0.000	0.000	0.000	0.088	0.000	0.000
chr7:43153340-43153990<1	ENSG00000002746	0.000	0.000	0.000	0.088	0.242	0.000	0.000	0.000	0.029	0.009	0.000	0.000
chr7:43283474-43283531<1	ENSG00000002746	0.000	0.000	0.000	0.093	0.104	0.000	0.000	0.000	0.000	0.000	0.000	0.000
chr7:43288186-43288246<1	ENSG00000002746	0.000	0.000	0.000	0.000	0.000	0.000	0.000	0.000	0.000	0.000	0.000	0.000
chr7:43288535-43289078<1	ENSG00000002746	0.019	0.000	0.000	0.000	0.000	0.000	0.000	0.000	0.037	0.016	0.000	0.000
chr7:43298134-43298339<1	ENSG00000002746	0.000	0.000	0.000	0.000	0.138	0.000	0.000	0.000	0.061	0.008	0.000	0.000
chr7:43351228-43351249<1	ENSG00000002746	0.000	0.000	0.000	0.000	0.000	0.000	0.000	0.000	0.000	0.000	0.000	0.000
chr7:43351360-43351686<1	ENSG00000002746	0.000	0.011	0.000	0.030	0.124	0.052	0.000	0.000	0.185	0.079	0.000	0.000
chr7:43360234-43360341<1	ENSG00000002746	0.000	0.080	0.000	0.043	0.062	0.000	0.000	0.000	0.152	0.083	0.000	0.000
chr7:43400485-43400579<1	ENSG00000002746	0.000	0.101	0.000	0.017	0.150	0.179	0.000	0.000	0.211	0.107	0.000	0.000
chr7:43417377-43417542<1	ENSG00000002746	0.000	0.000	0.000	0.000	0.000	0.000	0.000	0.000	0.000	0.000	0.000	0.000
chr7:43436272-43436318<1	ENSG00000002746	0.000	0.000	0.000	0.000	0.000	0.000	0.000	0.000	0.000	0.000	0.000	0.000
chr7:43436413-43436488<1	ENSG00000002746	0.000	0.034	0.000	0.128	0.105	0.000	0.037	0.000	0.183	0.150	0.000	0.000
chr7:43447161-43447330<1	ENSG00000002746	0.000	0.000	0.000	0.205	0.112	0.000	0.027	0.000	0.177	0.095	0.000	0.057
chr7:43477602-43480196<1	ENSG00000002746	0.002	0.000	0.000	0.014	0.019	0.000	0.001	0.000	0.031	0.013	0.000	0.004
chr7:43482128-43482228<1	ENSG00000002746	0.022	0.000	0.000	0.042	0.000	0.000	0.000	0.000	0.107	0.137	0.000	0.000
chr7:43483814-43485169<1	ENSG00000002746	0.003	0.000	0.000	0.050	0.157	0.088	0.013	0.000	0.232	0.083	0.000	0.000
chr7:43490427-43490528<1	ENSG00000002746	0.000	0.000	0.000	0.016	0.486	0.087	0.000	0.000	0.250	0.221	0.000	0.000
chr7:43495896-43496046<1	ENSG00000002746	0.000	0.000	0.000	0.120	0.197	0.182	0.030	0.000	0.360	0.131	0.000	0.000
chr7:43503259-43503398<1	ENSG00000002746	0.000	0.000	0.000	0.185	0.316	0.422	0.032	0.000	0.243	0.061	0.000	0.069
chr7:43506046-43506167<1	ENSG00000002746	0.000	0.000	0.000	0.120	0.357	0.072	0.059	0.147	0.252	0.012	0.004	0.079
chr7:43508519-43508704<1	ENSG00000002746	0.000	0.000	0.000	0.000	0.524	0.079	0.042	0.253	0.238	0.116	0.055	0.000
chr7:43519207-43519343<1	ENSG00000002746	0.000	0.000	0.000	0.046	0.517	0.372	0.000	0.180	0.116	0.159	0.000	0.000
chr7:43523743-43524214<1	ENSG00000002746	0.000	0.000	0.000	0.000	0.041	0.000	0.000	0.000	0.030	0.018	0.034	0.000
chr7:43531674-43531779<1	ENSG00000002746	0.000	0.000	0.000	0.029	0.338	0.325	0.000	0.056	0.177	0.127	0.047	0.000
chr7:43532683-43532779<1	ENSG00000002746	0.000	0.000	0.000	0.000	0.528	0.346	0.071	0.000	0.353	0.051	0.000	0.000
chr7:43540298-43540381<1	ENSG00000002746	0.000	0.269	0.000	0.000	0.157	0.375	0.080	0.000	0.218	0.137	0.000	0.000
chr7:43540812-43540921<1	ENSG00000002746	0.000	0.058	0.000	0.041	0.194	0.165	0.035	0.000	0.363	0.058	0.000	0.000
chr7:43546736-43546856<1	ENSG00000002746	0.059	0.164	0.000	0.161	0.133	0.000	0.006	0.000	0.344	0.058	0.000	0.000
chr7:43547617-43547730<1	ENSG00000002746	0.000	0.000	0.000	0.116	0.122	0.000	0.040	0.000	0.136	0.033	0.000	0.000
chr7:43548568-43548720<1	ENSG00000002746	0.000	0.000	0.000	0.101	0.305	0.181	0.000	0.000	0.203	0.018	0.024	0.188
chr7:43562648-43562745<1	ENSG00000002746	0.000	0.000	0.000	0.000	0.300	0.000	0.044	0.000	0.000	0.000	0.000	0.000
chr7:43580762-43580860<1	ENSG00000002746	0.000	0.000	0.000	0.000	0.146	0.048	0.002	0.157	0.191	0.099	0.017	0.035
chr7:43581468-43581597<1	ENSG00000002746	0.000	0.026	0.000	0.000	0.407	0.305	0.000	0.000	0.217	0.120	0.018	0.000
chr7:43590044-43590190<1	ENSG00000002746	0.000	0.000	0.000	0.030	0.308	0.045	0.000	0.000	0.225	0.020	0.020	0.066
chr7:43591821-43591935<1	ENSG00000002746	0.000	0.137	0.000	0.056	0.142	0.067	0.000	0.000	0.266	0.114	0.000	0.084
chr7:43594191-43594389<1	ENSG00000002746	0.000	0.143	0.000	0.154	0.346	0.097	0.000	0.000	0.213	0.041	0.022	0.049
chr7:43601414-43602938<1	ENSG00000002746	0.000	0.008	0.000	0.017	0.105	0.060	0.006	0.000	0.019	0.006	0.011	0.057
chr7:1855383-1855864<-1	ENSG00000002822	6.091	2.755	5.729	9.568	2.288	4.513	11.044	8.425	7.901	5.549	11.209	3.796
chr7:1856623-1856721<-1	ENSG00000002822	0.109	0.074	0.000	0.000	0.167	0.000	0.082	0.000	0.000	0.072	0.132	0.000
chr7:1857095-1857135<-1	ENSG00000002822	0.017	0.127	0.000	0.027	0.232	0.000	0.167	0.000	0.000	0.057	0.147	0.129
chr7:1857719-1857823<-1	ENSG00000002822	0.005	0.179	0.159	0.023	0.101	0.162	0.039	0.166	0.036	0.002	0.077	0.000
chr7:1869096-1869300<-1	ENSG00000002822	0.054	0.181	0.000	0.000	0.146	0.055	0.009	0.087	0.000	0.041	0.009	0.031
chr7:1912281-1912392<-1	ENSG00000002822	0.000	0.116	0.000	0.000	0.016	0.000	0.069	0.043	0.148	0.000	0.093	0.000
chr7:1937836-1938026<-1	ENSG00000002822	8.370	7.697	10.451	11.215	7.694	12.523	16.339	17.260	13.590	8.378	18.828	8.566
chr7:1976323-1976533<-1	ENSG00000002822	7.851	7.060	11.275	9.745	5.402	9.377	12.523	14.079	12.322	9.285	19.455	7.737
chr7:1979724-1980185<-1	ENSG00000002822	0.108	0.092	0.040	0.012	0.146	0.222	1.303	2.013	1.476	0.037	0.618	0.001
chr7:1997264-1997354<-1	ENSG00000002822	9.417	5.336	12.881	10.012	6.867	9.673	10.428	10.277	10.078	8.939	17.656	9.091
chr7:2020088-2020176<-1	ENSG00000002822	7.941	8.846	13.281	7.908	8.411	9.506	8.856	11.861	9.198	9.366	15.998	10.412
chr7:2020306-2020426<-1	ENSG00000002822	0.037	0.052	0.010	0.009	0.123	0.054	0.001	0.000	0.031	0.000	0.048	0.011
chr7:2041700-2041756<-1	ENSG00000002822	7.421	6.283	10.429	7.827	7.680	7.894	7.971	10.964	8.313	7.975	13.934	8.287
chr7:2054137-2054277<-1	ENSG00000002822	6.434	5.023	6.968	7.301	5.141	7.612	7.502	7.229	7.639	7.615	13.636	5.232
chr7:2108829-2108973<-1	ENSG00000002822	5.911	5.696	8.434	6.523	5.617	7.663	6.348	6.906	7.964	7.776	14.790	5.381
chr7:2119333-2119648<-1	ENSG00000002822	0.043	0.147	0.058	0.000	0.182	0.057	0.075	0.000	0.001	0.013	0.077	0.053
chr7:2128429-2128886<-1	ENSG00000002822	0.012	0.048	0.078	0.000	0.041	0.000	0.010	0.000	0.000	0.019	0.013	0.063
chr7:2147062-2147343<-1	ENSG00000002822	0.045	0.176	0.000	0.000	0.057	0.001	0.011	0.000	0.000	0.086	0.000	0.055
chr7:2149101-2149236<-1	ENSG00000002822	0.093	0.082	0.000	0.000	0.068	0.000	0.092	0.000	0.021	0.122	0.000	0.139
chr7:2188009-2188269<-1	ENSG00000002822	0.246	0.509	0.130	0.314	0.421	0.464	0.267	0.206	0.099	0.122	0.128	0.008
chr7:2188787-2188873<-1	ENSG00000002822	5.287	5.610	10.885	8.360	7.383	9.287	4.828	5.870	7.877	7.736	15.140	6.105
chr7:2214759-2215020<-1	ENSG00000002822	0.131	0.188	0.140	0.000	0.038	0.000	0.078	0.000	0.131	0.033	0.000	0.062
chr7:2232894-2233110<-1	ENSG00000002822	0.429	0.588	0.165	0.112	0.073	0.126	0.092	0.141	0.012	0.000	0.082	0.259
chr7:2239900-2240192<-1	ENSG00000002822	0.585	0.729	0.508	0.361	0.322	0.069	0.507	0.000	0.023	0.029	0.087	0.216
chr7:2241486-2241733<-1	ENSG00000002822	0.284	0.171	0.260	0.118	0.180	0.000	0.103	0.128	0.125	0.090	0.033	0.124
chr7:2249583-2249669<-1	ENSG00000002822	0.368	1.937	0.490	0.109	0.556	0.000	0.237	0.000	0.106	0.000	0.149	0.479
chr7:2252847-2252908<-1	ENSG00000002822	6.690	6.458	10.710	8.809	6.316	9.023	5.472	5.281	8.534	7.437	14.882	7.860
chr7:2255520-2255634<-1	ENSG00000002822	8.749	6.802	12.040	8.951	7.564	8.507	5.123	4.848	9.410	7.454	16.510	6.997
chr7:2255792-2255922<-1	ENSG00000002822	8.355	8.529	14.374	10.024	8.910	10.616	5.962	5.369	8.420	7.754	16.108	8.694
chr7:2257597-2257678<-1	ENSG00000002822	7.867	10.082	18.604	9.968	11.718	14.022	6.014	6.491	9.585	8.751	16.576	9.607
chr7:2258967-2259091<-1	ENSG00000002822	8.150	7.354	16.403	7.812	8.649	10.797	4.571	5.596	8.586	8.225	14.286	9.209
chr7:2260519-2260657<-1	ENSG00000002822	0.104	0.346	0.123	0.025	0.298	0.003	0.228	0.058	0.030	0.007	0.039	0.111
chr7:2262210-2262389<-1	ENSG00000002822	9.238	6.817	12.696	7.070	7.296	8.763	4.815	6.239	7.400	8.062	15.124	6.529
chr7:2263128-2263263<-1	ENSG00000002822	0.038	0.181	0.193	0.034	0.000	0.000	0.000	0.000	0.000	0.000	0.093	0.065
chr7:2265045-2265233<-1	ENSG00000002822	6.697	8.028	10.244	6.226	7.443	8.817	4.419	6.325	5.714	5.192	8.676	5.053
chr7:2269619-2269778<-1	ENSG00000002822	6.265	9.424	12.833	6.404	11.189	10.712	4.147	8.099	7.777	6.215	12.869	8.366
chr7:2270184-2270399<-1	ENSG00000002822	5.828	3.972	6.385	4.731	4.981	5.234	3.826	3.460	5.270	4.795	7.398	3.963
chr7:2272507-2272878<-1	ENSG00000002822	0.825	0.361	0.714	0.617	0.390	0.485	0.432	0.445	0.795	0.799	1.295	0.531
chr17:37026256-37026511<1	ENSG00000002834	47.020	8.436	21.448	16.082	2.448	9.018	14.044	19.940	65.950	71.142	63.407	21.018
chr17:37030143-37030366<1	ENSG00000002834	0.310	0.145	0.101	0.046	0.320	0.323	0.198	0.317	0.025	0.040	0.043	0.060
chr17:37034339-37034433<1	ENSG00000002834	91.939	35.974	90.265	32.420	17.091	37.171	27.803	80.196	141.960	138.364	133.052	95.913
chr17:37046673-37046757<1	ENSG00000002834	94.355	30.634	102.496	30.395	15.565	38.021	24.889	72.561	146.385	131.808	135.100	78.415
chr17:37054665-37054772<1	ENSG00000002834	87.023	36.644	87.420	29.851	20.677	39.110	25.143	79.653	173.274	151.363	162.843	90.928
chr17:37070578-37070728<1	ENSG00000002834	74.614	24.525	52.400	25.982	12.724	21.015	19.424	44.586	161.985	151.239	166.541	53.905
chr17:37071296-37071399<1	ENSG00000002834	85.975	15.728	50.292	27.004	7.788	21.008	20.568	34.955	149.122	137.673	153.842	53.886
chr17:37074858-37078023<1	ENSG00000002834	64.981	53.129	52.805	25.270	18.567	25.302	22.195	45.842	130.371	119.484	122.455	66.155
chr17:46184911-46185200<1	ENSG00000002919	4.068	1.716	2.878	5.635	2.617	3.564	3.369	2.157	2.841	2.201	5.199	2.257
chr17:46188070-46188129<1	ENSG00000002919	0.315	0.233	0.531	0.204	0.973	0.649	0.185	0.064	0.127	0.134	0.269	0.157
chr17:46189393-46189447<1	ENSG00000002919	10.511	4.139	11.044	15.454	9.460	15.913	9.522	10.533	7.715	6.816	8.968	10.255
chr17:46189936-46190022<1	ENSG00000002919	10.097	6.826	12.446	15.502	9.860	21.193	9.434	13.801	8.275	6.792	10.659	10.751
chr17:46190663-46190763<1	ENSG00000002919	11.785	9.754	15.451	17.918	16.228	30.519	13.474	15.367	10.898	8.575	13.950	18.617
chr17:46196066-46196161<1	ENSG00000002919	14.505	9.892	18.576	22.858	13.850	40.612	15.164	21.096	11.235	8.706	14.249	18.574
chr17:46196336-46196548<1	ENSG00000002919	14.826	9.125	19.113	23.669	15.875	40.926	14.994	19.735	12.075	9.368	15.451	22.500
chr17:46198597-46200105<1	ENSG00000002919	15.310	10.541	16.457	24.690	15.984	35.679	16.541	17.526	12.309	10.002	14.912	17.586
chr7:150497491-150498056<1	ENSG00000002933	3.129	0.918	0.091	0.618	0.035	0.142	6.747	2.339	0.209	0.000	0.000	0.000
chr7:150498622-150500920<1	ENSG00000002933	4.855	2.432	0.358	0.787	0.278	0.376	7.846	7.995	0.422	0.011	0.000	0.000
chr7:150501450-150501769<1	ENSG00000002933	9.132	7.328	0.815	1.766	0.968	0.278	12.051	12.950	0.751	0.000	0.000	0.000
chr7:150501915-150502208<1	ENSG00000002933	22.948	16.627	1.769	3.700	1.675	0.518	34.331	36.001	1.502	0.000	0.000	0.000
chr12:9092959-9094536<-1	ENSG00000003056	37.732	46.535	29.220	50.514	66.260	46.517	42.919	38.234	31.658	32.960	39.427	59.027
chr12:9094775-9095138<-1	ENSG00000003056	32.878	17.598	23.395	35.322	27.372	31.417	30.556	19.274	18.085	18.147	27.878	38.877
chr12:9095892-9096180<-1	ENSG00000003056	39.116	16.739	25.743	42.424	30.453	35.256	37.445	23.323	24.890	23.552	35.212	44.174
chr12:9096397-9096506<-1	ENSG00000003056	90.740	40.819	56.848	91.478	70.867	79.111	80.080	53.906	53.411	53.699	87.541	110.764
chr12:9097833-9098180<-1	ENSG00000003056	41.149	26.605	29.574	44.795	38.615	38.994	36.675	33.484	24.101	24.966	39.283	45.601
chr12:9098825-9099444<-1	ENSG00000003056	19.127	11.182	13.415	19.587	17.969	17.247	17.491	15.371	12.482	12.632	19.041	18.761
chr12:9102084-9102551<-1	ENSG00000003056	21.100	5.234	6.862	22.765	8.014	8.669	19.439	6.485	11.317	12.389	17.098	10.153
chrX:117031776-117033358<-1	ENSG00000003096	0.830	1.181	0.599	18.371	15.100	23.112	3.029	6.102	5.239	5.924	7.617	2.158
chrX:117035796-117035909<-1	ENSG00000003096	1.263	0.631	0.647	22.244	16.173	28.285	4.285	5.212	6.847	6.226	12.309	3.216
chrX:117043264-117044059<-1	ENSG00000003096	1.259	0.637	1.501	24.425	18.150	31.689	3.371	6.686	7.253	7.001	12.707	2.641
chrX:117053484-117053680<-1	ENSG00000003096	0.905	1.305	1.060	17.404	21.691	23.143	3.231	5.650	6.990	6.705	10.940	3.035
chrX:117054201-117054333<-1	ENSG00000003096	1.833	1.055	1.699	17.954	16.240	22.439	3.194	4.933	7.034	6.074	9.292	2.724
chrX:117079397-117081905<-1	ENSG00000003096	0.153	0.113	0.121	1.421	1.276	2.018	0.243	0.427	0.362	0.372	0.642	0.138
chrX:117106694-117107701<-1	ENSG00000003096	0.046	0.064	0.013	0.245	0.328	0.294	0.023	0.016	0.012	0.021	0.063	0.012
chrX:117117443-117117508<-1	ENSG00000003096	0.012	0.315	0.000	0.476	1.116	2.266	0.080	0.177	0.207	0.052	0.156	0.215
chrX:117119203-117119283<-1	ENSG00000003096	0.000	0.000	0.000	0.158	0.109	0.022	0.036	0.000	0.000	0.046	0.000	0.092
chrX:117162387-117162460<-1	ENSG00000003096	0.073	0.219	0.000	1.340	1.696	1.742	0.309	0.242	0.628	0.316	1.398	0.166
chrX:117250471-117250828<-1	ENSG00000003096	1.028	0.224	0.222	10.295	1.988	7.810	1.608	1.556	2.406	2.904	7.441	0.333
chrX:117251240-117251303<-1	ENSG00000003096	0.000	0.000	0.000	0.035	0.100	0.046	0.000	0.000	0.000	0.000	0.000	0.000
chr2:72356367-72359748<-1	ENSG00000003137	0.581	0.405	0.217	1.165	0.876	0.758	3.540	4.068	7.397	2.333	4.695	2.022
chr2:72360152-72360436<-1	ENSG00000003137	0.837	0.093	0.267	1.454	0.672	1.444	4.462	3.446	9.656	2.846	6.042	3.145
chr2:72361890-72362045<-1	ENSG00000003137	0.467	0.145	0.000	0.967	0.962	0.905	3.351	2.560	7.287	1.893	4.749	2.393
chr2:72362273-72362548<-1	ENSG00000003137	0.483	0.282	0.643	0.871	0.925	0.766	3.698	2.529	8.284	2.266	4.453	2.419
chr2:72370133-72370213<-1	ENSG00000003137	0.000	0.096	0.000	0.018	0.000	0.000	0.059	0.000	0.000	0.000	0.000	0.183
chr2:72371118-72371544<-1	ENSG00000003137	0.290	0.114	0.200	0.716	0.384	0.562	1.868	0.734	3.522	1.029	3.621	1.150
chr2:72374760-72375167<-1	ENSG00000003137	0.228	0.084	0.121	0.407	0.127	0.258	1.388	0.902	5.098	1.712	0.160	0.147
chr7:8152814-8153674<-1	ENSG00000003147	10.248	8.851	5.430	2.246	1.027	0.766	0.326	0.444	0.126	0.081	0.441	1.416
chr7:8167503-8167772<-1	ENSG00000003147	47.053	34.446	21.359	7.845	3.443	2.392	1.636	1.180	0.174	0.334	1.512	7.211
chr7:8178470-8178511<-1	ENSG00000003147	37.751	25.366	20.302	7.186	3.297	1.769	1.137	0.381	0.325	0.391	1.632	6.649
chr7:8178615-8178677<-1	ENSG00000003147	35.359	34.682	21.045	6.841	3.730	1.964	1.282	1.791	0.211	0.172	1.715	8.260
chr7:8181395-8181447<-1	ENSG00000003147	35.179	30.265	20.101	6.709	4.519	1.351	1.178	1.010	0.412	0.269	1.077	7.646
chr7:8181599-8181685<-1	ENSG00000003147	0.776	1.657	0.808	0.226	0.000	0.057	0.039	0.000	0.001	0.000	0.000	0.000
chr7:8183505-8183602<-1	ENSG00000003147	40.764	29.623	18.875	7.752	3.831	1.762	0.922	1.134	0.379	0.252	1.429	8.453
chr7:8196187-8197394<-1	ENSG00000003147	5.266	7.002	3.987	1.002	0.724	0.306	0.188	0.169	0.053	0.020	0.163	1.450
chr7:8197961-8198282<-1	ENSG00000003147	20.260	22.153	12.028	3.956	2.400	1.117	0.662	0.833	0.114	0.089	0.577	4.514
chr7:8257935-8258133<-1	ENSG00000003147	48.197	37.812	29.952	8.974	4.753	2.711	1.492	1.795	0.287	0.366	1.794	10.132
chr7:8258234-8258581<-1	ENSG00000003147	0.061	0.000	0.133	0.000	0.000	0.011	0.003	0.000	0.000	0.000	0.000	0.000
chr7:8260905-8261028<-1	ENSG00000003147	44.134	51.744	35.946	7.563	5.948	2.423	1.476	2.004	0.326	0.304	1.392	11.631
chr7:8263118-8263189<-1	ENSG00000003147	0.887	0.160	0.579	0.240	0.000	0.176	0.032	0.000	0.000	0.000	0.000	0.203
chr7:8267268-8267481<-1	ENSG00000003147	2.631	2.834	0.425	0.138	0.119	0.110	0.000	0.084	0.004	0.000	0.025	0.087
chr7:8268231-8268303<-1	ENSG00000003147	38.602	37.489	34.814	5.976	4.209	0.742	1.213	1.319	0.349	0.126	1.367	10.416
chr7:8272220-8272385<-1	ENSG00000003147	35.727	32.402	27.086	4.871	4.112	0.980	1.051	1.242	0.140	0.041	1.034	7.401
chr7:8275540-8275635<-1	ENSG00000003147	26.870	14.262	13.640	3.913	1.880	0.430	0.739	0.677	0.059	0.024	0.623	2.948
chr7:8276436-8276524<-1	ENSG00000003147	0.242	0.131	0.198	0.000	0.196	0.000	0.000	0.000	0.000	0.000	0.000	0.071
chr7:8301630-8301699<-1	ENSG00000003147	0.796	0.547	0.539	0.019	0.000	0.207	0.007	0.000	0.000	0.000	0.029	0.007
chr7:8301724-8301911<-1	ENSG00000003147	3.172	3.713	1.455	0.177	0.130	0.164	0.118	0.135	0.016	0.011	0.212	1.079
chr7:8302070-8302317<-1	ENSG00000003147	5.856	3.763	4.254	1.309	0.937	0.458	0.179	0.000	0.000	0.000	0.065	0.288
chr16:90071273-90072900<-1	ENSG00000003249	36.459	9.114	14.243	4.798	1.923	0.696	0.822	1.044	2.716	4.968	6.634	2.852
chr16:90075192-90075332<-1	ENSG00000003249	31.835	3.259	10.368	4.500	1.030	0.601	0.764	1.102	2.853	4.011	5.989	1.470
chr16:90075692-90075838<-1	ENSG00000003249	24.828	2.021	7.302	2.906	0.652	0.156	0.652	0.772	1.641	3.118	3.907	0.732
chr16:90076365-90076529<-1	ENSG00000003249	0.144	0.238	0.217	0.000	0.068	0.000	0.000	0.000	0.029	0.000	0.032	0.031
chr16:90085719-90085881<-1	ENSG00000003249	12.738	0.255	0.953	1.789	0.034	0.000	0.267	0.000	0.708	1.836	1.363	0.193
chr16:90086136-90086526<-1	ENSG00000003249	2.605	0.043	0.800	0.135	0.011	0.000	0.098	0.149	0.045	0.300	0.044	0.050
chr2:202565277-202566612<-1	ENSG00000003393	6.475	10.557	4.180	13.475	17.133	10.844	7.633	5.076	10.617	8.150	11.349	15.471
chr2:202568845-202568941<-1	ENSG00000003393	6.960	7.502	4.218	14.182	16.155	11.487	7.663	2.971	11.257	7.178	12.375	20.678
chr2:202569177-202569326<-1	ENSG00000003393	7.890	8.302	2.868	14.936	15.645	10.168	7.874	2.102	11.238	7.544	12.877	18.367
chr2:202569862-202569923<-1	ENSG00000003393	8.254	8.751	3.932	14.668	19.000	9.538	7.810	4.545	11.716	9.515	15.607	23.575
chr2:202570139-202570184<-1	ENSG00000003393	8.047	7.684	3.611	12.423	16.472	6.063	6.772	3.258	8.917	8.066	13.667	14.782
chr2:202571569-202571745<-1	ENSG00000003393	7.329	7.031	4.001	13.371	16.228	8.721	7.288	3.370	9.555	7.872	13.718	16.428
chr2:202572592-202572714<-1	ENSG00000003393	6.678	7.392	4.514	12.603	14.961	10.628	7.676	3.942	9.840	7.214	14.729	13.896
chr2:202574604-202574761<-1	ENSG00000003393	4.417	7.910	3.230	10.370	15.760	9.959	5.998	3.335	9.858	7.332	13.900	13.780
chr2:202575714-202575831<-1	ENSG00000003393	4.605	5.980	2.855	8.271	11.520	6.655	4.586	2.258	10.407	6.684	12.956	13.125
chr2:202580395-202580562<-1	ENSG00000003393	6.079	5.463	3.947	8.824	11.722	6.293	5.598	1.733	10.083	6.355	13.208	13.371
chr2:202581365-202581434<-1	ENSG00000003393	0.292	0.343	0.301	0.458	0.746	0.654	0.241	0.000	0.369	0.238	0.418	0.000
chr2:202582800-202582933<-1	ENSG00000003393	4.151	9.289	2.876	8.182	19.461	7.928	4.599	2.215	8.283	5.113	10.300	13.701
chr2:202584709-202584851<-1	ENSG00000003393	0.269	0.821	0.254	0.370	2.315	1.117	0.404	0.080	0.393	0.186	0.653	1.256
chr2:202586713-202587843<-1	ENSG00000003393	0.609	1.600	0.409	1.219	2.719	1.258	0.784	0.278	0.672	0.517	0.939	1.639
chr2:202588053-202588164<-1	ENSG00000003393	6.425	12.742	3.973	8.718	20.114	11.171	5.795	2.014	8.233	4.987	10.073	18.120
chr2:202589018-202589182<-1	ENSG00000003393	6.332	12.778	4.302	9.807	19.765	12.128	6.124	2.488	9.011	6.494	10.686	18.477
chr2:202590079-202590177<-1	ENSG00000003393	8.476	9.551	4.626	9.928	21.010	11.550	5.707	3.182	8.905	5.887	10.533	17.664
chr2:202591207-202591275<-1	ENSG00000003393	7.833	7.930	3.473	8.212	12.825	7.454	4.739	2.012	7.913	5.187	10.035	12.463
chr2:202591387-202591589<-1	ENSG00000003393	7.575	4.360	4.077	9.825	11.464	8.078	5.846	2.756	8.078	5.258	10.962	13.460
chr2:202591935-202592001<-1	ENSG00000003393	6.226	3.582	3.869	9.463	10.417	6.898	5.188	2.319	8.791	5.748	11.983	12.320
chr2:202592428-202592498<-1	ENSG00000003393	6.220	3.510	2.174	10.678	9.118	5.568	5.675	1.680	8.382	6.447	12.705	13.486
chr2:202593235-202593363<-1	ENSG00000003393	7.121	7.101	3.233	8.938	14.290	7.947	5.705	2.042	7.644	6.331	13.522	16.342
chr2:202593775-202593906<-1	ENSG00000003393	5.833	8.779	3.170	7.421	17.965	9.881	5.568	3.009	8.965	6.781	12.008	15.280
chr2:202597999-202598176<-1	ENSG00000003393	4.508	9.613	4.262	6.811	21.069	8.569	4.614	2.797	8.084	6.061	9.519	13.227
chr2:202603261-202603458<-1	ENSG00000003393	1.704	3.122	0.902	2.577	7.232	2.295	1.656	1.104	2.914	1.817	2.971	4.573
chr2:202605907-202606577<-1	ENSG00000003393	2.076	2.920	1.069	3.450	6.793	2.739	1.566	0.962	2.567	1.815	3.064	3.821
chr2:202608981-202609152<-1	ENSG00000003393	5.452	10.688	3.353	9.180	23.054	8.108	5.404	4.009	9.021	4.951	9.831	13.973
chr2:202611289-202611471<-1	ENSG00000003393	5.474	12.658	4.468	8.761	21.171	11.200	4.294	3.808	7.356	4.427	9.981	14.256
chr2:202614435-202614512<-1	ENSG00000003393	8.107	10.738	4.894	11.109	16.141	12.882	6.165	3.254	9.017	5.588	11.376	13.688
chr2:202617869-202617965<-1	ENSG00000003393	8.477	9.407	3.645	10.772	12.384	9.974	6.137	1.690	8.562	4.746	10.177	12.327
chr2:202619226-202619394<-1	ENSG00000003393	6.299	3.355	2.304	8.776	9.780	7.075	5.402	1.816	6.934	4.610	11.963	11.331
chr2:202622125-202622482<-1	ENSG00000003393	8.557	6.101	3.958	10.843	13.974	10.427	6.579	2.725	8.117	5.997	12.000	12.290
chr2:202624183-202626541<-1	ENSG00000003393	7.566	7.055	3.441	11.271	13.196	7.681	5.774	2.419	6.282	4.348	8.656	11.107
chr2:202630106-202630326<-1	ENSG00000003393	0.107	0.434	0.128	0.068	0.585	0.000	0.053	0.200	0.115	0.222	0.203	0.598
chr2:202630514-202630550<-1	ENSG00000003393	0.499	0.176	0.205	0.452	0.371	0.000	0.237	0.220	0.573	0.184	0.184	0.604
chr2:202631952-202632106<-1	ENSG00000003393	11.656	7.997	5.466	16.135	16.754	11.489	8.593	4.345	9.255	7.791	14.114	10.239
chr2:202633589-202633668<-1	ENSG00000003393	10.307	6.596	3.323	15.892	11.494	7.562	8.254	2.462	7.603	6.405	13.857	9.174
chr2:202643164-202643210<-1	ENSG00000003393	0.529	0.774	0.511	0.851	1.027	0.477	0.497	0.000	0.182	0.232	0.498	0.632
chr2:202644702-202644806<-1	ENSG00000003393	1.194	1.968	1.517	1.652	3.790	1.105	1.236	0.799	0.455	0.575	0.311	1.530
chr2:202645600-202645912<-1	ENSG00000003393	1.445	0.844	0.395	2.167	1.739	0.485	1.722	0.108	1.038	0.975	1.503	0.705
chr2:202047604-202048031<1	ENSG00000003400	0.193	0.482	0.307	0.022	0.090	0.535	0.224	0.319	0.489	0.462	0.606	1.209
chr2:202050494-202051103<1	ENSG00000003400	0.252	0.652	0.254	0.106	0.263	0.122	0.546	0.985	1.289	0.680	2.006	1.393
chr2:202052403-202052522<1	ENSG00000003400	0.253	0.348	0.670	0.354	0.475	0.232	0.584	1.386	1.401	0.726	3.010	2.282
chr2:202057707-202058126<1	ENSG00000003400	0.197	0.451	0.298	0.074	0.204	0.226	0.312	0.451	0.662	0.312	0.896	0.975
chr2:202060565-202060738<1	ENSG00000003400	0.783	0.519	0.583	0.131	0.234	0.582	0.741	0.806	1.304	0.708	2.204	1.999
chr2:202065166-202065451<1	ENSG00000003400	0.359	0.156	0.167	0.049	0.114	0.287	0.243	0.150	0.388	0.194	0.629	0.304
chr2:202068453-202068489<1	ENSG00000003400	0.786	1.492	0.437	0.059	0.558	1.010	0.612	0.794	0.765	0.654	1.495	2.680
chr2:202070605-202070973<1	ENSG00000003400	0.193	0.590	0.076	0.031	0.089	0.061	0.208	0.730	0.384	0.260	0.470	0.688
chr2:202072798-202072906<1	ENSG00000003400	0.561	1.345	0.609	0.456	0.623	0.518	1.085	1.899	1.778	1.116	3.174	4.251
chr2:202073793-202074285<1	ENSG00000003400	0.736	1.087	0.329	0.501	0.815	0.408	1.369	1.704	2.106	0.925	2.474	3.511
chr2:202082311-202086388<1	ENSG00000003400	0.466	0.978	0.337	0.303	0.376	0.397	0.716	1.247	1.112	0.539	1.487	1.686
chr2:202093656-202094129<1	ENSG00000003400	0.158	0.600	0.144	0.150	0.354	0.386	0.389	0.557	0.145	0.057	0.111	0.209
chr2:201980827-201981204<1	ENSG00000003402	44.452	23.421	32.970	25.502	15.048	8.193	36.623	18.001	10.178	13.626	13.955	14.825
chr2:201981560-201981690<1	ENSG00000003402	7.346	11.015	9.852	1.950	3.551	0.747	5.493	2.567	2.146	2.537	1.811	1.518
chr2:201981762-201981865<1	ENSG00000003402	4.182	35.704	16.700	1.734	10.555	2.551	5.111	5.301	2.391	1.960	1.434	2.789
chr2:201983214-201983624<1	ENSG00000003402	13.687	15.934	29.996	4.402	4.019	2.399	13.584	12.191	3.218	6.057	2.963	5.033
chr2:201983751-201983900<1	ENSG00000003402	7.094	9.848	18.047	2.304	3.520	1.690	4.485	3.626	1.150	2.394	1.593	4.106
chr2:201987200-201987470<1	ENSG00000003402	3.758	15.793	7.130	0.597	4.323	0.236	2.022	1.803	0.687	1.040	0.940	4.094
chr2:201994052-201994869<1	ENSG00000003402	51.811	99.935	210.731	27.502	42.741	29.421	33.409	74.757	10.526	13.008	11.811	38.120
chr2:201997502-201997573<1	ENSG00000003402	11.378	24.453	24.986	3.075	6.982	4.034	6.331	7.402	0.706	0.565	0.978	1.603
chr2:201997595-201997857<1	ENSG00000003402	41.003	149.546	156.061	21.534	52.683	25.179	26.847	60.879	9.042	11.340	9.626	32.592
chr2:202000695-202004600<1	ENSG00000003402	48.997	98.891	108.946	21.772	36.201	23.572	35.655	41.083	5.148	4.639	5.077	13.790
chr2:202004909-202005458<1	ENSG00000003402	14.236	47.163	59.185	8.635	18.055	8.988	10.218	22.935	3.988	4.888	3.580	15.370
chr2:202006097-202006325<1	ENSG00000003402	18.815	27.655	84.994	14.692	8.980	13.097	15.889	37.860	2.564	5.549	4.966	7.812
chr2:202007368-202007485<1	ENSG00000003402	0.979	1.948	1.792	0.000	0.601	0.447	0.370	0.897	0.183	0.529	0.266	0.788
chr2:202010101-202010155<1	ENSG00000003402	33.260	83.318	78.417	17.431	46.109	16.202	27.829	41.945	16.745	19.288	7.116	53.531
chr2:202013674-202013775<1	ENSG00000003402	19.642	48.686	42.404	9.800	29.459	10.744	17.411	26.453	9.866	10.058	3.995	32.431
chr2:202014477-202015078<1	ENSG00000003402	6.378	13.092	16.625	3.228	7.454	4.161	5.568	7.847	2.640	2.714	1.718	9.554
chr2:202018860-202019299<1	ENSG00000003402	4.241	4.934	6.161	0.844	1.353	0.810	1.813	1.581	0.715	1.165	0.811	3.377
chr2:202025155-202025760<1	ENSG00000003402	31.660	55.654	67.470	18.127	33.152	13.677	30.961	40.284	12.147	12.961	9.766	51.207
chr2:202027719-202028282<1	ENSG00000003402	3.359	11.705	11.684	2.633	9.617	1.989	6.554	6.879	1.980	2.755	1.743	23.768
chr2:202028558-202029033<1	ENSG00000003402	24.733	47.095	46.083	14.005	30.000	8.381	25.155	24.644	9.246	11.685	7.067	35.753
chr2:188328957-188331769<-1	ENSG00000003436	23.664	9.395	3.541	2.320	1.733	2.713	57.982	92.500	12.661	7.235	0.049	0.104
chr2:188332480-188332659<-1	ENSG00000003436	114.036	13.488	14.123	9.149	2.990	7.204	163.722	177.853	22.000	11.339	0.132	0.293
chr2:188343305-188343530<-1	ENSG00000003436	8.536	1.055	3.031	0.514	0.227	0.885	7.931	22.420	0.867	0.285	0.024	0.022
chr2:188348657-188349714<-1	ENSG00000003436	29.626	8.118	5.574	2.099	1.182	2.440	41.854	67.726	7.162	3.193	0.039	0.115
chr2:188353064-188353102<-1	ENSG00000003436	79.485	45.060	21.003	5.746	4.238	11.276	124.139	293.942	26.328	11.118	0.128	0.652
chr2:188361608-188361805<-1	ENSG00000003436	97.303	35.867	21.166	8.037	3.294	11.245	139.723	281.030	23.325	10.383	0.133	0.316
chr2:188368375-188368497<-1	ENSG00000003436	131.737	19.568	18.391	9.599	2.361	8.328	157.921	252.343	23.056	10.111	0.058	0.330
chr2:188378343-188384587<-1	ENSG00000003436	1.008	0.446	0.322	0.054	0.076	0.056	1.354	1.072	0.302	0.145	0.007	0.002
chr2:188385269-188385340<-1	ENSG00000003436	3.382	0.561	0.214	0.149	0.146	0.400	4.269	3.817	0.575	0.142	0.000	0.000
chr2:188394091-188394212<-1	ENSG00000003436	18.403	2.280	3.880	1.643	0.599	1.025	28.200	48.310	2.729	2.232	0.129	0.000
chr2:188409231-188409364<-1	ENSG00000003436	1.013	0.395	0.486	0.056	0.072	0.156	4.130	2.242	0.421	0.408	0.000	0.000
chr2:188418927-188419219<-1	ENSG00000003436	70.290	6.761	9.737	5.734	1.666	5.549	113.582	139.260	15.833	9.142	0.221	0.134
chr2:188430277-188430487<-1	ENSG00000003436	0.001	0.000	0.000	0.000	0.000	0.000	0.000	0.000	0.002	0.000	0.000	0.000
chr2:37458774-37458903<1	ENSG00000003509	5.249	5.272	2.923	6.999	4.957	3.712	6.584	4.307	3.321	4.817	4.777	2.476
chr2:37458910-37459132<1	ENSG00000003509	0.349	0.075	0.267	0.119	0.169	0.120	0.267	0.376	0.079	0.132	0.128	0.087
chr2:37459249-37459409<1	ENSG00000003509	8.896	6.162	7.337	13.191	7.664	7.109	12.188	7.453	4.996	6.744	6.441	4.141
chr2:37463239-37463319<1	ENSG00000003509	10.359	8.749	11.879	13.120	12.750	12.416	13.043	10.920	7.385	7.043	8.918	5.384
chr2:37464900-37465010<1	ENSG00000003509	9.554	11.615	11.410	13.529	16.039	14.188	13.015	13.702	8.244	7.315	8.109	6.069
chr2:37468721-37469836<1	ENSG00000003509	3.090	6.683	3.510	4.387	7.999	4.204	3.597	3.377	3.014	3.293	2.564	2.912
chr2:37471006-37471116<1	ENSG00000003509	13.912	14.242	13.156	18.875	20.189	17.246	20.342	10.953	10.334	9.999	9.078	10.271
chr2:37473195-37473338<1	ENSG00000003509	18.001	12.562	17.584	23.001	19.805	20.756	22.888	16.162	11.097	12.482	9.719	12.855
chr2:37474456-37474511<1	ENSG00000003509	0.250	1.261	0.477	0.107	1.327	0.227	0.040	0.179	0.182	0.153	0.137	0.678
chr2:37474599-37474772<1	ENSG00000003509	12.531	16.943	15.069	19.890	20.808	18.191	18.166	16.100	10.591	9.800	8.718	11.671
chr2:37475278-37476303<1	ENSG00000003509	4.757	7.443	5.310	7.773	7.755	6.622	7.190	5.639	4.385	5.644	3.644	3.881
chr2:37480229-37480546<1	ENSG00000003509	3.326	35.110	15.755	6.030	22.424	17.843	4.003	24.682	1.500	2.110	1.204	15.976
chr3:50126341-50126490<1	ENSG00000003756	20.250	19.881	16.547	20.483	22.401	18.298	29.425	17.904	9.310	13.878	10.793	10.911
chr3:50127314-50127527<1	ENSG00000003756	0.995	3.183	2.498	0.714	2.316	0.659	1.232	0.925	0.270	0.211	0.159	0.708
chr3:50127803-50127884<1	ENSG00000003756	29.106	11.270	23.128	30.091	13.202	18.487	39.503	25.770	8.276	13.492	10.035	7.344
chr3:50129428-50129437<1	ENSG00000003756	0.836	2.403	2.940	0.155	1.861	0.363	0.612	0.287	0.235	0.466	0.487	1.304
chr3:50129472-50129641<1	ENSG00000003756	67.808	37.213	53.421	56.497	42.816	49.374	80.789	63.368	22.707	28.905	22.968	30.636
chr3:50130180-50130189<1	ENSG00000003756	0.739	1.136	0.882	0.347	1.027	1.020	0.303	0.406	0.374	0.085	0.236	0.607
chr3:50130412-50130475<1	ENSG00000003756	0.787	0.426	0.008	0.132	0.283	0.308	0.535	0.052	0.130	0.167	0.015	0.141
chr3:50131151-50131763<1	ENSG00000003756	23.850	14.491	19.537	19.067	14.429	16.413	28.641	20.862	6.805	8.284	7.213	11.104
chr3:50137415-50140599<1	ENSG00000003756	12.850	20.440	11.827	11.211	22.255	9.643	16.045	8.824	8.612	15.119	6.811	8.651
chr3:50141681-50141741<1	ENSG00000003756	58.657	51.911	56.236	64.356	69.671	58.904	78.149	55.340	32.521	34.676	25.920	45.959
chr3:50142010-50142575<1	ENSG00000003756	10.696	18.383	11.311	10.331	13.802	8.463	12.476	8.347	5.481	5.523	5.010	7.382
chr3:50142982-50143142<1	ENSG00000003756	76.323	55.005	70.441	75.511	73.570	64.348	95.058	64.186	33.517	33.361	32.302	42.475
chr3:50144173-50144297<1	ENSG00000003756	44.145	55.254	45.896	48.018	63.166	41.699	59.234	51.626	25.103	22.768	23.686	27.978
chr3:50144451-50144520<1	ENSG00000003756	5.585	15.524	4.669	5.113	12.300	7.062	6.814	4.360	1.616	1.736	0.534	2.154
chr3:50144914-50145002<1	ENSG00000003756	70.875	125.793	67.856	70.712	107.463	73.746	92.827	80.844	34.668	35.011	34.889	52.466
chr3:50145503-50145580<1	ENSG00000003756	86.051	127.684	86.315	84.542	114.110	87.798	113.431	96.859	33.131	33.528	34.340	60.305
chr3:50145665-50145738<1	ENSG00000003756	93.135	165.846	92.815	93.450	127.233	85.897	125.392	97.855	39.472	38.585	41.843	69.214
chr3:50147036-50147256<1	ENSG00000003756	32.478	38.426	27.372	32.115	34.217	26.128	41.430	26.630	13.515	14.274	15.500	22.690
chr3:50147812-50147896<1	ENSG00000003756	64.644	61.347	41.017	67.881	60.655	29.177	75.537	37.781	29.848	30.332	29.847	34.129
chr3:50148112-50148325<1	ENSG00000003756	36.151	63.444	40.192	37.932	44.861	33.209	45.481	41.276	14.462	16.728	15.405	24.395
chr3:50149497-50149561<1	ENSG00000003756	1.952	6.539	1.881	1.581	2.748	0.840	1.634	0.467	0.333	0.561	0.940	0.626
chr3:50150047-50150977<1	ENSG00000003756	14.950	20.654	15.303	15.990	17.411	12.343	19.652	14.761	6.458	7.742	6.894	8.409
chr3:50151383-50153040<1	ENSG00000003756	17.485	14.336	15.627	18.834	14.212	15.206	24.861	18.781	7.486	8.996	8.498	7.342
chr3:50153339-50153664<1	ENSG00000003756	24.661	15.684	18.487	25.552	13.984	21.195	33.728	23.527	8.092	10.567	10.012	8.528
chr3:50153978-50154150<1	ENSG00000003756	1.345	0.961	0.782	0.652	0.858	0.622	0.647	1.026	0.618	1.007	0.584	0.607
chr3:50154507-50154812<1	ENSG00000003756	74.033	50.370	55.666	81.029	43.898	56.682	104.961	73.946	25.507	31.923	34.503	25.429
chr3:50155764-50156454<1	ENSG00000003756	61.368	50.330	57.735	73.720	41.298	60.599	94.625	72.964	24.348	33.440	25.215	23.363
chr8:17155539-17157733<-1	ENSG00000003987	0.121	2.667	1.178	0.254	2.786	0.882	0.492	0.885	0.013	0.000	0.000	2.499
chr8:17159160-17159789<-1	ENSG00000003987	0.017	2.472	1.915	0.047	1.961	0.830	0.149	1.181	0.000	0.000	0.000	2.526
chr8:17161888-17162028<-1	ENSG00000003987	0.068	2.246	0.918	0.184	1.565	0.946	0.728	0.646	0.000	0.000	0.000	1.762
chr8:17163266-17163466<-1	ENSG00000003987	0.130	2.359	1.196	0.104	1.908	0.495	0.629	1.061	0.000	0.000	0.000	2.018
chr8:17166786-17166835<-1	ENSG00000003987	0.075	1.182	1.656	0.098	0.575	0.784	0.369	0.139	0.000	0.000	0.000	0.800
chr8:17169020-17169182<-1	ENSG00000003987	0.017	1.987	2.023	0.080	0.665	1.113	0.428	0.831	0.000	0.000	0.000	0.983
chr8:17169262-17169372<-1	ENSG00000003987	0.000	1.438	1.366	0.002	0.540	0.914	0.069	3.299	0.000	0.000	0.000	1.179
chr8:17170801-17170910<-1	ENSG00000003987	0.098	1.367	0.800	0.079	1.111	0.632	0.424	1.388	0.000	0.000	0.000	1.196
chr8:17183826-17184022<-1	ENSG00000003987	0.013	1.202	1.565	0.032	2.429	1.244	0.164	0.950	0.000	0.000	0.000	0.336
chr8:17188659-17188791<-1	ENSG00000003987	0.187	3.127	2.008	0.021	7.399	4.496	0.149	4.712	0.000	0.000	0.000	0.130
chr8:17196239-17196500<-1	ENSG00000003987	0.000	0.134	0.116	0.000	0.038	0.195	0.000	0.458	0.000	0.000	0.000	0.000
chr8:17198872-17199006<-1	ENSG00000003987	0.226	0.000	0.474	0.125	0.069	0.223	0.482	0.478	0.000	0.000	0.000	0.000
chr8:17203523-17203668<-1	ENSG00000003987	0.000	0.133	0.378	0.000	0.012	0.160	0.031	0.064	0.000	0.000	0.000	0.000
chr8:17206462-17206590<-1	ENSG00000003987	0.207	0.142	0.203	0.392	0.218	0.167	0.337	0.565	0.000	0.000	0.000	0.000
chr8:17206678-17206746<-1	ENSG00000003987	0.000	0.000	0.000	0.000	0.000	0.381	0.000	0.911	0.056	0.000	0.000	0.000
chr8:17206802-17206994<-1	ENSG00000003987	0.000	0.063	0.334	0.000	0.084	0.151	0.000	0.364	0.025	0.000	0.000	0.000
chr8:17218626-17218783<-1	ENSG00000003987	0.226	0.323	0.136	0.298	0.115	0.000	0.282	0.045	0.000	0.000	0.000	0.000
chr8:17228546-17228708<-1	ENSG00000003987	0.213	0.535	0.564	0.136	0.108	0.000	0.056	0.076	0.000	0.000	0.000	0.000
chr8:17230504-17230749<-1	ENSG00000003987	0.136	0.157	0.258	0.052	0.081	0.217	0.000	0.140	0.000	0.000	0.000	0.000
chr8:17270778-17271037<-1	ENSG00000003987	0.064	0.007	0.102	0.063	0.013	0.000	0.000	0.000	0.000	0.000	0.000	0.000
chr8:17354597-17354746<1	ENSG00000003989	57.151	1.166	0.608	5.382	0.246	0.340	144.130	3.870	0.198	0.000	0.000	0.000
chr8:17359766-17359811<1	ENSG00000003989	23.485	0.780	0.762	3.296	1.002	0.552	63.495	6.448	0.146	0.000	0.000	0.000
chr8:17396286-17396431<1	ENSG00000003989	2.249	0.250	0.547	0.088	0.235	0.000	3.984	1.519	0.033	0.000	0.000	0.000
chr8:17400827-17401224<1	ENSG00000003989	89.819	16.721	4.986	8.729	8.048	1.438	217.007	22.006	0.333	0.000	0.027	0.000
chr8:17401960-17402115<1	ENSG00000003989	69.465	40.002	6.413	7.552	21.894	1.570	202.815	24.080	0.248	0.000	0.000	0.000
chr8:17406187-17406352<1	ENSG00000003989	65.573	35.910	5.949	7.506	25.417	1.867	183.213	25.598	0.346	0.000	0.000	0.000
chr8:17407810-17407943<1	ENSG00000003989	83.880	29.816	4.175	10.506	19.762	1.911	212.641	24.326	0.643	0.000	0.043	0.012
chr8:17409273-17409495<1	ENSG00000003989	81.691	28.279	6.023	10.333	18.212	1.466	224.472	25.541	0.567	0.027	0.058	0.080
chr8:17412069-17412208<1	ENSG00000003989	92.275	22.931	4.825	8.710	14.316	1.604	213.261	22.994	0.268	0.019	0.122	0.069
chr8:17412455-17412591<1	ENSG00000003989	2.766	2.280	0.179	0.569	0.930	0.174	14.933	0.963	0.019	0.000	0.000	0.033
chr8:17415804-17415906<1	ENSG00000003989	117.464	19.907	5.172	11.733	11.770	1.496	287.249	25.619	0.440	0.000	0.079	0.018
chr8:17417837-17418042<1	ENSG00000003989	131.863	22.428	6.502	13.048	12.409	1.717	340.568	26.228	0.368	0.013	0.115	0.038
chr8:17419453-17419619<1	ENSG00000003989	107.570	44.918	6.557	11.134	20.366	3.213	296.946	31.120	0.174	0.035	0.058	0.000
chr8:17421112-17421220<1	ENSG00000003989	85.451	71.670	5.937	9.166	30.201	4.041	250.563	33.957	0.341	0.000	0.128	0.000
chr8:17422459-17428082<1	ENSG00000003989	67.766	40.014	3.513	10.504	22.842	2.283	236.263	31.944	0.378	0.024	0.047	0.043
chr7:127228399-127228854<1	ENSG00000004059	24.980	5.083	6.539	25.202	3.501	8.198	16.570	5.058	11.258	22.720	30.773	9.282
chr7:127229099-127229217<1	ENSG00000004059	63.810	16.410	39.622	61.373	19.353	34.535	39.813	22.805	31.070	61.123	80.049	68.245
chr7:127229539-127230191<1	ENSG00000004059	36.514	16.538	28.229	34.663	18.309	24.242	22.512	18.233	16.355	29.469	44.889	57.516
chr7:127231017-127231166<1	ENSG00000004059	141.194	65.742	78.550	127.875	67.888	77.118	86.756	52.771	63.065	109.661	175.531	272.259
chr7:127231267-127231759<1	ENSG00000004059	124.390	36.551	58.760	115.271	33.311	50.616	76.796	35.036	49.487	97.635	134.906	134.694
chr17:26691378-26691497<1	ENSG00000004139	0.607	0.185	0.296	0.086	0.427	0.330	0.029	0.022	0.143	0.081	0.045	0.306
chr17:26692138-26692187<1	ENSG00000004139	0.542	0.211	0.181	0.069	0.044	0.000	0.263	0.110	0.204	0.089	0.000	0.503
chr17:26698987-26699521<1	ENSG00000004139	0.622	0.089	0.569	4.805	1.205	2.399	2.315	0.272	3.122	4.794	0.603	0.082
chr17:26708222-26708840<1	ENSG00000004139	1.537	0.768	1.479	8.099	4.590	7.888	5.064	2.540	5.765	7.272	0.933	0.584
chr17:26711376-26711588<1	ENSG00000004139	2.015	1.335	2.961	11.324	11.640	12.506	6.196	4.236	8.386	10.314	1.103	0.760
chr17:26711858-26711949<1	ENSG00000004139	2.553	2.430	7.961	10.693	11.488	12.557	6.602	5.162	8.533	11.320	1.022	0.668
chr17:26712059-26712294<1	ENSG00000004139	2.031	1.242	4.943	10.787	7.707	10.294	5.528	2.331	6.522	9.896	1.453	0.618
chr17:26715193-26715295<1	ENSG00000004139	1.519	2.016	8.043	10.048	13.599	13.165	4.837	3.047	6.735	9.724	1.556	0.920
chr17:26715369-26715558<1	ENSG00000004139	2.230	6.101	11.323	12.111	23.009	20.864	7.335	5.961	9.072	10.922	1.567	1.765
chr17:26722924-26723045<1	ENSG00000004139	1.845	9.819	17.533	12.886	34.989	21.405	8.304	6.435	10.190	11.858	1.602	9.790
chr17:26723176-26728046<1	ENSG00000004139	1.728	6.617	7.037	8.671	20.768	11.177	5.267	3.381	5.681	6.959	0.790	6.759
chr17:26673659-26675257<-1	ENSG00000004142	32.560	35.772	31.725	38.305	36.518	28.367	30.064	16.133	31.567	30.545	39.507	42.884
chr17:26676109-26676188<-1	ENSG00000004142	70.953	51.150	60.325	76.987	55.877	49.638	57.778	25.309	61.895	57.065	91.912	92.371
chr17:26677464-26677589<-1	ENSG00000004142	67.612	68.821	50.110	72.802	70.108	42.361	53.473	20.426	62.668	55.356	95.287	102.613
chr17:26677792-26677818<-1	ENSG00000004142	59.008	62.236	45.629	65.019	67.350	44.080	49.946	25.271	60.908	51.945	83.118	91.277
chr17:26678690-26678826<-1	ENSG00000004142	55.602	60.895	45.017	62.506	74.617	47.478	45.639	26.725	54.955	50.671	80.171	95.184
chr17:26679938-26680045<-1	ENSG00000004142	63.768	72.089	51.415	70.467	88.248	56.206	52.227	30.062	65.853	62.144	86.767	109.826
chr17:26680267-26680342<-1	ENSG00000004142	70.532	63.895	49.940	80.535	79.341	54.603	57.562	31.997	69.820	67.780	97.114	116.787
chr17:26680721-26680817<-1	ENSG00000004142	65.634	50.240	57.142	76.100	65.769	62.706	53.586	41.188	63.347	62.489	90.128	99.832
chr17:26681514-26681611<-1	ENSG00000004142	42.531	36.228	57.839	55.066	52.645	53.394	36.982	35.925	49.638	48.442	74.877	76.993
chr17:26682821-26682902<-1	ENSG00000004142	36.619	34.671	36.117	46.636	40.370	36.093	33.994	24.937	43.462	45.654	63.934	45.617
chr17:26684314-26684545<-1	ENSG00000004142	27.333	4.592	10.170	32.606	5.881	6.213	23.393	6.855	26.858	29.547	42.041	9.533
chr3:129274018-129275271<-1	ENSG00000004399	15.600	3.350	1.233	0.965	0.709	0.615	6.484	12.429	36.605	18.165	1.643	0.139
chr3:129275460-129275877<-1	ENSG00000004399	4.959	1.275	0.596	0.344	0.337	0.384	2.569	5.354	10.425	4.727	0.479	0.078
chr3:129275926-129276066<-1	ENSG00000004399	30.072	6.493	1.932	2.080	2.073	1.795	11.514	23.579	64.613	28.959	2.572	0.438
chr3:129277271-129277540<-1	ENSG00000004399	19.451	4.268	1.849	1.075	1.376	0.743	7.286	13.905	38.399	17.967	1.610	0.333
chr3:129278008-129278626<-1	ENSG00000004399	8.309	2.280	0.491	0.444	0.634	0.195	2.933	5.481	22.146	10.014	1.142	0.282
chr3:129279173-129279277<-1	ENSG00000004399	24.326	6.129	2.149	1.072	1.202	0.660	9.636	17.435	82.366	32.311	4.424	0.556
chr3:129279532-129279785<-1	ENSG00000004399	3.261	1.346	0.553	0.266	0.225	0.281	1.643	2.476	10.578	5.476	0.557	0.085
chr3:129279877-129279899<-1	ENSG00000004399	1.173	0.536	0.490	0.121	0.257	0.325	0.208	0.717	1.821	2.320	0.072	0.000
chr3:129280489-129280552<-1	ENSG00000004399	20.138	3.727	2.289	1.056	0.914	0.644	7.032	15.923	59.197	23.553	3.051	0.048
chr3:129280643-129280746<-1	ENSG00000004399	26.498	4.185	2.594	1.189	0.942	1.133	9.770	18.841	66.624	26.116	3.905	0.031
chr3:129281316-129281786<-1	ENSG00000004399	9.252	1.678	0.513	0.345	0.409	0.310	3.337	6.734	23.628	9.043	1.211	0.041
chr3:129281937-129282083<-1	ENSG00000004399	23.220	4.398	2.290	1.250	1.138	0.879	9.148	16.034	63.831	24.918	3.352	0.251
chr3:129284183-129284381<-1	ENSG00000004399	24.457	6.185	1.607	1.366	1.062	1.022	9.483	14.588	69.568	27.423	3.637	0.358
chr3:129284730-129285009<-1	ENSG00000004399	13.659	3.448	1.606	0.686	0.477	0.558	4.579	6.350	36.484	13.617	1.779	0.263
chr3:129285370-129285474<-1	ENSG00000004399	26.506	6.255	2.922	1.294	1.241	0.613	8.685	13.623	78.841	31.199	3.435	0.741
chr3:129286335-129286447<-1	ENSG00000004399	29.499	8.385	1.765	1.197	1.908	0.744	9.698	21.344	92.426	40.580	4.148	0.671
chr3:129286541-129286648<-1	ENSG00000004399	25.755	5.845	1.888	1.284	1.935	1.145	9.096	23.160	85.239	36.265	3.659	0.610
chr3:129288032-129288800<-1	ENSG00000004399	5.936	1.726	0.894	0.313	0.433	0.288	2.485	5.365	16.714	6.630	1.512	0.329
chr3:129289527-129289778<-1	ENSG00000004399	17.177	3.009	2.013	1.066	0.873	0.349	6.298	12.741	53.392	22.459	3.859	0.382
chr3:129289883-129290146<-1	ENSG00000004399	26.122	4.579	2.047	1.167	1.068	0.845	9.101	15.926	82.219	34.889	6.134	0.538
chr3:129290352-129290442<-1	ENSG00000004399	26.116	2.316	2.275	1.136	0.604	1.115	8.011	11.543	66.444	27.935	4.584	0.396
chr3:129290520-129290701<-1	ENSG00000004399	25.035	2.480	1.723	0.941	0.527	1.078	7.570	9.495	73.046	29.289	4.856	0.438
chr3:129291452-129291825<-1	ENSG00000004399	13.994	2.107	1.594	0.410	0.371	0.068	3.174	3.175	48.659	19.599	3.295	0.248
chr3:129292437-129292588<-1	ENSG00000004399	18.447	2.126	1.820	0.869	0.575	0.505	5.095	5.756	63.608	26.040	4.352	0.190
chr3:129293179-129293333<-1	ENSG00000004399	19.413	2.044	0.974	0.720	0.238	0.732	5.454	6.377	66.478	27.094	4.116	0.125
chr3:129294312-129294405<-1	ENSG00000004399	19.248	4.182	2.390	0.890	0.994	1.029	5.445	9.725	69.200	26.863	4.686	0.251
chr3:129294609-129294698<-1	ENSG00000004399	18.654	4.261	2.984	0.715	0.824	0.617	5.087	11.273	66.465	24.956	4.611	0.099
chr3:129297172-129297391<-1	ENSG00000004399	9.660	3.318	1.406	0.415	0.871	0.099	3.055	5.419	36.340	13.603	2.459	0.154
chr3:129302410-129302512<-1	ENSG00000004399	30.049	6.978	3.640	1.218	2.234	0.772	6.535	11.439	91.589	38.456	6.175	1.320
chr3:129302968-129303076<-1	ENSG00000004399	32.094	11.813	5.705	1.467	2.201	0.256	8.366	13.498	97.686	48.640	6.429	1.021
chr3:129303228-129303405<-1	ENSG00000004399	27.950	6.755	3.981	0.945	1.157	0.732	6.799	9.431	80.766	35.122	6.280	0.814
chr3:129304795-129304924<-1	ENSG00000004399	27.707	3.481	3.485	1.478	0.712	1.047	7.120	8.552	78.654	27.816	5.564	0.645
chr3:129305015-129305115<-1	ENSG00000004399	24.951	2.111	2.739	1.050	0.832	0.796	6.208	7.662	68.518	28.132	5.045	0.502
chr3:129305431-129305562<-1	ENSG00000004399	24.213	2.469	2.504	0.859	0.626	1.018	5.315	11.021	76.177	32.549	4.558	0.666
chr3:129308194-129308370<-1	ENSG00000004399	27.069	2.594	2.903	1.125	0.500	0.750	6.790	10.946	91.952	37.271	5.738	0.595
chr3:129324172-129325661<-1	ENSG00000004399	17.759	1.337	1.211	0.890	0.281	0.461	5.693	7.627	65.414	30.093	3.994	0.186
chr1:33473585-33476434<-1	ENSG00000004455	10.883	19.669	18.592	17.237	32.893	21.343	11.423	16.141	12.818	13.428	22.596	30.759
chr1:33477049-33477311<-1	ENSG00000004455	9.495	14.225	7.536	8.456	11.508	8.355	5.683	3.947	3.094	3.891	7.552	7.256
chr1:33477675-33477958<-1	ENSG00000004455	8.389	17.904	11.219	8.219	22.322	13.114	4.723	7.831	4.869	5.115	7.912	9.543
chr1:33478645-33479003<-1	ENSG00000004455	123.170	80.957	123.978	157.443	111.746	136.747	125.105	110.592	42.027	40.297	95.191	94.418
chr1:33479966-33480195<-1	ENSG00000004455	52.677	32.252	66.263	68.737	51.104	67.187	55.705	57.786	18.532	17.255	40.260	44.860
chr1:33485284-33485762<-1	ENSG00000004455	2.972	5.590	10.031	0.702	2.731	4.853	1.553	3.569	0.279	0.317	1.387	2.310
chr1:33486968-33487062<-1	ENSG00000004455	81.880	93.865	123.160	110.163	139.098	120.978	84.974	109.947	36.325	34.929	86.741	106.640
chr1:33487194-33487304<-1	ENSG00000004455	23.469	29.223	35.237	35.608	44.349	53.954	27.880	39.544	17.581	15.296	45.319	41.864
chr1:33489721-33490168<-1	ENSG00000004455	16.498	11.148	14.457	20.605	10.673	15.339	16.203	11.858	7.946	5.371	18.361	8.798
chr1:33497145-33497262<-1	ENSG00000004455	4.474	4.434	6.045	5.028	6.207	9.906	5.530	12.729	3.078	4.082	1.975	4.859
chr1:33502337-33502593<-1	ENSG00000004455	57.521	28.187	45.171	75.144	32.492	44.731	60.988	31.491	18.305	19.518	52.097	32.172
chr1:33545800-33545912<-1	ENSG00000004455	0.071	0.000	0.212	0.179	0.534	0.387	0.120	0.159	0.000	0.000	0.000	0.067
chr1:33546522-33546597<-1	ENSG00000004455	0.422	0.137	0.000	0.656	0.091	0.143	0.167	0.000	0.000	0.000	0.000	0.024
chr4:15779898-15780270<1	ENSG00000004468	0.146	0.000	0.084	0.075	0.178	0.046	0.843	0.147	0.020	0.040	0.000	0.021
chr4:15818134-15818377<1	ENSG00000004468	0.055	0.000	0.000	0.027	0.232	0.000	0.515	0.233	0.039	0.049	0.000	0.008
chr4:15826504-15827709<1	ENSG00000004468	0.047	0.000	0.000	0.011	0.150	0.000	0.234	0.037	0.035	0.049	0.000	0.000
chr4:15835840-15835925<1	ENSG00000004468	0.211	0.019	0.000	0.217	0.616	0.000	0.784	0.000	0.072	0.082	0.000	0.000
chr4:15839715-15839788<1	ENSG00000004468	0.123	0.143	0.000	0.084	1.004	0.000	0.817	0.203	0.167	0.078	0.000	0.000
chr4:15841649-15841741<1	ENSG00000004468	0.014	0.108	0.000	0.096	0.969	0.000	1.008	0.293	0.045	0.079	0.000	0.000
chr4:15842075-15842161<1	ENSG00000004468	0.057	0.024	0.000	0.048	0.707	0.000	0.808	0.201	0.110	0.106	0.000	0.000
chr4:15850162-15851069<1	ENSG00000004468	0.064	0.081	0.040	0.044	0.583	0.000	0.602	0.151	0.116	0.041	0.000	0.021
chr12:2904119-2904410<1	ENSG00000004478	79.283	11.265	32.030	146.681	20.121	95.507	109.310	27.266	25.874	14.719	62.133	15.757
chr12:2904823-2905534<1	ENSG00000004478	6.996	2.955	6.451	10.796	4.954	16.180	13.292	11.777	1.542	0.647	0.743	0.699
chr12:2905847-2906130<1	ENSG00000004478	5.898	11.731	10.687	9.143	21.533	25.711	12.232	18.085	1.500	0.942	0.692	1.505
chr12:2906304-2906448<1	ENSG00000004478	137.544	97.100	158.442	269.524	185.718	499.494	202.528	158.717	48.823	26.218	108.955	102.337
chr12:2906895-2907037<1	ENSG00000004478	161.273	122.685	206.012	316.394	242.676	641.119	243.645	195.120	63.096	31.039	131.439	130.450
chr12:2907872-2908410<1	ENSG00000004478	89.825	74.917	101.717	166.097	132.079	286.405	128.313	89.874	35.291	17.304	76.138	61.669
chr12:2909016-2909106<1	ENSG00000004478	149.441	257.546	268.581	320.103	463.041	787.198	238.530	254.256	67.788	32.520	130.490	163.053
chr12:2909205-2909288<1	ENSG00000004478	123.342	174.544	183.177	267.596	315.264	589.931	206.017	184.587	68.516	35.213	131.417	132.681
chr12:2909558-2909743<1	ENSG00000004478	149.076	90.246	155.703	312.242	216.844	487.261	238.026	141.089	68.692	35.122	145.322	111.803
chr12:2910283-2910522<1	ENSG00000004478	163.766	64.149	128.704	353.723	153.918	410.529	264.795	129.571	64.236	35.142	150.806	98.865
chr12:2910779-2910969<1	ENSG00000004478	0.557	0.434	0.491	0.177	0.461	0.508	0.458	0.596	0.097	0.092	0.094	0.315
chr12:2912317-2913124<1	ENSG00000004478	117.829	83.545	101.712	269.658	148.350	342.208	212.823	106.149	47.441	26.560	95.558	71.282
chr12:2914334-2914576<1	ENSG00000004478	2.417	1.430	3.588	2.674	2.363	5.952	1.965	3.071	0.174	0.187	0.690	1.078
chr1:23345941-23346440<1	ENSG00000004487	18.393	4.193	7.947	19.602	5.528	11.047	16.235	9.247	15.772	17.780	41.278	4.892
chr1:23356962-23357127<1	ENSG00000004487	31.365	17.670	25.906	34.122	28.409	29.982	27.382	26.908	31.005	30.546	72.472	18.875
chr1:23370920-23370979<1	ENSG00000004487	16.841	9.649	9.576	10.590	12.513	7.465	7.656	8.723	12.480	17.261	33.812	11.408
chr1:23376880-23377013<1	ENSG00000004487	28.927	33.886	30.403	31.217	48.547	34.790	25.030	35.160	32.156	31.534	67.549	28.641
chr1:23380254-23380332<1	ENSG00000004487	29.235	40.786	35.219	33.169	59.223	42.494	25.918	38.983	34.111	30.592	63.105	34.417
chr1:23381562-23381911<1	ENSG00000004487	7.873	10.818	8.501	9.333	17.293	12.193	7.571	10.473	9.126	8.139	17.995	8.900
chr1:23382425-23382531<1	ENSG00000004487	27.074	48.443	30.626	30.886	66.507	40.524	27.043	32.709	31.844	28.505	64.593	38.543
chr1:23383977-23384058<1	ENSG00000004487	31.804	47.289	35.953	39.691	68.712	52.749	31.816	33.651	31.485	28.058	67.475	41.935
chr1:23385566-23385660<1	ENSG00000004487	40.195	60.692	41.897	43.652	80.432	55.182	37.280	41.363	33.474	31.064	66.509	52.965
chr1:23385840-23385851<1	ENSG00000004487	0.366	1.975	0.613	0.351	2.962	0.774	0.590	0.697	0.301	0.350	0.435	1.388
chr1:23392553-23392564<1	ENSG00000004487	0.598	1.759	0.694	0.000	2.278	3.493	0.343	0.478	0.312	0.464	0.268	1.269
chr1:23395032-23395174<1	ENSG00000004487	37.423	58.403	34.982	39.037	78.192	49.812	33.012	35.889	32.764	30.391	56.869	53.193
chr1:23395554-23395644<1	ENSG00000004487	28.371	73.495	39.056	31.519	95.315	54.058	24.935	45.414	33.260	31.430	54.745	54.418
chr1:23397718-23397852<1	ENSG00000004487	26.019	85.755	33.104	31.696	107.057	49.993	25.734	42.921	34.316	32.283	58.854	50.511
chr1:23398617-23398690<1	ENSG00000004487	29.104	88.532	32.287	35.509	103.847	46.606	29.575	38.617	38.381	39.498	71.549	49.109
chr1:23399767-23399896<1	ENSG00000004487	26.586	43.295	28.140	30.280	57.312	42.103	26.325	28.984	22.619	22.852	51.206	40.873
chr1:23403721-23403853<1	ENSG00000004487	36.757	31.746	33.184	38.704	41.925	47.446	30.803	33.599	23.519	26.011	61.216	40.347
chr1:23405459-23405670<1	ENSG00000004487	27.050	30.433	26.588	29.776	43.670	46.883	25.241	33.155	20.154	23.991	55.998	36.569
chr1:23406046-23406160<1	ENSG00000004487	39.757	52.545	31.596	36.129	66.993	48.103	36.734	47.780	22.748	28.982	63.684	40.943
chr1:23407939-23408066<1	ENSG00000004487	34.483	50.536	36.878	37.924	64.922	58.136	33.814	48.508	19.752	26.126	58.387	45.023
chr1:23408713-23408859<1	ENSG00000004487	36.434	38.209	30.210	43.363	51.778	54.569	35.820	41.390	23.193	27.236	64.433	41.281
chr1:23409672-23410182<1	ENSG00000004487	29.979	19.156	20.837	34.754	30.611	39.424	32.858	30.677	15.298	22.501	42.519	25.108
chr3:49977440-49977658<1	ENSG00000004534	13.475	7.336	5.152	10.324	9.377	3.812	14.511	3.081	4.346	5.160	6.751	2.756
chr3:49977894-49978514<1	ENSG00000004534	0.448	0.842	0.411	0.327	0.950	0.434	0.567	0.376	0.118	0.147	0.283	0.489
chr3:50000009-50000460<1	ENSG00000004534	7.002	5.289	4.271	6.561	6.019	3.175	8.177	3.852	2.678	3.324	3.738	3.117
chr3:50004631-50006181<1	ENSG00000004534	22.793	36.405	24.769	21.563	48.381	23.917	25.078	25.304	10.700	11.133	15.136	16.126
chr3:50009492-50009581<1	ENSG00000004534	25.469	55.917	31.908	30.426	72.104	36.868	34.111	28.631	14.408	14.795	21.824	24.757
chr3:50012756-50012825<1	ENSG00000004534	21.564	60.160	29.158	23.164	64.049	25.910	25.773	22.264	10.845	10.311	14.284	15.575
chr3:50018994-50019101<1	ENSG00000004534	0.522	0.801	0.697	0.101	0.570	0.061	0.427	0.071	0.026	0.268	0.001	1.177
chr3:50036873-50036946<1	ENSG00000004534	10.400	24.237	12.427	14.406	42.704	14.457	14.902	15.541	6.858	6.670	9.147	14.553
chr3:50084542-50084759<1	ENSG00000004534	3.583	7.795	2.252	1.581	4.378	1.648	1.957	2.284	0.862	2.262	1.926	3.292
chr3:50085678-50085752<1	ENSG00000004534	44.333	96.746	49.825	47.338	105.859	39.390	49.284	47.782	21.400	20.811	30.058	37.803
chr3:50091449-50091828<1	ENSG00000004534	8.580	11.629	7.315	8.195	14.164	6.618	9.545	6.941	3.340	3.294	5.153	5.936
chr3:50095161-50095436<1	ENSG00000004534	54.473	51.494	44.276	53.781	69.549	43.974	63.610	39.320	20.314	19.956	33.724	34.932
chr3:50095835-50096348<1	ENSG00000004534	20.279	16.995	12.885	18.193	19.578	13.224	20.567	13.964	7.014	5.938	11.589	11.000
chr3:50096776-50097179<1	ENSG00000004534	12.104	18.752	10.233	11.944	22.964	9.805	12.529	10.454	5.131	4.575	7.380	9.524
chr3:50098234-50098268<1	ENSG00000004534	2.924	2.199	1.001	2.236	3.832	2.123	2.451	3.339	0.633	0.365	0.679	1.818
chr3:50098389-50098431<1	ENSG00000004534	33.355	48.148	27.255	39.226	60.737	26.967	38.750	37.727	17.071	15.018	23.464	32.638
chr3:50098573-50098654<1	ENSG00000004534	35.722	42.129	28.528	46.189	51.625	29.606	47.907	34.881	17.599	16.646	23.021	28.556
chr3:50098895-50099541<1	ENSG00000004534	22.499	19.830	13.731	23.177	23.064	12.114	27.097	14.948	9.367	10.364	10.988	11.171
chr3:50102464-50102559<1	ENSG00000004534	52.810	24.000	28.300	51.937	27.720	24.448	59.948	29.182	19.072	22.070	30.700	16.507
chr3:50103012-50103065<1	ENSG00000004534	0.550	0.604	0.885	1.266	1.198	0.701	0.588	0.438	0.302	0.153	0.126	0.457
chr3:50103675-50103935<1	ENSG00000004534	44.323	28.912	24.448	45.093	28.692	24.297	50.598	28.020	16.950	21.160	29.980	16.323
chr3:50106123-50106197<1	ENSG00000004534	51.245	44.847	28.603	54.387	44.780	31.623	61.051	31.961	23.034	27.063	29.729	22.380
chr3:50107888-50107985<1	ENSG00000004534	47.745	39.495	28.686	50.289	43.549	30.825	57.397	34.595	22.061	26.306	30.152	21.189
chr3:50112606-50112763<1	ENSG00000004534	35.771	22.928	23.978	38.166	26.252	23.103	43.735	28.581	14.805	19.422	21.265	13.398
chr3:50114441-50114683<1	ENSG00000004534	25.046	12.678	14.503	26.941	13.451	15.150	28.270	20.346	10.556	15.711	12.862	7.894
chr3:50127815-50127884<1	ENSG00000004534	33.903	12.824	26.988	35.155	15.012	21.653	46.096	30.137	9.661	15.766	11.730	8.520
chr3:50129476-50129641<1	ENSG00000004534	69.405	38.052	54.639	57.850	43.788	50.538	82.713	64.869	23.246	29.579	23.509	31.319
chr3:50131153-50131308<1	ENSG00000004534	90.558	42.340	73.048	73.004	47.146	62.440	110.663	79.422	25.892	31.139	27.306	40.198
chr3:50137415-50137478<1	ENSG00000004534	70.723	53.220	69.519	65.497	60.614	61.772	84.764	65.256	27.232	31.360	25.901	40.605
chr17:3763609-3765577<-1	ENSG00000004660	1.509	0.922	1.939	0.799	0.613	0.664	4.692	4.296	6.610	2.830	1.742	0.530
chr17:3768451-3769305<-1	ENSG00000004660	0.292	0.186	0.364	0.108	0.056	0.188	0.506	0.831	1.127	0.348	0.486	0.141
chr17:3772781-3772909<-1	ENSG00000004660	1.494	0.844	3.419	0.605	0.921	1.254	3.273	5.221	6.831	2.363	1.556	1.332
chr17:3773095-3773182<-1	ENSG00000004660	1.567	0.860	3.107	0.853	0.965	1.550	3.730	6.238	6.369	2.658	1.535	1.103
chr17:3775848-3775921<-1	ENSG00000004660	1.774	0.731	2.040	0.909	2.128	1.295	4.040	4.082	9.238	3.325	2.315	1.246
chr17:3776703-3776756<-1	ENSG00000004660	2.173	1.386	2.940	0.438	1.034	1.284	5.019	5.997	8.589	3.225	1.864	1.152
chr17:3779517-3779716<-1	ENSG00000004660	1.571	0.819	3.951	0.676	1.450	0.790	5.073	5.511	8.033	2.638	2.561	0.820
chr17:3783640-3783728<-1	ENSG00000004660	1.784	0.436	3.094	0.820	0.920	0.822	4.302	4.992	7.101	2.241	2.079	0.632
chr17:3784921-3784942<-1	ENSG00000004660	1.492	0.517	1.838	0.585	0.869	0.886	2.813	1.608	4.493	1.981	1.002	0.288
chr17:3785551-3785664<-1	ENSG00000004660	0.391	0.278	0.572	0.094	0.127	0.274	0.522	1.805	0.936	0.399	0.263	0.254
chr17:3785822-3785858<-1	ENSG00000004660	1.394	0.663	1.715	0.386	0.607	0.061	2.618	3.598	4.573	1.808	1.116	0.816
chr17:3786336-3786469<-1	ENSG00000004660	1.178	0.803	2.302	0.706	0.686	0.801	3.567	4.698	6.661	2.202	1.799	0.547
chr17:3786723-3786774<-1	ENSG00000004660	1.011	0.628	2.790	0.599	1.032	1.094	3.613	4.417	6.829	1.737	1.348	0.479
chr17:3787178-3787231<-1	ENSG00000004660	1.646	0.929	3.126	0.484	1.053	0.747	3.562	5.767	6.220	1.263	1.355	0.375
chr17:3787674-3787721<-1	ENSG00000004660	1.580	0.795	2.246	0.509	0.631	0.392	3.772	4.750	6.106	1.576	1.440	0.336
chr17:3788622-3789024<-1	ENSG00000004660	1.506	0.650	2.203	0.599	0.258	0.705	3.657	4.007	5.943	2.845	1.593	0.270
chr17:3793987-3794038<-1	ENSG00000004660	0.070	0.047	0.000	0.000	0.000	0.000	0.000	0.193	0.037	0.079	0.021	0.000
chr17:3796233-3796338<-1	ENSG00000004660	0.258	0.116	0.000	0.124	0.061	0.015	0.607	0.516	1.189	0.573	0.335	0.084
chr12:21621845-21623280<-1	ENSG00000004700	4.223	33.612	6.163	8.915	31.934	9.407	18.695	22.114	21.702	19.415	17.431	30.878
chr12:21623903-21624032<-1	ENSG00000004700	9.513	26.819	13.637	16.383	29.136	19.243	31.900	32.578	29.041	23.606	29.003	41.087
chr12:21624362-21624581<-1	ENSG00000004700	12.814	20.657	7.252	15.226	27.522	17.067	37.152	30.172	33.733	25.404	35.151	34.155
chr12:21626485-21626576<-1	ENSG00000004700	10.534	23.547	8.816	15.504	28.431	21.871	34.665	30.630	34.180	25.616	33.473	38.954
chr12:21627775-21627913<-1	ENSG00000004700	10.530	20.245	6.575	14.748	26.813	20.419	32.270	25.918	33.449	24.279	32.851	36.788
chr12:21628402-21628519<-1	ENSG00000004700	8.924	17.153	6.998	14.455	27.189	19.066	27.806	24.187	29.798	22.430	29.111	33.883
chr12:21628610-21628758<-1	ENSG00000004700	7.674	15.231	7.157	12.108	25.328	16.138	24.857	23.372	28.090	21.601	25.571	30.081
chr12:21629845-21629926<-1	ENSG00000004700	6.364	10.816	4.667	9.086	23.564	12.378	20.674	23.048	25.910	19.524	25.451	26.950
chr12:21630737-21630903<-1	ENSG00000004700	7.231	14.840	4.402	9.403	27.059	10.088	20.504	23.527	25.846	18.980	26.301	25.216
chr12:21636310-21636508<-1	ENSG00000004700	6.564	16.344	5.990	10.276	28.741	13.265	23.133	25.730	29.766	22.678	30.051	27.870
chr12:21639413-21639519<-1	ENSG00000004700	6.700	12.227	4.243	8.980	24.578	11.614	22.594	23.962	31.315	21.017	27.216	24.413
chr12:21643133-21643312<-1	ENSG00000004700	8.309	13.433	6.112	10.925	26.036	12.810	27.081	24.899	32.000	23.596	28.199	25.596
chr12:21644453-21644650<-1	ENSG00000004700	8.030	11.348	4.820	10.519	22.483	10.533	22.882	23.093	27.146	23.660	25.996	17.518
chr12:21652489-21652549<-1	ENSG00000004700	6.287	11.115	2.824	6.710	18.064	8.914	17.107	21.697	18.652	18.578	20.428	14.332
chr12:21654104-21654603<-1	ENSG00000004700	4.893	5.084	1.350	5.301	6.270	4.616	10.484	7.516	10.001	10.139	12.972	6.291
chr7:92861653-92861813<1	ENSG00000004766	1.592	1.395	1.224	1.622	0.938	0.588	0.708	0.472	1.091	1.128	0.677	0.605
chr7:92869179-92869263<1	ENSG00000004766	2.832	0.816	0.888	2.054	1.415	0.482	0.786	0.371	1.949	1.820	1.102	0.557
chr7:92875415-92875442<1	ENSG00000004766	0.371	0.342	0.000	0.314	0.417	0.202	0.128	0.196	0.023	0.059	0.151	0.166
chr7:92881966-92882088<1	ENSG00000004766	2.886	9.879	0.837	3.211	8.116	1.149	1.016	1.574	5.463	4.921	3.687	4.317
chr7:92883173-92883244<1	ENSG00000004766	4.607	14.456	1.678	4.269	13.861	3.364	2.320	2.665	7.283	7.723	5.473	6.475
chr7:92885742-92885874<1	ENSG00000004766	2.359	6.145	0.836	1.853	5.940	1.128	1.130	0.519	3.248	2.951	2.466	2.973
chr7:92886706-92887077<1	ENSG00000004766	1.279	2.561	0.561	1.098	2.869	0.591	0.583	0.159	1.870	1.957	1.245	1.196
chr7:92887421-92887704<1	ENSG00000004766	3.664	5.378	1.467	3.278	5.812	1.118	1.963	0.476	4.648	4.453	3.328	4.073
chr7:92888727-92888944<1	ENSG00000004766	2.347	4.216	1.191	2.291	4.080	0.901	1.205	0.617	3.698	2.991	2.246	3.544
chr7:92900378-92900574<1	ENSG00000004766	1.489	3.312	0.708	1.420	2.595	0.532	0.764	0.438	2.170	1.672	1.213	1.900
chr7:92901947-92902800<1	ENSG00000004766	1.138	1.794	0.301	1.014	1.488	0.304	0.498	0.212	1.240	0.966	0.763	1.280
chr7:92905154-92905740<1	ENSG00000004766	2.885	3.578	0.716	2.132	3.398	0.688	1.191	0.550	2.881	2.061	1.609	2.459
chr7:92921015-92921147<1	ENSG00000004766	8.809	12.117	3.082	8.267	11.408	3.789	2.961	1.114	10.255	7.307	6.322	9.069
chr7:92923857-92923948<1	ENSG00000004766	6.468	14.915	1.763	6.129	13.675	3.275	2.439	1.262	9.206	7.369	4.791	8.440
chr7:92924727-92924743<1	ENSG00000004766	0.139	0.000	0.000	0.000	0.000	0.000	0.000	0.000	0.000	0.027	0.000	0.000
chr7:92926054-92926271<1	ENSG00000004766	1.974	8.638	1.324	2.554	7.290	1.304	0.984	0.471	3.747	3.207	2.252	3.049
chr7:92926457-92926555<1	ENSG00000004766	5.569	20.914	3.153	5.850	17.323	2.652	2.275	2.540	9.691	8.040	6.029	7.306
chr7:92932772-92932862<1	ENSG00000004766	6.502	11.747	2.426	7.757	11.105	1.818	2.412	1.718	10.917	7.884	5.819	6.646
chr7:92935140-92935316<1	ENSG00000004766	7.845	7.311	2.027	7.079	8.760	1.541	2.542	1.485	10.235	9.301	6.622	8.291
chr7:92938136-92938254<1	ENSG00000004766	9.545	7.150	2.642	7.497	10.551	2.207	3.269	1.926	9.092	9.933	7.882	8.740
chr7:92940478-92940584<1	ENSG00000004766	8.387	11.808	2.659	7.614	12.552	2.907	2.896	1.537	9.256	9.935	7.490	8.896
chr7:92949688-92950482<1	ENSG00000004766	0.700	0.793	0.138	0.378	0.467	0.214	0.179	0.180	0.369	0.744	0.520	0.387
chr7:92952562-92953044<1	ENSG00000004766	1.693	3.373	0.531	1.763	3.210	0.705	0.668	0.360	2.390	2.383	1.745	2.325
chr7:92963211-92963237<1	ENSG00000004766	0.338	1.185	0.000	0.000	0.000	0.000	0.072	0.000	0.261	0.646	0.207	0.100
chr7:92963429-92963509<1	ENSG00000004766	6.638	11.421	1.304	7.229	9.461	2.590	3.049	2.054	10.196	8.974	6.485	10.430
chr7:92969910-92970182<1	ENSG00000004766	0.839	1.534	0.322	0.629	0.531	0.124	0.371	0.066	0.225	0.301	0.148	0.621
chr7:92970739-92970887<1	ENSG00000004766	10.603	10.792	1.477	9.330	9.296	1.420	4.623	1.110	11.537	9.506	8.094	8.762
chr7:92978023-92978119<1	ENSG00000004766	13.269	10.116	2.059	9.313	8.296	2.303	5.437	0.892	12.322	10.530	8.636	7.798
chr7:92979187-92979345<1	ENSG00000004766	9.979	12.766	1.837	8.344	10.638	3.715	4.629	1.214	10.871	10.015	7.042	8.197
chr7:92982952-92983073<1	ENSG00000004766	7.533	16.114	2.310	8.708	12.336	3.402	2.987	1.526	9.502	9.262	5.398	8.524
chr7:92985203-92985498<1	ENSG00000004766	3.944	13.140	1.440	4.493	8.240	2.180	1.583	1.874	5.857	6.359	3.913	7.178
chr7:92987629-92988338<1	ENSG00000004766	5.583	10.285	1.964	6.805	8.242	1.317	2.681	1.540	7.380	8.139	4.282	6.630
chr19:36245470-36246584<-1	ENSG00000004776	0.234	0.384	0.381	1.008	0.250	1.765	28.993	83.126	1372.210	1413.210	0.215	0.143
chr19:36246673-36246795<-1	ENSG00000004776	0.034	0.182	0.825	0.707	0.091	0.890	22.548	65.255	1065.640	1021.040	0.180	0.325
chr19:36247712-36247930<-1	ENSG00000004776	0.055	0.234	0.501	0.279	0.044	0.842	16.027	24.712	664.656	599.668	0.202	0.212
chr19:36266417-36266566<1	ENSG00000004777	0.797	0.054	0.126	0.227	0.000	0.000	0.820	0.371	0.187	0.570	0.951	0.009
chr19:36268487-36268644<1	ENSG00000004777	0.890	0.154	0.563	0.264	0.007	0.076	0.549	0.292	0.534	0.492	0.960	0.042
chr19:36268726-36268810<1	ENSG00000004777	1.521	1.066	0.943	0.476	0.456	0.141	1.469	2.241	1.051	1.274	1.981	0.149
chr19:36269182-36269262<1	ENSG00000004777	1.331	1.038	0.911	0.502	0.334	0.179	1.019	1.431	1.292	1.538	2.752	0.084
chr19:36269366-36269503<1	ENSG00000004777	1.204	0.987	1.493	0.373	0.713	0.246	1.189	2.528	1.389	1.403	3.167	0.155
chr19:36269934-36270072<1	ENSG00000004777	0.578	0.530	0.460	0.249	0.417	0.197	0.673	1.436	0.926	0.994	2.042	0.104
chr19:36270754-36270893<1	ENSG00000004777	0.000	0.000	0.000	0.000	0.046	0.000	0.000	0.000	0.000	0.000	0.000	0.000
chr19:36271113-36271235<1	ENSG00000004777	0.950	0.408	0.737	0.172	0.263	0.545	0.780	1.220	1.543	1.450	2.594	0.078
chr19:36271323-36271400<1	ENSG00000004777	1.512	0.437	0.839	0.098	0.051	0.671	0.846	1.483	1.082	1.926	2.555	0.101
chr19:36271484-36271550<1	ENSG00000004777	1.551	0.514	0.680	0.188	0.015	0.930	1.306	1.587	1.695	1.800	2.624	0.187
chr19:36271659-36271718<1	ENSG00000004777	1.556	0.671	1.299	0.311	0.173	0.336	1.236	2.517	1.617	1.652	3.738	0.080
chr19:36271822-36271974<1	ENSG00000004777	1.384	0.779	0.413	0.538	0.291	0.549	1.649	2.941	1.611	1.923	3.300	0.171
chr19:36272052-36272154<1	ENSG00000004777	1.324	1.212	0.697	0.329	0.305	0.260	1.684	3.355	1.615	1.485	3.467	0.516
chr19:36273275-36273419<1	ENSG00000004777	1.561	0.858	1.071	0.491	0.172	1.258	1.856	3.648	1.786	1.974	3.727	0.567
chr19:36273499-36273581<1	ENSG00000004777	1.882	0.902	1.296	0.792	0.187	0.723	1.673	3.444	1.553	1.437	3.970	0.383
chr19:36273664-36273771<1	ENSG00000004777	2.045	0.538	1.563	0.587	0.184	0.287	1.417	2.312	1.886	1.545	4.348	0.459
chr19:36275074-36275219<1	ENSG00000004777	1.863	0.901	1.611	0.477	0.438	0.358	1.326	0.864	2.015	1.538	3.647	0.323
chr19:36275855-36276008<1	ENSG00000004777	1.277	0.299	0.119	0.688	0.027	0.000	1.154	0.678	1.960	1.783	3.432	0.034
chr19:36276091-36276236<1	ENSG00000004777	2.184	0.518	0.658	0.466	0.111	0.327	1.603	2.305	2.642	3.087	5.385	0.144
chr19:36276311-36276385<1	ENSG00000004777	2.475	0.351	2.552	0.672	0.260	0.888	1.896	2.718	2.256	2.959	6.308	0.461
chr19:36277315-36277974<1	ENSG00000004777	2.226	0.287	1.072	0.690	0.275	0.595	2.080	1.803	2.504	3.084	5.454	0.193
chr19:36278070-36279724<1	ENSG00000004777	2.153	0.542	0.565	0.859	0.184	0.431	2.358	1.785	2.318	2.946	5.431	0.234
chr16:23592323-23592494<-1	ENSG00000004779	27.046	41.434	30.107	50.420	43.086	28.447	29.527	35.584	32.230	35.235	37.090	39.222
chr16:23593597-23593696<-1	ENSG00000004779	50.146	114.459	88.837	99.835	126.537	87.827	65.420	100.109	60.904	63.439	69.776	94.174
chr16:23596657-23596744<-1	ENSG00000004779	49.450	95.507	76.534	96.444	101.002	80.650	64.988	84.725	57.750	55.961	71.210	83.777
chr16:23598518-23598640<-1	ENSG00000004779	60.243	52.714	47.657	105.034	66.807	51.330	71.782	41.495	63.079	61.093	107.494	66.780
chr16:23606750-23606959<-1	ENSG00000004779	1.422	1.075	1.406	1.324	0.923	1.317	1.604	1.179	0.569	0.736	0.346	1.809
chr16:23607444-23607677<-1	ENSG00000004779	62.302	12.838	14.728	104.426	16.307	16.654	66.627	13.959	44.516	42.717	85.056	21.753
chr7:95212811-95215093<-1	ENSG00000004799	30.993	56.738	11.805	20.605	16.311	13.452	134.631	55.783	4.273	1.481	0.014	0.150
chr7:95215992-95216435<-1	ENSG00000004799	9.969	8.075	2.972	5.472	3.402	3.675	33.899	13.265	1.087	0.297	0.000	0.092
chr7:95216730-95217137<-1	ENSG00000004799	27.308	18.902	9.528	14.218	7.062	6.804	87.980	29.158	2.793	0.865	0.000	0.176
chr7:95218952-95219029<-1	ENSG00000004799	61.968	61.225	26.233	31.162	22.293	17.896	201.657	77.807	6.590	2.271	0.000	0.081
chr7:95221300-95221377<-1	ENSG00000004799	68.120	59.953	26.425	34.177	19.478	17.251	211.566	76.998	7.651	2.654	0.000	0.167
chr7:95221823-95222256<-1	ENSG00000004799	33.802	37.439	15.998	18.535	13.656	12.791	109.684	52.026	4.542	1.170	0.000	0.026
chr7:95223011-95223082<-1	ENSG00000004799	49.029	65.463	21.423	28.856	21.156	16.753	163.116	81.274	8.270	1.431	0.000	0.271
chr7:95224083-95224476<-1	ENSG00000004799	21.724	21.103	9.861	10.639	7.627	9.966	72.454	40.873	2.641	0.608	0.000	0.072
chr7:95225476-95225828<-1	ENSG00000004799	73.450	14.746	12.694	30.019	4.177	11.336	207.713	43.877	4.344	1.589	0.000	0.087
chr6:110745890-110746585<-1	ENSG00000004809	0.031	0.113	0.073	0.005	0.060	0.000	0.170	0.000	0.027	0.012	0.000	0.000
chr6:110752374-110752473<-1	ENSG00000004809	0.056	0.244	0.000	0.058	0.096	0.000	0.467	0.000	0.000	0.000	0.000	0.050
chr6:110757055-110757164<-1	ENSG00000004809	0.039	0.632	0.209	0.003	0.000	0.000	0.294	0.163	0.093	0.038	0.000	0.000
chr6:110759923-110760050<-1	ENSG00000004809	0.136	0.581	0.107	0.000	0.000	0.000	0.362	0.140	0.097	0.033	0.044	0.000
chr6:110763447-110763978<-1	ENSG00000004809	0.078	0.459	0.337	0.017	0.000	0.064	0.361	0.067	0.092	0.000	0.010	0.000
chr6:110768076-110768193<-1	ENSG00000004809	0.032	0.446	0.191	0.000	0.000	0.000	0.051	0.006	0.039	0.000	0.000	0.000
chr6:110774731-110774898<-1	ENSG00000004809	0.000	0.011	0.070	0.000	0.000	0.000	0.027	0.000	0.000	0.000	0.000	0.000
chr6:110776632-110778220<-1	ENSG00000004809	0.023	0.124	0.120	0.000	0.018	0.000	0.063	0.022	0.006	0.000	0.000	0.000
chr6:110796135-110796181<-1	ENSG00000004809	0.000	0.000	0.000	0.000	0.000	0.000	0.000	0.000	0.000	0.000	0.000	0.077
chr6:110797461-110797643<-1	ENSG00000004809	0.000	0.000	0.000	0.000	0.000	0.000	0.001	0.000	0.000	0.000	0.000	0.000
chr6:110797725-110797844<-1	ENSG00000004809	0.040	0.000	0.000	0.000	0.000	0.000	0.182	0.000	0.000	0.000	0.000	0.000
chr3:50378541-50378916<-1	ENSG00000004838	1.189	0.192	1.781	0.620	0.097	0.739	0.956	0.326	0.195	0.223	0.158	0.103
chr3:50379005-50379130<-1	ENSG00000004838	1.262	0.539	2.032	1.136	0.237	0.646	1.171	0.630	0.309	0.395	0.098	0.000
chr3:50379241-50379362<-1	ENSG00000004838	0.927	0.504	0.926	0.775	0.268	0.481	0.681	0.533	0.251	0.503	0.247	0.000
chr3:50379446-50380875<-1	ENSG00000004838	0.706	0.243	0.883	0.301	0.087	0.593	0.528	0.570	0.147	0.217	0.072	0.041
chr3:50380994-50381047<-1	ENSG00000004838	0.969	0.000	2.550	0.269	0.050	0.659	0.575	1.230	0.261	0.339	0.171	0.000
chr3:50381165-50381467<-1	ENSG00000004838	0.525	0.225	0.676	0.187	0.145	0.305	0.205	0.285	0.081	0.224	0.081	0.000
chr3:50382270-50382389<-1	ENSG00000004838	0.000	0.000	0.000	0.039	0.000	0.000	0.004	0.000	0.000	0.000	0.000	0.000
chr3:50382555-50382667<-1	ENSG00000004838	0.582	0.152	0.765	0.187	0.000	0.150	0.225	0.044	0.037	0.231	0.044	0.000
chr3:50382919-50384283<-1	ENSG00000004838	0.265	0.133	0.193	0.110	0.027	0.274	0.156	0.290	0.098	0.015	0.023	0.003
chr7:20654830-20655460<1	ENSG00000004846	0.000	0.000	0.000	0.003	0.000	0.000	0.000	0.000	0.000	0.000	0.000	0.000
chr7:20662888-20662961<1	ENSG00000004846	0.000	0.000	0.000	0.101	0.000	0.000	0.000	0.026	0.000	0.000	0.000	0.000
chr7:20666180-20666234<1	ENSG00000004846	0.000	0.000	0.000	0.003	0.000	0.000	0.000	0.000	0.000	0.000	0.000	0.000
chr7:20668311-20668461<1	ENSG00000004846	0.000	0.000	0.000	0.000	0.064	0.000	0.000	0.000	0.000	0.000	0.000	0.000
chr7:20671682-20671736<1	ENSG00000004846	0.000	0.000	0.000	0.000	0.014	0.000	0.000	0.000	0.000	0.000	0.000	0.000
chr7:20682807-20682998<1	ENSG00000004846	0.000	0.000	0.000	0.000	0.046	0.000	0.000	0.000	0.000	0.000	0.000	0.000
chr7:20683084-20683255<1	ENSG00000004846	0.000	0.000	0.000	0.000	0.000	0.000	0.000	0.000	0.000	0.000	0.000	0.000
chr7:20685379-20685503<1	ENSG00000004846	0.000	0.000	0.000	0.000	0.000	0.000	0.000	0.000	0.016	0.000	0.000	0.000
chr7:20685584-20685761<1	ENSG00000004846	0.000	0.000	0.000	0.000	0.000	0.000	0.029	0.000	0.051	0.000	0.000	0.000
chr7:20686953-20687271<1	ENSG00000004846	0.000	0.000	0.000	0.000	0.000	0.000	0.220	1.612	0.000	0.000	0.000	0.000
chr7:20687591-20687701<1	ENSG00000004846	0.000	0.000	0.000	0.000	0.000	0.000	0.237	2.829	0.000	0.000	0.000	0.000
chr7:20689645-20689770<1	ENSG00000004846	0.000	0.000	0.000	0.000	0.000	0.000	0.358	2.868	0.009	0.000	0.000	0.000
chr7:20691043-20691319<1	ENSG00000004846	0.000	0.000	0.000	0.000	0.000	0.000	0.486	2.943	0.048	0.000	0.000	0.000
chr7:20698129-20698299<1	ENSG00000004846	0.000	0.000	0.000	0.000	0.000	0.099	0.602	3.961	0.053	0.000	0.000	0.000
chr7:20698689-20700017<1	ENSG00000004846	0.000	0.000	0.000	0.008	0.010	0.013	0.223	1.308	0.068	0.019	0.000	0.015
chr7:20706382-20706946<1	ENSG00000004846	0.000	0.000	0.000	0.000	0.000	0.000	0.128	2.121	0.008	0.000	0.000	0.025
chr7:20721128-20721289<1	ENSG00000004846	0.000	0.000	0.000	0.000	0.000	0.000	0.068	1.489	0.000	0.000	0.000	0.000
chr7:20725319-20725459<1	ENSG00000004846	0.000	0.000	0.000	0.000	0.000	0.000	0.000	1.944	0.000	0.000	0.000	0.076
chr7:20738030-20738173<1	ENSG00000004846	0.000	0.000	0.000	0.000	0.000	0.000	0.084	2.249	0.000	0.000	0.000	0.000
chr7:20739448-20739552<1	ENSG00000004846	0.000	0.000	0.000	0.000	0.000	0.000	0.074	1.568	0.000	0.000	0.000	0.000
chr7:20739681-20739758<1	ENSG00000004846	0.000	0.000	0.000	0.000	0.000	0.000	0.036	1.103	0.000	0.000	0.000	0.000
chr7:20744347-20744430<1	ENSG00000004846	0.000	0.000	0.000	0.000	0.000	0.000	0.000	1.093	0.000	0.000	0.000	0.000
chr7:20762639-20762842<1	ENSG00000004846	0.000	0.000	0.000	0.000	0.000	0.000	0.059	0.442	0.000	0.000	0.000	0.000
chr7:20766663-20766763<1	ENSG00000004846	0.000	0.000	0.000	0.000	0.000	0.000	0.060	1.623	0.000	0.000	0.000	0.000
chr7:20767938-20768078<1	ENSG00000004846	0.000	0.000	0.000	0.000	0.000	0.000	0.000	1.580	0.000	0.000	0.000	0.000
chr7:20778606-20778762<1	ENSG00000004846	0.000	0.000	0.000	0.000	0.000	0.000	0.000	0.732	0.000	0.000	0.000	0.000
chr7:20782500-20782697<1	ENSG00000004846	0.000	0.000	0.000	0.000	0.000	0.000	0.023	1.056	0.024	0.000	0.000	0.000
chr7:20784855-20785061<1	ENSG00000004846	0.000	0.000	0.000	0.000	0.000	0.000	0.037	1.078	0.000	0.000	0.000	0.000
chr7:20792983-20793129<1	ENSG00000004846	0.000	0.000	0.000	0.009	0.000	0.000	0.014	1.028	0.000	0.000	0.000	0.000
chr7:20795050-20796632<1	ENSG00000004846	0.000	0.000	0.012	0.011	0.000	0.000	0.043	1.028	0.000	0.000	0.003	0.000
chr7:20802879-20803091<1	ENSG00000004846	0.000	0.000	0.000	0.000	0.000	0.000	0.026	0.084	0.000	0.000	0.000	0.000
chr7:20815598-20816658<1	ENSG00000004846	0.000	0.000	0.000	0.000	0.000	0.000	0.003	0.101	0.000	0.000	0.000	0.000
chrX:25021811-25023027<-1	ENSG00000004848	0.265	0.020	0.061	0.060	0.016	0.069	0.015	0.000	0.002	0.000	0.023	0.040
chrX:25025228-25025556<-1	ENSG00000004848	0.197	0.000	0.055	0.032	0.000	0.103	0.000	0.000	0.023	0.000	0.027	0.059
chrX:25028377-25028422<-1	ENSG00000004848	0.302	0.000	0.000	0.097	0.000	0.187	0.000	0.000	0.000	0.000	0.028	0.000
chrX:25031039-25031915<-1	ENSG00000004848	0.074	0.000	0.000	0.049	0.000	0.029	0.000	0.000	0.000	0.000	0.031	0.000
chrX:25033659-25034065<-1	ENSG00000004848	0.026	0.000	0.000	0.023	0.024	0.000	0.022	0.000	0.023	0.000	0.000	0.000
chr7:95749532-95750689<-1	ENSG00000004864	5.578	19.543	4.150	6.739	16.773	6.181	5.140	7.023	4.838	4.027	14.935	13.663
chr7:95750967-95751310<-1	ENSG00000004864	8.035	19.648	4.424	7.859	14.946	5.710	5.671	5.465	4.475	2.698	20.341	13.230
chr7:95761055-95761193<-1	ENSG00000004864	11.745	24.748	5.174	10.357	19.040	8.099	7.842	7.094	5.831	4.473	29.352	15.936
chr7:95775866-95776008<-1	ENSG00000004864	8.141	24.777	5.965	7.177	20.549	7.339	6.199	5.544	5.387	4.559	26.080	15.879
chr7:95796234-95796290<-1	ENSG00000004864	0.382	1.145	0.172	0.110	0.351	0.000	0.210	0.541	0.098	0.027	0.003	0.668
chr7:95799180-95799255<-1	ENSG00000004864	0.549	0.897	0.280	0.209	0.778	0.334	0.668	0.447	0.350	0.511	0.302	0.948
chr7:95799356-95799437<-1	ENSG00000004864	7.361	23.415	6.236	6.797	22.079	7.236	4.691	5.025	6.152	3.925	24.119	15.432
chr7:95800784-95800836<-1	ENSG00000004864	6.260	16.456	6.565	7.004	19.060	7.874	4.349	5.907	4.977	3.848	22.051	16.500
chr7:95813589-95813886<-1	ENSG00000004864	5.200	8.795	4.350	3.947	10.192	4.979	3.131	3.113	3.241	2.130	12.196	8.928
chr7:95814239-95814326<-1	ENSG00000004864	8.611	10.533	5.427	7.229	13.040	6.542	5.085	3.971	5.800	3.595	22.928	13.172
chr7:95818606-95818691<-1	ENSG00000004864	11.010	13.961	5.456	8.990	15.828	5.946	5.963	4.294	6.226	3.828	25.837	15.756
chr7:95818893-95818986<-1	ENSG00000004864	9.809	12.876	4.775	8.035	16.597	6.137	5.496	7.411	5.787	3.482	22.389	14.478
chr7:95820421-95820559<-1	ENSG00000004864	8.161	17.439	6.674	8.407	20.570	6.644	5.767	7.426	5.284	3.613	23.025	16.039
chr7:95822349-95822495<-1	ENSG00000004864	11.299	46.127	9.836	10.598	33.262	12.917	7.674	9.662	7.375	5.104	32.117	23.262
chr7:95838150-95838289<-1	ENSG00000004864	10.880	56.794	9.731	8.872	39.078	16.217	7.818	11.948	6.690	5.650	28.761	24.800
chr7:95864114-95864229<-1	ENSG00000004864	9.401	24.297	7.976	8.653	23.904	8.987	6.730	6.309	4.673	4.611	18.746	15.085
chr7:95906508-95906652<-1	ENSG00000004864	9.108	19.056	10.521	8.155	20.129	8.952	6.356	8.020	4.989	4.584	21.865	12.248
chr7:95926210-95926263<-1	ENSG00000004864	9.383	6.957	3.743	7.836	7.415	5.060	6.496	4.904	4.748	2.831	17.127	6.397
chr7:95938850-95938996<-1	ENSG00000004864	0.483	0.411	0.388	0.251	0.386	0.629	0.119	0.088	0.000	0.058	0.137	0.443
chr7:95951252-95951459<-1	ENSG00000004864	5.825	3.156	0.656	4.230	2.525	1.172	3.900	1.023	2.317	1.953	12.259	1.316
chr7:116593292-116593745<1	ENSG00000004866	5.831	4.915	19.730	5.929	4.008	13.949	14.028	20.222	4.565	4.108	3.895	4.249
chr7:116594445-116594733<1	ENSG00000004866	2.037	1.377	1.606	0.680	1.659	1.543	1.437	2.626	0.682	1.069	0.710	1.013
chr7:116654942-116655068<1	ENSG00000004866	0.233	0.207	0.077	0.015	0.259	0.023	0.695	1.236	0.118	0.114	0.208	0.344
chr7:116660238-116660683<1	ENSG00000004866	3.317	0.573	0.705	0.585	0.643	2.627	5.381	19.685	0.109	0.577	0.462	0.350
chr7:116662957-116663053<1	ENSG00000004866	0.959	1.677	1.271	0.158	1.375	0.948	0.815	1.096	0.046	0.160	0.000	0.944
chr7:116716578-116716705<1	ENSG00000004866	1.167	0.693	0.944	0.252	0.474	0.761	0.542	0.700	0.050	0.196	0.207	0.499
chr7:116730803-116730891<1	ENSG00000004866	0.950	0.742	1.294	0.504	0.671	0.840	0.920	1.431	0.198	0.257	0.359	0.218
chr7:116738667-116738869<1	ENSG00000004866	2.450	1.915	3.570	1.358	2.206	4.759	2.427	14.185	1.442	1.420	0.801	1.594
chr7:116739816-116739898<1	ENSG00000004866	15.188	21.169	42.652	15.126	20.508	57.748	40.261	125.367	16.597	15.209	12.784	17.103
chr7:116759615-116759774<1	ENSG00000004866	13.260	17.469	37.880	14.671	22.570	51.167	35.592	126.166	21.985	17.344	14.961	16.055
chr7:116769847-116769901<1	ENSG00000004866	17.360	19.187	38.531	17.867	25.353	44.864	44.035	118.345	28.620	22.083	17.443	16.949
chr7:116770545-116770660<1	ENSG00000004866	19.349	12.743	34.042	19.645	19.259	43.329	47.699	103.309	30.297	21.295	20.668	15.788
chr7:116771939-116772014<1	ENSG00000004866	13.696	15.731	32.659	17.446	19.335	43.701	40.247	96.792	28.578	20.332	19.058	15.120
chr7:116774178-116774246<1	ENSG00000004866	2.826	9.381	10.795	12.312	15.451	28.071	35.877	73.346	20.374	16.097	10.210	9.432
chr7:116776135-116777396<1	ENSG00000004866	2.096	2.578	5.029	2.461	2.539	7.034	6.060	13.169	3.074	2.232	2.143	1.917
chr7:116778489-116778586<1	ENSG00000004866	20.936	19.070	40.337	19.421	17.027	54.917	52.701	94.119	26.195	17.044	18.905	14.554
chr7:116810916-116811030<1	ENSG00000004866	16.850	17.990	40.050	19.810	21.551	65.770	45.775	106.518	30.202	18.657	20.727	17.874
chr7:116813462-116813620<1	ENSG00000004866	0.145	0.128	0.374	0.000	0.000	0.463	0.083	0.000	0.082	0.039	0.061	0.061
chr7:116822723-116822799<1	ENSG00000004866	0.269	0.287	0.006	0.000	0.102	0.483	0.134	0.006	0.027	0.037	0.000	0.000
chr7:116824179-116824253<1	ENSG00000004866	0.278	0.297	0.193	0.046	0.000	0.266	0.217	0.596	0.070	0.089	0.001	0.103
chr7:116829375-116829447<1	ENSG00000004866	17.301	16.020	34.740	22.201	20.559	61.595	51.257	104.495	30.336	21.142	20.814	17.768
chr7:116830187-116830322<1	ENSG00000004866	1.497	0.694	1.560	1.543	1.068	4.551	6.288	13.865	2.846	1.629	0.884	0.433
chr7:116830888-116830990<1	ENSG00000004866	17.479	14.467	29.701	24.580	15.763	48.615	54.479	102.233	30.218	21.565	21.284	17.898
chr7:116831689-116831815<1	ENSG00000004866	0.198	0.004	0.654	0.195	0.434	0.526	0.800	1.648	0.160	0.188	0.090	0.157
chr7:116838374-116838594<1	ENSG00000004866	0.400	0.110	0.409	0.079	0.032	0.276	0.297	1.020	0.094	0.084	0.126	0.222
chr7:116839126-116839198<1	ENSG00000004866	0.160	0.681	0.497	0.000	0.063	0.140	0.037	0.170	0.076	0.000	0.222	0.094
chr7:116849841-116849991<1	ENSG00000004866	15.851	14.215	35.478	22.314	17.501	58.995	47.903	113.727	29.013	20.934	17.760	16.920
chr7:116859079-116859230<1	ENSG00000004866	10.725	7.090	21.241	14.459	8.743	33.790	32.780	69.522	18.712	13.972	10.703	10.079
chr7:116861977-116862116<1	ENSG00000004866	17.695	11.164	32.210	23.207	14.293	52.721	57.068	120.042	29.571	24.690	19.587	18.719
chr7:116862915-116863961<1	ENSG00000004866	10.909	3.216	12.315	10.320	4.649	18.528	34.156	56.780	14.976	13.405	11.477	8.572
chr7:116869816-116870157<1	ENSG00000004866	5.936	1.937	8.757	8.323	2.450	15.440	17.352	27.682	5.156	5.628	3.960	2.434
chr17:45195069-45198383<-1	ENSG00000004897	4.342	9.674	5.658	10.788	18.415	10.941	13.239	22.842	14.115	13.274	13.470	17.215
chr17:45199810-45199966<-1	ENSG00000004897	11.786	14.609	13.153	22.034	24.576	24.804	27.651	38.071	29.767	24.152	28.363	34.531
chr17:45201252-45201326<-1	ENSG00000004897	8.005	16.669	10.275	16.172	30.565	18.600	19.724	32.423	27.440	23.168	26.273	31.479
chr17:45206681-45206887<-1	ENSG00000004897	4.748	8.591	8.622	12.192	18.515	9.870	14.817	19.596	17.946	14.827	17.317	18.438
chr17:45209623-45209740<-1	ENSG00000004897	9.671	12.570	14.432	21.710	30.777	17.177	28.138	32.878	30.956	25.565	29.699	34.643
chr17:45214518-45214726<-1	ENSG00000004897	9.950	15.905	14.903	21.587	34.717	20.291	28.350	35.371	29.988	22.842	31.354	33.909
chr17:45216105-45216257<-1	ENSG00000004897	8.459	15.578	11.851	17.007	29.057	15.707	22.620	29.257	24.666	19.464	28.646	28.446
chr17:45219219-45219391<-1	ENSG00000004897	8.471	20.100	13.659	16.989	30.519	16.932	20.708	32.864	27.436	18.606	30.433	29.548
chr17:45219595-45219802<-1	ENSG00000004897	11.627	30.616	12.952	22.820	37.924	22.986	30.855	49.934	31.306	22.717	31.345	30.758
chr17:45221249-45221348<-1	ENSG00000004897	22.375	14.511	21.474	33.774	28.837	23.758	45.321	52.476	42.708	35.115	48.860	36.870
chr17:45229172-45229302<-1	ENSG00000004897	21.711	20.169	28.535	36.178	35.404	31.904	46.376	65.601	46.766	37.024	51.983	37.538
chr17:45232038-45232152<-1	ENSG00000004897	16.068	29.527	22.321	32.441	51.388	30.727	39.526	64.811	49.902	40.034	56.245	51.326
chr17:45234279-45234490<-1	ENSG00000004897	12.220	25.668	22.867	22.813	44.645	29.460	33.119	63.079	39.426	29.927	42.038	36.186
chr17:45234596-45234750<-1	ENSG00000004897	19.482	22.921	24.074	32.518	45.626	38.109	46.697	65.151	50.725	39.775	52.274	44.537
chr17:45235572-45235669<-1	ENSG00000004897	19.841	27.804	31.638	31.799	47.834	37.936	41.967	70.071	48.237	38.327	50.049	50.029
chr17:45247283-45247408<-1	ENSG00000004897	16.030	24.637	24.450	24.810	42.101	33.156	33.971	68.234	43.305	31.927	43.853	41.316
chr17:45249283-45249430<-1	ENSG00000004897	11.638	17.510	18.506	20.392	25.578	22.485	26.264	47.070	32.156	27.401	37.556	31.198
chr17:45258648-45259003<-1	ENSG00000004897	3.842	2.806	3.925	5.350	3.947	4.615	7.137	9.705	5.383	5.246	7.130	4.718
chr17:45266112-45266302<-1	ENSG00000004897	1.009	0.695	1.229	1.521	1.282	1.974	2.873	6.528	0.410	0.248	0.472	0.884
chr17:45266512-45266788<-1	ENSG00000004897	6.721	3.933	4.211	9.130	6.330	5.208	12.210	8.857	10.078	10.363	14.891	7.426
chr17:42325753-42327906<-1	ENSG00000004939	0.000	0.000	0.034	0.017	0.077	0.008	0.008	0.000	0.000	0.000	0.005	0.009
chr17:42328527-42328700<-1	ENSG00000004939	0.035	0.000	0.106	0.000	0.091	0.098	0.000	0.000	0.000	0.000	0.000	0.000
chr17:42328787-42328956<-1	ENSG00000004939	0.000	0.000	0.009	0.000	0.004	0.100	0.000	0.000	0.000	0.000	0.000	0.000
chr17:42330486-42330739<-1	ENSG00000004939	0.041	0.000	0.068	0.000	0.038	0.067	0.000	0.000	0.000	0.000	0.000	0.000
chr17:42331864-42332030<-1	ENSG00000004939	0.015	0.000	0.000	0.000	0.310	0.102	0.027	0.000	0.000	0.000	0.000	0.000
chr17:42332575-42332664<-1	ENSG00000004939	0.000	0.000	0.000	0.000	0.214	0.000	0.000	0.000	0.000	0.000	0.000	0.000
chr17:42333041-42333214<-1	ENSG00000004939	0.000	0.000	0.000	0.000	0.253	0.000	0.000	0.000	0.000	0.000	0.000	0.054
chr17:42334561-42334912<-1	ENSG00000004939	0.000	0.079	0.000	0.000	0.094	0.048	0.000	0.029	0.014	0.000	0.000	0.028
chr17:42335027-42335175<-1	ENSG00000004939	0.000	0.000	0.000	0.000	0.078	0.000	0.000	0.000	0.032	0.005	0.000	0.000
chr17:42335354-42335548<-1	ENSG00000004939	0.000	0.000	0.000	0.024	0.116	0.060	0.000	0.000	0.000	0.054	0.000	0.000
chr17:42335781-42335991<-1	ENSG00000004939	0.039	0.000	0.000	0.022	0.151	0.000	0.000	0.000	0.000	0.027	0.000	0.000
chr17:42336531-42336712<-1	ENSG00000004939	0.029	0.000	0.000	0.000	0.053	0.000	0.000	0.000	0.001	0.000	0.000	0.053
chr17:42336865-42336949<-1	ENSG00000004939	0.000	0.099	0.000	0.000	0.113	0.000	0.000	0.000	0.053	0.000	0.000	0.000
chr17:42337177-42337300<-1	ENSG00000004939	0.000	0.000	0.047	0.000	0.029	0.037	0.000	0.000	0.038	0.000	0.000	0.000
chr17:42337772-42337907<-1	ENSG00000004939	0.000	0.000	0.000	0.000	0.044	0.000	0.000	0.000	0.000	0.000	0.000	0.000
chr17:42338003-42338183<-1	ENSG00000004939	0.000	0.000	0.000	0.000	0.106	0.000	0.000	0.000	0.000	0.000	0.000	0.000
chr17:42338943-42339004<-1	ENSG00000004939	0.000	0.000	0.000	0.000	0.012	0.000	0.000	0.000	0.000	0.000	0.000	0.000
chr17:42339395-42339434<-1	ENSG00000004939	0.000	0.000	0.000	0.000	0.000	0.000	0.000	0.000	0.000	0.000	0.000	0.000
chr17:42340004-42340302<-1	ENSG00000004939	0.000	0.000	0.000	0.000	0.030	0.020	0.000	0.000	0.000	0.000	0.000	0.000
chr17:42345422-42345509<-1	ENSG00000004939	0.000	0.000	0.000	0.000	0.000	0.000	0.000	0.000	0.000	0.000	0.000	0.000
chr7:93053799-93055901<-1	ENSG00000004948	0.005	0.000	0.000	0.000	0.027	0.039	0.054	0.085	0.005	0.000	0.000	0.000
chr7:93063565-93063606<-1	ENSG00000004948	0.000	0.000	0.000	0.000	0.000	0.070	0.000	0.000	0.000	0.000	0.000	0.000
chr7:93065264-93065482<-1	ENSG00000004948	0.000	0.000	0.168	0.000	0.000	0.160	0.050	0.000	0.000	0.000	0.000	0.000
chr7:93067372-93067438<-1	ENSG00000004948	0.000	0.000	0.000	0.000	0.000	0.328	0.108	0.000	0.000	0.000	0.000	0.000
chr7:93067522-93067582<-1	ENSG00000004948	0.000	0.000	0.000	0.000	0.000	0.178	0.022	0.000	0.000	0.000	0.000	0.000
chr7:93070812-93070861<-1	ENSG00000004948	0.000	0.000	0.000	0.000	0.000	0.000	0.000	0.000	0.000	0.000	0.000	0.000
chr7:93072916-93073069<-1	ENSG00000004948	0.007	0.000	0.000	0.000	0.000	0.110	0.059	0.000	0.035	0.000	0.000	0.000
chr7:93090133-93090259<-1	ENSG00000004948	0.033	0.000	0.000	0.000	0.000	0.000	0.000	0.000	0.032	0.000	0.000	0.000
chr7:93091375-93091422<-1	ENSG00000004948	0.000	0.000	0.000	0.000	0.000	0.000	0.000	0.000	0.000	0.000	0.000	0.000
chr7:93098027-93098118<-1	ENSG00000004948	0.000	0.000	0.000	0.000	0.000	0.000	0.134	0.000	0.000	0.000	0.000	0.000
chr7:93101687-93101799<-1	ENSG00000004948	0.000	0.000	0.000	0.000	0.000	0.000	0.091	0.000	0.000	0.000	0.000	0.000
chr7:93106870-93106980<-1	ENSG00000004948	0.000	0.000	0.000	0.000	0.000	0.000	0.041	0.000	0.000	0.000	0.000	0.000
chr7:93108666-93108819<-1	ENSG00000004948	0.000	0.000	0.000	0.000	0.000	0.000	0.088	0.000	0.000	0.000	0.000	0.000
chr7:93116243-93116325<-1	ENSG00000004948	0.000	0.000	0.000	0.000	0.000	0.000	0.000	0.000	0.000	0.000	0.000	0.000
chr7:93125216-93125286<-1	ENSG00000004948	0.000	0.000	0.000	0.000	0.000	0.000	0.000	0.000	0.000	0.000	0.000	0.000
chr7:93188833-93189122<-1	ENSG00000004948	0.000	0.000	0.000	0.000	0.000	0.000	0.023	0.000	0.000	0.000	0.000	0.000
chr7:93203601-93203818<-1	ENSG00000004948	0.000	0.000	0.000	0.000	0.000	0.000	0.000	0.000	0.000	0.000	0.000	0.000
chr7:93204004-93204042<-1	ENSG00000004948	0.000	0.000	0.000	0.000	0.000	0.000	0.000	0.000	0.000	0.000	0.000	0.000
chrX:11129421-11129638<1	ENSG00000004961	20.429	8.659	11.860	23.302	3.721	5.628	22.366	8.688	9.603	11.367	17.791	4.674
chrX:11130139-11130280<1	ENSG00000004961	35.640	25.597	50.639	40.348	18.276	30.823	38.873	37.730	22.578	18.078	27.169	24.251
chrX:11132955-11133106<1	ENSG00000004961	45.809	23.497	64.531	51.056	24.794	42.133	50.862	48.116	27.214	19.901	28.328	33.035
chrX:11135387-11135535<1	ENSG00000004961	43.484	33.572	72.871	49.502	33.401	46.004	52.437	55.153	30.545	21.379	26.052	42.546
chrX:11136621-11136740<1	ENSG00000004961	39.952	41.586	68.138	45.103	34.766	43.658	45.819	57.183	31.833	21.233	25.055	46.776
chrX:11139027-11139113<1	ENSG00000004961	39.944	41.109	68.712	45.294	31.641	41.517	43.006	49.804	26.794	21.375	22.582	47.910
chrX:11139732-11141198<1	ENSG00000004961	12.040	24.753	18.885	17.439	18.343	15.325	15.791	18.788	11.082	10.363	8.254	21.798
chr17:7128660-7129632<-1	ENSG00000004975	17.858	12.663	5.372	31.705	11.833	12.168	17.588	7.188	11.193	18.455	20.755	5.680
chr17:7129740-7129958<-1	ENSG00000004975	25.158	8.832	7.110	37.333	13.484	15.866	21.178	6.603	13.217	21.501	24.340	12.078
chr17:7130409-7130588<-1	ENSG00000004975	23.414	14.496	10.630	33.274	20.857	24.896	20.015	8.602	11.558	17.216	22.425	17.946
chr17:7130723-7130854<-1	ENSG00000004975	23.275	14.518	11.650	33.629	18.762	22.035	19.693	8.336	11.546	16.877	22.191	17.544
chr17:7130974-7131102<-1	ENSG00000004975	21.346	13.827	9.484	31.039	18.726	20.442	18.014	8.100	10.803	16.791	24.010	17.417
chr17:7131296-7131363<-1	ENSG00000004975	37.142	18.253	16.064	53.806	26.081	24.156	29.158	13.911	18.745	30.276	42.862	29.689
chr17:7132288-7132364<-1	ENSG00000004975	32.896	17.501	15.017	48.014	22.498	25.914	27.169	10.845	15.572	23.616	34.706	22.289
chr17:7132454-7132593<-1	ENSG00000004975	31.247	12.106	13.492	41.848	19.311	27.575	24.089	14.558	16.235	25.869	35.586	23.462
chr17:7132697-7132766<-1	ENSG00000004975	28.101	11.182	15.234	38.434	17.007	25.032	22.709	13.315	15.792	23.005	30.219	17.677
chr17:7132907-7132997<-1	ENSG00000004975	26.853	6.294	9.467	35.866	12.504	19.784	20.229	8.751	15.147	21.059	29.416	10.841
chr17:7133127-7133262<-1	ENSG00000004975	22.850	7.154	8.868	30.969	10.725	18.630	17.701	7.351	13.254	19.207	24.676	10.663
chr17:7133365-7133474<-1	ENSG00000004975	21.500	7.104	7.008	29.459	9.511	18.321	16.239	6.379	11.663	18.243	22.110	8.374
chr17:7133604-7133749<-1	ENSG00000004975	24.545	20.390	8.908	35.566	18.305	18.381	17.311	9.779	12.386	20.513	23.893	11.705
chr17:7134047-7134116<-1	ENSG00000004975	25.145	28.326	12.563	33.252	26.885	21.514	16.899	14.176	11.061	21.942	23.831	14.149
chr17:7137388-7137868<-1	ENSG00000004975	13.157	8.530	3.676	18.325	6.024	7.148	9.457	4.434	5.254	10.926	10.759	3.278
chr16:2902728-2903330<-1	ENSG00000005001	132.227	19.642	92.076	28.384	2.446	7.024	4.604	8.691	0.000	0.007	1.896	4.516
chr16:2903866-2904023<-1	ENSG00000005001	250.391	65.204	279.920	50.665	10.218	25.631	8.594	27.821	0.000	0.000	2.150	16.911
chr16:2905575-2905852<-1	ENSG00000005001	290.895	99.216	343.554	55.128	14.664	28.692	9.423	36.071	0.000	0.000	1.906	20.853
chr16:2906083-2906254<-1	ENSG00000005001	203.778	62.191	239.681	40.247	11.168	18.227	7.046	24.137	0.000	0.000	1.844	16.553
chr16:2906823-2906849<-1	ENSG00000005001	237.060	20.186	152.252	41.714	3.555	9.457	7.833	11.436	0.000	0.000	1.566	5.900
chr16:2908024-2908171<-1	ENSG00000005001	274.629	26.329	102.472	49.020	2.957	6.307	8.700	8.420	0.000	0.000	1.536	4.993
chr19:18942744-18943249<1	ENSG00000005007	21.013	0.975	14.050	16.434	1.351	13.948	18.688	7.282	13.450	10.994	14.923	2.663
chr19:18956789-18956928<1	ENSG00000005007	33.626	16.429	54.748	26.283	29.692	57.454	28.672	27.235	27.413	17.029	21.302	22.019
chr19:18958553-18958642<1	ENSG00000005007	44.239	34.080	82.405	36.042	57.969	90.277	41.705	47.485	43.114	26.544	35.459	40.099
chr19:18960884-18961051<1	ENSG00000005007	45.128	25.023	63.075	38.479	44.499	79.028	43.431	39.215	44.014	28.093	40.281	37.279
chr19:18961497-18961677<1	ENSG00000005007	50.172	13.225	53.789	41.347	26.251	65.676	43.681	35.393	44.865	29.006	41.071	28.891
chr19:18962944-18963105<1	ENSG00000005007	49.816	21.539	64.815	38.772	40.115	71.851	43.666	36.974	48.612	31.924	45.358	33.840
chr19:18963796-18963880<1	ENSG00000005007	41.485	29.948	74.935	35.648	55.681	87.743	38.673	42.144	47.592	28.227	43.483	42.640
chr19:18964061-18964159<1	ENSG00000005007	36.478	35.020	70.565	31.227	61.878	88.599	34.448	35.260	45.285	25.776	41.441	49.696
chr19:18965410-18965518<1	ENSG00000005007	42.205	30.435	80.402	39.304	60.894	94.181	41.209	42.420	50.263	28.257	43.828	48.316
chr19:18965688-18965847<1	ENSG00000005007	49.981	24.640	68.364	43.282	52.774	88.385	47.961	38.557	53.109	29.597	47.217	47.978
chr19:18965933-18966051<1	ENSG00000005007	51.743	17.807	52.339	42.259	32.375	70.803	47.331	25.335	47.647	25.674	45.449	31.997
chr19:18966734-18966898<1	ENSG00000005007	50.391	21.782	60.758	43.134	35.526	70.942	49.300	26.777	51.267	28.244	46.000	37.535
chr19:18966995-18967109<1	ENSG00000005007	50.085	23.575	61.770	41.813	35.628	71.733	48.873	27.607	50.489	28.623	48.699	39.139
chr19:18967686-18967829<1	ENSG00000005007	50.430	25.284	55.097	46.689	40.274	72.879	51.425	31.419	54.985	29.568	53.062	38.335
chr19:18968129-18968342<1	ENSG00000005007	51.673	19.642	51.152	47.951	33.529	60.862	55.171	35.513	62.964	33.607	57.525	35.221
chr19:18971130-18971247<1	ENSG00000005007	59.813	26.046	74.432	51.949	45.036	84.681	60.152	42.705	58.486	32.931	50.340	47.971
chr19:18971635-18971791<1	ENSG00000005007	57.584	28.733	78.588	52.710	47.924	90.416	58.915	47.062	47.996	28.175	44.242	50.640
chr19:18972819-18972961<1	ENSG00000005007	41.687	24.048	68.191	43.286	45.670	81.851	47.098	46.634	38.339	22.735	37.201	45.987
chr19:18974247-18974421<1	ENSG00000005007	53.080	25.618	62.959	52.025	50.511	73.176	56.724	40.383	51.303	30.774	49.105	43.852
chr19:18974979-18975060<1	ENSG00000005007	60.839	24.823	52.911	56.534	41.156	64.237	62.500	29.198	52.716	31.027	53.870	38.784
chr19:18976098-18976259<1	ENSG00000005007	62.872	29.566	52.377	58.481	42.156	66.695	69.049	34.450	52.447	29.459	49.898	44.901
chr19:18976370-18976587<1	ENSG00000005007	60.388	25.672	51.491	55.781	37.082	63.863	64.345	37.553	47.113	24.138	44.046	35.614
chr19:18976853-18976975<1	ENSG00000005007	37.681	18.572	34.555	32.927	32.416	48.561	40.666	31.149	33.299	19.121	31.507	24.542
chr19:18977330-18979038<1	ENSG00000005007	37.615	21.584	31.216	41.958	29.935	43.382	51.978	30.415	42.880	26.845	34.875	19.137
chr7:26706681-26709275<-1	ENSG00000005020	6.276	46.816	8.425	7.159	14.755	4.446	3.274	3.806	9.613	9.995	13.384	25.221
chr7:26709710-26709811<-1	ENSG00000005020	8.085	31.623	9.693	5.432	12.407	5.480	3.279	3.669	8.762	8.463	14.762	25.304
chr7:26724355-26724467<-1	ENSG00000005020	11.359	47.559	15.016	8.545	20.249	9.247	3.988	5.966	12.586	11.329	19.259	35.659
chr7:26729904-26729981<-1	ENSG00000005020	11.783	49.745	14.739	9.360	19.044	10.085	4.460	4.431	14.091	11.742	18.455	37.387
chr7:26765047-26765184<-1	ENSG00000005020	7.923	56.929	16.736	8.523	21.550	9.383	3.708	6.280	13.653	10.561	17.986	35.636
chr7:26765542-26765605<-1	ENSG00000005020	6.820	54.688	17.320	8.439	21.633	9.172	3.792	5.997	12.508	9.911	16.351	30.808
chr7:26766301-26766625<-1	ENSG00000005020	2.961	24.722	5.246	2.547	7.506	3.152	1.342	1.742	4.405	4.301	6.140	10.318
chr7:26778414-26778497<-1	ENSG00000005020	8.319	77.036	16.405	6.707	23.060	9.710	4.101	7.107	11.307	12.163	17.505	26.928
chr7:26779506-26779583<-1	ENSG00000005020	8.005	72.542	15.097	7.706	20.906	8.932	4.650	6.137	12.429	11.568	17.465	26.343
chr7:26781961-26782094<-1	ENSG00000005020	0.310	0.441	0.000	0.073	0.166	0.007	0.094	0.000	0.139	0.039	0.258	0.205
chr7:26786186-26786305<-1	ENSG00000005020	0.043	0.695	0.000	0.128	0.301	0.134	0.007	0.000	0.003	0.060	0.094	0.002
chr7:26883648-26883756<-1	ENSG00000005020	12.935	49.873	18.833	12.040	19.114	7.558	5.885	7.527	13.816	14.344	22.674	30.883
chr7:26887615-26887687<-1	ENSG00000005020	0.327	0.149	0.010	0.237	0.195	0.000	0.000	0.013	0.066	0.013	0.108	0.118
chr7:26893756-26893781<-1	ENSG00000005020	13.231	33.064	20.526	11.675	12.340	9.141	5.640	8.429	12.294	13.152	19.232	21.842
chr7:26894404-26894509<-1	ENSG00000005020	10.777	37.444	17.094	9.854	15.229	7.295	4.657	6.662	10.644	12.739	20.603	26.729
chr7:26894737-26894770<-1	ENSG00000005020	0.000	0.000	0.000	0.000	0.000	0.000	0.000	0.000	0.000	0.000	0.000	0.027
chr7:26897070-26897297<-1	ENSG00000005020	0.023	0.108	0.105	0.084	0.100	0.075	0.000	0.148	0.000	0.000	0.001	0.000
chr7:26897539-26897778<-1	ENSG00000005020	0.000	0.345	0.000	0.001	0.000	0.136	0.000	0.000	0.000	0.036	0.000	0.040
chr7:26903982-26904362<-1	ENSG00000005020	10.598	4.855	3.059	8.828	1.643	1.434	3.735	1.510	5.353	7.630	10.375	5.218
chr7:26904461-26904732<-1	ENSG00000005020	0.002	0.339	0.311	0.273	0.252	0.292	0.083	0.186	0.035	0.174	0.059	0.146
chr7:26933458-26933592<-1	ENSG00000005020	0.001	0.000	0.000	0.000	0.000	0.126	0.000	0.000	0.000	0.032	0.000	0.072
chr7:27034774-27034858<-1	ENSG00000005020	0.000	0.000	0.000	0.000	0.000	0.000	0.000	0.000	0.000	0.000	0.000	0.000
chrX:118602363-118602589<1	ENSG00000005022	181.336	55.458	69.391	242.213	61.756	90.701	247.755	65.659	64.548	68.868	293.137	120.629
chrX:118603240-118603346<1	ENSG00000005022	1.232	0.310	1.138	0.988	0.522	0.462	1.277	0.138	0.512	0.466	0.701	0.734
chrX:118603624-118604118<1	ENSG00000005022	190.867	285.399	261.778	275.979	299.700	319.640	275.345	243.124	105.636	103.922	450.502	357.489
chrX:118604225-118604476<1	ENSG00000005022	155.418	155.735	154.087	215.567	153.612	204.895	218.748	147.010	64.925	64.935	263.464	262.978
chrX:118604864-118605282<1	ENSG00000005022	128.572	151.868	179.837	208.710	198.971	240.312	202.381	200.208	71.806	73.170	226.953	267.799
chr4:110481361-110481592<1	ENSG00000005059	11.636	4.746	3.993	5.351	1.466	0.436	6.793	3.347	7.943	8.957	12.162	2.614
chr4:110482146-110482173<1	ENSG00000005059	0.555	0.597	0.560	0.000	0.128	0.591	0.597	0.854	0.082	0.067	0.059	0.014
chr4:110569640-110569805<1	ENSG00000005059	0.153	0.426	0.599	0.160	0.516	0.000	0.279	0.105	0.019	0.048	0.044	0.355
chr4:110580167-110580242<1	ENSG00000005059	14.393	25.056	11.632	7.588	9.781	1.851	12.399	11.327	15.364	15.148	17.271	10.678
chr4:110581351-110581521<1	ENSG00000005059	16.103	35.809	16.636	10.634	19.483	3.444	12.618	16.292	17.655	17.213	17.581	14.515
chr4:110585446-110585550<1	ENSG00000005059	12.363	45.991	17.203	9.548	27.908	4.434	12.493	16.921	19.356	19.211	19.424	17.803
chr4:110602591-110602625<1	ENSG00000005059	0.004	0.385	0.665	0.067	0.473	0.000	0.337	0.915	0.094	0.093	0.002	0.380
chr4:110603738-110604350<1	ENSG00000005059	3.728	12.314	5.208	2.450	6.666	0.775	3.650	4.524	5.498	6.091	6.616	4.558
chr4:110605596-110606523<1	ENSG00000005059	5.776	19.572	5.800	3.441	9.691	1.068	5.424	6.098	7.162	7.812	8.212	5.256
chr4:110608671-110609874<1	ENSG00000005059	1.474	7.548	1.688	1.228	5.327	0.276	1.580	1.700	3.316	3.970	3.123	2.571
chr7:27221129-27222647<-1	ENSG00000005073	0.007	0.000	0.000	0.018	0.021	0.022	0.215	0.323	2.039	0.668	0.535	0.036
chr7:27224055-27224842<-1	ENSG00000005073	0.013	0.000	0.000	0.035	0.000	0.000	0.178	0.256	0.936	0.440	0.184	0.040
chr7:102113565-102114131<-1	ENSG00000005075	23.520	5.185	12.653	23.837	7.471	8.912	14.388	9.217	13.060	22.696	22.373	11.659
chr7:102114778-102114982<-1	ENSG00000005075	40.540	16.933	38.827	43.648	18.888	28.795	28.760	28.348	38.091	49.919	54.800	43.959
chr7:102116628-102116717<-1	ENSG00000005075	50.867	10.214	40.209	50.611	9.561	25.476	33.356	27.763	36.238	37.590	35.665	25.220
chr7:102119255-102119354<-1	ENSG00000005075	76.532	14.372	39.952	73.351	15.439	33.310	51.519	24.862	40.705	60.643	83.182	36.282
chr17:5344232-5347833<-1	ENSG00000005100	6.528	10.136	5.499	10.559	24.551	19.450	9.977	11.922	6.332	4.110	8.491	14.805
chr17:5352129-5352215<-1	ENSG00000005100	13.989	10.727	12.688	13.408	29.179	34.980	13.200	18.979	9.568	5.456	14.197	21.625
chr17:5353523-5353726<-1	ENSG00000005100	11.854	14.333	12.544	16.241	38.543	39.839	16.032	21.117	10.394	5.503	15.223	23.809
chr17:5354127-5354254<-1	ENSG00000005100	15.240	15.319	13.614	19.199	40.152	44.512	17.210	25.641	13.205	6.341	16.529	31.129
chr17:5356900-5356988<-1	ENSG00000005100	13.148	13.931	12.989	15.660	33.830	39.626	13.957	20.717	11.332	5.715	15.784	25.609
chr17:5357141-5357300<-1	ENSG00000005100	7.558	7.692	12.521	10.008	22.859	27.752	10.686	13.959	8.202	5.352	12.940	15.503
chr17:5358480-5358591<-1	ENSG00000005100	10.007	10.369	17.392	12.732	29.209	34.916	11.405	17.604	11.135	6.521	15.363	18.721
chr17:5359317-5359502<-1	ENSG00000005100	17.189	11.680	15.846	20.037	30.710	41.593	17.064	21.046	13.110	7.246	21.299	21.732
chr17:5364259-5364429<-1	ENSG00000005100	15.662	15.027	16.206	16.296	39.959	43.989	15.651	21.676	13.328	7.989	21.745	24.793
chr17:5365639-5365866<-1	ENSG00000005100	11.791	15.393	16.798	13.832	43.165	44.075	13.821	21.898	13.226	8.000	19.762	25.215
chr17:5366849-5367009<-1	ENSG00000005100	8.211	6.104	8.183	9.094	16.989	20.563	9.445	10.612	10.808	7.233	17.391	14.675
chr17:5371891-5372236<-1	ENSG00000005100	9.175	1.841	4.478	9.722	5.165	13.305	9.285	7.633	6.729	4.862	12.384	4.760
chr17:41717756-41719400<-1	ENSG00000005102	0.058	0.018	0.111	0.279	0.150	1.016	2.640	4.040	0.006	0.037	0.013	0.029
chr17:41720856-41721028<-1	ENSG00000005102	0.143	0.000	0.197	0.458	0.056	0.705	1.770	2.612	0.000	0.043	0.000	0.000
chr17:41738434-41739322<-1	ENSG00000005102	0.047	0.000	0.046	0.206	0.087	0.449	1.431	2.629	0.005	0.000	0.012	0.000
chr7:11410064-11415505<-1	ENSG00000005108	0.380	0.294	0.060	0.131	0.680	0.028	0.218	0.118	0.000	0.000	0.000	0.004
chr7:11416197-11416284<-1	ENSG00000005108	0.958	0.157	0.482	0.127	0.563	0.000	0.266	0.391	0.000	0.056	0.000	0.000
chr7:11418697-11418907<-1	ENSG00000005108	0.849	0.103	0.166	0.150	0.292	0.000	0.419	0.000	0.000	0.007	0.000	0.000
chr7:11419257-11419382<-1	ENSG00000005108	0.503	0.000	0.068	0.213	0.337	0.000	0.157	0.000	0.000	0.000	0.000	0.000
chr7:11422148-11422243<-1	ENSG00000005108	1.022	0.000	0.214	0.262	0.547	0.028	0.177	0.000	0.000	0.000	0.000	0.000
chr7:11441422-11441595<-1	ENSG00000005108	0.500	0.070	0.255	0.078	0.269	0.082	0.264	0.000	0.000	0.000	0.000	0.000
chr7:11445927-11446101<-1	ENSG00000005108	0.358	0.178	0.000	0.094	0.235	0.111	0.251	0.183	0.009	0.000	0.000	0.000
chr7:11446537-11446682<-1	ENSG00000005108	0.794	0.146	0.240	0.217	0.427	0.310	0.626	0.000	0.073	0.000	0.000	0.000
chr7:11446933-11447050<-1	ENSG00000005108	0.877	0.272	0.170	0.173	0.306	0.027	0.420	0.000	0.044	0.000	0.000	0.000
chr7:11450834-11450949<-1	ENSG00000005108	0.517	0.000	0.144	0.149	0.284	0.000	0.119	0.000	0.014	0.000	0.000	0.000
chr7:11452283-11452427<-1	ENSG00000005108	0.698	0.000	0.012	0.104	0.206	0.000	0.301	0.185	0.000	0.000	0.000	0.000
chr7:11457077-11457230<-1	ENSG00000005108	0.430	0.158	0.000	0.077	0.166	0.000	0.280	0.275	0.000	0.000	0.000	0.000
chr7:11464323-11464462<-1	ENSG00000005108	0.596	0.174	0.000	0.109	0.204	0.121	0.181	0.019	0.000	0.000	0.000	0.000
chr7:11466293-11466298<-1	ENSG00000005108	0.627	0.000	0.000	0.124	0.257	0.000	0.383	0.000	0.000	0.000	0.000	0.000
chr7:11468574-11468752<-1	ENSG00000005108	0.750	0.000	0.000	0.029	0.284	0.095	0.397	0.000	0.000	0.015	0.000	0.000
chr7:11485688-11485951<-1	ENSG00000005108	0.775	0.000	0.153	0.189	0.290	0.000	0.409	0.068	0.000	0.022	0.000	0.000
chr7:11486857-11487051<-1	ENSG00000005108	0.876	0.000	0.166	0.094	0.308	0.000	0.032	0.092	0.000	0.000	0.000	0.000
chr7:11500289-11500392<-1	ENSG00000005108	0.550	0.000	0.177	0.182	0.276	0.129	0.115	0.172	0.000	0.000	0.000	0.000
chr7:11501638-11501770<-1	ENSG00000005108	0.418	0.000	0.702	0.166	0.247	0.129	0.209	0.000	0.000	0.000	0.000	0.000
chr7:11509506-11509621<-1	ENSG00000005108	0.350	0.060	0.515	0.086	0.909	0.039	0.201	0.000	0.000	0.000	0.000	0.000
chr7:11513961-11514195<-1	ENSG00000005108	0.827	0.074	0.150	0.075	0.632	0.140	0.132	0.076	0.000	0.000	0.000	0.065
chr7:11521415-11521609<-1	ENSG00000005108	0.680	0.000	0.235	0.235	0.369	0.000	0.475	0.092	0.000	0.000	0.000	0.021
chr7:11581046-11581258<-1	ENSG00000005108	0.595	0.191	0.022	0.136	0.196	0.046	0.646	0.083	0.000	0.000	0.000	0.000
chr7:11582589-11582744<-1	ENSG00000005108	0.266	0.208	0.000	0.201	0.218	0.046	0.298	0.115	0.000	0.000	0.000	0.000
chr7:11630087-11630268<-1	ENSG00000005108	1.228	0.134	0.151	0.135	0.353	0.000	0.152	0.000	0.026	0.000	0.000	0.000
chr7:11632881-11633129<-1	ENSG00000005108	0.978	0.253	0.333	0.182	0.672	0.136	0.113	0.000	0.031	0.017	0.000	0.000
chr7:11675757-11676588<-1	ENSG00000005108	0.777	0.027	0.263	0.130	0.358	0.061	0.148	0.000	0.014	0.005	0.000	0.000
chr7:11790763-11790979<-1	ENSG00000005108	0.000	0.000	0.000	0.000	0.000	0.000	0.000	0.000	0.000	0.000	0.000	0.000
chr7:11871383-11871824<-1	ENSG00000005108	0.365	0.000	0.086	0.150	0.022	0.000	0.025	0.081	0.000	0.019	0.000	0.000
chr17:33307542-33307641<1	ENSG00000005156	11.563	5.754	6.618	9.621	7.388	7.959	3.130	1.651	4.417	4.566	6.866	3.953
chr17:33310021-33310571<1	ENSG00000005156	16.136	8.740	11.498	14.513	16.822	13.910	5.065	5.295	7.208	6.143	12.752	7.982
chr17:33313007-33313150<1	ENSG00000005156	20.888	9.334	15.088	19.050	20.262	15.473	7.017	6.207	10.767	8.975	17.193	9.579
chr17:33316485-33316899<1	ENSG00000005156	8.685	5.608	6.236	8.600	10.373	7.990	2.954	2.513	4.280	3.822	7.408	4.910
chr17:33317982-33318133<1	ENSG00000005156	17.110	18.595	19.101	17.999	31.013	21.174	5.979	7.340	6.997	6.146	14.079	14.959
chr17:33318690-33318856<1	ENSG00000005156	16.741	15.357	18.816	15.857	24.536	21.087	6.229	5.116	7.302	5.968	14.267	13.708
chr17:33318977-33319054<1	ENSG00000005156	17.865	15.301	20.036	18.267	24.852	23.154	7.298	7.010	8.807	6.871	14.972	15.609
chr17:33319543-33319711<1	ENSG00000005156	14.914	10.408	12.601	14.770	17.851	17.175	5.170	3.229	6.853	5.404	14.625	11.274
chr17:33321295-33321450<1	ENSG00000005156	18.200	7.550	12.578	16.507	16.839	18.137	6.279	3.494	7.390	5.109	14.179	10.484
chr17:33323083-33323214<1	ENSG00000005156	13.887	11.292	14.299	16.566	20.143	17.334	4.892	3.665	7.792	5.035	12.647	11.133
chr17:33323593-33323672<1	ENSG00000005156	13.350	9.713	15.639	15.080	20.683	15.732	4.282	4.577	7.673	5.182	11.286	10.286
chr17:33324053-33325315<1	ENSG00000005156	2.294	2.359	3.953	2.162	3.494	2.999	0.689	1.813	1.087	0.746	1.927	1.730
chr17:33325623-33326468<1	ENSG00000005156	5.933	4.451	5.875	5.989	6.135	6.560	2.018	2.555	2.289	1.717	4.925	3.766
chr17:33326801-33326875<1	ENSG00000005156	15.216	23.009	19.246	19.250	25.115	19.304	6.335	7.103	7.843	5.652	16.852	14.851
chr17:33328276-33328422<1	ENSG00000005156	15.682	19.707	20.014	18.908	24.537	20.912	6.631	7.739	7.463	6.130	15.613	11.349
chr17:33328928-33329123<1	ENSG00000005156	14.785	10.833	12.840	17.409	15.584	14.288	6.283	4.436	6.425	5.823	14.690	7.573
chr17:33329687-33332083<1	ENSG00000005156	6.249	4.596	5.573	6.552	6.436	5.629	2.428	2.242	2.566	2.332	4.458	2.968
chr12:48057070-48057373<-1	ENSG00000005175	3.124	8.904	8.491	13.784	21.916	24.610	5.586	13.142	5.289	7.038	5.696	6.034
chr12:48058373-48058626<-1	ENSG00000005175	0.932	1.134	1.814	1.360	1.670	3.985	0.559	1.500	0.262	0.145	0.603	0.851
chr12:48060763-48060863<-1	ENSG00000005175	5.679	11.530	10.781	23.266	28.161	39.555	9.052	17.782	9.093	10.058	10.138	8.134
chr12:48061537-48061634<-1	ENSG00000005175	6.678	8.751	9.091	26.230	24.834	31.664	10.021	12.052	9.972	9.778	13.334	9.755
chr12:48062699-48062885<-1	ENSG00000005175	10.378	9.532	13.078	37.507	28.933	45.763	14.407	13.160	12.632	10.918	18.020	12.780
chr12:48063890-48064128<-1	ENSG00000005175	9.065	19.252	15.092	31.659	40.134	62.861	12.136	22.256	12.135	10.823	16.686	12.791
chr12:48073276-48073377<-1	ENSG00000005175	7.272	24.024	12.535	22.925	47.074	53.168	9.068	19.382	9.602	10.572	14.119	13.258
chr12:48073487-48073557<-1	ENSG00000005175	6.633	17.384	10.243	24.803	40.253	51.546	7.531	18.732	10.956	9.303	14.179	10.011
chr12:48075479-48075600<-1	ENSG00000005175	7.711	13.663	10.540	25.767	36.581	44.764	8.469	19.472	10.790	9.028	15.080	9.869
chr12:48080563-48080690<-1	ENSG00000005175	8.336	8.292	11.635	26.598	26.474	40.941	9.632	17.148	11.778	9.715	14.590	9.464
chr12:48081659-48081784<-1	ENSG00000005175	8.384	7.946	13.189	29.460	24.973	41.124	11.287	18.700	12.693	10.643	16.439	10.187
chr12:48082908-48082978<-1	ENSG00000005175	7.330	7.571	12.165	25.936	26.131	40.032	9.187	16.591	12.020	9.780	15.399	9.395
chr12:48084301-48084422<-1	ENSG00000005175	8.804	9.779	13.607	26.485	31.866	49.442	9.941	16.688	11.387	10.523	14.960	11.131
chr12:48089725-48090186<-1	ENSG00000005175	3.060	3.799	4.492	8.536	10.692	17.425	2.990	5.672	3.244	3.088	4.359	3.999
chr12:48091380-48091502<-1	ENSG00000005175	10.515	15.412	18.622	28.098	44.309	63.630	11.034	21.523	12.982	10.175	15.580	13.370
chr12:48093798-48093947<-1	ENSG00000005175	5.660	4.950	5.149	7.458	5.496	12.123	2.615	1.901	0.689	0.489	2.514	1.002
chr12:48094974-48095387<-1	ENSG00000005175	6.057	10.139	8.351	14.917	19.813	27.820	6.050	10.446	4.916	3.982	6.641	4.653
chr12:48096471-48096629<-1	ENSG00000005175	11.464	10.103	16.363	28.242	22.918	43.002	10.482	16.696	7.435	7.409	11.339	7.275
chr12:48099735-48099844<-1	ENSG00000005175	3.001	2.308	5.183	7.527	5.257	10.745	2.598	3.826	0.614	2.245	3.683	2.331
chr16:20775312-20775447<1	ENSG00000005187	0.398	0.315	0.070	0.345	0.688	0.030	0.000	0.086	0.000	0.141	0.278	0.435
chr16:20781306-20781575<1	ENSG00000005187	0.547	0.570	0.204	0.363	1.679	0.025	0.148	0.089	0.034	0.185	0.597	0.430
chr16:20787161-20787371<1	ENSG00000005187	0.606	0.271	0.261	0.454	1.895	0.418	0.147	0.686	0.083	0.150	0.831	0.548
chr16:20788695-20788902<1	ENSG00000005187	0.392	0.610	0.000	0.816	1.248	0.230	0.097	0.588	0.113	0.109	0.736	0.399
chr16:20791119-20791229<1	ENSG00000005187	0.068	0.000	0.002	0.036	0.140	0.000	0.000	0.000	0.000	0.000	0.204	0.305
chr16:20792036-20792179<1	ENSG00000005187	0.882	1.045	0.624	0.777	2.097	0.486	0.173	0.465	0.060	0.138	0.548	0.505
chr16:20792296-20792452<1	ENSG00000005187	0.968	1.279	1.397	0.992	3.125	0.362	0.071	0.609	0.048	0.172	0.444	0.571
chr16:20793030-20793109<1	ENSG00000005187	0.641	0.968	0.548	0.340	3.180	0.428	0.029	0.000	0.060	0.038	0.406	0.345
chr16:20796306-20796429<1	ENSG00000005187	0.563	1.231	0.478	0.615	2.464	0.528	0.218	0.455	0.048	0.089	0.286	0.802
chr16:20797400-20797638<1	ENSG00000005187	0.240	0.196	0.147	0.390	0.773	0.231	0.060	0.148	0.000	0.040	0.053	0.288
chr16:20801909-20802010<1	ENSG00000005187	0.571	0.745	0.356	0.687	1.534	0.000	0.033	0.059	0.047	0.098	0.252	0.363
chr16:20803324-20803451<1	ENSG00000005187	0.553	0.561	0.404	0.552	1.825	0.147	0.021	0.241	0.077	0.054	0.231	0.648
chr16:20803558-20803657<1	ENSG00000005187	0.266	0.886	0.029	0.355	2.160	0.440	0.000	0.299	0.082	0.042	0.270	0.613
chr16:20807692-20807811<1	ENSG00000005187	0.134	3.625	0.316	0.406	1.732	0.767	0.000	1.918	0.048	0.036	0.197	3.795
chr16:20808208-20808903<1	ENSG00000005187	0.064	4.591	0.907	0.147	2.349	0.399	0.000	0.528	0.027	0.006	0.069	4.671
chr16:20817767-20818027<1	ENSG00000005189	0.520	0.375	0.737	0.155	0.145	0.378	0.089	0.730	0.089	0.176	1.198	0.431
chr16:20818274-20818413<1	ENSG00000005189	0.669	0.848	0.600	0.297	0.533	0.660	0.279	1.676	0.253	0.545	2.915	0.725
chr16:20824512-20824624<1	ENSG00000005189	0.763	3.105	0.397	0.576	0.696	0.948	0.053	0.637	0.450	0.714	3.324	1.508
chr16:20826249-20826375<1	ENSG00000005189	0.254	4.302	0.696	0.167	1.080	1.106	0.000	1.421	0.376	0.564	4.042	2.109
chr16:20827438-20827534<1	ENSG00000005189	0.750	2.946	0.669	0.331	0.777	1.128	0.058	0.165	0.505	0.620	3.885	1.992
chr16:20833084-20833224<1	ENSG00000005189	0.763	1.294	0.401	0.238	0.876	1.250	0.057	0.234	0.623	0.491	3.601	1.759
chr16:20835761-20835849<1	ENSG00000005189	0.414	3.632	1.225	0.145	0.816	1.499	0.000	1.421	0.297	0.509	2.681	3.182
chr16:20837155-20837270<1	ENSG00000005189	0.689	2.792	0.408	0.163	0.811	2.283	0.102	1.696	0.865	0.488	3.512	3.752
chr16:20838380-20838518<1	ENSG00000005189	0.728	2.007	0.890	0.376	0.629	0.672	0.144	0.222	0.509	0.479	3.266	3.219
chr16:20838675-20838769<1	ENSG00000005189	0.544	1.817	1.563	0.399	0.712	0.887	0.048	0.425	0.469	0.620	3.972	2.890
chr16:20839757-20839859<1	ENSG00000005189	0.501	3.086	1.242	0.717	0.912	3.814	0.044	0.480	0.346	0.613	4.058	3.052
chr16:20843478-20843581<1	ENSG00000005189	0.675	2.351	1.091	0.362	0.773	1.353	0.075	0.000	0.719	0.495	3.691	3.991
chr16:20844325-20844445<1	ENSG00000005189	0.900	2.108	0.417	0.231	0.721	1.045	0.089	0.460	0.694	0.639	3.495	3.232
chr16:20851077-20851181<1	ENSG00000005189	1.014	3.768	0.523	0.228	1.173	1.206	0.071	0.997	0.647	0.372	4.241	4.394
chr16:20851653-20851790<1	ENSG00000005189	0.846	3.865	0.520	0.081	1.604	1.965	0.130	1.238	0.520	0.413	4.387	5.026
chr16:20855256-20855348<1	ENSG00000005189	0.662	1.252	0.348	0.208	0.624	1.839	0.035	0.321	0.482	0.586	4.331	3.985
chr16:20855951-20856167<1	ENSG00000005189	1.330	3.721	1.124	0.263	1.561	2.183	0.208	1.046	0.858	0.927	5.093	5.456
chr16:20856376-20856563<1	ENSG00000005189	2.162	2.306	0.889	0.545	0.894	1.794	0.275	1.041	1.017	1.017	6.558	5.686
chr16:20857543-20857661<1	ENSG00000005189	1.429	1.574	0.609	0.695	0.891	1.378	0.118	1.173	0.901	0.553	4.212	3.570
chr16:20860721-20860990<1	ENSG00000005189	0.495	1.359	0.708	0.305	1.021	0.608	0.170	0.389	0.535	0.597	2.770	2.605
chr16:57462081-57463192<-1	ENSG00000005194	26.475	18.643	15.345	32.006	22.309	13.544	22.465	10.619	20.795	17.623	33.538	35.206
chr16:57464170-57464251<-1	ENSG00000005194	35.622	50.461	20.508	39.816	48.126	18.659	26.873	17.674	28.246	23.086	50.404	55.340
chr16:57465063-57465178<-1	ENSG00000005194	24.796	31.435	16.617	30.433	35.362	12.744	20.569	11.661	21.803	18.279	39.898	36.989
chr16:57466399-57466472<-1	ENSG00000005194	28.599	28.875	18.400	34.044	31.499	17.189	21.998	13.981	23.006	18.694	38.617	38.398
chr16:57467956-57468124<-1	ENSG00000005194	29.661	38.027	22.641	37.448	47.179	18.190	24.185	17.941	27.574	22.079	42.354	42.815
chr16:57470568-57470644<-1	ENSG00000005194	23.593	31.486	21.483	33.476	45.497	17.728	20.620	13.976	27.597	19.534	42.907	43.917
chr16:57473094-57473246<-1	ENSG00000005194	22.224	22.977	22.425	29.103	32.596	15.328	18.947	11.926	21.836	15.738	34.730	31.843
chr16:57474684-57474895<-1	ENSG00000005194	21.430	34.586	13.609	23.911	30.600	13.769	17.062	7.418	18.523	15.986	32.334	35.162
chr16:57481254-57481439<-1	ENSG00000005194	3.273	7.126	1.740	4.153	6.328	2.947	3.597	1.123	3.242	2.850	5.548	6.649
chr19:2328629-2328774<1	ENSG00000005206	10.101	0.056	1.542	4.739	0.044	0.852	2.893	1.046	5.575	7.691	3.968	0.109
chr19:2334601-2334720<1	ENSG00000005206	20.643	2.929	4.196	8.966	1.602	1.996	6.941	3.262	16.996	16.732	6.992	2.781
chr19:2337442-2337624<1	ENSG00000005206	18.648	7.194	6.163	7.831	4.453	3.520	5.780	3.872	19.833	20.434	8.746	5.664
chr19:2338751-2338840<1	ENSG00000005206	20.849	8.147	9.763	8.400	6.260	4.765	6.662	6.174	22.547	22.369	11.027	7.559
chr19:2339068-2339207<1	ENSG00000005206	26.316	7.213	11.185	10.302	5.740	6.470	8.329	5.323	25.932	24.279	13.269	9.928
chr19:2339823-2339965<1	ENSG00000005206	37.048	10.519	11.662	13.137	6.865	6.791	11.813	6.098	28.812	29.968	16.382	16.800
chr19:2340075-2340170<1	ENSG00000005206	29.124	8.378	7.910	11.306	4.207	4.326	9.125	5.146	24.903	23.340	13.671	12.643
chr19:2340508-2340514<1	ENSG00000005206	0.498	0.046	0.070	0.080	0.073	0.000	0.026	0.102	0.254	0.211	0.378	0.277
chr19:2340896-2341016<1	ENSG00000005206	27.638	10.024	7.766	10.617	5.468	4.925	9.865	5.501	28.445	25.584	14.030	11.195
chr19:2343209-2343290<1	ENSG00000005206	38.512	16.139	14.675	13.957	9.411	7.253	13.966	7.869	34.136	29.803	20.241	17.834
chr19:2343963-2344037<1	ENSG00000005206	36.660	16.300	13.078	12.642	10.048	8.072	12.883	6.281	33.593	28.846	17.637	17.041
chr19:2344360-2344422<1	ENSG00000005206	33.482	13.532	13.430	11.682	11.092	4.715	10.364	6.586	31.670	29.548	18.907	14.693
chr19:2344551-2344650<1	ENSG00000005206	35.342	17.898	16.958	13.432	12.287	10.513	13.280	8.326	37.794	32.826	21.958	18.928
chr19:2345251-2345328<1	ENSG00000005206	39.093	21.256	18.207	14.417	16.291	9.725	12.680	7.924	39.710	37.122	24.582	18.236
chr19:2351432-2351655<1	ENSG00000005206	27.279	14.693	10.023	10.468	9.608	5.514	9.095	5.806	24.728	23.907	12.657	9.895
chr19:2352944-2355099<1	ENSG00000005206	16.037	4.802	5.087	7.482	3.008	2.701	6.421	3.097	13.296	14.629	6.409	3.366
chr9:35104109-35105371<-1	ENSG00000005238	14.955	7.835	10.570	9.581	4.643	6.205	27.860	11.594	36.404	26.250	27.661	27.855
chr9:35105679-35105854<-1	ENSG00000005238	19.020	9.767	12.108	10.877	5.799	8.828	36.164	16.937	52.528	31.724	42.863	41.476
chr9:35105938-35106006<-1	ENSG00000005238	15.839	8.958	14.801	8.900	5.113	9.279	30.819	12.594	48.015	29.575	35.574	43.162
chr9:35106249-35106407<-1	ENSG00000005238	17.298	9.730	13.136	9.707	4.989	8.491	31.969	13.884	47.703	30.090	37.943	34.308
chr9:35106535-35106640<-1	ENSG00000005238	15.111	7.260	9.452	8.675	3.585	6.064	27.952	11.767	46.243	31.883	39.722	23.050
chr9:35106830-35106888<-1	ENSG00000005238	12.441	5.949	9.444	7.386	4.109	5.338	24.163	11.342	42.036	27.974	35.328	18.039
chr9:35107378-35108346<-1	ENSG00000005238	9.701	3.154	6.261	5.422	1.714	4.309	15.880	6.917	36.622	22.979	27.843	10.989
chr9:35108591-35111593<-1	ENSG00000005238	1.056	0.451	0.883	0.700	0.357	0.488	1.554	0.577	1.816	1.091	1.142	1.051
chr9:35115668-35115893<-1	ENSG00000005238	1.936	1.237	1.068	0.989	0.415	1.423	0.768	1.727	6.166	5.783	9.261	10.412
chr9:35115956-35115999<-1	ENSG00000005238	0.114	0.103	0.245	0.113	0.000	0.000	0.000	0.016	0.101	0.119	0.128	0.217
chr17:46103535-46103841<-1	ENSG00000005243	0.131	0.108	0.060	0.875	0.362	1.149	1.815	5.762	71.635	89.099	15.635	14.080
chr17:46105838-46105876<-1	ENSG00000005243	0.063	0.287	0.069	1.113	0.622	1.708	2.245	10.700	98.313	117.479	19.714	37.677
chr17:46106491-46106542<-1	ENSG00000005243	0.197	0.384	0.363	1.244	0.637	1.290	2.077	7.560	99.850	119.689	18.705	42.441
chr17:46109522-46109599<-1	ENSG00000005243	0.660	0.352	0.682	1.252	0.790	1.011	2.626	7.397	100.040	114.623	21.475	38.142
chr17:46110052-46110107<-1	ENSG00000005243	0.503	0.525	0.669	0.984	0.995	1.307	2.414	7.801	95.680	107.168	17.616	36.938
chr17:46110577-46110668<-1	ENSG00000005243	0.564	0.205	0.429	1.237	0.478	1.416	2.519	7.533	85.888	102.223	16.266	33.794
chr17:46111229-46111310<-1	ENSG00000005243	0.300	0.198	0.436	1.387	0.737	1.556	2.587	6.849	85.870	101.820	16.539	29.028
chr17:46114217-46114291<-1	ENSG00000005243	0.204	0.000	0.872	1.073	0.187	0.804	2.554	2.865	61.192	74.018	12.853	10.150
chr17:46115033-46115122<-1	ENSG00000005243	0.059	0.000	0.231	0.243	0.000	0.186	0.492	0.181	11.644	14.383	2.484	0.549
chr17:46115125-46115139<-1	ENSG00000005243	0.070	0.000	0.245	0.000	0.000	0.000	0.121	0.000	8.946	10.169	2.576	0.775
chr7:106685094-106685659<1	ENSG00000005249	2.260	0.941	1.326	0.658	0.468	0.366	1.092	1.151	1.010	1.064	0.047	0.015
chr7:106710070-106710431<1	ENSG00000005249	0.000	0.039	0.000	0.000	0.000	0.000	0.000	0.000	0.028	0.000	0.000	0.000
chr7:106710726-106710761<1	ENSG00000005249	4.202	3.306	4.308	1.463	2.995	1.095	2.281	3.359	3.396	2.947	0.115	0.032
chr7:106732121-106732330<1	ENSG00000005249	0.000	0.379	0.251	0.000	0.046	0.134	0.067	0.224	0.000	0.000	0.000	0.000
chr7:106762397-106762449<1	ENSG00000005249	3.781	3.924	6.056	1.475	2.354	1.321	1.703	3.490	2.792	3.021	0.030	0.000
chr7:106768657-106768740<1	ENSG00000005249	3.861	8.327	6.560	1.210	4.218	0.804	1.664	3.497	2.676	3.348	0.057	0.086
chr7:106781292-106781398<1	ENSG00000005249	3.129	9.776	5.219	1.288	5.050	2.079	1.796	4.501	2.526	2.962	0.055	0.127
chr7:106786753-106786907<1	ENSG00000005249	3.819	17.852	5.440	1.481	7.601	1.845	1.827	4.812	2.294	2.858	0.000	0.000
chr7:106791367-106791468<1	ENSG00000005249	3.122	25.257	7.447	1.697	10.231	2.112	2.128	7.099	2.591	3.077	0.000	0.000
chr7:106793622-106793696<1	ENSG00000005249	2.150	17.169	6.985	2.057	6.692	1.326	1.865	3.432	3.425	2.172	0.000	0.281
chr7:106797429-106797494<1	ENSG00000005249	2.970	14.174	6.322	1.515	6.147	1.799	1.582	1.687	3.386	2.036	0.027	0.219
chr7:106797631-106797769<1	ENSG00000005249	3.796	10.383	7.178	2.203	5.464	1.922	1.566	1.994	3.519	2.688	0.045	0.318
chr7:106799894-106802256<1	ENSG00000005249	1.966	10.252	2.759	1.235	5.985	1.255	1.361	3.092	2.037	2.503	0.047	0.183
chrX:11776278-11776484<1	ENSG00000005302	2.775	7.041	0.753	3.665	3.757	1.062	4.176	1.384	3.653	3.668	5.521	2.266
chrX:11776701-11776892<1	ENSG00000005302	0.928	0.510	0.103	1.069	0.490	0.579	0.394	0.093	0.201	0.365	0.781	0.285
chrX:11777671-11777994<1	ENSG00000005302	3.383	11.623	2.443	4.688	9.646	3.156	6.287	3.367	6.043	6.491	4.316	5.432
chrX:11778162-11778617<1	ENSG00000005302	2.581	7.490	1.958	3.187	7.188	2.125	5.675	3.724	4.471	4.105	3.928	3.265
chrX:11778956-11779173<1	ENSG00000005302	6.790	16.285	3.406	8.870	17.226	4.917	14.355	7.261	11.348	9.767	9.155	7.616
chrX:11779619-11779701<1	ENSG00000005302	13.994	26.167	5.332	17.785	33.212	8.907	31.132	9.586	27.120	22.959	19.221	16.360
chrX:11780249-11780371<1	ENSG00000005302	12.127	41.716	6.251	16.407	47.406	9.801	28.702	11.093	30.226	23.911	21.360	23.764
chrX:11780956-11781116<1	ENSG00000005302	12.707	47.524	8.850	16.173	49.881	10.512	29.319	13.548	27.541	24.192	20.767	26.368
chrX:11781899-11782370<1	ENSG00000005302	4.855	12.463	2.196	6.206	13.969	3.522	11.418	3.785	9.957	8.980	8.353	8.024
chrX:11783586-11786096<1	ENSG00000005302	2.928	3.548	1.328	4.062	4.288	1.852	6.077	1.511	5.041	4.625	5.061	3.865
chrX:11786432-11787221<1	ENSG00000005302	2.564	2.665	1.172	3.391	3.128	1.209	5.607	1.481	4.279	3.842	3.668	2.625
chrX:11790275-11790374<1	ENSG00000005302	10.952	28.818	5.540	13.281	26.286	6.373	25.102	10.690	23.286	21.596	20.179	16.661
chrX:11790740-11790824<1	ENSG00000005302	9.117	52.416	9.233	13.584	41.481	13.695	21.379	19.032	19.109	16.675	15.847	16.104
chrX:11793099-11793870<1	ENSG00000005302	6.189	13.684	3.199	8.982	13.983	4.125	16.723	7.251	13.101	13.513	8.479	8.283
chr16:3775055-3779875<-1	ENSG00000005339	37.369	20.829	26.998	43.618	24.703	48.797	50.663	60.824	29.203	23.536	13.915	10.285
chr16:3781193-3781474<-1	ENSG00000005339	92.265	31.892	52.681	83.322	42.469	93.813	102.791	86.839	72.472	54.155	37.224	26.630
chr16:3781777-3781938<-1	ENSG00000005339	137.352	66.350	68.804	114.124	83.478	121.025	143.169	122.605	108.381	85.556	51.277	37.413
chr16:3786037-3786204<-1	ENSG00000005339	90.984	114.832	79.807	88.908	136.287	149.103	113.431	153.760	105.242	71.826	39.956	38.216
chr16:3786651-3786816<-1	ENSG00000005339	57.940	95.218	61.144	60.466	121.290	123.840	67.183	120.107	80.591	50.271	31.213	25.520
chr16:3788560-3788673<-1	ENSG00000005339	39.992	66.718	47.849	48.038	96.769	91.635	48.708	88.978	71.183	39.788	29.290	20.297
chr16:3789579-3789725<-1	ENSG00000005339	37.035	60.996	44.438	45.022	89.748	80.257	48.334	75.634	66.379	39.715	29.206	17.567
chr16:3790400-3790550<-1	ENSG00000005339	33.168	43.414	27.170	38.413	65.402	51.843	42.036	51.078	63.401	37.377	30.968	14.075
chr16:3794895-3794962<-1	ENSG00000005339	35.272	43.595	35.767	40.561	62.650	59.237	47.652	47.271	61.351	35.248	27.927	15.795
chr16:3795278-3795355<-1	ENSG00000005339	36.277	39.711	39.697	41.758	66.207	67.703	45.469	59.380	58.269	32.614	26.845	18.299
chr16:3799628-3799684<-1	ENSG00000005339	33.101	55.323	41.242	41.942	85.123	77.582	40.515	70.968	59.436	33.711	26.677	20.726
chr16:3801727-3801807<-1	ENSG00000005339	41.045	57.522	46.522	43.708	79.040	81.609	45.548	79.047	58.819	33.728	25.175	22.525
chr16:3807289-3807377<-1	ENSG00000005339	38.674	46.331	48.017	39.839	68.908	90.556	43.345	78.951	57.468	31.758	22.880	19.021
chr16:3807810-3808049<-1	ENSG00000005339	39.258	52.945	40.904	38.919	75.563	83.392	44.226	71.554	56.495	34.505	26.105	19.423
chr16:3808855-3808973<-1	ENSG00000005339	45.831	42.077	35.982	41.558	69.508	66.462	47.129	63.271	64.867	36.630	28.693	17.039
chr16:3817721-3817910<-1	ENSG00000005339	54.157	34.896	39.982	44.728	58.759	65.751	55.249	57.832	63.803	39.444	25.206	15.630
chr16:3819175-3819354<-1	ENSG00000005339	50.004	19.962	30.657	42.959	35.864	57.256	49.224	53.692	49.786	33.901	23.915	10.951
chr16:3820571-3820987<-1	ENSG00000005339	88.483	22.466	44.753	74.221	30.101	70.291	83.207	65.891	71.617	53.064	34.456	13.240
chr16:3823752-3823931<-1	ENSG00000005339	69.203	45.021	53.681	60.735	59.420	89.287	69.007	91.498	67.578	48.198	35.529	18.707
chr16:3824570-3824694<-1	ENSG00000005339	53.553	48.844	47.145	51.279	66.650	73.462	56.254	72.482	64.649	44.304	31.633	20.739
chr16:3827614-3827658<-1	ENSG00000005339	30.398	46.816	17.604	32.995	69.226	26.649	31.823	16.528	60.801	36.441	27.637	17.290
chr16:3828012-3828183<-1	ENSG00000005339	42.709	71.626	51.319	41.544	100.078	88.168	46.886	91.963	68.219	44.389	29.243	20.016
chr16:3828701-3828818<-1	ENSG00000005339	53.525	70.312	56.256	46.590	106.371	90.109	53.200	99.107	66.192	41.689	28.135	22.948
chr16:3830733-3830879<-1	ENSG00000005339	59.576	40.647	48.295	48.061	70.747	81.766	58.014	72.771	56.980	40.709	28.429	19.462
chr16:3831205-3831307<-1	ENSG00000005339	52.183	38.360	51.984	49.051	76.545	79.939	52.011	75.659	61.826	39.899	29.485	19.861
chr16:3832685-3832927<-1	ENSG00000005339	68.909	45.685	61.624	59.572	90.742	87.957	67.505	85.924	76.075	52.426	34.356	27.442
chr16:3841982-3842095<-1	ENSG00000005339	60.847	49.255	57.480	55.186	91.563	87.085	67.237	76.008	78.635	53.342	30.905	26.661
chr16:3843387-3843627<-1	ENSG00000005339	59.570	54.435	63.710	54.668	92.948	99.997	63.324	78.519	71.886	47.646	30.657	27.554
chr16:3860604-3860780<-1	ENSG00000005339	56.314	42.190	65.250	46.937	68.848	95.883	58.525	79.945	64.198	42.008	27.397	22.127
chr16:3900298-3901010<-1	ENSG00000005339	56.564	34.114	53.188	42.740	46.860	74.646	53.660	64.156	57.178	41.508	26.038	13.187
chr16:3929833-3930722<-1	ENSG00000005339	7.692	3.207	5.002	6.547	4.324	6.436	7.125	6.981	10.304	6.152	3.508	0.609
chr17:56378598-56379808<-1	ENSG00000005379	1.968	1.331	0.886	0.685	0.561	0.463	0.228	1.066	0.144	0.740	0.000	0.000
chr17:56381699-56381760<-1	ENSG00000005379	0.356	0.296	0.846	0.115	0.083	0.000	0.057	0.439	0.023	0.230	0.000	0.000
chr17:56382422-56382532<-1	ENSG00000005379	1.256	0.654	0.912	0.443	0.177	0.000	0.218	1.096	0.059	0.743	0.000	0.000
chr17:56382748-56382819<-1	ENSG00000005379	1.353	1.215	0.858	0.530	0.152	0.346	0.315	0.222	0.070	0.770	0.000	0.000
chr17:56382901-56383004<-1	ENSG00000005379	1.031	1.205	0.544	0.395	0.148	0.198	0.236	0.961	0.208	0.589	0.000	0.000
chr17:56383194-56383226<-1	ENSG00000005379	1.289	1.314	0.490	0.244	0.471	0.549	0.061	0.637	0.083	0.351	0.000	0.000
chr17:56383703-56383774<-1	ENSG00000005379	1.540	1.177	0.463	0.365	1.064	0.532	0.013	0.717	0.201	0.231	0.000	0.000
chr17:56384161-56384329<-1	ENSG00000005379	1.048	1.771	0.921	0.450	1.094	0.639	0.042	0.758	0.074	0.370	0.000	0.000
chr17:56384972-56385123<-1	ENSG00000005379	2.055	1.996	1.303	1.036	0.889	0.665	0.215	0.498	0.268	1.135	0.000	0.000
chr17:56385203-56385302<-1	ENSG00000005379	2.176	0.852	0.978	0.797	0.463	0.304	0.251	0.380	0.335	1.272	0.000	0.000
chr17:56385902-56386741<-1	ENSG00000005379	1.501	0.807	0.897	0.784	0.405	0.640	0.171	0.335	0.221	0.805	0.026	0.000
chr17:56387328-56387519<-1	ENSG00000005379	1.794	1.010	1.254	0.470	0.457	0.668	0.128	0.635	0.344	0.770	0.000	0.000
chr17:56387873-56388112<-1	ENSG00000005379	1.617	0.616	0.725	0.573	0.465	0.208	0.212	0.423	0.347	0.620	0.000	0.000
chr17:56388197-56388574<-1	ENSG00000005379	2.143	0.757	0.804	0.795	0.490	0.261	0.049	0.362	0.208	0.814	0.043	0.000
chr17:56388932-56389083<-1	ENSG00000005379	2.480	2.401	0.780	0.736	0.801	0.444	0.080	0.852	0.072	0.794	0.035	0.000
chr17:56389253-56390083<-1	ENSG00000005379	1.435	0.871	0.699	0.737	0.344	0.227	0.073	0.710	0.141	0.775	0.013	0.000
chr17:56393384-56393493<-1	ENSG00000005379	1.388	0.924	1.194	0.782	0.767	0.741	0.013	0.602	0.370	0.897	0.000	0.000
chr17:56393786-56393901<-1	ENSG00000005379	1.222	0.992	1.172	0.711	0.535	0.197	0.167	0.591	0.180	0.764	0.000	0.000
chr17:56395641-56395813<-1	ENSG00000005379	2.146	0.653	0.807	0.935	0.632	0.304	0.186	0.185	0.187	1.137	0.019	0.056
chr17:56396451-56396655<-1	ENSG00000005379	2.285	1.513	0.602	0.524	0.805	0.374	0.089	0.000	0.198	1.056	0.054	0.000
chr17:56397470-56397490<-1	ENSG00000005379	1.680	1.291	1.167	0.722	0.709	0.227	0.000	0.000	0.076	1.036	0.000	0.043
chr17:56397892-56397942<-1	ENSG00000005379	1.486	1.089	0.226	0.631	1.032	0.657	0.044	0.173	0.195	0.766	0.007	0.000
chr17:56399669-56399773<-1	ENSG00000005379	2.486	1.214	1.253	1.242	0.515	0.332	0.095	0.401	0.210	0.647	0.000	0.000
chr17:56400015-56400137<-1	ENSG00000005379	2.664	1.391	0.908	0.839	0.846	0.311	0.086	0.348	0.239	0.851	0.000	0.000
chr17:56400311-56400400<-1	ENSG00000005379	2.117	0.675	1.214	0.728	0.469	0.604	0.041	0.332	0.115	0.861	0.000	0.000
chr17:56400659-56400742<-1	ENSG00000005379	1.760	0.624	0.645	0.686	0.312	0.186	0.035	0.450	0.218	0.629	0.000	0.000
chr17:56400829-56400906<-1	ENSG00000005379	1.335	0.004	0.371	0.290	0.053	0.145	0.049	0.169	0.024	0.211	0.000	0.000
chr17:56402172-56402363<-1	ENSG00000005379	0.141	0.000	0.000	0.000	0.000	0.000	0.038	0.000	0.044	0.022	0.000	0.000
chr17:56402895-56403074<-1	ENSG00000005379	0.000	0.000	0.000	0.000	0.000	0.058	0.000	0.000	0.000	0.000	0.000	0.000
chr17:56403654-56403782<-1	ENSG00000005379	0.000	0.000	0.000	0.000	0.000	0.000	0.000	0.000	0.000	0.006	0.000	0.000
chr17:56404044-56404151<-1	ENSG00000005379	0.000	0.000	0.000	0.086	0.000	0.000	0.000	0.000	0.000	0.043	0.000	0.000
chr17:56404949-56406152<-1	ENSG00000005379	0.009	0.081	0.020	0.008	0.016	0.056	0.023	0.030	0.000	0.010	0.000	0.000
chr17:56347217-56348224<-1	ENSG00000005381	0.067	0.062	0.036	0.028	0.043	0.000	0.023	0.036	0.066	0.044	0.000	0.086
chr17:56349016-56349253<-1	ENSG00000005381	0.022	0.051	0.109	0.062	0.022	0.000	0.000	0.000	0.046	0.031	0.000	0.152
chr17:56350109-56350279<-1	ENSG00000005381	0.000	0.071	0.171	0.022	0.096	0.000	0.000	0.000	0.065	0.061	0.000	0.000
chr17:56350775-56351030<-1	ENSG00000005381	0.126	0.000	0.000	0.062	0.050	0.000	0.000	0.000	0.044	0.065	0.000	0.000
chr17:56352903-56353063<-1	ENSG00000005381	0.125	0.057	0.000	0.133	0.058	0.000	0.020	0.000	0.030	0.138	0.000	0.050
chr17:56355188-56355506<-1	ENSG00000005381	0.163	0.000	0.000	0.081	0.053	0.044	0.021	0.000	0.045	0.119	0.007	0.096
chr17:56356369-56356575<-1	ENSG00000005381	0.025	0.063	0.000	0.022	0.105	0.000	0.057	0.000	0.087	0.041	0.041	0.000
chr17:56356658-56357007<-1	ENSG00000005381	0.000	0.000	0.000	0.040	0.000	0.000	0.000	0.000	0.000	0.000	0.000	0.000
chr17:56357200-56357375<-1	ENSG00000005381	0.000	0.000	0.000	0.000	0.000	0.000	0.000	0.000	0.000	0.000	0.000	0.000
chr17:56357727-56357820<-1	ENSG00000005381	0.000	0.000	0.133	0.000	0.000	0.000	0.000	0.000	0.000	0.000	0.000	0.000
chr17:56357966-56358296<-1	ENSG00000005381	0.000	0.000	0.000	0.000	0.029	0.000	0.000	0.000	0.000	0.000	0.000	0.000
chr7:94926988-94928414<-1	ENSG00000005421	0.040	1.433	0.044	0.033	0.112	0.081	0.396	0.188	0.003	0.000	0.000	0.000
chr7:94931517-94931715<-1	ENSG00000005421	0.000	0.526	0.000	0.036	0.039	0.025	0.634	0.136	0.075	0.000	0.000	0.000
chr7:94935597-94935678<-1	ENSG00000005421	0.000	1.148	0.146	0.035	0.080	0.000	0.970	0.513	0.012	0.000	0.000	0.079
chr7:94937323-94937523<-1	ENSG00000005421	0.010	1.452	0.000	0.109	0.147	0.129	0.633	0.287	0.000	0.000	0.000	0.064
chr7:94940763-94940889<-1	ENSG00000005421	0.120	0.513	0.000	0.076	0.132	0.211	0.783	0.015	0.034	0.000	0.000	0.000
chr7:94944634-94944802<-1	ENSG00000005421	0.053	0.431	0.146	0.055	0.234	0.225	0.580	0.410	0.052	0.000	0.000	0.000
chr7:94946046-94946101<-1	ENSG00000005421	0.020	1.052	0.245	0.048	0.341	0.202	0.491	0.388	0.123	0.000	0.000	0.000
chr7:94947635-94947899<-1	ENSG00000005421	0.000	0.206	0.096	0.037	0.010	0.000	0.175	0.063	0.016	0.000	0.000	0.000
chr7:94953714-94954019<-1	ENSG00000005421	0.076	0.188	0.240	0.046	0.000	0.056	0.438	0.000	0.006	0.000	0.000	0.000
chr7:95023956-95024026<-1	ENSG00000005421	3.153	0.759	0.176	0.276	0.166	0.214	2.628	0.401	0.128	0.096	0.123	0.000
chr7:95025589-95025673<-1	ENSG00000005421	3.604	0.523	0.000	0.290	0.000	0.000	1.475	0.321	0.175	0.000	0.246	0.000
chr2:75879126-75879313<-1	ENSG00000005436	0.000	3.984	2.483	0.000	5.106	1.122	0.097	1.189	0.000	0.023	0.000	4.431
chr2:75889832-75891909<-1	ENSG00000005436	0.778	4.221	1.134	1.472	9.244	1.657	1.715	2.655	1.522	1.721	1.055	5.245
chr2:75893055-75893179<-1	ENSG00000005436	5.170	6.994	5.918	5.984	16.874	4.593	8.232	9.611	5.231	4.417	3.515	10.614
chr2:75897264-75897410<-1	ENSG00000005436	7.723	10.836	7.414	9.397	24.065	7.400	12.176	10.342	7.235	6.480	4.536	14.103
chr2:75899076-75899142<-1	ENSG00000005436	7.153	11.021	6.608	8.423	22.777	8.904	12.902	11.604	7.664	6.798	6.001	13.871
chr2:75900570-75900646<-1	ENSG00000005436	5.601	13.663	6.593	6.455	25.221	7.736	10.916	14.215	8.608	6.073	4.556	13.176
chr2:75907319-75907440<-1	ENSG00000005436	5.083	7.498	5.031	5.509	13.520	4.728	7.405	7.136	6.101	5.200	4.106	8.681
chr2:75914953-75915103<-1	ENSG00000005436	5.150	6.981	4.125	6.390	17.407	4.911	10.711	7.005	7.299	5.853	4.264	7.794
chr2:75916152-75916351<-1	ENSG00000005436	4.624	9.221	4.047	5.568	20.893	6.346	7.376	12.040	7.082	4.829	4.482	9.686
chr2:75917095-75917207<-1	ENSG00000005436	5.054	11.885	5.176	5.956	23.709	5.726	7.696	11.745	7.762	4.879	4.630	9.454
chr2:75917614-75917845<-1	ENSG00000005436	2.013	5.500	1.792	2.642	9.821	2.854	3.229	4.569	2.799	1.626	1.843	3.821
chr2:75919103-75919226<-1	ENSG00000005436	6.426	9.571	4.808	5.480	19.950	5.962	6.378	9.384	7.330	3.267	4.484	9.292
chr2:75921367-75921605<-1	ENSG00000005436	3.612	7.554	3.736	4.600	19.151	5.246	5.455	7.871	4.421	2.877	3.058	8.468
chr2:75923326-75923441<-1	ENSG00000005436	5.916	9.688	5.834	6.813	23.137	6.660	9.487	14.049	8.093	4.883	4.845	13.417
chr2:75928316-75928498<-1	ENSG00000005436	6.462	3.040	4.121	6.543	9.323	3.807	9.402	8.450	5.518	3.272	3.301	7.041
chr2:75928922-75929549<-1	ENSG00000005436	5.681	3.357	5.669	6.286	8.410	6.620	9.979	10.459	4.720	3.443	3.738	6.270
chr2:75933649-75933777<-1	ENSG00000005436	9.790	3.009	9.218	13.046	8.298	7.375	17.503	15.812	8.436	5.590	6.109	6.949
chr2:75937570-75938115<-1	ENSG00000005436	4.599	0.464	1.245	4.522	1.227	2.234	6.874	2.501	2.590	2.245	3.171	1.195
chr2:74648805-74650238<1	ENSG00000005448	1.247	2.635	1.299	1.073	1.178	2.193	0.823	0.736	2.277	4.202	8.748	5.334
chr2:74650318-74651117<1	ENSG00000005448	1.220	6.020	1.852	0.932	2.417	2.341	0.813	0.588	3.066	6.055	13.006	10.694
chr2:74652000-74652364<1	ENSG00000005448	3.060	19.911	21.923	1.952	12.599	29.169	1.583	5.750	8.309	15.230	34.267	36.106
chr2:74652544-74652618<1	ENSG00000005448	3.709	13.484	14.130	2.366	9.239	17.941	2.385	5.812	11.361	20.345	44.782	30.216
chr2:74652697-74652882<1	ENSG00000005448	2.539	23.799	21.479	1.568	13.639	25.986	1.483	4.509	6.740	10.917	22.640	26.016
chr7:86974997-86975083<1	ENSG00000005469	13.983	0.746	0.890	7.383	1.714	1.289	0.776	0.000	2.235	6.984	9.029	3.398
chr7:86975651-86975746<1	ENSG00000005469	16.446	1.299	1.355	7.370	1.802	1.510	0.764	0.067	2.636	4.578	4.753	2.454
chr7:86978364-86978499<1	ENSG00000005469	12.179	5.457	1.618	7.098	10.439	3.545	0.823	0.613	4.024	7.287	7.524	7.553
chr7:86986823-86986906<1	ENSG00000005469	0.269	0.106	0.201	0.116	0.125	0.000	0.002	0.000	0.002	0.056	0.066	0.002
chr7:86988522-86989432<1	ENSG00000005469	3.090	1.486	0.614	1.856	3.253	0.574	0.201	0.195	1.068	1.762	1.661	1.779
chr7:86990706-86990887<1	ENSG00000005469	13.003	5.071	1.121	6.151	7.929	1.505	0.394	0.379	4.680	7.030	5.359	5.322
chr7:86991044-86991168<1	ENSG00000005469	10.246	3.383	0.853	4.467	6.591	1.945	0.324	0.086	3.820	6.435	5.487	5.468
chr7:86998692-86999012<1	ENSG00000005469	4.228	1.176	0.353	1.701	2.627	0.886	0.135	0.064	1.448	2.240	2.376	2.325
chr7:87004551-87005041<1	ENSG00000005469	2.642	0.767	0.165	1.297	2.045	0.271	0.081	0.028	0.981	1.632	1.636	1.673
chr7:87005144-87005269<1	ENSG00000005469	10.996	3.671	1.254	4.975	8.121	1.176	0.395	0.000	4.710	6.252	5.982	6.493
chr7:87006665-87006766<1	ENSG00000005469	11.109	4.832	1.955	5.853	8.103	1.384	0.407	0.056	5.077	6.371	5.727	5.326
chr7:87011226-87011309<1	ENSG00000005469	10.670	4.219	1.383	6.500	6.493	1.996	0.437	0.413	4.602	7.393	6.541	5.733
chr7:87011390-87011645<1	ENSG00000005469	5.566	2.652	0.460	3.341	3.643	1.241	0.320	0.208	2.332	3.253	3.336	3.209
chr7:87011729-87011859<1	ENSG00000005469	15.910	4.956	1.521	8.174	8.572	1.391	0.891	0.547	5.225	8.501	7.137	7.899
chr7:87020905-87021028<1	ENSG00000005469	17.750	4.910	1.946	8.211	8.719	1.369	0.854	0.093	4.903	7.698	7.100	7.072
chr7:87021882-87021960<1	ENSG00000005469	15.924	4.784	0.729	7.122	7.577	1.400	0.593	0.145	5.288	7.940	7.489	5.870
chr7:87022046-87022139<1	ENSG00000005469	13.717	4.239	0.743	6.873	7.983	1.244	0.572	0.000	5.419	8.134	7.435	6.177
chr7:87022264-87022383<1	ENSG00000005469	11.695	3.994	0.886	4.930	8.638	0.978	0.363	0.299	4.812	6.885	6.109	5.065
chr7:87027633-87027790<1	ENSG00000005469	0.274	0.229	0.000	0.147	0.125	0.585	0.053	0.000	0.150	0.305	0.223	0.294
chr7:87027840-87029111<1	ENSG00000005469	10.508	5.651	0.902	6.779	8.733	1.548	0.652	0.578	4.232	7.640	5.939	5.583
chr7:87031013-87031294<-1	ENSG00000005471	0.000	0.000	0.000	0.000	0.101	0.080	0.000	0.172	0.017	0.014	0.000	0.000
chr7:87031361-87031618<-1	ENSG00000005471	0.057	0.000	0.000	1.103	0.323	0.798	0.162	0.231	0.188	1.019	0.079	0.078
chr7:87032451-87032695<-1	ENSG00000005471	0.004	0.000	0.000	0.097	0.014	0.107	0.123	0.028	0.352	1.059	0.027	0.028
chr7:87035236-87035831<-1	ENSG00000005471	0.000	0.000	0.000	0.000	0.053	0.000	0.009	0.086	0.207	0.692	0.018	0.015
chr7:87037353-87037550<-1	ENSG00000005471	0.000	0.000	0.000	0.000	0.150	0.000	0.000	0.208	0.365	1.518	0.091	0.000
chr7:87038552-87038708<-1	ENSG00000005471	0.000	0.000	0.000	0.000	0.101	0.000	0.026	0.228	0.453	1.320	0.021	0.000
chr7:87041209-87041349<-1	ENSG00000005471	0.000	0.000	0.000	0.000	0.205	0.000	0.000	0.185	0.376	0.854	0.000	0.000
chr7:87042933-87043033<-1	ENSG00000005471	0.000	0.000	0.000	0.000	0.000	0.000	0.049	0.000	0.625	1.667	0.000	0.000
chr7:87046628-87046831<-1	ENSG00000005471	0.000	0.000	0.011	0.046	0.000	0.167	0.005	0.000	0.497	1.601	0.026	0.000
chr7:87047853-87047936<-1	ENSG00000005471	0.000	0.000	0.000	0.000	0.000	0.256	0.000	0.000	0.502	1.327	0.000	0.000
chr7:87049314-87049391<-1	ENSG00000005471	0.000	0.000	0.000	0.006	0.000	0.134	0.000	0.000	0.267	1.074	0.034	0.000
chr7:87051437-87051541<-1	ENSG00000005471	0.000	0.000	0.000	0.040	0.000	0.000	0.000	0.000	0.434	1.321	0.000	0.000
chr7:87052891-87053368<-1	ENSG00000005471	0.000	0.010	0.000	0.000	0.013	0.066	0.002	0.027	0.146	0.452	0.000	0.000
chr7:87056066-87056236<-1	ENSG00000005471	0.000	0.000	0.000	0.105	0.053	0.346	0.059	0.344	0.631	1.631	0.000	0.000
chr7:87060720-87060881<-1	ENSG00000005471	0.000	0.000	0.000	0.053	0.059	0.105	0.015	0.000	0.508	1.542	0.000	0.000
chr7:87068983-87069153<-1	ENSG00000005471	0.000	0.000	0.000	0.066	0.170	0.147	0.027	0.165	0.449	1.333	0.000	0.000
chr7:87069515-87069718<-1	ENSG00000005471	0.000	0.000	0.000	0.000	0.047	0.062	0.102	0.125	0.532	1.724	0.000	0.000
chr7:87072635-87072760<-1	ENSG00000005471	0.000	0.169	0.000	0.000	0.076	0.000	0.159	0.294	0.268	1.215	0.000	0.000
chr7:87072979-87073089<-1	ENSG00000005471	0.000	0.110	0.000	0.000	0.074	0.218	0.000	0.293	0.348	1.168	0.000	0.000
chr7:87074178-87074291<-1	ENSG00000005471	0.000	0.107	0.000	0.000	0.012	0.093	0.000	0.438	0.452	0.943	0.000	0.085
chr7:87076350-87076521<-1	ENSG00000005471	0.000	0.000	0.000	0.054	0.000	0.094	0.093	0.090	0.563	1.340	0.000	0.000
chr7:87079284-87079408<-1	ENSG00000005471	0.000	0.000	0.000	0.000	0.000	0.000	0.120	0.470	0.368	1.023	0.000	0.000
chr7:87080939-87081110<-1	ENSG00000005471	0.000	0.000	0.000	0.000	0.000	0.290	0.005	0.421	0.321	1.329	0.000	0.000
chr7:87081688-87082451<-1	ENSG00000005471	0.000	0.000	0.000	0.000	0.031	0.085	0.006	0.044	0.092	0.388	0.000	0.000
chr7:87083851-87083908<-1	ENSG00000005471	0.000	0.000	0.000	0.000	0.071	0.344	0.029	0.363	0.606	1.253	0.000	0.000
chr7:87092074-87092224<-1	ENSG00000005471	0.000	0.000	0.000	0.049	0.058	0.258	0.023	0.312	0.242	1.268	0.000	0.000
chr7:87101937-87101991<-1	ENSG00000005471	0.000	0.000	0.000	0.034	0.016	0.074	0.061	0.004	0.437	1.056	0.000	0.000
chr7:87104702-87104788<-1	ENSG00000005471	0.000	0.000	0.000	0.000	0.000	0.000	0.189	0.203	0.380	0.924	0.000	0.000
chr7:87104950-87105055<-1	ENSG00000005471	0.000	0.000	0.000	0.000	0.000	0.000	0.106	0.000	0.150	0.687	0.000	0.000
chr7:87105449-87105591<-1	ENSG00000005471	0.000	0.000	0.000	0.000	0.000	0.000	0.002	0.000	0.000	0.000	0.000	0.000
chr7:87106310-87106367<-1	ENSG00000005471	0.000	0.000	0.000	0.000	0.000	0.000	0.000	0.000	0.000	0.000	0.000	0.000
chr7:87106524-87106863<-1	ENSG00000005471	0.000	0.000	0.000	0.000	0.000	0.000	0.000	0.053	0.000	0.000	0.000	0.000
chr7:87108475-87109751<-1	ENSG00000005471	0.000	0.000	0.029	0.007	0.002	0.027	0.000	0.028	0.000	0.000	0.000	0.000
chr7:104654626-104654982<1	ENSG00000005483	28.626	5.916	18.229	29.529	7.161	28.073	34.829	30.210	12.226	12.854	12.616	4.563
chr7:104678573-104678646<1	ENSG00000005483	12.663	9.138	13.841	10.332	11.467	21.346	9.437	28.269	5.222	4.813	3.429	2.891
chr7:104678832-104678972<1	ENSG00000005483	2.715	1.208	0.721	2.457	1.059	1.339	1.922	1.946	1.050	0.464	0.564	0.146
chr7:104679600-104679716<1	ENSG00000005483	0.777	1.402	0.616	0.743	1.157	1.253	0.937	1.532	0.342	0.140	0.015	0.457
chr7:104681286-104681470<1	ENSG00000005483	33.737	27.794	38.048	38.409	35.377	62.180	40.086	78.641	22.786	19.383	16.674	11.209
chr7:104702365-104702725<1	ENSG00000005483	14.087	12.819	15.529	14.284	15.346	23.514	15.389	29.534	9.438	7.344	6.396	5.359
chr7:104703797-104704274<1	ENSG00000005483	18.799	17.746	23.819	21.092	21.127	36.456	22.753	38.142	13.973	9.958	8.916	6.150
chr7:104704475-104704563<1	ENSG00000005483	6.002	4.411	6.530	6.763	3.461	6.840	4.170	5.451	1.975	0.808	0.699	1.793
chr7:104707174-104707254<1	ENSG00000005483	33.166	27.540	39.364	37.850	39.145	71.967	39.644	64.115	25.522	18.503	15.286	11.117
chr7:104714066-104714124<1	ENSG00000005483	33.636	30.091	36.675	36.629	38.752	63.812	41.567	65.152	23.137	18.494	15.926	9.288
chr7:104715090-104715262<1	ENSG00000005483	32.561	31.916	38.606	41.404	41.290	67.432	45.548	72.900	28.430	20.450	16.834	11.300
chr7:104716490-104716528<1	ENSG00000005483	36.439	35.706	37.590	42.748	47.462	57.821	48.004	59.552	30.836	21.418	19.950	10.311
chr7:104717410-104717640<1	ENSG00000005483	35.893	44.886	40.110	41.202	58.935	64.000	44.834	67.411	32.617	20.812	17.901	10.888
chr7:104717750-104718255<1	ENSG00000005483	5.872	17.556	8.760	8.962	20.735	17.413	7.702	19.477	7.502	5.165	4.034	3.650
chr7:104719293-104719410<1	ENSG00000005483	26.044	38.158	31.149	33.019	53.559	56.062	31.587	64.408	26.216	20.642	15.498	9.451
chr7:104722135-104722244<1	ENSG00000005483	23.224	48.160	33.871	31.129	59.647	59.194	33.632	67.394	24.234	21.089	15.435	10.316
chr7:104730456-104730720<1	ENSG00000005483	37.763	44.482	39.049	49.896	65.865	63.718	51.504	81.749	26.596	23.474	15.216	11.021
chr7:104731663-104732053<1	ENSG00000005483	11.507	17.955	13.196	15.793	22.908	19.164	14.613	24.586	7.950	6.586	4.829	4.198
chr7:104741872-104742036<1	ENSG00000005483	44.147	56.487	36.034	56.005	74.986	63.686	64.812	98.262	36.684	26.889	18.623	13.233
chr7:104742333-104742821<1	ENSG00000005483	21.042	32.982	21.420	30.145	48.939	39.295	30.732	57.795	22.718	17.293	11.452	9.839
chr7:104745886-104746140<1	ENSG00000005483	34.724	63.797	39.912	46.196	80.339	62.519	52.208	104.500	41.202	28.390	18.054	13.936
chr7:104746306-104746450<1	ENSG00000005483	28.466	108.069	37.788	44.715	111.662	76.449	52.028	140.635	44.020	35.853	19.340	15.802
chr7:104746969-104747219<1	ENSG00000005483	39.861	89.529	36.653	49.694	88.252	75.850	61.331	123.505	42.398	32.373	21.991	15.219
chr7:104747613-104747669<1	ENSG00000005483	20.417	39.629	25.104	27.907	47.170	57.202	35.944	72.666	30.195	21.792	15.050	10.235
chr7:104747809-104748372<1	ENSG00000005483	35.114	47.529	38.330	43.742	50.025	70.533	51.668	104.182	39.842	28.082	23.703	13.051
chr7:104748991-104749105<1	ENSG00000005483	2.038	4.470	3.028	1.459	5.695	3.932	1.511	2.097	0.945	0.754	0.427	5.718
chr7:104749389-104749675<1	ENSG00000005483	47.670	77.265	58.386	60.868	69.227	102.773	72.019	159.256	49.633	34.858	26.640	18.206
chr7:104750727-104750815<1	ENSG00000005483	55.045	56.943	64.910	69.793	65.955	114.926	86.679	175.216	59.665	44.835	28.909	17.833
chr7:104750924-104751049<1	ENSG00000005483	65.955	77.687	59.689	83.582	78.669	106.728	99.693	171.010	69.344	49.178	32.886	18.923
chr7:104751218-104751315<1	ENSG00000005483	60.695	88.248	70.942	80.061	99.560	116.985	90.667	215.788	68.205	50.834	32.672	20.072
chr7:104752272-104754808<1	ENSG00000005483	45.785	25.314	28.123	62.182	27.712	52.629	72.698	102.093	31.440	30.496	18.418	9.323
chr7:75471920-75472067<1	ENSG00000005486	0.003	0.132	0.000	0.130	0.048	0.119	0.059	0.124	0.004	0.005	0.036	0.003
chr7:75507409-75507504<1	ENSG00000005486	0.081	0.142	0.026	0.000	0.000	0.000	0.039	0.000	0.000	0.000	0.000	0.000
chr7:75508266-75508578<1	ENSG00000005486	51.544	3.519	28.043	36.080	2.429	15.974	33.802	10.729	23.567	26.578	24.494	8.907
chr7:75509564-75509623<1	ENSG00000005486	0.490	0.806	0.417	0.367	0.453	0.162	0.633	0.283	1.597	1.280	0.640	1.480
chr7:75510683-75510804<1	ENSG00000005486	27.722	7.957	16.130	25.623	6.623	13.354	17.454	11.041	27.358	25.472	9.668	18.750
chr7:75511147-75511554<1	ENSG00000005486	111.556	22.500	114.481	73.087	19.375	53.164	67.920	45.451	62.585	66.817	65.558	72.156
chr7:75512808-75513166<1	ENSG00000005486	57.358	12.192	44.998	37.902	9.536	21.851	35.764	22.453	35.436	37.657	34.924	35.222
chr7:75517310-75518244<1	ENSG00000005486	94.637	20.785	61.337	68.605	15.840	32.958	65.144	29.602	64.210	66.138	56.956	53.901
chr16:1031808-1032344<1	ENSG00000005513	0.458	0.168	0.971	0.611	0.055	0.031	2.500	0.625	0.280	0.000	0.020	0.000
chr16:1033728-1033960<1	ENSG00000005513	0.461	0.462	1.704	1.619	0.256	0.402	5.465	2.010	0.440	0.018	0.000	0.382
chr16:1034701-1036979<1	ENSG00000005513	0.409	0.808	1.496	0.530	0.361	0.218	4.708	1.875	0.254	0.026	0.040	0.231
chr6:82879700-82881273<-1	ENSG00000005700	16.036	27.904	15.764	12.334	16.606	8.895	16.657	29.452	17.279	23.523	11.787	21.936
chr6:82882097-82883295<-1	ENSG00000005700	5.728	5.736	3.999	3.307	3.446	1.831	4.471	6.366	4.990	5.263	3.838	5.882
chr6:82884615-82884719<-1	ENSG00000005700	1.838	0.445	1.398	0.226	0.141	0.056	0.344	0.300	0.528	0.752	0.690	1.416
chr6:82891596-82891745<-1	ENSG00000005700	27.523	31.107	18.111	18.957	20.355	10.390	22.707	34.036	28.695	32.472	18.962	35.127
chr6:82900790-82901596<-1	ENSG00000005700	10.979	23.419	11.196	7.106	12.821	5.142	9.099	17.023	10.157	10.998	6.624	17.792
chr6:82904196-82904359<-1	ENSG00000005700	37.525	54.148	35.351	22.168	35.691	16.474	27.646	44.597	36.309	36.796	24.722	52.214
chr6:82906015-82906163<-1	ENSG00000005700	30.906	43.234	26.124	20.194	33.255	11.669	25.589	31.431	34.311	33.810	23.093	45.376
chr6:82909858-82909970<-1	ENSG00000005700	39.226	61.181	29.950	21.896	41.576	15.403	31.120	39.764	36.202	37.113	22.630	47.464
chr6:82910304-82910425<-1	ENSG00000005700	31.694	80.492	32.371	19.172	43.514	20.242	25.990	49.422	29.883	32.701	19.606	49.394
chr6:82911139-82911199<-1	ENSG00000005700	24.682	79.115	30.745	14.047	39.966	16.647	20.167	41.483	25.451	27.792	17.467	44.460
chr6:82912245-82912362<-1	ENSG00000005700	25.151	62.852	36.361	15.158	37.129	15.297	22.151	36.485	28.613	29.022	18.820	43.486
chr6:82914574-82915646<-1	ENSG00000005700	3.141	5.671	2.759	1.421	3.758	1.049	2.181	3.052	2.965	3.001	2.176	4.309
chr6:82920531-82920627<-1	ENSG00000005700	18.349	50.873	15.424	9.708	26.306	9.282	14.867	21.640	24.156	24.861	17.350	29.687
chr6:82921084-82921121<-1	ENSG00000005700	19.865	68.869	19.480	9.930	30.545	10.416	13.984	29.327	26.266	25.436	17.979	35.916
chr6:82921207-82921289<-1	ENSG00000005700	19.281	95.964	25.946	11.527	40.234	13.763	16.986	34.769	25.449	26.421	18.265	37.049
chr6:82922424-82922510<-1	ENSG00000005700	19.302	79.231	17.659	11.187	35.199	10.766	18.466	24.097	24.835	25.176	16.749	30.624
chr6:82923944-82924546<-1	ENSG00000005700	17.933	38.905	16.158	11.422	25.746	8.659	14.941	19.111	22.232	23.899	14.978	25.426
chr6:82925793-82925967<-1	ENSG00000005700	22.333	27.596	17.050	12.232	21.457	6.093	16.820	13.894	24.523	26.177	16.362	26.270
chr6:82927677-82927854<-1	ENSG00000005700	21.057	23.688	13.563	9.820	18.555	7.304	14.037	12.507	20.952	23.558	15.698	23.357
chr6:82930307-82930430<-1	ENSG00000005700	22.610	22.489	18.395	11.005	15.742	7.970	14.805	16.458	22.314	23.616	17.076	23.682
chr6:82933157-82933337<-1	ENSG00000005700	29.395	23.793	24.178	14.652	16.106	10.168	16.948	18.983	23.796	24.668	17.891	25.974
chr6:82933785-82933902<-1	ENSG00000005700	31.050	27.174	23.612	14.098	18.698	12.425	18.330	16.328	23.012	25.005	18.840	27.492
chr6:82935194-82935364<-1	ENSG00000005700	22.086	34.271	23.340	11.447	19.589	13.810	16.386	18.932	20.543	22.959	16.602	27.642
chr6:82936881-82937019<-1	ENSG00000005700	19.245	37.119	20.698	9.802	18.829	13.110	12.125	17.837	16.913	18.393	13.305	23.549
chr6:82941435-82941559<-1	ENSG00000005700	21.554	37.903	23.844	11.131	21.703	11.647	12.437	17.599	20.206	22.913	14.884	24.239
chr6:82943876-82943972<-1	ENSG00000005700	20.860	26.137	21.365	9.909	19.007	9.756	12.421	18.624	19.838	21.183	14.432	24.676
chr6:82949883-82950560<-1	ENSG00000005700	16.752	24.756	17.079	7.510	17.297	8.502	10.825	16.966	14.958	18.677	11.087	18.311
chr6:82957279-82957471<-1	ENSG00000005700	17.717	2.452	6.060	7.284	2.002	1.629	9.855	4.547	9.849	13.728	9.539	3.885
chr11:3360491-3361052<-1	ENSG00000005801	1.288	0.393	1.088	0.916	0.957	0.549	0.791	0.688	0.651	0.392	0.038	0.087
chr11:3379157-3381795<-1	ENSG00000005801	13.257	42.611	12.835	11.103	37.568	6.854	8.615	7.414	8.648	4.615	10.867	9.168
chr11:3381950-3382018<-1	ENSG00000005801	4.312	11.890	1.715	3.395	6.534	0.883	1.251	0.714	2.007	1.484	3.915	3.400
chr11:3382973-3383119<-1	ENSG00000005801	14.989	48.598	6.099	9.857	33.256	2.078	6.985	3.385	7.177	4.026	15.735	10.165
chr11:3383206-3383303<-1	ENSG00000005801	5.012	13.166	2.053	2.549	10.668	0.319	1.975	0.610	2.588	1.424	4.707	2.541
chr11:3383763-3384061<-1	ENSG00000005801	3.829	20.593	2.878	2.886	17.875	0.945	1.832	0.879	2.414	1.485	3.367	5.666
chr11:3384548-3384621<-1	ENSG00000005801	2.281	13.859	2.182	2.196	12.745	0.263	1.113	0.433	2.371	1.392	3.902	2.999
chr11:3387921-3388349<-1	ENSG00000005801	3.401	10.024	2.113	1.964	5.915	1.087	1.448	1.669	1.385	0.989	3.361	2.131
chr11:3390022-3390085<-1	ENSG00000005801	4.386	22.730	1.776	1.940	15.336	1.020	1.643	1.512	3.054	1.874	3.985	5.162
chr11:3390471-3390732<-1	ENSG00000005801	3.620	18.426	3.952	2.786	13.425	1.137	1.041	2.216	2.136	1.814	3.764	4.730
chr11:3392173-3392377<-1	ENSG00000005801	13.554	20.707	15.263	6.859	17.377	5.706	6.841	5.467	4.377	2.960	8.915	5.205
chr11:3392807-3392933<-1	ENSG00000005801	21.974	26.753	19.851	11.950	24.410	8.863	11.210	7.646	8.384	5.094	15.056	8.462
chr11:3394807-3394905<-1	ENSG00000005801	5.090	4.923	3.730	2.520	4.023	1.412	1.878	1.393	1.060	0.665	3.809	1.284
chr11:3396727-3396892<-1	ENSG00000005801	0.734	0.816	0.430	0.288	0.595	0.237	0.000	0.000	0.187	0.064	0.182	0.168
chr11:3398847-3399130<-1	ENSG00000005801	4.058	2.726	2.529	1.436	2.442	1.306	1.153	1.516	0.536	0.387	1.882	0.856
chr11:3400268-3400448<-1	ENSG00000005801	13.446	10.029	5.453	8.558	8.192	2.965	7.681	3.041	4.122	3.281	7.973	3.631
chr13:77618792-77619628<-1	ENSG00000005810	12.455	13.025	5.773	17.083	15.007	19.503	24.432	26.779	18.598	22.482	9.097	11.062
chr13:77625132-77625297<-1	ENSG00000005810	21.015	16.012	7.488	24.372	17.436	28.396	36.442	32.478	24.878	26.300	14.327	15.817
chr13:77625946-77626053<-1	ENSG00000005810	19.426	22.142	7.864	21.944	21.101	24.236	33.885	26.035	25.025	26.012	17.788	15.666
chr13:77629693-77629902<-1	ENSG00000005810	13.183	21.069	6.728	16.983	23.169	23.060	25.152	24.887	24.724	24.555	14.171	13.466
chr13:77631121-77631228<-1	ENSG00000005810	14.327	15.702	6.845	15.890	20.242	21.190	23.183	22.248	23.081	21.341	12.087	14.263
chr13:77632353-77632541<-1	ENSG00000005810	18.041	13.311	6.621	18.015	15.031	23.803	26.032	19.815	20.902	21.913	15.314	13.040
chr13:77633658-77633761<-1	ENSG00000005810	17.262	17.779	9.365	18.315	18.429	32.818	26.890	21.438	22.215	24.654	14.898	14.461
chr13:77635304-77635436<-1	ENSG00000005810	16.721	19.796	8.237	16.097	21.057	27.817	24.807	20.826	24.021	25.462	14.049	16.565
chr13:77635797-77635925<-1	ENSG00000005810	16.258	19.615	6.232	16.872	20.015	20.623	23.695	21.372	22.180	23.545	11.993	16.861
chr13:77636731-77636832<-1	ENSG00000005810	17.840	14.567	7.401	17.100	16.357	21.548	23.870	22.875	23.202	21.834	11.268	15.922
chr13:77638750-77638869<-1	ENSG00000005810	17.746	13.515	7.236	17.626	16.521	21.224	22.119	18.532	23.044	23.309	11.817	15.420
chr13:77640127-77640223<-1	ENSG00000005810	15.130	11.862	6.568	15.154	16.832	20.917	20.188	19.110	22.590	21.461	11.590	14.078
chr13:77641716-77641999<-1	ENSG00000005810	16.795	13.429	7.803	16.368	18.347	21.300	23.145	18.578	24.737	26.036	13.918	14.534
chr13:77642700-77642966<-1	ENSG00000005810	21.171	27.491	9.967	16.775	28.846	25.325	24.434	24.219	28.508	26.738	15.249	19.474
chr13:77644766-77644846<-1	ENSG00000005810	16.252	26.715	7.157	16.043	31.366	24.399	19.937	23.073	25.621	22.046	13.013	18.367
chr13:77650886-77650984<-1	ENSG00000005810	14.542	28.770	8.165	14.465	30.021	19.304	19.397	21.292	26.131	23.205	12.760	16.171
chr13:77651283-77651522<-1	ENSG00000005810	11.426	29.604	5.105	10.438	30.333	15.982	15.950	17.766	23.341	23.747	12.459	13.736
chr13:77652959-77653024<-1	ENSG00000005810	11.055	29.342	5.591	10.089	25.180	20.412	16.566	15.976	21.072	19.734	11.024	13.504
chr13:77655562-77655786<-1	ENSG00000005810	13.329	27.326	7.312	13.095	25.635	19.782	18.235	15.078	25.133	22.622	12.912	14.544
chr13:77655972-77656128<-1	ENSG00000005810	16.296	20.670	7.838	13.676	24.037	19.154	20.673	13.073	24.852	23.064	14.133	17.703
chr13:77657167-77657327<-1	ENSG00000005810	23.219	19.240	6.007	17.611	20.825	17.298	27.700	13.967	25.894	28.249	16.520	16.067
chr13:77661619-77661768<-1	ENSG00000005810	21.237	21.175	6.864	15.171	25.374	18.153	24.737	16.414	26.384	29.089	13.629	13.445
chr13:77662967-77663166<-1	ENSG00000005810	15.095	16.307	5.783	11.634	26.734	15.947	18.415	13.679	26.101	26.379	12.284	11.997
chr13:77664241-77664398<-1	ENSG00000005810	17.019	15.346	6.493	15.216	24.497	17.912	24.328	14.334	29.508	25.829	13.435	13.293
chr13:77667300-77667467<-1	ENSG00000005810	17.626	24.498	7.008	14.066	28.366	18.970	21.720	19.302	30.622	28.956	15.357	17.374
chr13:77669493-77669737<-1	ENSG00000005810	21.676	31.769	6.980	15.667	28.238	20.380	23.155	21.436	29.130	29.121	17.423	19.129
chr13:77670445-77670616<-1	ENSG00000005810	19.523	13.353	7.047	15.556	17.857	13.208	20.738	15.059	26.618	24.641	16.369	13.829
chr13:77671503-77673148<-1	ENSG00000005810	15.723	14.997	6.567	11.613	20.755	17.617	18.303	17.009	25.063	23.866	13.668	11.883
chr13:77677342-77677443<-1	ENSG00000005810	0.709	0.492	0.183	0.701	0.364	1.728	1.093	2.282	0.556	0.664	0.342	0.239
chr13:77692473-77692654<-1	ENSG00000005810	5.804	6.281	3.297	4.842	7.734	8.812	7.249	9.268	7.725	6.578	3.469	2.091
chr13:77695359-77695630<-1	ENSG00000005810	6.809	5.629	4.487	4.785	8.575	9.518	7.423	6.343	11.688	11.432	6.126	4.029
chr13:77699469-77699603<-1	ENSG00000005810	15.067	7.954	7.567	10.873	14.018	19.085	16.084	11.201	22.076	22.871	12.483	8.685
chr13:77700451-77700677<-1	ENSG00000005810	11.118	5.833	4.446	6.950	10.252	14.013	11.913	8.606	17.524	16.953	10.036	7.446
chr13:77703289-77703363<-1	ENSG00000005810	1.163	1.801	0.876	1.201	5.079	2.308	1.347	3.107	2.030	2.976	1.640	1.348
chr13:77713329-77713471<-1	ENSG00000005810	12.649	9.499	6.275	8.443	12.326	17.555	14.765	9.266	19.945	18.189	10.502	9.973
chr13:77714180-77714298<-1	ENSG00000005810	13.419	10.962	6.653	9.635	13.129	14.249	13.574	9.441	19.118	17.861	10.030	8.206
chr13:77714979-77715078<-1	ENSG00000005810	12.120	15.034	4.869	8.518	14.457	15.040	12.400	9.978	18.851	17.861	10.107	8.178
chr13:77718254-77718695<-1	ENSG00000005810	2.968	3.748	1.430	1.996	4.596	4.968	3.243	3.150	4.915	4.714	2.738	2.515
chr13:77720295-77720352<-1	ENSG00000005810	8.580	17.033	3.409	7.422	19.355	18.266	11.092	10.784	16.255	15.711	9.701	8.946
chr13:77724869-77725084<-1	ENSG00000005810	8.547	14.329	5.672	5.882	16.564	15.465	11.876	8.647	17.001	16.540	9.213	8.884
chr13:77730193-77730337<-1	ENSG00000005810	8.869	11.612	5.146	6.737	13.091	13.325	11.051	6.660	17.565	16.338	8.757	10.650
chr13:77732072-77732244<-1	ENSG00000005810	8.063	9.694	4.484	5.154	13.585	9.681	9.599	9.046	17.648	16.650	8.817	7.850
chr13:77736041-77736090<-1	ENSG00000005810	8.115	6.851	4.195	5.140	12.259	8.351	7.713	6.582	17.492	17.459	7.033	6.261
chr13:77738589-77738676<-1	ENSG00000005810	7.655	9.184	2.851	4.613	14.409	7.191	8.707	7.702	16.195	16.355	7.627	5.449
chr13:77739408-77739526<-1	ENSG00000005810	6.612	11.007	2.671	4.520	13.828	9.137	8.494	6.949	13.540	13.576	6.608	6.389
chr13:77740464-77740689<-1	ENSG00000005810	7.245	14.463	4.065	4.103	16.908	14.737	9.153	8.055	13.716	12.064	7.379	8.885
chr13:77742563-77742781<-1	ENSG00000005810	12.490	14.579	4.529	8.014	14.729	13.804	13.838	9.343	16.362	15.550	9.601	9.239
chr13:77743749-77743849<-1	ENSG00000005810	14.150	13.213	5.308	8.688	15.666	13.029	12.931	11.143	18.640	19.905	10.430	8.650
chr13:77745627-77745769<-1	ENSG00000005810	12.406	11.969	6.343	7.151	15.524	12.059	10.545	10.850	18.466	16.770	9.715	7.997
chr13:77748446-77748624<-1	ENSG00000005810	13.655	16.191	9.379	7.289	20.621	17.714	12.721	11.732	16.444	15.698	8.664	9.084
chr13:77750632-77750763<-1	ENSG00000005810	12.325	15.729	9.307	6.506	18.729	17.674	11.303	11.749	15.160	15.806	7.915	9.724
chr13:77751883-77752089<-1	ENSG00000005810	9.597	8.478	6.471	6.045	13.602	11.749	8.860	8.212	14.263	15.903	7.094	8.577
chr13:77754262-77754453<-1	ENSG00000005810	14.005	8.276	5.220	6.733	12.726	12.734	11.810	8.637	15.995	16.360	8.228	8.023
chr13:77755836-77756057<-1	ENSG00000005810	11.123	8.471	6.849	6.145	12.186	13.536	12.346	7.631	15.578	14.238	7.777	8.172
chr13:77759238-77759512<-1	ENSG00000005810	8.530	11.514	5.401	6.330	16.699	10.968	10.443	5.025	15.161	13.575	7.359	6.784
chr13:77760006-77760198<-1	ENSG00000005810	7.045	12.639	4.451	4.214	17.317	10.871	7.266	6.557	12.947	12.390	6.391	5.886
chr13:77763086-77763182<-1	ENSG00000005810	8.445	9.020	4.999	4.883	13.207	10.016	7.104	7.510	14.069	13.829	6.743	4.622
chr13:77764387-77764470<-1	ENSG00000005810	8.044	6.492	4.297	5.519	10.863	9.977	7.603	5.030	12.902	13.700	6.848	4.754
chr13:77765814-77765948<-1	ENSG00000005810	8.183	6.771	4.672	4.278	10.510	9.647	7.306	6.166	12.452	12.604	8.356	5.391
chr13:77768288-77768379<-1	ENSG00000005810	8.516	11.271	6.400	3.636	11.889	12.419	7.511	6.881	12.600	11.475	6.953	6.319
chr13:77779391-77779518<-1	ENSG00000005810	8.956	13.142	5.571	3.682	12.765	11.796	8.692	7.282	13.598	11.428	6.813	6.322
chr13:77779608-77779733<-1	ENSG00000005810	9.306	12.515	4.255	4.588	11.070	9.386	9.166	6.238	12.322	11.274	5.964	5.389
chr13:77780788-77780960<-1	ENSG00000005810	9.319	13.048	4.750	4.719	9.603	11.245	8.108	8.307	11.408	10.254	6.293	5.339
chr13:77785302-77785455<-1	ENSG00000005810	5.815	11.622	4.227	3.546	9.710	9.263	5.686	6.788	10.139	9.405	5.514	4.081
chr13:77786091-77786295<-1	ENSG00000005810	5.557	8.007	4.169	3.523	10.593	7.906	6.658	6.611	9.655	10.048	4.891	4.413
chr13:77791975-77792092<-1	ENSG00000005810	7.416	7.400	4.317	3.690	10.300	9.706	7.078	6.757	9.774	11.229	6.159	5.154
chr13:77798586-77798667<-1	ENSG00000005810	8.500	6.690	3.935	3.674	9.007	8.737	7.602	6.330	9.349	11.017	5.819	5.468
chr13:77799570-77799689<-1	ENSG00000005810	8.672	5.704	3.592	4.349	10.056	9.282	8.055	7.546	10.419	12.110	7.102	5.244
chr13:77807291-77807398<-1	ENSG00000005810	7.735	5.798	2.725	3.293	9.255	4.619	6.436	5.902	10.172	11.392	5.825	4.985
chr13:77817194-77817295<-1	ENSG00000005810	9.699	5.869	6.570	4.990	11.386	9.747	8.298	9.213	12.271	13.271	6.313	6.203
chr13:77817941-77818086<-1	ENSG00000005810	9.975	8.801	7.931	4.293	12.126	12.419	7.903	8.597	11.943	12.777	7.140	5.633
chr13:77825286-77825490<-1	ENSG00000005810	10.491	9.261	4.993	4.859	11.133	10.916	8.555	5.914	11.456	11.934	6.886	5.496
chr13:77831806-77831964<-1	ENSG00000005810	8.051	13.698	5.805	4.578	15.294	14.768	8.069	6.621	11.435	11.470	5.442	5.679
chr13:77834563-77834727<-1	ENSG00000005810	4.944	14.396	7.438	3.776	13.690	14.323	5.068	6.980	10.130	10.486	4.195	5.241
chr13:77835306-77835510<-1	ENSG00000005810	7.684	9.715	4.938	3.855	10.030	11.511	7.315	7.115	10.040	10.730	4.380	4.567
chr13:77836188-77836264<-1	ENSG00000005810	7.557	10.888	7.338	3.803	11.622	15.763	7.042	7.654	9.695	12.018	5.109	4.225
chr13:77837786-77837924<-1	ENSG00000005810	7.247	10.793	7.529	4.796	12.476	14.231	7.719	7.012	10.579	10.758	3.878	5.428
chr13:77838064-77838137<-1	ENSG00000005810	5.359	7.324	6.526	3.042	11.616	8.551	6.066	5.154	8.261	10.022	3.816	4.183
chr13:77841976-77842072<-1	ENSG00000005810	5.116	7.157	5.466	3.036	10.482	8.626	5.463	5.950	7.577	10.183	4.322	4.497
chr13:77844127-77844198<-1	ENSG00000005810	4.772	7.261	2.968	3.281	10.296	8.739	4.897	7.362	7.972	10.234	3.870	4.639
chr13:77844431-77844673<-1	ENSG00000005810	5.423	8.177	4.593	3.882	11.655	9.110	5.709	7.205	9.365	11.248	4.116	4.939
chr13:77846458-77846535<-1	ENSG00000005810	0.181	0.106	0.116	0.000	0.413	0.000	0.214	0.218	0.018	0.137	0.066	0.392
chr13:77847607-77847803<-1	ENSG00000005810	10.616	7.102	4.938	4.778	8.559	10.191	10.345	7.936	11.518	11.521	6.088	4.864
chr13:77852893-77853046<-1	ENSG00000005810	7.692	4.821	4.022	5.520	7.095	8.126	9.003	6.684	12.424	12.261	6.644	3.608
chr13:77862296-77862511<-1	ENSG00000005810	7.893	6.092	5.586	5.297	10.761	15.383	8.553	9.577	12.282	13.997	4.928	3.452
chr13:77870734-77870809<-1	ENSG00000005810	6.798	5.435	3.040	4.737	8.519	9.453	7.424	5.758	9.081	12.257	4.564	2.224
chr13:77900609-77901185<-1	ENSG00000005810	4.741	0.683	0.913	2.531	0.647	1.628	4.299	1.467	4.456	6.522	2.739	0.400
chr13:77566740-77567086<-1	ENSG00000005812	1.154	1.495	2.348	3.904	6.827	5.524	3.381	2.630	0.423	0.061	0.238	0.355
chr13:77575696-77576184<-1	ENSG00000005812	5.994	15.872	11.161	14.957	23.404	18.125	9.066	13.174	2.544	0.887	1.628	17.248
chr13:77579389-77581923<-1	ENSG00000005812	17.727	41.614	29.274	37.484	62.748	37.535	30.655	48.246	22.099	23.123	10.640	21.161
chr13:77589300-77589716<-1	ENSG00000005812	19.173	17.494	26.500	33.951	36.376	33.703	29.524	27.421	16.482	12.088	8.178	14.369
chr13:77592735-77592879<-1	ENSG00000005812	35.369	34.491	51.829	59.726	65.963	60.770	51.596	52.575	33.904	23.917	16.389	24.927
chr13:77595648-77595996<-1	ENSG00000005812	35.941	30.750	46.916	46.348	58.530	50.071	38.576	55.867	34.230	25.483	17.109	24.599
chr13:77600962-77601330<-1	ENSG00000005812	26.379	3.459	12.608	44.457	5.367	15.047	38.192	13.761	19.106	18.389	15.092	2.704
chr16:30483983-30484219<1	ENSG00000005844	0.000	0.000	0.000	0.000	0.000	0.000	0.057	0.000	0.000	0.000	0.000	0.036
chr16:30485517-30485619<1	ENSG00000005844	0.000	0.000	0.000	0.000	0.000	0.095	0.000	0.174	0.000	0.000	0.000	0.000
chr16:30486627-30486721<1	ENSG00000005844	0.000	0.000	0.000	0.000	0.000	0.010	0.000	0.118	0.000	0.000	0.000	0.000
chr16:30486834-30486901<1	ENSG00000005844	0.000	0.000	0.000	0.000	0.000	0.227	0.000	0.102	0.000	0.000	0.000	0.000
chr16:30490412-30490529<1	ENSG00000005844	0.000	0.069	0.000	0.000	0.000	0.146	0.000	0.000	0.034	0.000	0.000	0.000
chr16:30490652-30490782<1	ENSG00000005844	0.000	0.000	0.000	0.000	0.030	0.002	0.000	0.119	0.005	0.000	0.000	0.074
chr16:30492760-30492905<1	ENSG00000005844	0.000	0.000	0.000	0.047	0.000	0.161	0.000	0.000	0.033	0.000	0.000	0.066
chr16:30495148-30495280<1	ENSG00000005844	0.000	0.072	0.116	0.085	0.000	0.313	0.000	0.000	0.000	0.000	0.000	0.000
chr16:30495434-30495584<1	ENSG00000005844	0.000	0.058	0.000	0.000	0.000	0.062	0.000	0.199	0.000	0.000	0.000	0.000
chr16:30500403-30500476<1	ENSG00000005844	0.048	0.193	0.003	0.000	0.054	0.364	0.000	0.229	0.000	0.000	0.000	0.150
chr16:30500575-30500707<1	ENSG00000005844	0.280	0.247	0.000	0.010	0.243	0.053	0.000	0.135	0.000	0.000	0.000	0.237
chr16:30505533-30505684<1	ENSG00000005844	0.326	0.153	0.000	0.000	0.000	0.000	0.000	0.000	0.000	0.000	0.000	0.054
chr16:30506034-30506171<1	ENSG00000005844	0.281	0.212	0.000	0.000	0.068	0.000	0.041	0.000	0.000	0.000	0.000	0.070
chr16:30507418-30507615<1	ENSG00000005844	0.100	0.106	0.000	0.000	0.000	0.086	0.000	0.000	0.000	0.022	0.000	0.049
chr16:30507757-30507887<1	ENSG00000005844	0.064	0.099	0.000	0.000	0.157	0.183	0.000	0.137	0.000	0.033	0.000	0.511
chr16:30510395-30510555<1	ENSG00000005844	0.068	0.102	0.365	0.000	0.040	0.287	0.022	0.223	0.000	0.000	0.000	0.247
chr16:30510659-30510810<1	ENSG00000005844	0.206	0.076	0.379	0.000	0.073	0.815	0.190	0.000	0.023	0.000	0.000	0.168
chr16:30515496-30515585<1	ENSG00000005844	0.159	0.000	0.019	0.000	0.000	0.000	0.095	0.016	0.000	0.000	0.000	0.000
chr16:30516565-30516621<1	ENSG00000005844	0.163	0.020	0.000	0.000	0.023	0.000	0.000	0.239	0.033	0.000	0.000	0.059
chr16:30516710-30516783<1	ENSG00000005844	0.200	0.000	0.000	0.000	0.113	0.000	0.000	0.039	0.039	0.000	0.000	0.085
chr16:30518036-30518177<1	ENSG00000005844	0.241	0.000	0.000	0.000	0.068	0.000	0.000	0.126	0.043	0.000	0.000	0.053
chr16:30521682-30521792<1	ENSG00000005844	0.178	0.063	0.000	0.000	0.036	0.000	0.041	0.000	0.061	0.000	0.000	0.020
chr16:30522202-30522281<1	ENSG00000005844	0.197	0.217	0.000	0.000	0.071	0.000	0.087	0.000	0.052	0.023	0.000	0.000
chr16:30522371-30522457<1	ENSG00000005844	0.511	0.116	0.332	0.049	0.015	0.000	0.143	0.000	0.023	0.027	0.000	0.000
chr16:30525092-30525167<1	ENSG00000005844	0.389	0.192	0.090	0.051	0.110	0.301	0.178	0.000	0.061	0.028	0.000	0.000
chr16:30528294-30528407<1	ENSG00000005844	0.166	0.068	0.000	0.010	0.000	0.000	0.050	0.000	0.042	0.018	0.000	0.000
chr16:30528970-30529026<1	ENSG00000005844	0.108	0.000	0.000	0.000	0.000	0.000	0.040	0.000	0.050	0.000	0.000	0.000
chr16:30529118-30529216<1	ENSG00000005844	0.139	0.082	0.022	0.000	0.097	0.000	0.000	0.000	0.067	0.000	0.000	0.000
chr16:30529945-30530040<1	ENSG00000005844	0.129	0.000	0.309	0.000	0.049	0.000	0.000	0.000	0.000	0.000	0.000	0.000
chr16:30531178-30531288<1	ENSG00000005844	0.156	0.000	0.238	0.000	0.044	0.153	0.033	0.243	0.078	0.000	0.000	0.000
chr16:30532813-30534505<1	ENSG00000005844	0.278	0.065	0.036	0.027	0.034	0.060	0.035	0.217	0.020	0.005	0.006	0.034
chr17:48172101-48172262<1	ENSG00000005882	0.057	0.088	0.454	0.067	0.151	0.283	0.000	0.000	0.000	0.026	0.156	2.348
chr17:48172639-48172917<1	ENSG00000005882	3.478	2.016	0.738	4.454	1.226	1.943	3.290	0.824	11.610	18.187	0.833	2.178
chr17:48173059-48173650<1	ENSG00000005882	0.081	0.002	0.041	0.073	0.222	0.188	0.016	0.000	0.034	0.119	0.270	3.608
chr17:48174787-48175160<1	ENSG00000005882	2.764	2.290	1.411	3.789	2.154	2.712	2.744	1.014	10.870	15.266	0.832	7.762
chr17:48181688-48181757<1	ENSG00000005882	0.068	0.190	0.000	0.026	0.000	0.000	0.000	0.000	0.034	0.076	0.000	0.907
chr17:48182643-48182806<1	ENSG00000005882	3.825	3.495	1.767	4.843	3.473	2.083	3.232	1.198	15.145	21.394	1.107	10.560
chr17:48183249-48183732<1	ENSG00000005882	3.726	3.337	1.592	5.468	3.119	2.084	3.521	1.076	16.126	21.633	1.089	9.542
chr17:48183805-48184247<1	ENSG00000005882	1.304	1.346	0.559	1.936	1.167	1.015	1.038	0.380	6.479	8.437	0.521	5.771
chr17:48184440-48184517<1	ENSG00000005882	6.754	8.463	3.452	8.783	5.910	5.746	5.527	3.242	31.431	39.548	2.090	24.676
chr17:48185365-48185781<1	ENSG00000005882	2.638	3.031	1.189	3.076	2.328	1.745	1.823	0.615	11.045	14.269	1.368	10.063
chr17:48185976-48186083<1	ENSG00000005882	4.311	5.305	1.500	6.125	4.627	1.578	3.201	1.067	24.108	29.829	2.527	15.006
chr17:48186651-48186764<1	ENSG00000005882	3.842	3.378	2.865	5.519	2.156	1.747	3.103	1.405	22.543	26.178	3.647	12.162
chr17:48187321-48189516<1	ENSG00000005882	2.401	1.915	0.787	3.077	1.721	1.465	1.772	0.378	11.409	15.452	1.524	8.840
chr17:48133332-48134009<1	ENSG00000005884	43.710	6.321	18.095	27.496	11.046	44.857	1.425	1.553	13.830	15.326	379.928	139.874
chr17:48141441-48141568<1	ENSG00000005884	75.637	19.866	56.119	46.125	48.772	147.377	2.238	6.176	21.890	21.030	593.316	630.649
chr17:48141892-48142153<1	ENSG00000005884	25.299	9.774	20.884	14.947	22.851	55.724	0.737	2.451	7.059	7.159	201.564	287.718
chr17:48145420-48145669<1	ENSG00000005884	85.169	34.639	73.329	54.255	80.844	177.363	3.070	6.298	27.106	26.058	726.674	1024.230
chr17:48148208-48148294<1	ENSG00000005884	76.841	49.035	77.470	53.655	109.180	201.643	2.367	4.079	29.652	30.610	746.213	1158.200
chr17:48148675-48148882<1	ENSG00000005884	70.597	41.447	51.228	45.906	79.327	145.125	2.528	3.596	26.763	27.372	726.665	852.514
chr17:48149104-48149546<1	ENSG00000005884	35.202	13.994	27.958	22.451	38.543	77.198	1.043	2.564	12.663	11.814	334.545	404.383
chr17:48151280-48151368<1	ENSG00000005884	67.650	33.943	72.360	51.006	109.280	212.701	1.740	5.298	33.164	28.200	772.660	1075.950
chr17:48151508-48151656<1	ENSG00000005884	75.790	38.670	63.210	52.416	104.736	183.695	2.539	6.434	31.769	29.426	785.193	1104.410
chr17:48151812-48151898<1	ENSG00000005884	100.354	36.588	67.202	64.719	92.611	200.320	3.593	5.456	34.265	33.479	874.440	1093.300
chr17:48152823-48153099<1	ENSG00000005884	81.251	41.446	48.937	55.157	82.966	150.405	3.079	4.952	26.329	28.375	711.218	857.581
chr17:48153690-48153839<1	ENSG00000005884	101.713	45.880	55.922	72.492	89.303	167.817	3.715	5.320	33.779	33.647	938.327	942.499
chr17:48153948-48154811<1	ENSG00000005884	36.130	14.380	20.615	23.992	28.173	57.153	1.272	1.922	10.725	10.716	312.418	321.810
chr17:48155368-48155489<1	ENSG00000005884	67.330	35.267	46.993	46.916	62.501	129.049	2.487	6.312	20.149	18.425	536.990	808.427
chr17:48155571-48155648<1	ENSG00000005884	98.966	57.334	78.578	71.039	104.801	221.403	4.259	8.374	31.924	26.730	778.797	1028.620
chr17:48156188-48156380<1	ENSG00000005884	43.455	38.789	36.937	31.915	70.722	109.619	1.859	4.822	16.791	15.452	434.282	713.714
chr17:48156440-48156622<1	ENSG00000005884	101.135	49.920	59.695	66.613	93.237	159.521	4.044	7.329	31.865	31.626	885.382	803.572
chr17:48156799-48156921<1	ENSG00000005884	121.804	44.447	68.139	82.447	84.966	195.384	4.797	8.402	36.275	34.669	964.415	922.880
chr17:48157626-48157739<1	ENSG00000005884	114.260	41.265	82.716	81.947	86.207	239.919	4.467	10.732	35.337	31.784	922.756	1133.640
chr17:48158461-48158557<1	ENSG00000005884	1.808	0.726	1.207	1.194	2.121	8.058	0.226	0.000	0.638	0.209	13.213	15.404
chr17:48158674-48158772<1	ENSG00000005884	108.005	42.370	85.789	76.623	90.141	233.433	3.903	8.145	33.457	34.011	948.457	1197.310
chr17:48163693-48165233<1	ENSG00000005884	10.231	4.725	6.787	7.388	7.377	15.955	0.715	0.721	3.114	3.578	95.345	87.245
chr17:48165577-48165730<1	ENSG00000005884	91.011	24.775	44.506	73.177	55.890	135.390	3.829	5.238	35.020	36.538	1002.880	739.157
chr17:48166474-48167848<1	ENSG00000005884	128.106	40.175	70.752	103.763	82.576	209.211	5.298	8.003	35.431	41.031	995.370	989.364
chrX:24167290-24167370<1	ENSG00000005889	1.601	0.798	0.545	1.167	1.282	0.850	7.549	1.756	1.543	2.097	0.452	0.308
chrX:24167746-24167911<1	ENSG00000005889	6.695	3.100	2.257	4.913	2.577	2.079	3.906	2.793	3.707	3.299	3.471	1.200
chrX:24167971-24168247<1	ENSG00000005889	0.168	0.000	0.063	0.217	0.035	0.000	0.275	0.033	0.273	0.046	0.195	0.035
chrX:24168623-24168936<1	ENSG00000005889	2.505	2.500	1.034	1.442	1.620	0.657	2.331	0.455	0.429	0.635	0.445	0.496
chrX:24169543-24169598<1	ENSG00000005889	0.823	2.450	0.000	0.135	1.329	0.655	0.704	0.730	0.189	0.279	0.281	0.957
chrX:24169808-24169917<1	ENSG00000005889	7.969	3.283	1.849	4.594	5.188	1.790	7.526	2.275	4.627	4.446	4.287	1.346
chrX:24170837-24170947<1	ENSG00000005889	7.983	7.013	5.538	5.556	12.370	3.362	9.479	2.136	7.713	7.728	6.333	5.984
chrX:24179832-24179959<1	ENSG00000005889	4.253	4.447	1.949	3.029	4.363	1.756	4.817	1.281	2.564	3.538	1.676	2.392
chrX:24190832-24191031<1	ENSG00000005889	10.348	9.197	7.403	7.378	10.807	4.943	11.363	6.840	7.675	6.202	4.679	5.301
chrX:24191724-24191840<1	ENSG00000005889	3.357	2.541	2.006	1.992	2.633	1.805	4.193	2.028	6.274	4.838	2.370	2.319
chrX:24193506-24193560<1	ENSG00000005889	1.450	2.093	0.183	0.618	1.458	0.400	1.000	0.326	0.333	0.660	0.444	1.577
chrX:24195801-24195983<1	ENSG00000005889	1.337	1.740	0.925	0.810	1.757	0.839	1.486	0.614	0.460	0.526	0.581	0.842
chrX:24197300-24197887<1	ENSG00000005889	31.752	42.321	37.799	25.360	41.752	26.800	44.303	33.606	26.746	18.931	15.246	25.940
chrX:24225282-24225295<1	ENSG00000005889	0.468	0.580	0.490	0.310	0.229	0.194	0.264	0.000	0.000	0.041	0.102	0.258
chrX:24225403-24225418<1	ENSG00000005889	0.209	1.898	0.000	0.221	0.682	0.000	0.314	0.000	0.000	0.057	0.000	0.258
chrX:24225442-24225592<1	ENSG00000005889	28.587	32.458	30.839	23.435	36.579	24.205	37.204	30.023	26.745	19.329	15.250	20.601
chrX:24225829-24225972<1	ENSG00000005889	28.184	30.099	31.881	22.794	35.616	24.230	38.395	29.861	28.195	19.975	16.869	20.299
chrX:24226335-24226487<1	ENSG00000005889	30.006	21.716	27.328	24.527	21.788	18.617	40.605	24.479	29.369	21.918	19.257	14.382
chrX:24227017-24227157<1	ENSG00000005889	28.124	48.891	28.798	25.381	41.696	19.795	41.552	28.962	29.116	22.889	18.953	23.053
chrX:24228310-24234372<1	ENSG00000005889	13.236	26.254	13.505	14.299	23.513	11.137	21.529	19.932	14.899	12.414	8.144	12.070
chrX:119561682-119562481<-1	ENSG00000005893	1.918	8.147	3.023	4.432	8.034	4.505	2.707	3.287	6.465	10.494	3.611	13.289
chrX:119564681-119565317<-1	ENSG00000005893	28.447	64.530	32.351	42.541	36.459	55.511	43.418	47.832	44.779	78.135	26.752	56.974
chrX:119570349-119573148<-1	ENSG00000005893	26.669	67.392	62.750	64.792	103.661	102.025	40.025	61.432	28.292	30.336	29.587	59.115
chrX:119575585-119575749<-1	ENSG00000005893	123.242	139.149	165.874	175.346	163.426	273.478	153.237	143.101	150.181	201.185	109.710	209.624
chrX:119576454-119576517<-1	ENSG00000005893	131.709	158.005	199.566	198.502	205.862	311.959	166.032	169.289	159.432	209.432	113.826	261.485
chrX:119580160-119580282<-1	ENSG00000005893	174.525	113.791	202.063	231.081	143.899	309.854	198.796	167.545	183.964	241.633	141.292	211.688
chrX:119581696-119581880<-1	ENSG00000005893	212.665	222.167	225.102	286.641	223.589	327.723	240.068	190.075	239.996	317.148	181.822	284.112
chrX:119582825-119582983<-1	ENSG00000005893	167.739	496.339	321.753	262.392	394.613	465.550	209.620	274.285	240.780	322.450	171.451	344.046
chrX:119589212-119589425<-1	ENSG00000005893	141.988	355.780	291.706	210.330	314.049	379.438	160.891	262.284	197.638	261.947	145.822	247.423
chrX:119590506-119590624<-1	ENSG00000005893	116.319	201.857	213.098	165.314	189.419	296.231	143.655	209.428	143.061	207.401	138.973	210.835
chrX:119602757-119602847<-1	ENSG00000005893	1.079	3.038	1.742	1.841	2.264	2.283	1.813	4.110	0.213	0.289	0.445	0.553
chrX:119602961-119603220<-1	ENSG00000005893	116.872	33.511	57.505	137.934	31.354	73.774	119.345	43.357	68.192	113.669	77.052	56.438
chr17:34900773-34900946<1	ENSG00000005955	32.163	3.272	10.791	21.285	1.367	7.255	28.782	15.101	7.929	7.803	12.653	4.004
chr17:34901468-34903044<1	ENSG00000005955	13.695	16.495	17.845	8.935	8.822	6.123	10.585	12.001	3.266	3.084	4.554	4.672
chr17:34910661-34910741<1	ENSG00000005955	73.015	51.982	118.260	45.052	31.644	46.206	52.295	105.331	36.862	27.150	35.138	69.623
chr17:34912923-34913176<1	ENSG00000005955	60.333	77.593	124.287	40.523	50.284	59.760	47.407	117.166	37.536	24.178	33.566	86.017
chr17:34916613-34916711<1	ENSG00000005955	44.347	65.398	105.401	33.233	51.489	46.092	38.210	96.249	35.154	22.730	29.122	77.259
chr17:34923502-34923615<1	ENSG00000005955	45.517	77.993	103.637	36.397	51.717	50.266	35.857	93.637	36.898	24.508	29.566	82.629
chr17:34933087-34935849<1	ENSG00000005955	10.874	21.334	17.502	6.686	10.177	8.058	7.933	15.542	5.903	4.718	5.486	13.224
chr17:34937774-34938907<1	ENSG00000005955	16.859	33.606	22.134	10.044	14.822	10.901	13.401	21.067	8.610	5.969	6.750	17.006
chr17:34941730-34942628<1	ENSG00000005955	35.437	42.560	44.582	24.118	22.296	23.236	27.972	45.309	17.631	13.012	14.328	40.276
chr17:34943427-34943675<1	ENSG00000005955	78.427	82.709	97.028	54.656	42.583	50.101	67.442	104.781	36.203	26.721	29.041	76.342
chr17:34945638-34946278<1	ENSG00000005955	23.995	69.248	55.733	21.505	27.204	30.982	24.510	75.330	19.433	17.408	16.172	35.661
chr17:42449550-42449791<-1	ENSG00000005961	0.281	0.068	0.152	0.181	0.162	0.434	0.415	0.245	0.055	0.060	0.158	0.000
chr17:42451722-42451838<-1	ENSG00000005961	0.468	0.000	0.149	0.225	0.225	0.409	0.347	0.223	0.019	0.056	0.265	0.000
chr17:42452027-42452128<-1	ENSG00000005961	0.742	0.080	0.147	0.291	0.084	0.000	0.402	0.295	0.072	0.119	0.284	0.019
chr17:42452366-42452479<-1	ENSG00000005961	0.245	0.000	0.030	0.151	0.073	0.000	0.416	0.153	0.087	0.067	0.245	0.067
chr17:42452959-42453084<-1	ENSG00000005961	0.141	0.000	0.080	0.111	0.064	0.000	0.381	0.192	0.109	0.050	0.187	0.050
chr17:42453201-42453353<-1	ENSG00000005961	0.369	0.058	0.243	0.187	0.202	0.169	0.528	0.661	0.102	0.000	0.305	0.176
chr17:42453453-42453552<-1	ENSG00000005961	0.579	0.068	0.198	0.199	0.434	0.000	0.596	0.559	0.161	0.000	0.344	0.147
chr17:42453676-42453756<-1	ENSG00000005961	0.347	0.038	0.079	0.199	0.363	0.366	0.703	0.534	0.008	0.000	0.148	0.006
chr17:42454377-42454456<-1	ENSG00000005961	0.619	0.000	0.429	0.433	0.388	0.510	0.340	0.284	0.000	0.026	0.177	0.097
chr17:42455066-42455158<-1	ENSG00000005961	0.217	0.000	0.195	0.174	0.480	0.000	0.290	0.326	0.096	0.134	0.177	0.021
chr17:42455730-42455877<-1	ENSG00000005961	0.236	0.000	0.000	0.151	0.197	0.230	0.510	0.171	0.036	0.141	0.309	0.141
chr17:42456011-42456078<-1	ENSG00000005961	0.305	0.062	0.000	0.578	0.457	0.000	0.985	0.872	0.029	0.054	0.314	0.306
chr17:42457057-42457182<-1	ENSG00000005961	0.680	0.085	0.317	0.272	0.263	0.250	0.442	0.983	0.064	0.066	0.287	0.178
chr17:42457370-42457521<-1	ENSG00000005961	0.231	0.080	0.010	0.173	0.154	0.112	0.269	0.602	0.069	0.091	0.267	0.044
chr17:42457614-42457669<-1	ENSG00000005961	0.054	0.070	0.000	0.172	0.403	0.053	0.275	0.021	0.063	0.110	0.257	0.000
chr17:42457754-42457858<-1	ENSG00000005961	0.212	0.101	0.208	0.293	0.468	0.063	0.488	0.808	0.036	0.100	0.156	0.000
chr17:42457968-42458429<-1	ENSG00000005961	0.352	0.077	0.253	0.154	0.240	0.287	0.451	0.494	0.033	0.021	0.134	0.021
chr17:42460861-42461072<-1	ENSG00000005961	0.294	0.115	0.087	0.077	0.205	0.198	0.242	0.682	0.000	0.038	0.211	0.046
chr17:42461262-42461314<-1	ENSG00000005961	0.171	0.162	0.180	0.215	0.223	0.453	0.191	0.221	0.000	0.144	0.302	0.000
chr17:42461453-42461506<-1	ENSG00000005961	0.183	0.087	0.245	0.078	0.076	0.138	0.389	0.000	0.000	0.073	0.118	0.010
chr17:42461679-42461722<-1	ENSG00000005961	0.394	0.000	0.000	0.260	0.184	0.180	0.425	0.418	0.025	0.045	0.309	0.129
chr17:42461906-42461953<-1	ENSG00000005961	1.182	0.196	0.000	0.137	0.326	0.000	0.421	0.951	0.000	0.094	0.243	0.089
chr17:42462316-42462444<-1	ENSG00000005961	0.447	0.405	0.017	0.442	0.264	0.559	0.552	1.173	0.037	0.016	0.085	0.117
chr17:42462532-42462577<-1	ENSG00000005961	0.414	0.462	0.730	0.264	0.271	0.118	0.654	0.239	0.063	0.053	0.000	0.079
chr17:42462654-42462703<-1	ENSG00000005961	0.361	0.026	0.666	0.327	0.287	0.150	0.585	0.115	0.164	0.076	0.000	0.000
chr17:42462919-42463084<-1	ENSG00000005961	0.489	0.290	0.303	0.240	0.178	0.102	0.387	0.271	0.027	0.000	0.000	0.000
chr17:42463192-42463289<-1	ENSG00000005961	0.255	0.036	0.038	0.186	0.219	0.472	0.223	0.427	0.065	0.000	0.009	0.000
chr17:42463378-42463499<-1	ENSG00000005961	0.393	0.000	0.062	0.246	0.188	0.589	0.568	0.333	0.038	0.000	0.027	0.000
chr17:42466654-42466873<-1	ENSG00000005961	0.219	0.098	0.175	0.096	0.275	0.325	0.182	0.399	0.022	0.000	0.011	0.012
chr7:95107756-95107912<1	ENSG00000005981	0.000	0.000	0.000	0.032	0.011	0.000	0.029	0.000	0.000	0.000	0.000	0.000
chr7:95115213-95115470<1	ENSG00000005981	0.000	0.000	0.053	0.000	0.000	0.000	0.000	0.000	0.000	0.000	0.000	0.000
chr7:95125070-95125494<1	ENSG00000005981	0.037	0.112	0.061	0.049	0.045	0.040	0.085	0.168	0.000	0.007	0.000	0.000
chr7:95157125-95158113<1	ENSG00000005981	0.000	0.000	0.000	0.028	0.019	0.034	0.085	0.037	0.000	0.005	0.000	0.000
chr7:95165749-95165862<1	ENSG00000005981	0.000	0.000	0.000	0.037	0.000	0.183	0.118	0.000	0.000	0.000	0.000	0.000
chr7:95166883-95169544<1	ENSG00000005981	0.020	0.128	0.014	0.009	0.072	0.051	0.069	0.040	0.000	0.000	0.000	0.000
chr16:19513015-19514939<-1	ENSG00000006007	44.209	45.772	29.690	21.560	28.440	16.046	20.587	15.489	39.819	38.967	27.743	42.459
chr16:19516203-19516414<-1	ENSG00000006007	55.704	57.347	48.753	23.728	48.681	28.602	24.402	21.158	58.776	49.529	35.549	68.656
chr16:19519009-19519101<-1	ENSG00000006007	52.676	54.078	43.991	23.002	42.117	24.954	22.897	19.805	56.789	47.029	33.968	58.001
chr16:19522161-19522266<-1	ENSG00000006007	70.866	56.083	53.023	27.878	45.863	29.238	29.265	29.171	61.371	53.905	41.403	66.588
chr16:19528336-19528511<-1	ENSG00000006007	70.051	40.865	49.473	27.634	33.244	26.981	29.819	22.476	55.140	51.031	41.412	47.550
chr16:19533026-19533450<-1	ENSG00000006007	45.285	8.091	15.762	19.336	5.496	7.124	18.079	7.254	31.450	35.212	28.479	10.141
chr19:18699495-18699710<1	ENSG00000006015	11.341	2.726	0.942	9.889	1.584	0.924	4.558	1.140	5.026	11.928	20.560	4.982
chr19:18699805-18699887<1	ENSG00000006015	22.537	3.245	2.170	20.392	1.160	1.900	7.262	3.179	7.242	16.913	24.854	4.518
chr19:18700223-18700493<1	ENSG00000006015	24.786	6.877	3.521	25.673	3.654	2.792	7.575	4.952	11.605	30.551	43.087	11.145
chr19:18701664-18701743<1	ENSG00000006015	24.924	10.705	7.522	25.337	5.624	3.404	8.036	8.466	12.569	35.812	49.186	16.949
chr19:18702918-18703146<1	ENSG00000006015	18.220	7.862	4.341	16.702	4.322	1.574	5.707	5.584	8.819	23.277	29.566	9.636
chr19:18704037-18704389<-1	ENSG00000006016	0.056	0.023	0.593	0.925	0.245	0.232	16.426	1.475	459.640	44.058	3.212	4.367
chr19:18704875-18704917<-1	ENSG00000006016	0.152	0.000	0.427	0.970	0.125	0.495	19.432	0.778	493.165	49.539	3.661	4.762
chr19:18705057-18705244<-1	ENSG00000006016	0.119	0.043	0.783	1.364	0.102	0.354	22.012	2.555	632.572	59.485	5.598	4.375
chr19:18707432-18707600<-1	ENSG00000006016	0.191	0.035	0.906	1.182	0.197	0.295	20.018	3.675	695.517	64.082	6.125	6.740
chr19:18707702-18707859<-1	ENSG00000006016	0.083	0.122	0.473	1.094	0.305	0.330	24.081	3.692	776.562	71.599	6.173	6.590
chr19:18709242-18709411<-1	ENSG00000006016	0.062	0.164	0.575	1.173	0.517	0.327	26.547	5.237	840.957	74.563	6.368	11.664
chr19:18709582-18709711<-1	ENSG00000006016	0.119	0.060	1.012	1.355	0.358	0.525	29.415	6.815	928.735	84.398	7.241	11.007
chr19:18710375-18710656<-1	ENSG00000006016	0.100	0.072	0.713	1.598	0.289	0.155	23.526	5.649	733.649	73.143	5.732	7.894
chr19:18717352-18717660<-1	ENSG00000006016	0.000	0.000	0.044	0.218	0.015	0.084	2.315	0.700	66.884	7.126	0.541	0.414
chr17:45884733-45885765<-1	ENSG00000006025	2.508	1.181	1.031	0.693	0.688	0.338	0.879	1.321	0.645	3.727	3.115	0.620
chr17:45885904-45886026<-1	ENSG00000006025	3.853	1.197	2.271	0.735	0.780	0.427	1.219	1.325	0.658	3.957	3.327	0.959
chr17:45886230-45886356<-1	ENSG00000006025	3.501	0.839	2.784	0.703	0.903	0.330	1.068	1.244	0.732	3.545	3.361	0.616
chr17:45886442-45886586<-1	ENSG00000006025	3.723	1.110	1.840	0.825	1.076	1.089	1.000	1.231	0.940	3.010	3.402	1.212
chr17:45886700-45886844<-1	ENSG00000006025	3.566	1.647	2.449	0.407	1.207	1.025	0.952	0.854	0.781	2.911	3.733	1.739
chr17:45887960-45888038<-1	ENSG00000006025	1.639	2.016	1.982	0.451	1.454	1.096	0.418	0.299	0.556	2.954	3.508	1.729
chr17:45888138-45888201<-1	ENSG00000006025	1.652	0.941	1.378	0.553	0.920	0.428	0.650	0.392	0.387	3.389	3.174	1.285
chr17:45890632-45890769<-1	ENSG00000006025	2.749	0.844	1.488	0.863	1.092	0.688	0.724	0.549	0.707	4.471	3.226	0.969
chr17:45890953-45891200<-1	ENSG00000006025	3.003	0.741	0.958	0.787	0.646	0.308	0.501	0.466	0.961	4.137	3.663	0.757
chr17:45891887-45891980<-1	ENSG00000006025	1.933	0.960	0.673	0.267	0.355	0.072	0.339	0.481	0.803	3.029	2.100	1.151
chr17:45892581-45892718<-1	ENSG00000006025	2.451	0.895	1.600	0.584	0.513	0.474	0.599	0.540	0.943	3.745	3.273	0.905
chr17:45893473-45893568<-1	ENSG00000006025	2.974	1.289	1.766	0.604	0.751	0.368	0.880	0.553	0.677	3.744	3.646	0.590
chr17:45893754-45893848<-1	ENSG00000006025	3.047	1.131	1.878	0.467	0.854	0.408	0.932	0.956	0.893	4.563	3.879	0.826
chr17:45893929-45894061<-1	ENSG00000006025	2.607	1.071	1.194	0.355	0.998	0.232	0.451	0.931	0.724	4.298	3.659	0.828
chr17:45894146-45894238<-1	ENSG00000006025	2.181	0.981	1.396	0.611	0.718	0.258	0.478	1.082	0.778	3.505	3.512	0.702
chr17:45894622-45894725<-1	ENSG00000006025	2.483	1.311	1.298	0.623	0.874	0.096	0.646	0.866	0.828	3.926	3.436	0.484
chr17:45895635-45895752<-1	ENSG00000006025	2.339	0.919	0.968	0.583	1.043	0.019	0.734	1.013	0.839	3.483	3.083	0.604
chr17:45895872-45895982<-1	ENSG00000006025	3.534	1.077	1.402	0.728	0.784	0.306	0.876	1.365	0.820	4.081	3.149	0.759
chr17:45896352-45896465<-1	ENSG00000006025	3.222	1.146	2.244	0.698	1.838	0.405	0.695	1.352	0.641	4.060	3.389	0.901
chr17:45897095-45897148<-1	ENSG00000006025	2.402	0.520	1.910	0.409	0.490	0.701	0.406	0.867	0.498	2.997	2.504	0.605
chr17:45897337-45897462<-1	ENSG00000006025	1.909	0.486	1.849	0.336	0.703	0.322	0.611	0.948	0.448	2.437	2.807	0.578
chr17:45897570-45897731<-1	ENSG00000006025	2.688	0.407	1.520	0.480	0.267	0.003	0.778	0.850	0.662	2.291	1.827	0.261
chr17:45899032-45899200<-1	ENSG00000006025	1.537	0.311	0.473	0.331	0.128	0.000	0.279	0.356	0.249	1.287	1.175	0.247
chr17:31254928-31255255<1	ENSG00000006042	0.386	0.205	0.180	1.195	0.597	0.446	0.514	0.488	2.307	4.582	2.114	0.629
chr17:31257918-31257989<1	ENSG00000006042	0.013	0.027	0.000	0.063	0.312	0.186	0.046	0.000	0.408	0.722	0.225	0.000
chr17:31258345-31258677<1	ENSG00000006042	5.385	3.492	2.806	14.193	10.321	5.431	6.263	6.427	21.203	42.193	21.467	13.411
chr17:31260192-31260323<1	ENSG00000006042	7.755	5.746	5.496	24.885	23.963	9.377	10.355	12.875	39.381	76.230	37.115	29.571
chr17:31261309-31261342<1	ENSG00000006042	7.776	5.377	5.556	21.028	20.380	11.129	9.348	10.726	35.535	65.231	32.745	25.428
chr17:31263350-31263465<1	ENSG00000006042	8.270	4.577	4.332	21.875	19.160	9.873	9.773	10.056	37.696	69.982	38.548	28.430
chr17:31266495-31266554<1	ENSG00000006042	7.418	5.450	5.783	21.651	21.148	10.577	11.603	8.803	35.556	69.858	39.048	25.372
chr17:31267804-31268667<1	ENSG00000006042	4.222	5.822	2.966	16.009	20.067	7.687	7.201	8.142	28.919	58.961	23.748	16.617
chr17:7191571-7191962<-1	ENSG00000006047	2.105	2.413	0.934	0.323	0.065	0.087	0.112	0.426	0.000	0.092	0.409	0.565
chr17:7192068-7192157<-1	ENSG00000006047	2.223	1.974	0.879	0.280	0.077	0.000	0.159	0.138	0.000	0.026	0.517	0.403
chr17:7192849-7193044<-1	ENSG00000006047	2.017	1.345	0.391	0.305	0.007	0.000	0.134	0.000	0.000	0.034	0.475	0.502
chr17:7193287-7193390<-1	ENSG00000006047	2.124	2.254	0.554	0.338	0.172	0.000	0.197	0.090	0.000	0.027	0.658	0.315
chr17:7193570-7193854<-1	ENSG00000006047	1.378	1.230	0.697	0.262	0.034	0.060	0.119	0.000	0.038	0.093	0.398	0.434
chr17:7194412-7194501<-1	ENSG00000006047	1.469	1.277	0.615	0.120	0.061	0.000	0.133	0.000	0.044	0.111	0.226	0.511
chr17:7195345-7195378<-1	ENSG00000006047	1.363	2.579	0.519	0.047	0.128	0.000	0.052	0.000	0.024	0.114	0.438	0.756
chr17:7196794-7196857<-1	ENSG00000006047	1.053	1.806	0.800	0.054	0.102	0.000	0.000	0.131	0.052	0.084	0.202	0.143
chr17:7197549-7197876<-1	ENSG00000006047	0.351	0.044	0.337	0.018	0.000	0.000	0.000	0.000	0.019	0.053	0.074	0.030
chr17:39502344-39502488<-1	ENSG00000006059	0.032	0.000	0.000	0.043	0.064	0.000	0.000	0.000	0.000	0.001	0.000	0.000
chr17:39502700-39502920<-1	ENSG00000006059	0.000	0.055	0.001	0.097	0.000	0.077	0.021	0.000	0.340	0.136	0.000	0.041
chr17:39503096-39503221<-1	ENSG00000006059	0.041	0.030	0.144	0.065	0.102	0.115	0.000	0.000	5.635	1.558	0.081	0.566
chr17:39503313-39503474<-1	ENSG00000006059	0.032	0.052	0.000	0.047	0.040	0.041	0.000	0.000	8.284	1.171	0.036	0.460
chr17:39504735-39504891<-1	ENSG00000006059	0.000	0.000	0.000	0.000	0.000	0.000	0.000	0.000	0.000	0.010	0.000	0.000
chr17:39505598-39505680<-1	ENSG00000006059	0.000	0.000	0.000	0.000	0.000	0.000	0.000	0.000	0.000	0.000	0.041	0.000
chr17:39506672-39507064<-1	ENSG00000006059	0.000	0.000	0.000	0.000	0.019	0.000	0.000	0.000	0.266	0.087	0.023	0.025
chr17:43340488-43342167<-1	ENSG00000006062	15.362	4.324	20.754	18.365	4.947	44.748	10.059	20.264	3.793	4.000	8.920	4.797
chr17:43342530-43342630<-1	ENSG00000006062	10.597	4.231	19.156	12.753	5.929	37.489	7.660	17.383	3.302	3.365	7.590	4.231
chr17:43343904-43344048<-1	ENSG00000006062	12.169	7.530	16.697	13.869	7.620	35.254	7.043	12.248	3.620	3.667	7.938	4.256
chr17:43344459-43344565<-1	ENSG00000006062	15.444	8.870	23.035	14.999	11.665	47.075	8.269	16.075	4.722	4.562	8.885	7.192
chr17:43344773-43345126<-1	ENSG00000006062	14.604	4.762	19.816	15.121	7.362	39.079	7.239	15.874	4.193	3.815	9.279	4.228
chr17:43347780-43347930<-1	ENSG00000006062	14.668	3.294	23.993	14.979	5.147	44.011	7.540	14.710	3.182	3.657	7.666	4.321
chr17:43348119-43348588<-1	ENSG00000006062	6.572	1.820	9.292	6.047	2.590	16.463	3.452	6.702	1.057	1.706	3.330	2.199
chr17:43350870-43350974<-1	ENSG00000006062	17.581	2.970	21.656	14.551	5.324	39.352	8.193	13.823	2.885	3.625	7.656	4.903
chr17:43351490-43351621<-1	ENSG00000006062	13.232	3.326	19.340	11.633	5.453	39.531	6.687	12.022	3.168	3.165	7.484	4.678
chr17:43351831-43351960<-1	ENSG00000006062	11.229	3.949	20.379	10.202	5.972	36.082	5.920	10.424	2.561	2.627	7.211	3.898
chr17:43362179-43362316<-1	ENSG00000006062	10.958	3.144	18.599	11.162	4.152	33.911	5.967	10.602	2.970	2.601	6.129	3.000
chr17:43363798-43364292<-1	ENSG00000006062	15.165	5.918	24.202	13.013	5.888	35.841	7.546	12.142	3.086	4.000	7.473	3.170
chr17:43364295-43364411<-1	ENSG00000006062	17.106	4.916	31.093	17.930	6.920	40.505	8.721	19.428	4.531	6.114	10.352	4.676
chr17:43364520-43364730<-1	ENSG00000006062	24.675	5.242	38.183	20.521	9.158	57.477	10.696	30.045	5.350	6.345	12.184	5.478
chr17:43366602-43366671<-1	ENSG00000006062	23.334	3.187	39.120	21.205	6.716	53.839	11.419	24.845	4.471	5.750	8.172	3.626
chr17:43367856-43368131<-1	ENSG00000006062	14.167	2.564	23.761	14.727	4.355	34.740	6.776	15.365	2.462	3.439	5.232	2.600
chr17:43394326-43394414<-1	ENSG00000006062	8.181	1.377	5.881	10.274	1.012	11.125	5.794	3.357	1.424	2.679	3.241	0.641
chr11:17414432-17414759<-1	ENSG00000006071	1.557	0.111	0.217	0.186	0.000	0.229	0.164	0.000	0.000	0.000	0.000	0.030
chr11:17415244-17415306<-1	ENSG00000006071	3.832	0.085	0.611	0.282	0.000	0.007	0.342	0.000	0.000	0.000	0.000	0.000
chr11:17415813-17415946<-1	ENSG00000006071	2.827	0.323	0.274	0.337	0.000	0.123	0.474	0.000	0.000	0.000	0.000	0.000
chr11:17416719-17417017<-1	ENSG00000006071	0.790	0.041	0.040	0.046	0.000	0.042	0.097	0.000	0.000	0.000	0.000	0.000
chr11:17417157-17417477<-1	ENSG00000006071	2.027	0.173	0.461	0.403	0.000	0.013	0.254	0.000	0.000	0.000	0.000	0.000
chr11:17418358-17419055<-1	ENSG00000006071	1.600	0.222	0.109	0.199	0.083	0.156	0.167	0.154	0.000	0.000	0.000	0.000
chr11:17419231-17419344<-1	ENSG00000006071	2.664	0.147	0.236	0.298	0.050	0.030	0.287	0.000	0.000	0.000	0.000	0.000
chr11:17419886-17419988<-1	ENSG00000006071	3.082	0.110	0.207	0.225	0.039	0.000	0.145	0.000	0.000	0.000	0.000	0.000
[truncated: 307,551 more rows]
